# Supplementary material for: A retrospective approach for evaluating ecological niche modeling transferability over time: the case of Mexican endemic rodents
Source: PeerJ. 2024 Nov 29;12:e18414. doi: 10.7717/peerj.18414 (PMC11610470; doi:10.7717/peerj.18414)
Supplement: Supplemental Information 2 — Each raw indicates the performance result of the model transference (forecast or hindcast) for each species. [file peerj-12-18414-s002.csv]

Species	Code	No. of records	Algorithm	Transfer	Direction	Absence in both scenarios	Lost pixels	Gained pixels	Stable pixels	OI	TSS	FPR	FNR
Callospermophilus madrensis	calmad	24	bio	T1T2	Forecast	1197438	3845	951	746	0.162491832	0.161698266	0.000793565	0.837508168
Callospermophilus madrensis	calmad	91	bio	T2T1	Hindcast	1172385	16186	11054	3355	0.171690292	0.162349718	0.009340574	0.828309708
Callospermophilus madrensis	calmad	24	brt	T1T2	Forecast	1164960	6911	7214	23892	0.775638736	0.76948436	0.006154376	0.224361264
Callospermophilus madrensis	calmad	91	brt	T2T1	Hindcast	1165863	5188	6208	25718	0.832136155	0.826839547	0.005296607	0.167863845
Callospermophilus madrensis	calmad	24	gam	T1T2	Forecast	1091257	7886	69889	33948	0.811493044	0.751303369	0.060189675	0.188506956
Callospermophilus madrensis	calmad	91	gam	T2T1	Hindcast	1083891	33720	59554	25815	0.433610481	0.381527521	0.05208296	0.566389519
Callospermophilus madrensis	calmad	24	max	T1T2	Forecast	1157231	7306	1495	36948	0.834907579	0.833617369	0.00129021	0.165092421
Callospermophilus madrensis	calmad	91	max	T2T1	Hindcast	1178217	189	15192	9382	0.980252847	0.967522928	0.012729919	0.019747153
Callospermophilus madrensis	calmad	24	rf	T1T2	Forecast	1173022	3104	16703	10148	0.765771204	0.751731825	0.014039379	0.234228796
Callospermophilus madrensis	calmad	91	rf	T2T1	Hindcast	1176812	4610	4213	17342	0.789996356	0.786429115	0.00356724	0.210003644
Callospermophilus madrensis	calmad	24	svm	T1T2	Forecast	1149772	4012	33497	15696	0.796427847	0.768118984	0.028308863	0.203572153
Callospermophilus madrensis	calmad	91	svm	T2T1	Hindcast	1165235	16505	3549	17688	0.517298862	0.514262373	0.003036489	0.482701138
Chaetodipus arenarius	chaare	47	bio	T1T2	Forecast	451664	34881	13009	121531	0.776992814	0.748996782	0.027996032	0.223007186
Chaetodipus arenarius	chaare	127	bio	T2T1	Hindcast	416356	32378	42891	129460	0.799935738	0.706541552	0.093394187	0.200064262
Chaetodipus arenarius	chaare	47	brt	T1T2	Forecast	383893	27411	76327	133454	0.829602462	0.66375352	0.165848942	0.170397538
Chaetodipus arenarius	chaare	127	brt	T2T1	Hindcast	450238	14363	48155	108329	0.882934503	0.786313964	0.096620538	0.117065497
Chaetodipus arenarius	chaare	47	gam	T1T2	Forecast	480631	9054	82535	48865	0.84367824	0.697122873	0.146555367	0.15632176
Chaetodipus arenarius	chaare	127	gam	T2T1	Hindcast	494550	14887	44537	67111	0.818446791	0.735831184	0.082615607	0.181553209
Chaetodipus arenarius	chaare	47	glm	T1T2	Forecast	479038	8019	42544	91484	0.919409465	0.837842233	0.081567232	0.080590535
Chaetodipus arenarius	chaare	127	glm	T2T1	Hindcast	481686	24155	20975	94269	0.796029521	0.754301597	0.041727924	0.203970479
Chaetodipus arenarius	chaare	47	max	T1T2	Forecast	425984	28238	39141	127722	0.818940754	0.734789182	0.084151572	0.181059246
Chaetodipus arenarius	chaare	127	max	T2T1	Hindcast	495767	6843	38539	79936	0.921144517	0.849015437	0.07212908	0.078855483
Chaetodipus arenarius	chaare	47	rf	T1T2	Forecast	445744	859	137862	36620	0.977080498	0.740856059	0.236224439	0.022919502
Chaetodipus arenarius	chaare	127	rf	T2T1	Hindcast	490319	3351	89621	37794	0.918556325	0.764021373	0.154534952	0.081443675
Chaetodipus arenarius	chaare	47	svm	T1T2	Forecast	316667	9187	199730	95501	0.912244001	0.525467936	0.386776066	0.087755999
Chaetodipus arenarius	chaare	127	svm	T2T1	Hindcast	483830	14314	30842	92099	0.86548636	0.805560815	0.059925545	0.13451364
Chaetodipus artus	chaart	269	bio	T1T2	Forecast	1762543	59648	78378	58157	0.493671746	0.451096317	0.042575428	0.506328254
Chaetodipus artus	chaart	140	bio	T2T1	Hindcast	1810203	63771	28249	56503	0.469785656	0.454420012	0.015365645	0.530214344
Chaetodipus artus	chaart	269	brt	T1T2	Forecast	1767395	2827	32015	155750	0.982172698	0.964380756	0.017791943	0.017827302
Chaetodipus artus	chaart	140	brt	T2T1	Hindcast	1579037	96060	11477	271413	0.738593039	0.731377133	0.007215906	0.261406961
Chaetodipus artus	chaart	269	gam	T1T2	Forecast	849227	11093	1050115	48291	0.813198841	0.260315264	0.552883578	0.186801159
Chaetodipus artus	chaart	140	gam	T2T1	Hindcast	1715975	18367	177010	47374	0.72061575	0.627107349	0.093508401	0.27938425
Chaetodipus artus	chaart	269	glm	T1T2	Forecast	1808487	30066	21559	97875	0.765001055	0.753220477	0.011780578	0.234998945
Chaetodipus artus	chaart	140	glm	T2T1	Hindcast	1681010	28698	44818	203461	0.876386442	0.850417458	0.025968984	0.123613558
Chaetodipus artus	chaart	269	max	T1T2	Forecast	1851647	1449	24360	81270	0.982482864	0.969497837	0.012985026	0.017517136
Chaetodipus artus	chaart	140	max	T2T1	Hindcast	1531554	46827	19223	361122	0.885213593	0.872817871	0.012395722	0.114786407
Chaetodipus artus	chaart	269	rf	T1T2	Forecast	1855327	3367	34519	64774	0.950587752	0.932322242	0.018265509	0.049412248
Chaetodipus artus	chaart	140	rf	T2T1	Hindcast	1623173	13924	197664	123226	0.898476121	0.789919452	0.108556669	0.101523879
Chaetodipus artus	chaart	269	svm	T1T2	Forecast	1732839	12114	93628	119406	0.907892336	0.856630528	0.051261808	0.092107664
Chaetodipus artus	chaart	140	svm	T2T1	Hindcast	1616570	148640	17448	175329	0.541190669	0.530512697	0.010677973	0.458809331
Chaetodipus goldmani	chagol	89	bio	T1T2	Forecast	1988214	78773	15004	70248	0.471396649	0.4639067	0.007489949	0.528603351
Chaetodipus goldmani	chagol	34	bio	T2T1	Hindcast	1898777	129018	13635	110809	0.462037218	0.454907479	0.00712974	0.537962782
Chaetodipus goldmani	chagol	89	brt	T1T2	Forecast	1590157	85458	94511	381471	0.816978598	0.760877931	0.056100668	0.183021402
Chaetodipus goldmani	chagol	34	brt	T2T1	Hindcast	1692141	19868	216891	222697	0.918092058	0.804478981	0.113613077	0.081907942
Chaetodipus goldmani	chagol	89	gam	T1T2	Forecast	527206	8901	1571740	44392	0.832979941	0.084156484	0.748823457	0.167020059
Chaetodipus goldmani	chagol	34	gam	T2T1	Hindcast	1861590	12267	181026	97356	0.888098301	0.799473713	0.088624587	0.111901699
Chaetodipus goldmani	chagol	89	glm	T1T2	Forecast	1869439	24041	125441	132676	0.846596094	0.783714617	0.062881477	0.153403906
Chaetodipus goldmani	chagol	34	glm	T2T1	Hindcast	1889797	14837	58879	188084	0.926882876	0.896668002	0.030214874	0.073117124
Chaetodipus goldmani	chagol	89	max	T1T2	Forecast	2005571	9006	22506	115156	0.92746573	0.916368518	0.011097212	0.07253427
Chaetodipus goldmani	chagol	34	max	T2T1	Hindcast	1792548	17497	172847	169347	0.906355034	0.818409863	0.087945171	0.093644966
Chaetodipus goldmani	chagol	89	rf	T1T2	Forecast	1993095	3080	101577	53845	0.94589372	0.897400686	0.048493034	0.05410628
Chaetodipus goldmani	chagol	34	rf	T2T1	Hindcast	1753033	2016	308499	88049	0.977616166	0.82797066	0.149645506	0.022383834
Chaetodipus goldmani	chagol	89	svm	T1T2	Forecast	1835501	19065	188067	108964	0.851088425	0.75815011	0.092938315	0.148911575
Chaetodipus goldmani	chagol	34	svm	T2T1	Hindcast	1511330	14234	431523	194510	0.931811214	0.709703314	0.2221079	0.068188786
Chaetodipus pernix	chaper	85	bio	T1T2	Forecast	599609	34235	11402	68109	0.665490893	0.646830018	0.018660875	0.334509107
Chaetodipus pernix	chaper	25	bio	T2T1	Hindcast	431230	100273	34711	147141	0.59471574	0.520219183	0.074496556	0.40528426
Chaetodipus pernix	chaper	85	brt	T1T2	Forecast	591954	5009	13670	102722	0.953504562	0.930932802	0.022571761	0.046495438
Chaetodipus pernix	chaper	25	brt	T2T1	Hindcast	421347	58256	30900	202852	0.776889257	0.708563762	0.068325495	0.223110743
Chaetodipus pernix	chaper	85	gam	T1T2	Forecast	563327	6618	81211	62199	0.903831902	0.777833125	0.125998777	0.096168098
Chaetodipus pernix	chaper	25	gam	T2T1	Hindcast	494057	15896	79347	124055	0.886417389	0.748038515	0.138378874	0.113582611
Chaetodipus pernix	chaper	85	glm	T1T2	Forecast	549217	3763	79329	81046	0.955629709	0.829419376	0.126210333	0.044370291
Chaetodipus pernix	chaper	25	glm	T2T1	Hindcast	448635	17424	113573	133723	0.884721496	0.682709074	0.202012422	0.115278504
Chaetodipus pernix	chaper	85	max	T1T2	Forecast	547422	4303	94416	67214	0.939832487	0.792729947	0.14710254	0.060167513
Chaetodipus pernix	chaper	25	max	T2T1	Hindcast	444853	15319	81550	171633	0.918059181	0.763139851	0.15491933	0.081940819
Chaetodipus pernix	chaper	85	rf	T1T2	Forecast	595578	1942	59295	56540	0.966793201	0.876248928	0.090544273	0.033206799
Chaetodipus pernix	chaper	25	rf	T2T1	Hindcast	477453	7214	120321	108367	0.937584897	0.736303142	0.201281755	0.062415103
Chaetodipus pernix	chaper	85	svm	T1T2	Forecast	584752	1878	59207	67518	0.972937921	0.880995733	0.091942189	0.027062079
Chaetodipus pernix	chaper	25	svm	T2T1	Hindcast	349789	6185	168619	188762	0.968273428	0.643010315	0.325263113	0.031726572
Cratogeomys goldmani	cragol	26	bio	T1T2	Forecast	2292002	59370	57062	206271	0.776502874	0.752211497	0.024291377	0.223497126
Cratogeomys goldmani	cragol	24	bio	T2T1	Hindcast	2302243	130528	36210	145724	0.527503873	0.512019277	0.015484596	0.472496127
Cratogeomys goldmani	cragol	26	brt	T1T2	Forecast	1856891	76849	14681	665333	0.896455317	0.888611109	0.007844208	0.103544683
Cratogeomys goldmani	cragol	24	brt	T2T1	Hindcast	1525867	17542	677457	392888	0.95725946	0.649789019	0.30747044	0.04274054
Cratogeomys goldmani	cragol	26	gam	T1T2	Forecast	2091034	12525	426800	84346	0.870704339	0.701193561	0.169510778	0.129295661
Cratogeomys goldmani	cragol	24	gam	T2T1	Hindcast	1953197	20189	541063	100256	0.832379924	0.615456669	0.216923256	0.167620076
Cratogeomys goldmani	cragol	26	glm	T1T2	Forecast	1849812	39088	473595	251259	0.865374879	0.661538444	0.203836435	0.134625121
Cratogeomys goldmani	cragol	24	glm	T2T1	Hindcast	2111924	18701	179904	303225	0.94190901	0.863410973	0.078498037	0.05809099
Cratogeomys goldmani	cragol	26	max	T1T2	Forecast	2219681	27108	119179	248737	0.901727419	0.850771398	0.050956021	0.098272581
Cratogeomys goldmani	cragol	24	max	T2T1	Hindcast	2197041	22086	78087	317491	0.934960259	0.900638234	0.034322025	0.065039741
Cratogeomys goldmani	cragol	26	rf	T1T2	Forecast	2336954	652	203657	72491	0.991085955	0.910925316	0.080160639	0.008914045
Cratogeomys goldmani	cragol	24	rf	T2T1	Hindcast	2131328	361	466235	15830	0.977703663	0.798214272	0.179489391	0.022296337
Cratogeomys goldmani	cragol	26	svm	T1T2	Forecast	1926326	104581	237715	345132	0.767449462	0.657601728	0.109847734	0.232550538
Cratogeomys goldmani	cragol	24	svm	T2T1	Hindcast	2103686	57603	218423	234042	0.802489328	0.70842699	0.094062337	0.197510672
Cratogeomys merriami	cramer	28	bio	T1T2	Forecast	482197	8191	13141	11309	0.579948718	0.553419358	0.02652936	0.420051282
Cratogeomys merriami	cramer	26	bio	T2T1	Hindcast	468833	18653	7027	20325	0.521447996	0.506681048	0.014766948	0.478552004
Cratogeomys merriami	cramer	28	brt	T1T2	Forecast	394094	964	72236	47063	0.979927957	0.825024777	0.15490318	0.020072043
Cratogeomys merriami	cramer	26	brt	T2T1	Hindcast	383363	34296	22522	74176	0.683826241	0.628337617	0.055488624	0.316173759
Cratogeomys merriami	cramer	28	gam	T1T2	Forecast	460386	7652	30879	15921	0.675391338	0.612535242	0.062856096	0.324608662
Cratogeomys merriami	cramer	26	gam	T2T1	Hindcast	457319	3300	40783	13436	0.802820268	0.720943463	0.081876804	0.197179732
Cratogeomys merriami	cramer	28	glm	T1T2	Forecast	451303	7017	16594	39443	0.848966853	0.813501783	0.03546507	0.151033147
Cratogeomys merriami	cramer	26	glm	T2T1	Hindcast	451025	6777	31369	25186	0.787973594	0.722945837	0.065027757	0.212026406
Cratogeomys merriami	cramer	28	max	T1T2	Forecast	455105	3226	34143	22364	0.873935131	0.804148438	0.069786693	0.126064869
Cratogeomys merriami	cramer	26	max	T2T1	Hindcast	475209	4539	16351	18739	0.805009021	0.771745534	0.033263488	0.194990979
Cratogeomys merriami	cramer	28	rf	T1T2	Forecast	451456	244	55151	7506	0.968516129	0.859652651	0.108863478	0.031483871
Cratogeomys merriami	cramer	26	rf	T2T1	Hindcast	467276	545	37791	8745	0.941334769	0.866511032	0.074823736	0.058665231
Cratogeomys merriami	cramer	28	svm	T1T2	Forecast	477735	4443	7015	25164	0.849934137	0.83546276	0.014471377	0.150065863
Cratogeomys merriami	cramer	26	svm	T2T1	Hindcast	478123	4615	8536	23083	0.833381472	0.815841469	0.017540002	0.166618528
Cynomys mexicanus	cynmex	15	brt	T1T2	Forecast	1865094	24973	56058	47816	0.656912446	0.627733078	0.029179367	0.343087554
Cynomys mexicanus	cynmex	284	brt	T2T1	Hindcast	1845828	47442	47951	52720	0.526347317	0.501027045	0.025320272	0.473652683
Cynomys mexicanus	cynmex	15	gam	T1T2	Forecast	1966051	5974	6323	16347	0.732359661	0.72915388	0.003205781	0.267640339
Cynomys mexicanus	cynmex	284	gam	T2T1	Hindcast	1964544	1716	18619	9816	0.85119667	0.841808133	0.009388537	0.14880333
Cynomys mexicanus	cynmex	15	rf	T1T2	Forecast	1956582	416	19885	17058	0.976193201	0.96613232	0.010060881	0.023806799
Cynomys mexicanus	cynmex	284	rf	T2T1	Hindcast	1942337	698	44098	6808	0.907007727	0.884808159	0.022199569	0.092992273
Cynomys mexicanus	cynmex	15	svm	T1T2	Forecast	1953803	3545	13601	22992	0.866412933	0.859499762	0.006913171	0.133587067
Cynomys mexicanus	cynmex	284	svm	T2T1	Hindcast	1966991	3042	8284	15624	0.837029894	0.832836047	0.004193846	0.162970106
Dasyprocta mexicana	dasmex	7	bio	T1T2	Forecast	806253	7105	4796	1574	0.181357299	0.17544397	0.00591333	0.818642701
Dasyprocta mexicana	dasmex	7	bio	T2T1	Hindcast	800729	5651	7478	5870	0.509504383	0.500251803	0.00925258	0.490495617
Dasyprocta mexicana	dasmex	7	brt	T1T2	Forecast	740535	2530	50937	25177	0.908687335	0.844330037	0.064357299	0.091312665
Dasyprocta mexicana	dasmex	7	brt	T2T1	Hindcast	389872	2066	292647	134594	0.984882189	0.556107313	0.428774877	0.015117811
Dasyprocta mexicana	dasmex	7	gam	T1T2	Forecast	757600	3831	42581	15716	0.804010846	0.750796635	0.05321421	0.195989154
Dasyprocta mexicana	dasmex	7	gam	T2T1	Hindcast	532541	4515	206307	76365	0.944176558	0.664948625	0.279227933	0.055823442
Dasyprocta mexicana	dasmex	7	glm	T2T1	Hindcast	516803	8198	117194	176984	0.955730039	0.770880583	0.184849455	0.044269961
Dasyprocta mexicana	dasmex	7	max	T1T2	Forecast	774488	6268	16384	22588	0.782783477	0.762067103	0.020716374	0.217216523
Dasyprocta mexicana	dasmex	7	max	T2T1	Hindcast	374067	32586	41473	371602	0.919379101	0.819574028	0.099805073	0.080620899
Dasyprocta mexicana	dasmex	7	rf	T1T2	Forecast	771807	2697	28535	16140	0.856824335	0.821170827	0.035653508	0.143175665
Dasyprocta mexicana	dasmex	7	rf	T2T1	Hindcast	555205	4883	179317	79774	0.942320186	0.698192713	0.244127473	0.057679814
Dasyprocta mexicana	dasmex	7	svm	T1T2	Forecast	790427	5588	8745	14419	0.720697756	0.70975518	0.010942576	0.279302244
Dasyprocta mexicana	dasmex	7	svm	T2T1	Hindcast	664323	3984	100338	50534	0.926923218	0.795704286	0.131218932	0.073076782
Dipodomys nelsoni	dipnel	77	bio	T1T2	Forecast	1944824	132998	110383	426500	0.762290482	0.708581537	0.053708945	0.237709518
Dipodomys nelsoni	dipnel	40	bio	T2T1	Hindcast	2062381	233183	48985	270156	0.536727732	0.513527112	0.02320062	0.463272268
Dipodomys nelsoni	dipnel	77	brt	T1T2	Forecast	1722079	161548	141168	588959	0.784748177	0.708983665	0.075764512	0.215251823
Dipodomys nelsoni	dipnel	40	brt	T2T1	Hindcast	1425834	49461	335343	803116	0.941986472	0.751578012	0.19040846	0.058013528
Dipodomys nelsoni	dipnel	77	gam	T1T2	Forecast	2099953	52834	220864	241054	0.820224031	0.725057544	0.095166487	0.179775969
Dipodomys nelsoni	dipnel	40	gam	T2T1	Hindcast	2149401	16959	259153	189192	0.917735058	0.810138135	0.107596923	0.082264942
Dipodomys nelsoni	dipnel	77	glm	T1T2	Forecast	2126302	115532	52071	319849	0.734641613	0.710737993	0.02390362	0.265358387
Dipodomys nelsoni	dipnel	40	glm	T2T1	Hindcast	1873671	131873	169599	438611	0.768840143	0.685836428	0.083003715	0.231159857
Dipodomys nelsoni	dipnel	77	max	T1T2	Forecast	2106481	95607	54147	358470	0.789447605	0.764386835	0.025060769	0.210552395
Dipodomys nelsoni	dipnel	40	max	T2T1	Hindcast	1815688	64848	296084	438085	0.87106036	0.730853936	0.140206424	0.12893964
Dipodomys nelsoni	dipnel	77	rf	T1T2	Forecast	2070144	4370	458530	80710	0.948636577	0.767304385	0.181332192	0.051363423
Dipodomys nelsoni	dipnel	40	rf	T2T1	Hindcast	1874469	447	646826	92012	0.995165425	0.738620276	0.256545148	0.004834575
Dipodomys nelsoni	dipnel	77	svm	T1T2	Forecast	2002047	117040	210250	284417	0.708461927	0.613424959	0.095036968	0.291538073
Dipodomys nelsoni	dipnel	40	svm	T2T1	Hindcast	1807025	74108	262159	470462	0.863914648	0.737217844	0.126696804	0.136085352
Dipodomys ornatus	diporn	35	bio	T1T2	Forecast	2241948	36407	30739	41675	0.533733767	0.520208367	0.0135254	0.466266233
Dipodomys ornatus	diporn	16	bio	T2T1	Hindcast	2220292	75012	26456	29009	0.278876381	0.267101139	0.011775241	0.721123619
Dipodomys ornatus	diporn	35	brt	T1T2	Forecast	1689257	17396	333419	309944	0.94685648	0.782015942	0.164840538	0.05314352
Dipodomys ornatus	diporn	16	brt	T2T1	Hindcast	1721728	19949	346054	262285	0.929317517	0.761962351	0.167355166	0.070682483
Dipodomys ornatus	diporn	35	gam	T1T2	Forecast	2186572	11266	93633	59298	0.840343518	0.799280105	0.041063413	0.159656482
Dipodomys ornatus	diporn	16	gam	T2T1	Hindcast	1902981	13844	300392	133552	0.906076149	0.769743353	0.136332795	0.093923851
Dipodomys ornatus	diporn	35	glm	T1T2	Forecast	1925398	40773	170619	213226	0.839475746	0.758074212	0.081401534	0.160524254
Dipodomys ornatus	diporn	16	glm	T2T1	Hindcast	1600307	21585	444888	283236	0.92918795	0.711659548	0.217528402	0.07081205
Dipodomys ornatus	diporn	35	max	T1T2	Forecast	2174529	36542	51106	88592	0.707977049	0.685014613	0.022962435	0.292022951
Dipodomys ornatus	diporn	16	max	T2T1	Hindcast	1688746	25013	361521	275489	0.916762617	0.740433876	0.176328742	0.083237383
Dipodomys ornatus	diporn	35	rf	T1T2	Forecast	2207557	4679	80401	57379	0.924602791	0.889461849	0.035140942	0.075397209
Dipodomys ornatus	diporn	16	rf	T2T1	Hindcast	2003931	2546	308394	35145	0.932450718	0.799081057	0.13336966	0.067549282
Dipodomys ornatus	diporn	35	svm	T1T2	Forecast	2200317	31880	41315	76504	0.705860644	0.687429875	0.018430768	0.294139356
Dipodomys ornatus	diporn	16	svm	T2T1	Hindcast	2034838	45847	116026	153305	0.769788905	0.715845001	0.053943903	0.230211095
Dipodomys phillipsii	dipphi	8	bio	T1T2	Forecast	1544584	8797	8167	8289	0.485134028	0.479874331	0.005259697	0.514865972
Dipodomys phillipsii	dipphi	15	bio	T2T1	Hindcast	1549127	11058	5077	4575	0.292650163	0.289383539	0.003266624	0.707349837
Dipodomys phillipsii	dipphi	8	gam	T1T2	Forecast	1336432	8518	158143	66744	0.886822035	0.781010684	0.105811351	0.113177965
Dipodomys phillipsii	dipphi	15	gam	T2T1	Hindcast	1042791	18953	414305	93788	0.83188902	0.547552916	0.284336104	0.16811098
Dipodomys phillipsii	dipphi	8	max	T1T2	Forecast	1428356	17394	26349	97738	0.848921238	0.830808287	0.018112951	0.151078762
Dipodomys phillipsii	dipphi	15	max	T2T1	Hindcast	1514502	12268	10386	32681	0.727068455	0.720257463	0.006810992	0.272931545
Dipodomys phillipsii	dipphi	8	rf	T1T2	Forecast	1347361	105	205765	16601	0.993714833	0.861230411	0.132484422	0.006285167
Dipodomys phillipsii	dipphi	15	rf	T2T1	Hindcast	1538438	2133	18417	10844	0.835632272	0.823802654	0.011829618	0.164367728
Dipodomys phillipsii	dipphi	8	svm	T1T2	Forecast	1420716	10946	46361	91809	0.89347477	0.861873838	0.031600932	0.10652523
Dipodomys phillipsii	dipphi	15	svm	T2T1	Hindcast	1487437	21324	21777	39294	0.6482233	0.633793935	0.014429365	0.3517767
Megadontomys cryophilus	megcry	12	bio	T1T2	Forecast	436256	2287	1366	1118	0.328340675	0.32521926	0.003121415	0.671659325
Megadontomys cryophilus	megcry	15	bio	T2T1	Hindcast	433626	2591	2852	1958	0.430424269	0.423890148	0.006534121	0.569575731
Megadontomys cryophilus	megcry	12	brt	T1T2	Forecast	367687	2397	3358	67036	0.965477511	0.956427395	0.009050115	0.034522489
Megadontomys cryophilus	megcry	15	brt	T2T1	Hindcast	317242	1342	49364	72530	0.981833442	0.847182072	0.13465137	0.018166558
Megadontomys cryophilus	megcry	12	gam	T1T2	Forecast	415554	983	18227	6263	0.864338946	0.822320047	0.042018899	0.135661054
Megadontomys cryophilus	megcry	15	gam	T2T1	Hindcast	402348	14266	17519	6894	0.325803403	0.284078285	0.041725118	0.674196597
Megadontomys cryophilus	megcry	12	glm	T1T2	Forecast	383102	31317	6112	19947	0.389103464	0.373400021	0.015703443	0.610896536
Megadontomys cryophilus	megcry	15	glm	T2T1	Hindcast	359765	882	68788	11043	0.926037736	0.7655255	0.160512235	0.073962264
Megadontomys cryophilus	megcry	12	max	T1T2	Forecast	414799	2441	6517	17270	0.87616052	0.86069232	0.0154682	0.12383948
Megadontomys cryophilus	megcry	15	max	T2T1	Hindcast	417725	377	18039	4886	0.928367851	0.886971591	0.04139626	0.071632149
Megadontomys cryophilus	megcry	12	rf	T1T2	Forecast	425170	994	10789	3525	0.780039832	0.755292092	0.02474774	0.219960168
Megadontomys cryophilus	megcry	15	rf	T2T1	Hindcast	411689	2657	17545	8587	0.763696194	0.722821053	0.04087514	0.236303806
Megadontomys cryophilus	megcry	12	svm	T1T2	Forecast	420340	9483	3046	7609	0.445179031	0.437984651	0.007194381	0.554820969
Megadontomys cryophilus	megcry	15	svm	T2T1	Hindcast	394884	2120	24145	19329	0.901160893	0.843539583	0.05762131	0.098839107
Microtus oaxacensis	micoax	8	bio	T2T1	Hindcast	301527	217	278	65	0.230496454	0.229575329	0.000921125	0.769503546
Microtus oaxacensis	micoax	8	gam	T1T2	Forecast	211781	42794	21983	25529	0.373651625	0.279612338	0.094039287	0.626348375
Microtus oaxacensis	micoax	8	gam	T2T1	Hindcast	263484	7006	25620	5977	0.460371255	0.371752626	0.088618629	0.539628745
Microtus oaxacensis	micoax	8	glm	T1T2	Forecast	251308	18890	8297	23589	0.555309682	0.523349589	0.031960093	0.444690318
Microtus oaxacensis	micoax	8	glm	T2T1	Hindcast	227179	8174	53638	13093	0.615648658	0.424641703	0.191006955	0.384351342
Microtus oaxacensis	micoax	8	max	T1T2	Forecast	279610	5004	4351	13122	0.723932473	0.708609946	0.015322527	0.276067527
Microtus oaxacensis	micoax	8	max	T2T1	Hindcast	294742	4	5970	1371	0.997090909	0.977238027	0.019852882	0.002909091
Microtus oaxacensis	micoax	8	rf	T1T2	Forecast	281905	471	18189	1519	0.763316583	0.702705574	0.060611009	0.236683417
Microtus oaxacensis	micoax	8	rf	T2T1	Hindcast	227394	59	70076	4555	0.987212831	0.751639495	0.235573335	0.012787169
Microtus oaxacensis	micoax	8	svm	T1T2	Forecast	294054	1607	4050	2373	0.596231156	0.582645293	0.013585863	0.403768844
Microtus oaxacensis	micoax	8	svm	T2T1	Hindcast	295658	126	4433	1867	0.936778726	0.92200654	0.014772186	0.063221274
Microtus quasiater	micqua	13	bio	T1T2	Forecast	1145160	10195	2015	4033	0.283455159	0.28169867	0.001756489	0.716544841
Microtus quasiater	micqua	43	bio	T2T1	Hindcast	1046771	19667	29595	65370	0.768724202	0.741228908	0.027495294	0.231275798
Microtus quasiater	micqua	13	brt	T1T2	Forecast	817650	739	287011	55454	0.986848896	0.727030725	0.25981817	0.013151104
Microtus quasiater	micqua	43	brt	T2T1	Hindcast	452194	475228	18683	214749	0.311240809	0.271563781	0.039677028	0.688759191
Microtus quasiater	micqua	13	gam	T1T2	Forecast	953442	10654	150649	46658	0.814105248	0.677659068	0.136446181	0.185894752
Microtus quasiater	micqua	43	gam	T2T1	Hindcast	982028	4802	130436	44137	0.901877848	0.784628211	0.117249637	0.098122152
Microtus quasiater	micqua	13	glm	T1T2	Forecast	880628	2725	176488	101013	0.973731902	0.806779552	0.16695235	0.026268098
Microtus quasiater	micqua	43	glm	T2T1	Hindcast	948182	55566	36874	120232	0.683921319	0.646487914	0.037433405	0.316078681
Microtus quasiater	micqua	13	max	T1T2	Forecast	1069287	7420	41559	43137	0.853234963	0.815822936	0.037412027	0.146765037
Microtus quasiater	micqua	43	max	T2T1	Hindcast	1066352	10831	39302	44918	0.805718488	0.770172106	0.035546383	0.194281512
Microtus quasiater	micqua	13	rf	T1T2	Forecast	1095147	1198	55765	8744	0.879501106	0.831048227	0.048452879	0.120498894
Microtus quasiater	micqua	43	rf	T2T1	Hindcast	1063677	4473	51888	40816	0.901234295	0.854721542	0.046512754	0.098765705
Microtus quasiater	micqua	13	svm	T1T2	Forecast	1119482	6371	19468	15533	0.709139883	0.692046947	0.017092936	0.290860117
Microtus quasiater	micqua	43	svm	T2T1	Hindcast	1010082	12061	66677	72034	0.856578869	0.794655077	0.061923792	0.143421131
Neotamias durangae	neodur	29	bio	T1T2	Forecast	1142265	21608	9254	15543	0.418373664	0.410337323	0.008036342	0.581626336
Neotamias durangae	neodur	8	bio	T2T1	Hindcast	1169972	13984	2910	1804	0.114263998	0.11178293	0.002481068	0.885736002
Neotamias durangae	neodur	29	brt	T1T2	Forecast	1058127	51939	8668	69933	0.573823356	0.565698083	0.008125272	0.426176644
Neotamias durangae	neodur	8	brt	T2T1	Hindcast	1109412	12420	15233	51602	0.806004186	0.792459468	0.013544719	0.193995814
Neotamias durangae	neodur	29	gam	T1T2	Forecast	1019140	11359	120047	38124	0.770446416	0.665066878	0.105379538	0.229553584
Neotamias durangae	neodur	8	gam	T2T1	Hindcast	1043284	22669	59789	62928	0.735165952	0.680963737	0.054202215	0.264834048
Neotamias durangae	neodur	29	glm	T1T2	Forecast	1045642	8220	98552	36253	0.815168754	0.729036507	0.086132247	0.184831246
Neotamias durangae	neodur	29	max	T1T2	Forecast	1119171	21150	21178	27171	0.562302105	0.543730597	0.018571507	0.437697895
Neotamias durangae	neodur	8	max	T2T1	Hindcast	841349	44665	902	301754	0.871066541	0.869995601	0.00107094	0.128933459
Neotamias durangae	neodur	29	rf	T1T2	Forecast	1117031	1326	36419	33891	0.96234773	0.930773756	0.031573974	0.03765227
Neotamias durangae	neodur	8	rf	T2T1	Hindcast	1137081	3587	11833	36166	0.909767816	0.899468525	0.010299291	0.090232184
Neotamias durangae	neodur	29	svm	T1T2	Forecast	1122729	1757	26269	37912	0.955708488	0.932845959	0.022862529	0.044291512
Neotamias durangae	neodur	8	svm	T2T1	Hindcast	1105183	4698	19289	59497	0.92681673	0.909662902	0.017153829	0.07318327
Neotoma goldmani	neogol	17	bio	T1T2	Forecast	2287783	113252	111678	184229	0.619296695	0.572753742	0.046542953	0.380703305
Neotoma goldmani	neogol	7	bio	T2T1	Hindcast	2611500	33502	16395	35545	0.514794271	0.508555437	0.006238834	0.485205729
Neotoma goldmani	neogol	17	brt	T1T2	Forecast	2002455	76184	426188	191263	0.715143561	0.539659556	0.175484005	0.284856439
Neotoma goldmani	neogol	7	brt	T2T1	Hindcast	2416246	11172	50626	218046	0.951260372	0.930738027	0.020522346	0.048739628
Neotoma goldmani	neogol	17	gam	T1T2	Forecast	2089730	28507	443106	135599	0.826289106	0.651344498	0.174944608	0.173710894
Neotoma goldmani	neogol	7	gam	T2T1	Hindcast	1953166	11819	489233	242724	0.953567767	0.753259381	0.200308385	0.046432233
Neotoma goldmani	neogol	17	glm	T1T2	Forecast	2151912	62904	198218	283056	0.818175512	0.733832092	0.084343419	0.181824488
Neotoma goldmani	neogol	17	max	T1T2	Forecast	2215807	94536	51228	335371	0.780101278	0.757504361	0.022596916	0.219898722
Neotoma goldmani	neogol	7	max	T2T1	Hindcast	2473742	8860	92725	121615	0.932094271	0.895964837	0.036129434	0.067905729
Neotoma goldmani	neogol	17	rf	T1T2	Forecast	2174173	10250	437776	73891	0.878180673	0.710575563	0.16760511	0.121819327
Neotoma goldmani	neogol	7	rf	T2T1	Hindcast	2554968	6108	69333	65681	0.914917327	0.888497721	0.026419607	0.085082673
Neotoma goldmani	neogol	17	svm	T1T2	Forecast	2320506	94357	42091	239136	0.717064526	0.699248961	0.017815565	0.282935474
Neotoma goldmani	neogol	7	svm	T2T1	Hindcast	2469450	24532	59810	142298	0.852952107	0.829304874	0.023647233	0.147047893
Neotomodon alstoni	neoals	59	bio	T1T2	Forecast	445377	12275	23354	63484	0.837973046	0.78814916	0.049823886	0.162026954
Neotomodon alstoni	neoals	85	bio	T2T1	Hindcast	472233	22137	9186	40934	0.649014603	0.629933511	0.019081092	0.350985397
Neotomodon alstoni	neoals	59	brt	T1T2	Forecast	488758	3680	4433	47108	0.927541939	0.918553535	0.008988404	0.072458061
Neotomodon alstoni	neoals	85	brt	T2T1	Hindcast	494976	3657	3781	41565	0.919132281	0.911551435	0.007580846	0.080867719
Neotomodon alstoni	neoals	59	gam	T1T2	Forecast	474960	1774	57561	10195	0.851783775	0.743692263	0.108091512	0.148216225
Neotomodon alstoni	neoals	85	gam	T2T1	Hindcast	504629	5263	17418	17180	0.765494809	0.732129997	0.033364812	0.234505191
Neotomodon alstoni	neoals	59	glm	T1T2	Forecast	486475	5722	15230	36552	0.864644935	0.834288451	0.030356484	0.135355065
Neotomodon alstoni	neoals	85	glm	T2T1	Hindcast	500986	3377	11338	28278	0.893318591	0.871188064	0.022130527	0.106681409
Neotomodon alstoni	neoals	59	max	T1T2	Forecast	494898	946	30605	18041	0.950176437	0.891936997	0.058239439	0.049823563
Neotomodon alstoni	neoals	85	max	T2T1	Hindcast	511552	6633	4591	21714	0.766006985	0.757112163	0.008894822	0.233993015
Neotomodon alstoni	neoals	59	rf	T1T2	Forecast	499748	668	31025	12538	0.949416932	0.890964448	0.058452483	0.050583068
Neotomodon alstoni	neoals	85	rf	T2T1	Hindcast	518577	1214	11767	12421	0.91096443	0.888776944	0.022187486	0.08903557
Neotomodon alstoni	neoals	59	svm	T1T2	Forecast	477664	6720	17936	41659	0.861096757	0.824906281	0.036190476	0.138903243
Neotomodon alstoni	neoals	85	svm	T2T1	Hindcast	455492	4748	48295	35444	0.881867038	0.786003112	0.095863927	0.118132962
Notocitellus adocetus	notado	20	bio	T1T2	Forecast	272489	25210	2413	2699	0.096707155	0.087929482	0.008777673	0.903292845
Notocitellus adocetus	notado	15	bio	T2T1	Hindcast	253573	17163	14663	17412	0.503600868	0.448936319	0.054664549	0.496399132
Notocitellus adocetus	notado	20	brt	T1T2	Forecast	241589	275	22950	37993	0.992813839	0.906059145	0.086754694	0.007186161
Notocitellus adocetus	notado	15	brt	T2T1	Hindcast	220903	45179	3271	33454	0.425444788	0.410853444	0.014591344	0.574555212
Notocitellus adocetus	notado	20	gam	T1T2	Forecast	243683	10865	29244	19019	0.63642752	0.529277989	0.107149531	0.36357248
Notocitellus adocetus	notado	15	gam	T2T1	Hindcast	169183	3792	79406	50430	0.930065287	0.610638442	0.319426845	0.069934713
Notocitellus adocetus	notado	20	glm	T1T2	Forecast	254750	10591	17339	20127	0.655218439	0.591492967	0.063725472	0.344781561
Notocitellus adocetus	notado	15	glm	T2T1	Hindcast	229053	10777	22245	40732	0.790774428	0.702254026	0.088520402	0.209225572
Notocitellus adocetus	notado	20	max	T1T2	Forecast	249458	5624	15452	32277	0.851613414	0.79328417	0.058329244	0.148386586
Notocitellus adocetus	notado	15	max	T2T1	Hindcast	268714	5435	1286	27376	0.834354332	0.829591369	0.004762963	0.165645668
Notocitellus adocetus	notado	20	rf	T1T2	Forecast	255729	1166	30817	15095	0.928294693	0.82074826	0.107546432	0.071705307
Notocitellus adocetus	notado	15	rf	T2T1	Hindcast	269072	753	11463	21519	0.966190733	0.925329521	0.040861212	0.033809267
Notocitellus adocetus	notado	20	svm	T1T2	Forecast	275063	2869	7081	17794	0.861152785	0.836055672	0.025097114	0.138847215
Notocitellus adocetus	notado	15	svm	T2T1	Hindcast	267140	3825	3789	28053	0.880011293	0.866026079	0.013985214	0.119988707
Notocitellus annulatus	notann	16	bio	T1T2	Forecast	705086	13045	15457	16789	0.562747201	0.541295324	0.021451877	0.437252799
Notocitellus annulatus	notann	14	bio	T2T1	Hindcast	715896	14217	6268	13996	0.496083366	0.487403897	0.008679469	0.503916634
Notocitellus annulatus	notann	16	gam	T1T2	Forecast	598554	10527	99184	42112	0.800015198	0.657864419	0.142150779	0.199984802
Notocitellus annulatus	notann	14	gam	T2T1	Hindcast	351843	22530	264195	111809	0.832289953	0.403428422	0.428861531	0.167710047
Notocitellus annulatus	notann	14	glm	T2T1	Hindcast	412645	42132	196002	99594	0.702722154	0.380693129	0.322029025	0.297277846
Notocitellus annulatus	notann	16	max	T1T2	Forecast	626735	20303	48489	54850	0.729844451	0.658032726	0.071811725	0.270155549
Notocitellus annulatus	notann	14	max	T2T1	Hindcast	545856	28153	47617	128751	0.820571815	0.74033733	0.080234484	0.179428185
Notocitellus annulatus	notann	16	rf	T1T2	Forecast	651844	1412	68186	28931	0.953465379	0.858766547	0.094698832	0.046534621
Notocitellus annulatus	notann	14	rf	T2T1	Hindcast	668510	14030	29198	38635	0.733599165	0.691750712	0.041848452	0.266400835
Notocitellus annulatus	notann	16	svm	T1T2	Forecast	669343	9733	27657	43640	0.817641879	0.777961821	0.039680057	0.182358121
Notocitellus annulatus	notann	14	svm	T2T1	Hindcast	682384	23962	6594	37433	0.609707631	0.600136933	0.009570697	0.390292369
Oryzomys albiventer	oryalb	41	bio	T1T2	Forecast	469855	20225	24569	30009	0.597384242	0.547692075	0.049692167	0.402615758
Oryzomys albiventer	oryalb	55	bio	T2T1	Hindcast	438347	34575	17211	54525	0.611952862	0.574172821	0.037780041	0.388047138
Oryzomys albiventer	oryalb	41	brt	T1T2	Forecast	362197	12940	38281	131236	0.910248585	0.814660313	0.095588272	0.089751415
Oryzomys albiventer	oryalb	55	brt	T2T1	Hindcast	380737	20626	26184	117107	0.850246491	0.785899849	0.064346642	0.149753509
Oryzomys albiventer	oryalb	41	gam	T1T2	Forecast	404981	7883	99089	32705	0.805780034	0.609202177	0.196577856	0.194219966
Oryzomys albiventer	oryalb	55	gam	T2T1	Hindcast	449449	10724	48469	36016	0.770560548	0.67321721	0.097343338	0.229439452
Oryzomys albiventer	oryalb	41	glm	T1T2	Forecast	413288	10547	31209	89610	0.894695328	0.824483381	0.070211947	0.105304672
Oryzomys albiventer	oryalb	55	glm	T2T1	Hindcast	351215	15690	60311	117438	0.882143501	0.73558897	0.146554531	0.117856499
Oryzomys albiventer	oryalb	41	max	T1T2	Forecast	374469	23329	39810	107050	0.82106781	0.724973149	0.096094661	0.17893219
Oryzomys albiventer	oryalb	55	max	T2T1	Hindcast	400652	6085	74746	63175	0.912142651	0.754914392	0.157228259	0.087857349
Oryzomys albiventer	oryalb	41	rf	T1T2	Forecast	471179	1782	31069	40624	0.957977645	0.896117767	0.061859878	0.042022355
Oryzomys albiventer	oryalb	55	rf	T2T1	Hindcast	459095	2226	61040	22293	0.909213263	0.791859115	0.117354148	0.090786737
Oryzomys albiventer	oryalb	41	svm	T1T2	Forecast	443884	9250	26987	64533	0.874632368	0.817319431	0.057312937	0.125367632
Oryzomys albiventer	oryalb	55	svm	T2T1	Hindcast	440757	15115	24873	63909	0.808728994	0.755311044	0.05341795	0.191271006
Oryzomys chapmani	orycha	34	bio	T1T2	Forecast	954950	30889	27762	40780	0.56900473	0.540754337	0.028250393	0.43099527
Oryzomys chapmani	orycha	108	bio	T2T1	Hindcast	775183	32140	63573	183485	0.850944928	0.775150537	0.075794391	0.149055072
Oryzomys chapmani	orycha	34	brt	T1T2	Forecast	728972	23826	68354	233226	0.907310583	0.821581534	0.085729049	0.092689417
Oryzomys chapmani	orycha	108	brt	T2T1	Hindcast	610695	200799	1329	241555	0.546067177	0.543895693	0.002171483	0.453932823
Oryzomys chapmani	orycha	34	gam	T1T2	Forecast	836773	4391	172253	40964	0.903185977	0.732473825	0.170712152	0.096814023
Oryzomys chapmani	orycha	108	gam	T2T1	Hindcast	949774	36841	10448	57318	0.608736286	0.597855469	0.010880817	0.391263714
Oryzomys chapmani	orycha	34	glm	T1T2	Forecast	798038	18752	67246	170342	0.90083239	0.823116866	0.077715525	0.09916761
Oryzomys chapmani	orycha	108	glm	T2T1	Hindcast	705525	160449	3234	185170	0.535763369	0.531200464	0.004562905	0.464236631
Oryzomys chapmani	orycha	34	max	T1T2	Forecast	998969	5349	26307	23756	0.816217145	0.790558688	0.025658457	0.183782855
Oryzomys chapmani	orycha	108	max	T2T1	Hindcast	876155	99233	10045	68948	0.409963075	0.398628162	0.011334913	0.590036925
Oryzomys chapmani	orycha	34	rf	T1T2	Forecast	913861	18428	74849	47240	0.719376256	0.643672562	0.075703695	0.280623744
Oryzomys chapmani	orycha	108	rf	T2T1	Hindcast	969749	11185	22855	50589	0.81893677	0.795911474	0.023025295	0.18106323
Oryzomys chapmani	orycha	34	svm	T1T2	Forecast	931930	26842	21457	74149	0.73421394	0.711707864	0.022506076	0.26578606
Oryzomys chapmani	orycha	108	svm	T2T1	Hindcast	937187	36990	6215	73986	0.666684689	0.660096829	0.00658786	0.333315311
Oryzomys guerrerensis	orygue	15	bio	T2T1	Hindcast	615537	13468	2407	9299	0.408442043	0.404546868	0.003895175	0.591557957
Oryzomys guerrerensis	orygue	13	brt	T1T2	Forecast	531107	2175	57007	50418	0.958644687	0.861712799	0.096931887	0.041355313
Oryzomys guerrerensis	orygue	15	brt	T2T1	Hindcast	525397	8564	54169	52577	0.859930325	0.76646556	0.093464765	0.140069675
Oryzomys guerrerensis	orygue	13	gam	T1T2	Forecast	586565	28604	13244	12298	0.300669894	0.278589532	0.022080362	0.699330106
Oryzomys guerrerensis	orygue	15	gam	T2T1	Hindcast	532103	7954	50240	50414	0.8637267	0.77745452	0.08627218	0.1362733
Oryzomys guerrerensis	orygue	13	max	T1T2	Forecast	624707	828	12922	2254	0.731343284	0.71107758	0.020265703	0.268656716
Oryzomys guerrerensis	orygue	15	max	T2T1	Hindcast	553846	5010	35330	46525	0.902784515	0.842819412	0.059965104	0.097215485
Oryzomys guerrerensis	orygue	13	rf	T1T2	Forecast	585865	6489	29283	19070	0.746116828	0.698513649	0.047603178	0.253883172
Oryzomys guerrerensis	orygue	15	rf	T2T1	Hindcast	544535	7087	58515	30570	0.811801259	0.714769503	0.097031755	0.188198741
Oryzomys guerrerensis	orygue	13	svm	T1T2	Forecast	584389	808	37429	18081	0.957223781	0.897030927	0.060192854	0.042776219
Oryzomys guerrerensis	orygue	15	svm	T2T1	Hindcast	590746	6312	19403	24246	0.793441979	0.76164155	0.031800429	0.206558021
Oryzomys melanotis	orymel	26	bio	T1T2	Forecast	568838	34665	26454	85814	0.712273508	0.667834813	0.044438696	0.287726492
Oryzomys melanotis	orymel	18	bio	T2T1	Hindcast	638333	27099	11025	39314	0.591962417	0.574984109	0.016978308	0.408037583
Oryzomys melanotis	orymel	26	brt	T1T2	Forecast	555393	4893	50067	105414	0.955641981	0.872949483	0.082692498	0.044358019
Oryzomys melanotis	orymel	18	brt	T2T1	Hindcast	430266	15173	37602	232726	0.938793622	0.8584248	0.080368822	0.061206378
Oryzomys melanotis	orymel	26	gam	T1T2	Forecast	450964	8918	198925	56964	0.864636775	0.558546042	0.306090732	0.135363225
Oryzomys melanotis	orymel	18	gam	T2T1	Hindcast	571805	8628	91488	43850	0.835588247	0.697658252	0.137929995	0.164411753
Oryzomys melanotis	orymel	26	glm	T1T2	Forecast	549570	14112	59471	92614	0.867773551	0.770126595	0.097646956	0.132226449
Oryzomys melanotis	orymel	18	glm	T2T1	Hindcast	390334	9285	180851	135297	0.935780388	0.619156177	0.316624211	0.064219612
Oryzomys melanotis	orymel	26	rf	T1T2	Forecast	625883	2279	54215	33390	0.936106984	0.856390531	0.079716453	0.063893016
Oryzomys melanotis	orymel	18	rf	T2T1	Hindcast	570336	10281	93143	42007	0.803377448	0.662991693	0.140385754	0.196622552
Oryzomys melanotis	orymel	26	svm	T1T2	Forecast	625130	5063	27111	58463	0.920300349	0.878734425	0.041565924	0.079699651
Oryzomys melanotis	orymel	18	svm	T2T1	Hindcast	559310	6938	45587	103932	0.937422206	0.862058963	0.075363244	0.062577794
Osgoodomys banderanus	osgban	64	bio	T1T2	Forecast	309299	46843	21341	100870	0.682878284	0.618333765	0.06454452	0.317121716
Osgoodomys banderanus	osgban	76	bio	T2T1	Hindcast	335535	41348	28917	72553	0.636982994	0.557639212	0.079343782	0.363017006
Osgoodomys banderanus	osgban	64	brt	T1T2	Forecast	238576	43016	18347	178410	0.805731938	0.734321437	0.0714105	0.194268062
Osgoodomys banderanus	osgban	76	brt	T2T1	Hindcast	297688	30202	10097	140362	0.822928637	0.790123269	0.032805367	0.177071363
Osgoodomys banderanus	osgban	64	gam	T1T2	Forecast	301194	16236	67695	93228	0.851677264	0.668166777	0.183510487	0.148322736
Osgoodomys banderanus	osgban	76	gam	T2T1	Hindcast	322088	19941	52406	83918	0.807999307	0.66806115	0.139938157	0.192000693
Osgoodomys banderanus	osgban	64	glm	T1T2	Forecast	289358	15684	40733	132574	0.894211442	0.770812137	0.123399305	0.105788558
Osgoodomys banderanus	osgban	76	glm	T2T1	Hindcast	209794	28790	50053	189712	0.868239192	0.675614302	0.192624891	0.131760808
Osgoodomys banderanus	osgban	64	max	T1T2	Forecast	322668	21370	14621	119694	0.848508478	0.805159896	0.043348582	0.151491522
Osgoodomys banderanus	osgban	76	max	T2T1	Hindcast	298121	21065	44600	114567	0.844690044	0.714555036	0.130135008	0.155309956
Osgoodomys banderanus	osgban	64	rf	T1T2	Forecast	328027	3239	80607	66476	0.95353941	0.75627976	0.19725965	0.04646059
Osgoodomys banderanus	osgban	76	rf	T2T1	Hindcast	350534	2538	68205	57072	0.957423251	0.794541361	0.162881891	0.042576749
Osgoodomys banderanus	osgban	64	svm	T1T2	Forecast	303036	13579	30685	131049	0.90611085	0.814162786	0.091948064	0.09388915
Osgoodomys banderanus	osgban	76	svm	T2T1	Hindcast	363715	7140	38702	68792	0.905968498	0.809794629	0.096173869	0.094031502
Peromyscus difficilis	perdif	55	bio	T1T2	Forecast	3493767	58238	21455	250129	0.811140621	0.805037166	0.006103455	0.188859379
Peromyscus difficilis	perdif	253	bio	T2T1	Hindcast	3183846	137047	70141	432555	0.759398668	0.737843265	0.021555403	0.240601332
Peromyscus difficilis	perdif	55	brt	T1T2	Forecast	3378461	50028	14568	379983	0.88365879	0.879365281	0.004293509	0.11634121
Peromyscus difficilis	perdif	253	brt	T2T1	Hindcast	3071723	37851	66620	646846	0.944718613	0.92349085	0.021227763	0.055281387
Peromyscus difficilis	perdif	55	gam	T1T2	Forecast	3586425	21363	103374	112427	0.840324389	0.812308229	0.02801616	0.159675611
Peromyscus difficilis	perdif	253	gam	T2T1	Hindcast	3312795	20406	174454	315934	0.93932925	0.889302997	0.050026253	0.06067075
Peromyscus difficilis	perdif	55	glm	T1T2	Forecast	3512678	68622	40700	201040	0.745525881	0.734071991	0.01145389	0.254474119
Peromyscus difficilis	perdif	253	glm	T2T1	Hindcast	3229162	29405	112785	451688	0.938878761	0.90513047	0.033748291	0.061121239
Peromyscus difficilis	perdif	55	max	T1T2	Forecast	3492378	91188	18112	221911	0.708756655	0.703597262	0.005159394	0.291243345
Peromyscus difficilis	perdif	253	max	T2T1	Hindcast	3265910	32786	154416	370477	0.918698219	0.873551646	0.045146574	0.081301781
Peromyscus difficilis	perdif	55	rf	T1T2	Forecast	3604914	5294	102302	110530	0.95429272	0.926697349	0.027595371	0.04570728
Peromyscus difficilis	perdif	253	rf	T2T1	Hindcast	3398108	7346	214781	202805	0.965044183	0.905595636	0.059448547	0.034955817
Peromyscus difficilis	perdif	55	svm	T1T2	Forecast	3553496	44495	24501	200548	0.818419624	0.811571938	0.006847686	0.181580376
Peromyscus difficilis	perdif	253	svm	T2T1	Hindcast	3166190	30880	239810	386160	0.925954345	0.855546242	0.070408103	0.074045655
Peromyscus eva	pereva	18	bio	T1T2	Forecast	294472	26311	14518	21451	0.449122734	0.402137394	0.046985339	0.550877266
Peromyscus eva	pereva	59	bio	T2T1	Hindcast	217031	37190	18957	83574	0.692043987	0.611713631	0.080330356	0.307956013
Peromyscus eva	pereva	18	brt	T1T2	Forecast	283289	11106	28684	33673	0.751981956	0.660038102	0.091943854	0.248018044
Peromyscus eva	pereva	59	brt	T2T1	Hindcast	246720	43544	13128	53360	0.550648064	0.500126221	0.050521844	0.449351936
Peromyscus eva	pereva	18	glm	T1T2	Forecast	306720	2589	24553	22890	0.898386907	0.824269789	0.074117118	0.101613093
Peromyscus eva	pereva	59	glm	T2T1	Hindcast	249735	15741	21874	69402	0.815122793	0.734587907	0.080534887	0.184877207
Peromyscus eva	pereva	18	max	T1T2	Forecast	287325	25346	16829	27252	0.51811856	0.462788036	0.055330523	0.48188144
Peromyscus eva	pereva	59	max	T2T1	Hindcast	270093	3481	27103	56075	0.941550809	0.8503551	0.091195709	0.058449191
Peromyscus eva	pereva	18	rf	T1T2	Forecast	319488	946	23753	12565	0.929982977	0.860780871	0.069202106	0.070017023
Peromyscus eva	pereva	59	rf	T2T1	Hindcast	289944	3278	30188	33342	0.910486073	0.816187471	0.094298602	0.089513927
Peromyscus eva	pereva	18	svm	T1T2	Forecast	301209	4528	26184	24831	0.845771314	0.765794039	0.079977275	0.154228686
Peromyscus eva	pereva	59	svm	T2T1	Hindcast	270140	15809	6489	64314	0.802690863	0.779233452	0.02345741	0.197309137
Peromyscus furvus	perfur	17	bio	T1T2	Forecast	1365239	21519	12628	31904	0.597195964	0.588031074	0.00916489	0.402804036
Peromyscus furvus	perfur	78	bio	T2T1	Hindcast	1325367	25981	26061	53881	0.674676317	0.65539227	0.019284046	0.325323683
Peromyscus furvus	perfur	17	brt	T1T2	Forecast	797518	10808	254612	367803	0.97145355	0.729456839	0.241996711	0.02854645
Peromyscus furvus	perfur	78	brt	T2T1	Hindcast	712974	448790	10042	258935	0.365869511	0.351980469	0.013889043	0.634130489
Peromyscus furvus	perfur	17	gam	T1T2	Forecast	1264352	20997	83613	62328	0.748010801	0.685981742	0.062029059	0.251989199
Peromyscus furvus	perfur	78	gam	T2T1	Hindcast	1339715	5218	56512	29845	0.851182158	0.810707364	0.040474794	0.148817842
Peromyscus furvus	perfur	17	glm	T1T2	Forecast	1286595	42304	44332	57510	0.576171679	0.542862565	0.033309115	0.423828321
Peromyscus furvus	perfur	78	glm	T2T1	Hindcast	1231188	26933	83572	89048	0.76778093	0.704216477	0.063564453	0.23221907
Peromyscus furvus	perfur	17	max	T1T2	Forecast	1346655	33392	8677	42566	0.560388636	0.553986514	0.006402121	0.439611364
Peromyscus furvus	perfur	78	max	T2T1	Hindcast	1365006	8237	23291	34756	0.808410672	0.791634002	0.01677667	0.191589328
Peromyscus furvus	perfur	17	rf	T1T2	Forecast	1316227	3923	78147	32444	0.892127478	0.836082974	0.056044505	0.107872522
Peromyscus furvus	perfur	78	rf	T2T1	Hindcast	1377966	12638	11937	28200	0.690533327	0.681944958	0.008588369	0.309466673
Peromyscus furvus	perfur	17	svm	T1T2	Forecast	1336561	46511	3181	44488	0.488884493	0.486510155	0.002374338	0.511115507
Peromyscus furvus	perfur	78	svm	T2T1	Hindcast	1334547	9613	33447	53134	0.846797456	0.822347788	0.024449669	0.153202544
Peromyscus hylocetes	perhyl	9	bio	T1T2	Forecast	1429653	9624	1571	1399	0.126916447	0.125818786	0.001097662	0.873083553
Peromyscus hylocetes	perhyl	10	bio	T2T1	Hindcast	1409804	17663	6553	8227	0.317767478	0.313140819	0.004626658	0.682232522
Peromyscus hylocetes	perhyl	9	brt	T1T2	Forecast	880973	1578	398714	160501	0.990264007	0.678692506	0.311571501	0.009735993
Peromyscus hylocetes	perhyl	10	brt	T2T1	Hindcast	1403356	1995	16750	19665	0.907894737	0.896099843	0.011794894	0.092105263
Peromyscus hylocetes	perhyl	9	gam	T1T2	Forecast	1194820	474	212525	34428	0.986419116	0.835407815	0.151011301	0.013580884
Peromyscus hylocetes	perhyl	10	gam	T2T1	Hindcast	1224468	30456	110403	76920	0.716361198	0.63365433	0.082706868	0.283638802
Peromyscus hylocetes	perhyl	9	glm	T1T2	Forecast	972514	3071	332117	134064	0.977606009	0.723038242	0.254567767	0.022393991
Peromyscus hylocetes	perhyl	10	glm	T2T1	Hindcast	1347638	30427	32400	31301	0.507079445	0.483601831	0.023477614	0.492920555
Peromyscus hylocetes	perhyl	9	max	T1T2	Forecast	1295467	12848	57401	76531	0.856252587	0.813823466	0.042429121	0.143747413
Peromyscus hylocetes	perhyl	10	max	T2T1	Hindcast	1374085	17962	3402	46798	0.722637431	0.720167716	0.002469715	0.277362569
Peromyscus hylocetes	perhyl	9	rf	T1T2	Forecast	1241593	39	181680	18454	0.997891094	0.870241655	0.127649439	0.002108906
Peromyscus hylocetes	perhyl	10	rf	T2T1	Hindcast	1413014	2102	12454	14196	0.87102712	0.86229034	0.00873678	0.12897288
Peromyscus hylocetes	perhyl	9	svm	T1T2	Forecast	1357394	8977	28353	47042	0.839750799	0.819290354	0.020460445	0.160249201
Peromyscus hylocetes	perhyl	10	svm	T2T1	Hindcast	1383178	12749	9316	36523	0.741252638	0.734562484	0.006690154	0.258747362
Peromyscus levipes	perlev	9	bio	T1T2	Forecast	1416943	30428	15096	9686	0.241461834	0.230920221	0.010541612	0.758538166
Peromyscus levipes	perlev	171	bio	T2T1	Hindcast	1068320	58699	69964	275170	0.824185534	0.762721084	0.06146445	0.175814466
Peromyscus levipes	perlev	9	brt	T1T2	Forecast	1002610	31376	46007	391567	0.925815063	0.881941084	0.043873979	0.074184937
Peromyscus levipes	perlev	171	brt	T2T1	Hindcast	989412	50421	30971	400756	0.888245633	0.857893305	0.030352328	0.111754367
Peromyscus levipes	perlev	9	gam	T1T2	Forecast	972460	11403	402143	86147	0.883106099	0.590553995	0.292552104	0.116893901
Peromyscus levipes	perlev	171	gam	T2T1	Hindcast	1192851	13765	102751	162786	0.92203386	0.842726326	0.079307534	0.07796614
Peromyscus levipes	perlev	9	glm	T1T2	Forecast	900652	11409	447289	112210	0.907708362	0.575877073	0.331831289	0.092291638
Peromyscus levipes	perlev	171	glm	T2T1	Hindcast	1126326	30612	112168	202454	0.868655231	0.77808717	0.090568061	0.131344769
Peromyscus levipes	perlev	9	max	T1T2	Forecast	1152583	25875	58391	235304	0.900930014	0.852711802	0.048218211	0.099069986
Peromyscus levipes	perlev	171	max	T2T1	Hindcast	1204085	25355	52520	190193	0.882369588	0.840574434	0.041795154	0.117630412
Peromyscus levipes	perlev	9	rf	T1T2	Forecast	1105752	1957	196869	166982	0.988415937	0.837282952	0.151132985	0.011584063
Peromyscus levipes	perlev	171	rf	T2T1	Hindcast	1239285	5929	127346	99000	0.943495125	0.850312693	0.093182432	0.056504875
Peromyscus levipes	perlev	9	svm	T1T2	Forecast	1246751	71857	25983	126969	0.638593544	0.618178438	0.020415106	0.361406456
Peromyscus levipes	perlev	171	svm	T2T1	Hindcast	848915	26355	446841	149449	0.850088735	0.505239088	0.344849648	0.149911265
Peromyscus megalops	permeg	27	bio	T1T2	Forecast	751109	13744	12871	10400	0.43074884	0.413901541	0.0168473	0.56925116
Peromyscus megalops	permeg	29	bio	T2T1	Hindcast	760456	16230	2528	8910	0.354415274	0.351101968	0.003313307	0.645584726
Peromyscus megalops	permeg	27	brt	T1T2	Forecast	681973	13692	28533	63377	0.822341019	0.782182315	0.040158704	0.177658981
Peromyscus megalops	permeg	29	brt	T2T1	Hindcast	660614	14426	43666	68869	0.826808332	0.764807423	0.062000909	0.173191668
Peromyscus megalops	permeg	27	gam	T1T2	Forecast	721751	2520	34996	28857	0.919686394	0.873441084	0.046245311	0.080313606
Peromyscus megalops	permeg	29	gam	T2T1	Hindcast	743065	3002	31774	10283	0.774030862	0.733023633	0.041007229	0.225969138
Peromyscus megalops	permeg	27	glm	T1T2	Forecast	721942	15374	18252	32007	0.675523944	0.650865544	0.0246584	0.324476056
Peromyscus megalops	permeg	29	glm	T2T1	Hindcast	676199	12347	40114	58915	0.826737953	0.770737294	0.056000659	0.173262047
Peromyscus megalops	permeg	27	max	T1T2	Forecast	735891	17066	10055	25112	0.595381478	0.58190195	0.013479528	0.404618522
Peromyscus megalops	permeg	29	max	T2T1	Hindcast	718292	5407	28781	35644	0.868285791	0.829760774	0.038525017	0.131714209
Peromyscus megalops	permeg	27	rf	T1T2	Forecast	752067	5638	12694	17176	0.752871044	0.736272394	0.01659865	0.247128956
Peromyscus megalops	permeg	29	rf	T2T1	Hindcast	734665	5356	34513	13041	0.708865576	0.663995598	0.044869978	0.291134424
Peromyscus megalops	permeg	27	svm	T1T2	Forecast	726561	9235	17821	33958	0.786192207	0.762251542	0.023940665	0.213807793
Peromyscus megalops	permeg	29	svm	T2T1	Hindcast	672793	18264	15722	80796	0.815626893	0.792792241	0.022834651	0.184373107
Peromyscus melanocarpus	permela	22	bio	T1T2	Forecast	682494	2326	805	386	0.142330383	0.141152276	0.001178108	0.857669617
Peromyscus melanocarpus	permela	47	bio	T2T1	Hindcast	660533	8006	8920	8552	0.516487498	0.503163187	0.013324311	0.483512502
Peromyscus melanocarpus	permela	22	brt	T1T2	Forecast	528521	6174	6045	144722	0.959084403	0.947776164	0.011308239	0.040915597
Peromyscus melanocarpus	permela	47	brt	T2T1	Hindcast	354402	103333	11652	216075	0.676485874	0.644654505	0.031831369	0.323514126
Peromyscus melanocarpus	permela	22	gam	T1T2	Forecast	650817	16068	12029	7097	0.306367365	0.288219861	0.018147503	0.693632635
Peromyscus melanocarpus	permela	47	gam	T2T1	Hindcast	652643	2078	18673	12617	0.858591358	0.830775843	0.027815515	0.141408642
Peromyscus melanocarpus	permela	22	glm	T1T2	Forecast	618016	30129	12118	25199	0.455447513	0.436216683	0.01923083	0.544552487
Peromyscus melanocarpus	permela	47	glm	T2T1	Hindcast	400401	2762	253128	29171	0.913506404	0.526181588	0.387324816	0.086493596
Peromyscus melanocarpus	permela	22	max	T1T2	Forecast	675477	4326	2717	3491	0.446590764	0.442584535	0.004006228	0.553409236
Peromyscus melanocarpus	permela	47	max	T2T1	Hindcast	646218	1338	23538	14917	0.917686866	0.882542724	0.035144142	0.082313134
Peromyscus melanocarpus	permela	22	rf	T1T2	Forecast	676242	1387	5139	2694	0.660132321	0.652590285	0.007542036	0.339867679
Peromyscus melanocarpus	permela	47	rf	T2T1	Hindcast	653041	387	23213	8821	0.957971329	0.923645469	0.03432586	0.042028671
Peromyscus melanocarpus	permela	22	svm	T1T2	Forecast	666749	4475	6260	7978	0.64064884	0.63134733	0.00930151	0.35935116
Peromyscus melanocarpus	permela	47	svm	T2T1	Hindcast	595519	1102	68843	19998	0.947772512	0.844149788	0.103622724	0.052227488
Peromyscus melanophrys	permel	197	bio	T1T2	Forecast	3635613	116450	61563	410230	0.778898003	0.762246645	0.016651358	0.221101997
Peromyscus melanophrys	permel	156	bio	T2T1	Hindcast	3277898	130695	151314	663949	0.835530124	0.791405118	0.044125006	0.164469876
Peromyscus melanophrys	permel	197	brt	T1T2	Forecast	3325457	170851	80756	646525	0.790976246	0.767267805	0.023708441	0.209023754
Peromyscus melanophrys	permel	156	brt	T2T1	Hindcast	2711633	62641	615148	834167	0.930151158	0.745243285	0.184907873	0.069848842
Peromyscus melanophrys	permel	197	gam	T1T2	Forecast	3623423	46233	116611	437589	0.90444213	0.873263001	0.031179128	0.09555787
Peromyscus melanophrys	permel	156	gam	T2T1	Hindcast	3540373	35402	172865	475216	0.930668327	0.884114619	0.046553709	0.069331673
Peromyscus melanophrys	permel	197	glm	T1T2	Forecast	3463703	107802	55032	597052	0.847057689	0.831417977	0.015639711	0.152942311
Peromyscus melanophrys	permel	156	glm	T2T1	Hindcast	3406019	50136	122633	644801	0.927855331	0.893101833	0.034753498	0.072144669
Peromyscus melanophrys	permel	197	rf	T1T2	Forecast	3738588	16970	207626	260405	0.938819288	0.886205314	0.052613974	0.061180712
Peromyscus melanophrys	permel	156	rf	T2T1	Hindcast	3479317	17961	447238	279073	0.939532175	0.825631313	0.113900862	0.060467825
Peromyscus melanophrys	permel	197	svm	T1T2	Forecast	3549313	49276	49253	575747	0.921161301	0.90747446	0.013686841	0.078838699
Peromyscus melanophrys	permel	156	svm	T2T1	Hindcast	3347912	35564	248661	591452	0.943280554	0.874142238	0.069138316	0.056719446
Peromyscus perfulvus	perper	22	bio	T1T2	Forecast	547742	44022	14699	42529	0.491375027	0.465240731	0.026134297	0.508624973
Peromyscus perfulvus	perper	15	bio	T2T1	Hindcast	443851	47943	45072	112126	0.700485416	0.60829912	0.092186295	0.299514584
Peromyscus perfulvus	perper	22	brt	T1T2	Forecast	355027	55114	43910	194935	0.779587201	0.669519697	0.110067504	0.220412799
Peromyscus perfulvus	perper	15	brt	T2T1	Hindcast	286268	26064	60753	275901	0.913685361	0.738615264	0.175070097	0.086314639
Peromyscus perfulvus	perper	22	gam	T1T2	Forecast	582398	9574	27477	29543	0.755247079	0.710193585	0.045053495	0.244752921
Peromyscus perfulvus	perper	15	gam	T2T1	Hindcast	468862	4624	135457	40049	0.896492288	0.672344115	0.224148173	0.103507712
Peromyscus perfulvus	perper	22	glm	T1T2	Forecast	534352	29981	12484	72169	0.706500245	0.683670731	0.022829514	0.293499755
Peromyscus perfulvus	perper	15	glm	T2T1	Hindcast	210794	23946	191720	222526	0.902844948	0.426538534	0.476306414	0.097155052
Peromyscus perfulvus	perper	22	max	T1T2	Forecast	565287	34087	2292	47326	0.581307654	0.577269449	0.004038204	0.418692346
Peromyscus perfulvus	perper	15	max	T2T1	Hindcast	313807	18351	33876	282958	0.939095746	0.841662164	0.097433582	0.060904254
Peromyscus perfulvus	perper	22	rf	T1T2	Forecast	500748	3168	75825	69245	0.956250949	0.824741149	0.1315098	0.043749051
Peromyscus perfulvus	perper	15	rf	T2T1	Hindcast	542096	8890	42586	55414	0.861750435	0.788914261	0.072836174	0.138249565
Peromyscus perfulvus	perper	22	svm	T1T2	Forecast	509850	51423	7915	79798	0.608119127	0.592832269	0.015286858	0.391880873
Peromyscus perfulvus	perper	15	svm	T2T1	Hindcast	471298	20372	41704	115612	0.850188257	0.768894227	0.08129403	0.149811743
Peromyscus zarhynchus	perzar	24	bio	T1T2	Forecast	595007	17067	4434	14390	0.457449852	0.450052961	0.007396891	0.542550148
Peromyscus zarhynchus	perzar	20	bio	T2T1	Hindcast	622799	4621	952	2526	0.353435008	0.351908758	0.00152625	0.646564992
Peromyscus zarhynchus	perzar	24	brt	T1T2	Forecast	529091	4256	16374	80910	0.950027006	0.920008581	0.030018425	0.049972994
Peromyscus zarhynchus	perzar	20	brt	T2T1	Hindcast	575568	4996	10426	39641	0.888074915	0.870282924	0.017791991	0.111925085
Peromyscus zarhynchus	perzar	24	gam	T1T2	Forecast	584949	3937	33166	8846	0.69201283	0.638356148	0.053656682	0.30798717
Peromyscus zarhynchus	perzar	20	gam	T2T1	Hindcast	591715	3471	22584	13128	0.790891018	0.754127161	0.036763856	0.209108982
Peromyscus zarhynchus	perzar	24	glm	T1T2	Forecast	533918	7316	57617	31780	0.812870882	0.715468361	0.097402521	0.187129118
Peromyscus zarhynchus	perzar	20	glm	T2T1	Hindcast	588857	509	22862	18403	0.973085871	0.935712502	0.037373369	0.026914129
Peromyscus zarhynchus	perzar	24	max	T1T2	Forecast	583043	3695	27198	16962	0.821126011	0.776556734	0.044569277	0.178873989
Peromyscus zarhynchus	perzar	20	max	T2T1	Hindcast	608977	2815	6079	13027	0.822307789	0.812424137	0.009883653	0.177692211
Peromyscus zarhynchus	perzar	24	rf	T1T2	Forecast	555756	1901	30073	42901	0.957568859	0.906234766	0.051334092	0.042431141
Peromyscus zarhynchus	perzar	20	rf	T2T1	Hindcast	600294	68	24631	5638	0.98808272	0.94866839	0.03941433	0.01191728
Peromyscus zarhynchus	perzar	24	svm	T1T2	Forecast	578361	2825	13909	35536	0.926357499	0.902873277	0.023484222	0.073642501
Peromyscus zarhynchus	perzar	20	svm	T2T1	Hindcast	604226	2053	8056	16296	0.888113794	0.874956458	0.013157336	0.111886206
Reithrodontomys chrysopsis	reichr	29	brt	T1T2	Forecast	1559616	4978	306468	109438	0.956492099	0.79226155	0.164230549	0.043507901
Reithrodontomys chrysopsis	reichr	23	brt	T2T1	Hindcast	1820795	26021	5134	128550	0.83165665	0.82884493	0.002811719	0.16834335
Reithrodontomys chrysopsis	reichr	29	gam	T1T2	Forecast	1832613	17921	80755	49760	0.735213723	0.693008042	0.042205681	0.264786277
Reithrodontomys chrysopsis	reichr	23	gam	T2T1	Hindcast	1783884	46636	106799	43730	0.483920944	0.427433949	0.056486994	0.516079056
Reithrodontomys chrysopsis	reichr	29	glm	T1T2	Forecast	1823002	16262	92184	49052	0.751018158	0.702884975	0.048133184	0.248981842
Reithrodontomys chrysopsis	reichr	29	rf	T1T2	Forecast	1915963	256	38840	25441	0.990037748	0.970168738	0.01986901	0.009962252
Reithrodontomys chrysopsis	reichr	23	rf	T2T1	Hindcast	1919726	13596	3043	44135	0.764493946	0.762911333	0.001582613	0.235506054
Reithrodontomys chrysopsis	reichr	29	svm	T1T2	Forecast	1928188	1207	11371	39734	0.970518551	0.964655878	0.005862673	0.029481449
Reithrodontomys chrysopsis	reichr	23	svm	T2T1	Hindcast	1895383	23453	3092	58572	0.714074977	0.712446301	0.001628676	0.285925023
Sciurus alleni	sciall	24	bio	T1T2	Forecast	2518225	39331	21289	35860	0.47691878	0.46853568	0.0083831	0.52308122
Sciurus alleni	sciall	9	bio	T2T1	Hindcast	2611468	1219	1806	212	0.148148148	0.147457061	0.000691087	0.851851852
Sciurus alleni	sciall	24	brt	T1T2	Forecast	1509911	11070	472485	620288	0.982466366	0.744125994	0.238340372	0.017533634
Sciurus alleni	sciall	9	brt	T2T1	Hindcast	1597270	718	815213	200553	0.99643267	0.658518165	0.337914506	0.00356733
Sciurus alleni	sciall	24	gam	T1T2	Forecast	2372425	7193	204435	30652	0.809935262	0.730600335	0.079334927	0.190064738
Sciurus alleni	sciall	9	gam	T2T1	Hindcast	1060764	150	1424751	129040	0.998838919	0.425617273	0.573221646	0.001161081
Sciurus alleni	sciall	24	glm	T1T2	Forecast	1427048	125507	325268	735931	0.854305243	0.668683472	0.185621771	0.145694757
Sciurus alleni	sciall	9	glm	T2T1	Hindcast	1921940	6659	528140	157015	0.959315469	0.74375516	0.215560308	0.040684531
Sciurus alleni	sciall	24	max	T1T2	Forecast	2358542	9239	169123	77801	0.893853401	0.826944613	0.066908787	0.106146599
Sciurus alleni	sciall	9	max	T2T1	Hindcast	2254124	4279	206583	149719	0.972213925	0.888261223	0.083952701	0.027786075
Sciurus alleni	sciall	24	rf	T1T2	Forecast	2028135	1709	524254	59656	0.972150249	0.766752874	0.205397375	0.027849751
Sciurus alleni	sciall	9	rf	T2T1	Hindcast	1296856	54	1305521	11323	0.995253582	0.493588758	0.501664824	0.004746418
Sciurus alleni	sciall	24	svm	T1T2	Forecast	2382585	20694	109096	101379	0.830478484	0.786694388	0.043784096	0.169521516
Sciurus alleni	sciall	9	svm	T2T1	Hindcast	195130	84	2411520	7020	0.988175676	0.063034211	0.925141465	0.011824324
Sciurus colliaei	scicol	65	bio	T1T2	Forecast	1525264	63014	28465	258522	0.804021945	0.785701504	0.018320441	0.195978055
Sciurus colliaei	scicol	10	bio	T2T1	Hindcast	1851275	14872	6233	2885	0.162471138	0.159115567	0.003355571	0.837528862
Sciurus colliaei	scicol	65	brt	T1T2	Forecast	1621385	39755	10557	203557	0.836608963	0.830139983	0.00646898	0.163391037
Sciurus colliaei	scicol	10	brt	T2T1	Hindcast	1676726	8702	133979	55847	0.865187687	0.79119496	0.073992727	0.134812313
Sciurus colliaei	scicol	65	gam	T1T2	Forecast	1452633	13525	342198	66909	0.831849715	0.64119221	0.190657505	0.168150285
Sciurus colliaei	scicol	10	gam	T2T1	Hindcast	812291	4883	963112	94979	0.951102521	0.408627376	0.542475145	0.048897479
Sciurus colliaei	scicol	65	glm	T1T2	Forecast	1687300	13215	43002	131737	0.908831889	0.88397958	0.024852309	0.091168111
Sciurus colliaei	scicol	10	glm	T2T1	Hindcast	1596549	70004	73028	135673	0.659641088	0.615900667	0.04374042	0.340358912
Sciurus colliaei	scicol	65	max	T1T2	Forecast	1679613	46741	7992	140919	0.750927209	0.746191503	0.004735705	0.249072791
Sciurus colliaei	scicol	10	max	T2T1	Hindcast	1700214	4277	97779	72995	0.944650067	0.890267764	0.054382303	0.055349933
Sciurus colliaei	scicol	65	rf	T1T2	Forecast	1700371	6267	86925	81691	0.928750085	0.880115164	0.048634921	0.071249915
Sciurus colliaei	scicol	10	rf	T2T1	Hindcast	1700836	3871	99309	71238	0.948461569	0.893294347	0.055167223	0.051538431
Sciurus colliaei	scicol	65	svm	T1T2	Forecast	1687396	21602	27521	138735	0.865271272	0.849223265	0.016048007	0.134728728
Sciurus colliaei	scicol	10	svm	T2T1	Hindcast	1620720	3284	121353	129897	0.975341828	0.905681716	0.069660112	0.024658172
Sigmodon alleni	sigall	22	bio	T1T2	Forecast	1893076	85883	47809	158579	0.648685685	0.624053108	0.024632577	0.351314315
Sigmodon alleni	sigall	10	bio	T2T1	Hindcast	1997707	61192	47926	78522	0.562019554	0.538591109	0.023428445	0.437980446
Sigmodon alleni	sigall	22	brt	T1T2	Forecast	1909739	28972	83804	162826	0.848945244	0.806907526	0.042037719	0.151054756
Sigmodon alleni	sigall	10	brt	T2T1	Hindcast	1775772	26008	21656	361905	0.932954039	0.920905712	0.012048327	0.067045961
Sigmodon alleni	sigall	22	gam	T1T2	Forecast	2015109	17970	87109	65159	0.783829951	0.74239324	0.041436711	0.216170049
Sigmodon alleni	sigall	10	gam	T2T1	Hindcast	1658118	40179	244800	242250	0.857737697	0.729093163	0.128644534	0.142262303
Sigmodon alleni	sigall	22	glm	T1T2	Forecast	1968524	32376	28858	155583	0.827749669	0.813301756	0.014447912	0.172250331
Sigmodon alleni	sigall	10	glm	T2T1	Hindcast	1751765	102563	101600	229413	0.691052968	0.63623376	0.054819207	0.308947032
Sigmodon alleni	sigall	22	max	T1T2	Forecast	1997789	50127	11294	126137	0.715614079	0.709992609	0.00562147	0.284385921
Sigmodon alleni	sigall	10	max	T2T1	Hindcast	1715069	56264	17116	396898	0.875841311	0.865960149	0.009881162	0.124158689
Sigmodon alleni	sigall	22	rf	T1T2	Forecast	2048594	6582	60968	69197	0.913142163	0.884241377	0.028900786	0.086857837
Sigmodon alleni	sigall	10	rf	T2T1	Hindcast	1715013	59431	43453	367444	0.860776574	0.836065832	0.024710742	0.139223426
Sigmodon alleni	sigall	22	svm	T1T2	Forecast	1830636	41915	89794	222996	0.84177705	0.795019813	0.046757237	0.15822295
Sigmodon alleni	sigall	10	svm	T2T1	Hindcast	1932220	24535	68704	159882	0.86695912	0.832622983	0.034336137	0.13304088
Sigmodon leucotis	sigleu	36	bio	T1T2	Forecast	1253900	47161	35426	529847	0.918266298	0.890789926	0.027476371	0.081733702
Sigmodon leucotis	sigleu	16	bio	T2T1	Hindcast	1176699	45661	84064	559910	0.924598437	0.857921353	0.066677084	0.075401563
Sigmodon leucotis	sigleu	36	brt	T1T2	Forecast	1108125	45183	286618	426405	0.904189674	0.698690883	0.205498791	0.095810326
Sigmodon leucotis	sigleu	16	brt	T2T1	Hindcast	1173696	2250	142453	547932	0.995910444	0.887675738	0.108234706	0.004089556
Sigmodon leucotis	sigleu	36	gam	T1T2	Forecast	1492537	44428	164922	164447	0.787298624	0.68779571	0.099502914	0.212701376
Sigmodon leucotis	sigleu	16	gam	T2T1	Hindcast	1371844	18404	262586	213500	0.920639575	0.759980507	0.160659068	0.079360425
Sigmodon leucotis	sigleu	36	glm	T1T2	Forecast	1392177	111019	127014	236121	0.680189549	0.596583208	0.08360634	0.319810451
Sigmodon leucotis	sigleu	16	glm	T2T1	Hindcast	911255	297011	45468	612597	0.673473628	0.625948901	0.047524728	0.326526372
Sigmodon leucotis	sigleu	36	max	T1T2	Forecast	1404490	51358	112728	297758	0.852891303	0.778592158	0.074299145	0.147108697
Sigmodon leucotis	sigleu	16	max	T2T1	Hindcast	1043223	41412	46760	734939	0.946658148	0.903758397	0.042899752	0.053341852
Sigmodon leucotis	sigleu	36	rf	T1T2	Forecast	1563101	19459	144670	139101	0.877276741	0.792563978	0.084712763	0.122723259
Sigmodon leucotis	sigleu	16	rf	T2T1	Hindcast	1272017	59762	149929	384623	0.865517513	0.760078207	0.105439306	0.134482487
Sigmodon leucotis	sigleu	36	svm	T1T2	Forecast	1327151	25502	118010	395668	0.939449628	0.857790907	0.081658722	0.060550372
Sigmodon leucotis	sigleu	16	svm	T2T1	Hindcast	915608	40260	395006	515457	0.927553053	0.626163018	0.301390036	0.072446947
Sigmodon mascotensis	sigmas	58	bio	T1T2	Forecast	1605024	139237	53983	423722	0.752669377	0.720130033	0.032539344	0.247330623
Sigmodon mascotensis	sigmas	76	bio	T2T1	Hindcast	1772687	42563	70394	336322	0.887662483	0.849468828	0.038193655	0.112337517
Sigmodon mascotensis	sigmas	58	brt	T1T2	Forecast	1455102	243605	44527	478465	0.662629662	0.632937651	0.02969201	0.337370338
Sigmodon mascotensis	sigmas	76	brt	T2T1	Hindcast	1480258	40405	212231	488805	0.923650347	0.798254554	0.125395793	0.076349653
Sigmodon mascotensis	sigmas	58	gam	T1T2	Forecast	1733517	47648	146620	294181	0.860608667	0.782624988	0.077983679	0.139391333
Sigmodon mascotensis	sigmas	76	gam	T2T1	Hindcast	1872330	22078	107934	219624	0.908656114	0.85415126	0.054504854	0.091343886
Sigmodon mascotensis	sigmas	58	glm	T1T2	Forecast	1366183	248229	20103	587184	0.702866726	0.688365389	0.014501337	0.297133274
Sigmodon mascotensis	sigmas	76	glm	T2T1	Hindcast	1680049	40551	201650	299449	0.880732353	0.773568561	0.107163792	0.119267647
Sigmodon mascotensis	sigmas	58	max	T1T2	Forecast	1708516	60030	118091	335329	0.848163315	0.783512845	0.064650469	0.151836685
Sigmodon mascotensis	sigmas	76	max	T2T1	Hindcast	1854496	24277	32795	310398	0.92746097	0.910084211	0.017376759	0.07253903
Sigmodon mascotensis	sigmas	58	rf	T1T2	Forecast	1783971	16985	236860	183883	0.915441982	0.798232774	0.117209207	0.084558018
Sigmodon mascotensis	sigmas	76	rf	T2T1	Hindcast	1945031	7733	145042	123893	0.941250209	0.871854547	0.069395662	0.058749791
Sigmodon mascotensis	sigmas	58	svm	T1T2	Forecast	1228487	120747	403176	469289	0.795356555	0.548261413	0.247095142	0.204643445
Sigmodon mascotensis	sigmas	76	svm	T2T1	Hindcast	1566439	19230	281108	354922	0.948603776	0.79645176	0.152152016	0.051396224
Thomomys atrovarius	thoatr	29	bio	T1T2	Forecast	1496234	58033	67285	159993	0.733825324	0.690790989	0.043034335	0.266174676
Thomomys atrovarius	thoatr	8	bio	T2T1	Hindcast	1711456	37245	14740	18104	0.327088114	0.318549106	0.008539007	0.672911886
Thomomys atrovarius	thoatr	29	brt	T1T2	Forecast	1361513	88049	76993	254540	0.742989413	0.689466522	0.053522891	0.257010587
Thomomys atrovarius	thoatr	8	brt	T2T1	Hindcast	1387108	3451	178803	211733	0.983962562	0.869777912	0.11418465	0.016037438
Thomomys atrovarius	thoatr	29	gam	T1T2	Forecast	1414771	22595	281662	62517	0.734526271	0.568494368	0.166031903	0.265473729
Thomomys atrovarius	thoatr	8	gam	T2T1	Hindcast	1211893	38833	463262	67557	0.63499389	0.358445153	0.276548737	0.36500611
Thomomys atrovarius	thoatr	29	glm	T1T2	Forecast	1530020	27310	91691	132074	0.828652813	0.772113146	0.056539667	0.171347187
Thomomys atrovarius	thoatr	8	glm	T2T1	Hindcast	1585412	30218	55824	109641	0.783939539	0.749926149	0.03401339	0.216060461
Thomomys atrovarius	thoatr	29	max	T1T2	Forecast	1552712	41106	35359	152368	0.787537344	0.765271966	0.022265377	0.212462656
Thomomys atrovarius	thoatr	8	max	T2T1	Hindcast	1406354	73914	19796	281481	0.79202296	0.778142233	0.013880728	0.20797704
Thomomys atrovarius	thoatr	29	rf	T1T2	Forecast	1578283	28309	80232	94271	0.769056942	0.720681136	0.048375806	0.230943058
Thomomys atrovarius	thoatr	8	rf	T2T1	Hindcast	1360658	1012	350043	69382	0.985623775	0.781004148	0.204619627	0.014376225
Thomomys atrovarius	thoatr	29	svm	T1T2	Forecast	1579568	8406	101719	91402	0.915778294	0.855277618	0.060500676	0.084221706
Thomomys atrovarius	thoatr	8	svm	T2T1	Hindcast	1506123	41953	57956	175063	0.806682457	0.769628062	0.037054394	0.193317543
