# Supplementary material for: A retrospective approach for evaluating ecological niche modeling transferability over time: the case of Mexican endemic rodents
Source: PeerJ. 2024 Nov 29;12:e18414. doi: 10.7717/peerj.18414 (PMC11610470; doi:10.7717/peerj.18414)
Supplement: Supplemental Information 3 — Georeferenced occurrences of Mexican endemic small mammals used to build niche modes [file peerj-12-18414-s003.zip]

Archive with 90 entries (89 files):
-  Species ccurrence files/
- __MACOSX/._ Species ccurrence files
-  Species ccurrence files/Chaetodipus pernix.csv
- __MACOSX/ Species ccurrence files/._Chaetodipus pernix.csv
-  Species ccurrence files/Neotoma goldmani.csv
- __MACOSX/ Species ccurrence files/._Neotoma goldmani.csv
-  Species ccurrence files/Dipodomys ornatus.csv
- __MACOSX/ Species ccurrence files/._Dipodomys ornatus.csv
-  Species ccurrence files/Peromyscus eva.csv
- __MACOSX/ Species ccurrence files/._Peromyscus eva.csv
-  Species ccurrence files/Thomomys atrovarius.csv
- __MACOSX/ Species ccurrence files/._Thomomys atrovarius.csv
-  Species ccurrence files/Peromyscus difficilis.csv
- __MACOSX/ Species ccurrence files/._Peromyscus difficilis.csv
-  Species ccurrence files/Cratogeomys merriami.csv
- __MACOSX/ Species ccurrence files/._Cratogeomys merriami.csv
-  Species ccurrence files/Sigmodon alleni.csv
- __MACOSX/ Species ccurrence files/._Sigmodon alleni.csv
-  Species ccurrence files/Handleyomys melanotis.csv
- __MACOSX/ Species ccurrence files/._Handleyomys melanotis.csv
-  Species ccurrence files/Notocitellus adocetus.csv
- __MACOSX/ Species ccurrence files/._Notocitellus adocetus.csv
-  Species ccurrence files/Chaetodipus artus.csv
- __MACOSX/ Species ccurrence files/._Chaetodipus artus.csv
-  Species ccurrence files/Chaetodipus goldmani.csv
- __MACOSX/ Species ccurrence files/._Chaetodipus goldmani.csv
-  Species ccurrence files/Peromyscus furvus.csv
- __MACOSX/ Species ccurrence files/._Peromyscus furvus.csv
-  Species ccurrence files/Callospermophilus madrensis.csv
- __MACOSX/ Species ccurrence files/._Callospermophilus madrensis.csv
-  Species ccurrence files/Oryzomys guerrerensis.csv
- __MACOSX/ Species ccurrence files/._Oryzomys guerrerensis.csv
-  Species ccurrence files/Cynomys mexicanus.csv
- __MACOSX/ Species ccurrence files/._Cynomys mexicanus.csv
-  Species ccurrence files/Dipodomys phillipsii.csv
- __MACOSX/ Species ccurrence files/._Dipodomys phillipsii.csv
-  Species ccurrence files/Peromyscus melanocarpus.csv
- __MACOSX/ Species ccurrence files/._Peromyscus melanocarpus.csv
-  Species ccurrence files/Osgoodomys banderanus.csv
- __MACOSX/ Species ccurrence files/._Osgoodomys banderanus.csv
-  Species ccurrence files/Dasyprocta mexicana.csv
- __MACOSX/ Species ccurrence files/._Dasyprocta mexicana.csv
-  Species ccurrence files/Microtus oaxacensis.csv
- __MACOSX/ Species ccurrence files/._Microtus oaxacensis.csv
-  Species ccurrence files/Oryzomys albiventer.csv
- __MACOSX/ Species ccurrence files/._Oryzomys albiventer.csv
-  Species ccurrence files/Sciurus alleni.csv
- __MACOSX/ Species ccurrence files/._Sciurus alleni.csv
-  Species ccurrence files/Neotomodon alstoni.csv
- __MACOSX/ Species ccurrence files/._Neotomodon alstoni.csv
-  Species ccurrence files/Sciurus colliaei.csv
- __MACOSX/ Species ccurrence files/._Sciurus colliaei.csv
-  Species ccurrence files/Handleyomys chapmani.csv
- __MACOSX/ Species ccurrence files/._Handleyomys chapmani.csv
-  Species ccurrence files/Neotamias durangae.csv
- __MACOSX/ Species ccurrence files/._Neotamias durangae.csv
-  Species ccurrence files/Megadontomys cryophilus.csv
- __MACOSX/ Species ccurrence files/._Megadontomys cryophilus.csv
-  Species ccurrence files/Cratogeomys fumosus.csv
- __MACOSX/ Species ccurrence files/._Cratogeomys fumosus.csv
-  Species ccurrence files/Pappogeomys bulleri.csv
- __MACOSX/ Species ccurrence files/._Pappogeomys bulleri.csv
-  Species ccurrence files/Peromyscus melanophrys.csv
- __MACOSX/ Species ccurrence files/._Peromyscus melanophrys.csv
-  Species ccurrence files/Peromyscus megalops.csv
- __MACOSX/ Species ccurrence files/._Peromyscus megalops.csv
-  Species ccurrence files/Peromyscus zarhynchus.csv
- __MACOSX/ Species ccurrence files/._Peromyscus zarhynchus.csv
-  Species ccurrence files/Cratogeomys goldmani.csv
- __MACOSX/ Species ccurrence files/._Cratogeomys goldmani.csv
-  Species ccurrence files/Peromyscus levipes.csv
- __MACOSX/ Species ccurrence files/._Peromyscus levipes.csv
-  Species ccurrence files/Peromyscus perfulvus.csv
- __MACOSX/ Species ccurrence files/._Peromyscus perfulvus.csv
-  Species ccurrence files/Dipodomys nelsoni.csv
- __MACOSX/ Species ccurrence files/._Dipodomys nelsoni.csv
-  Species ccurrence files/Reithrodontomys chrysopsis.csv
- __MACOSX/ Species ccurrence files/._Reithrodontomys chrysopsis.csv
-  Species ccurrence files/Sigmodon mascotensis.csv
- __MACOSX/ Species ccurrence files/._Sigmodon mascotensis.csv
-  Species ccurrence files/Notocitellus annulatus.csv
- __MACOSX/ Species ccurrence files/._Notocitellus annulatus.csv
-  Species ccurrence files/Sigmodon leucotis.csv
- __MACOSX/ Species ccurrence files/._Sigmodon leucotis.csv
-  Species ccurrence files/Chaetodipus arenarius.csv
- __MACOSX/ Species ccurrence files/._Chaetodipus arenarius.csv
-  Species ccurrence files/Peromyscus hylocetes.csv
- __MACOSX/ Species ccurrence files/._Peromyscus hylocetes.csv
-  Species ccurrence files/Microtus quasiater.csv
- __MACOSX/ Species ccurrence files/._Microtus quasiater.csv
