# Supplementary material for: A retrospective approach for evaluating ecological niche modeling transferability over time: the case of Mexican endemic rodents
Source: PeerJ. 2024 Nov 29;12:e18414. doi: 10.7717/peerj.18414 (PMC11610470; doi:10.7717/peerj.18414)
Supplement: Supplemental Information 3 — Georeferenced occurrences of Mexican endemic small mammals used to build niche modes [file peerj-12-18414-s003.zip › Species ccurrence files/Chaetodipus pernix.csv]

specie	x	y	year	source
Chaetodipus pernix	-106.448598999289	23.2655672779896	1950	Bentley A, Eifler M (2022). KUBI Mammalogy Collection. Version 26.57. University of Kansas Biodiversity Institute. Occurrence dataset https://doi.org/10.15468/a3woj7 accessed via GBIF.org on 2022-07-07.
Chaetodipus pernix	-106.432276673396	23.2768598585643	1950	Bentley A, Eifler M (2022). KUBI Mammalogy Collection. Version 26.57. University of Kansas Biodiversity Institute. Occurrence dataset https://doi.org/10.15468/a3woj7 accessed via GBIF.org on 2022-07-07.
Chaetodipus pernix	-105.892222	23.173056	1953	UMMZ Mammals Data Group, LSA IT A (2022). University of Michigan Museum of Zoology, Division of Mammals. Version 8.48. University of Michigan Museum of Zoology. Occurrence dataset https://doi.org/10.15468/dx3rcj accessed via GBIF.org on 2022-07-07.
Chaetodipus pernix	-105.891667723902	23.2043141782201	1953	UMMZ Mammals Data Group, LSA IT A (2022). University of Michigan Museum of Zoology, Division of Mammals. Version 8.48. University of Michigan Museum of Zoology. Occurrence dataset https://doi.org/10.15468/dx3rcj accessed via GBIF.org on 2022-07-07.
Chaetodipus pernix	-109.04827142289	25.9280654584983	1954	Bentley A, Eifler M (2022). KUBI Mammalogy Collection. Version 26.57. University of Kansas Biodiversity Institute. Occurrence dataset https://doi.org/10.15468/a3woj7 accessed via GBIF.org on 2022-07-07.
Chaetodipus pernix	-107.76726	25.129751	1954	Bentley A, Eifler M (2022). KUBI Mammalogy Collection. Version 26.57. University of Kansas Biodiversity Institute. Occurrence dataset https://doi.org/10.15468/a3woj7 accessed via GBIF.org on 2022-07-07.
Chaetodipus pernix	-107.696949203673	25.0684082837997	1954	Bentley A, Eifler M (2022). KUBI Mammalogy Collection. Version 26.57. University of Kansas Biodiversity Institute. Occurrence dataset https://doi.org/10.15468/a3woj7 accessed via GBIF.org on 2022-07-07.
Chaetodipus pernix	-106.652462504789	23.8323342225729	1954	Sánchez Cordero V., Magallón S., Espinosa, H., Reynoso V.H., Escalante, P. y Cervantes, F. 2021. Digitalización y Sistematización de las Colecciones Biológicas Nacionales del Instituto de Biología, UNAM. Universidad Nacional Autónoma de México. Instituto de Biología. Bases de datos SNIB CONABIO (vertebrados), proyecto KE002. Ciudad de México
Chaetodipus pernix	-106.480526829198	23.4910394682101	1954	Sánchez Cordero V., Magallón S., Espinosa, H., Reynoso V.H., Escalante, P. y Cervantes, F. 2021. Digitalización y Sistematización de las Colecciones Biológicas Nacionales del Instituto de Biología, UNAM. Universidad Nacional Autónoma de México. Instituto de Biología. Bases de datos SNIB CONABIO (vertebrados), proyecto KE002. Ciudad de México
Chaetodipus pernix	-106.462222	23.289722	1954	Sánchez Cordero V., Magallón S., Espinosa, H., Reynoso V.H., Escalante, P. y Cervantes, F. 2021. Digitalización y Sistematización de las Colecciones Biológicas Nacionales del Instituto de Biología, UNAM. Universidad Nacional Autónoma de México. Instituto de Biología. Bases de datos SNIB CONABIO (vertebrados), proyecto KE002. Ciudad de México
Chaetodipus pernix	-106.41528	23.265213	1954	Sánchez Cordero V., Magallón S., Espinosa, H., Reynoso V.H., Escalante, P. y Cervantes, F. 2021. Digitalización y Sistematización de las Colecciones Biológicas Nacionales del Instituto de Biología, UNAM. Universidad Nacional Autónoma de México. Instituto de Biología. Bases de datos SNIB CONABIO (vertebrados), proyecto KE002. Ciudad de México
Chaetodipus pernix	-105.836010216192	22.9464745507418	1954	Bentley A, Eifler M (2022). KUBI Mammalogy Collection. Version 26.57. University of Kansas Biodiversity Institute. Occurrence dataset https://doi.org/10.15468/a3woj7 accessed via GBIF.org on 2022-07-07.
Chaetodipus pernix	-107.398468652843	24.9586370869126	1955	Whiting A (2022). Brigham Young University Life Science Museum (BYU) Mammal Collection (Arctos). Version 1.14. Brigham Young University Life Science Museum. Occurrence dataset https://doi.org/10.15468/5sdbbp accessed via GBIF.org on 2022-07-07.
Chaetodipus pernix	-107.3844	24.7992	1955	Whiting A (2022). Brigham Young University Life Science Museum (BYU) Mammal Collection (Arctos). Version 1.14. Brigham Young University Life Science Museum. Occurrence dataset https://doi.org/10.15468/5sdbbp accessed via GBIF.org on 2022-07-07.
Chaetodipus pernix	-109.410975768583	26.9358672787817	1956	Whiting A (2022). Brigham Young University Life Science Museum (BYU) Mammal Collection (Arctos). Version 1.14. Brigham Young University Life Science Museum. Occurrence dataset https://doi.org/10.15468/5sdbbp accessed via GBIF.org on 2022-07-07.
Chaetodipus pernix	-108.860744262766	26.997384553356	1956	Whiting A (2022). Brigham Young University Life Science Museum (BYU) Mammal Collection (Arctos). Version 1.14. Brigham Young University Life Science Museum. Occurrence dataset https://doi.org/10.15468/5sdbbp accessed via GBIF.org on 2022-07-07.
Chaetodipus pernix	-108.617578173857	26.4163901890674	1957	Abraczinskas L (2016). MSU Mammalogy, Ornithology and Vertebrate Paleontology Collections. Version 8.1. Michigan State University Museum. Occurrence dataset https://doi.org/10.15468/xypr72 accessed via GBIF.org on 2022-07-07.
Chaetodipus pernix	-107.368097652709	24.3239804954111	1957	Abraczinskas L (2016). MSU Mammalogy, Ornithology and Vertebrate Paleontology Collections. Version 8.1. Michigan State University Museum. Occurrence dataset https://doi.org/10.15468/xypr72 accessed via GBIF.org on 2022-07-07.
Chaetodipus pernix	-107.346270591764	24.4112859434297	1957	Abraczinskas L (2016). MSU Mammalogy, Ornithology and Vertebrate Paleontology Collections. Version 8.1. Michigan State University Museum. Occurrence dataset https://doi.org/10.15468/xypr72 accessed via GBIF.org on 2022-07-07.
Chaetodipus pernix	-109.008968198902	26.395879157155	1958	UMMZ Mammals Data Group, LSA IT A (2022). University of Michigan Museum of Zoology, Division of Mammals. Version 8.48. University of Michigan Museum of Zoology. Occurrence dataset https://doi.org/10.15468/dx3rcj accessed via GBIF.org on 2022-07-07.
Chaetodipus pernix	-106.41376760591	23.3526036772871	1958	UMMZ Mammals Data Group, LSA IT A (2022). University of Michigan Museum of Zoology, Division of Mammals. Version 8.48. University of Michigan Museum of Zoology. Occurrence dataset https://doi.org/10.15468/dx3rcj accessed via GBIF.org on 2022-07-07.
Chaetodipus pernix	-106.407746159337	23.2887884455184	1958	Abraczinskas L (2016). MSU Mammalogy, Ornithology and Vertebrate Paleontology Collections. Version 8.1. Michigan State University Museum. Occurrence dataset https://doi.org/10.15468/xypr72 accessed via GBIF.org on 2022-07-07.
Chaetodipus pernix	-105.603878659047	22.699337232326	1958	Abraczinskas L (2016). MSU Mammalogy, Ornithology and Vertebrate Paleontology Collections. Version 8.1. Michigan State University Museum. Occurrence dataset https://doi.org/10.15468/xypr72 accessed via GBIF.org on 2022-07-07.
Chaetodipus pernix	-105.959122029624	23.3586352709218	1960	Abraczinskas L (2016). MSU Mammalogy, Ornithology and Vertebrate Paleontology Collections. Version 8.1. Michigan State University Museum. Occurrence dataset https://doi.org/10.15468/xypr72 accessed via GBIF.org on 2022-07-07.
Chaetodipus pernix	-109.06037290606	25.610599121546	1961	Abraczinskas L (2016). MSU Mammalogy, Ornithology and Vertebrate Paleontology Collections. Version 8.1. Michigan State University Museum. Occurrence dataset https://doi.org/10.15468/xypr72 accessed via GBIF.org on 2022-07-07.
Chaetodipus pernix	-108.865517921838	26.9209294635046	1961	Abraczinskas L (2016). MSU Mammalogy, Ornithology and Vertebrate Paleontology Collections. Version 8.1. Michigan State University Museum. Occurrence dataset https://doi.org/10.15468/xypr72 accessed via GBIF.org on 2022-07-07.
Chaetodipus pernix	-108.81159196872	26.9734707034791	1961	Abraczinskas L (2016). MSU Mammalogy, Ornithology and Vertebrate Paleontology Collections. Version 8.1. Michigan State University Museum. Occurrence dataset https://doi.org/10.15468/xypr72 accessed via GBIF.org on 2022-07-07.
Chaetodipus pernix	-108.76306	26.07639	1961	Bentley A, Eifler M (2022). KUBI Mammalogy Collection. Version 26.57. University of Kansas Biodiversity Institute. Occurrence dataset https://doi.org/10.15468/a3woj7 accessed via GBIF.org on 2022-07-07.
Chaetodipus pernix	-108.759819748892	26.1113015267473	1961	Bentley A, Eifler M (2022). KUBI Mammalogy Collection. Version 26.57. University of Kansas Biodiversity Institute. Occurrence dataset https://doi.org/10.15468/a3woj7 accessed via GBIF.org on 2022-07-07.
Chaetodipus pernix	-108.575841293419	26.4330937307067	1961	Bentley A, Eifler M (2022). KUBI Mammalogy Collection. Version 26.57. University of Kansas Biodiversity Institute. Occurrence dataset https://doi.org/10.15468/a3woj7 accessed via GBIF.org on 2022-07-07.
Chaetodipus pernix	-106.636119300237	23.8681637733147	1961	Bentley A, Eifler M (2022). KUBI Mammalogy Collection. Version 26.57. University of Kansas Biodiversity Institute. Occurrence dataset https://doi.org/10.15468/a3woj7 accessed via GBIF.org on 2022-07-07.
Chaetodipus pernix	-106.416577182321	23.2506590510948	1961	Bentley A, Eifler M (2022). KUBI Mammalogy Collection. Version 26.57. University of Kansas Biodiversity Institute. Occurrence dataset https://doi.org/10.15468/a3woj7 accessed via GBIF.org on 2022-07-07.
Chaetodipus pernix	-106.415570091255	23.2365306639804	1961	Bentley A, Eifler M (2022). KUBI Mammalogy Collection. Version 26.57. University of Kansas Biodiversity Institute. Occurrence dataset https://doi.org/10.15468/a3woj7 accessed via GBIF.org on 2022-07-07.
Chaetodipus pernix	-106.047012784362	23.2960986002622	1961	Bentley A, Eifler M (2022). KUBI Mammalogy Collection. Version 26.57. University of Kansas Biodiversity Institute. Occurrence dataset https://doi.org/10.15468/a3woj7 accessed via GBIF.org on 2022-07-07.
Chaetodipus pernix	-105.451984329096	22.526885377966	1961	Bentley A, Eifler M (2022). KUBI Mammalogy Collection. Version 26.57. University of Kansas Biodiversity Institute. Occurrence dataset https://doi.org/10.15468/a3woj7 accessed via GBIF.org on 2022-07-07.
Chaetodipus pernix	-109.266785868749	25.6414949195105	1962	Bentley A, Eifler M (2022). KUBI Mammalogy Collection. Version 26.57. University of Kansas Biodiversity Institute. Occurrence dataset https://doi.org/10.15468/a3woj7 accessed via GBIF.org on 2022-07-07.
Chaetodipus pernix	-109.103083292039	27.2229737858281	1962	Bentley A, Eifler M (2022). KUBI Mammalogy Collection. Version 26.57. University of Kansas Biodiversity Institute. Occurrence dataset https://doi.org/10.15468/a3woj7 accessed via GBIF.org on 2022-07-07.
Chaetodipus pernix	-109.04972	25.6	1962	Bentley A, Eifler M (2022). KUBI Mammalogy Collection. Version 26.57. University of Kansas Biodiversity Institute. Occurrence dataset https://doi.org/10.15468/a3woj7 accessed via GBIF.org on 2022-07-07.
Chaetodipus pernix	-108.947761660838	25.4979961851993	1962	Bentley A, Eifler M (2022). KUBI Mammalogy Collection. Version 26.57. University of Kansas Biodiversity Institute. Occurrence dataset https://doi.org/10.15468/a3woj7 accessed via GBIF.org on 2022-07-07.
Chaetodipus pernix	-108.920179627107	25.4274081688212	1962	Bentley A, Eifler M (2022). KUBI Mammalogy Collection. Version 26.57. University of Kansas Biodiversity Institute. Occurrence dataset https://doi.org/10.15468/a3woj7 accessed via GBIF.org on 2022-07-07.
Chaetodipus pernix	-108.481108355725	25.4152326659573	1962	Bentley A, Eifler M (2022). KUBI Mammalogy Collection. Version 26.57. University of Kansas Biodiversity Institute. Occurrence dataset https://doi.org/10.15468/a3woj7 accessed via GBIF.org on 2022-07-07.
Chaetodipus pernix	-108.207463240369	25.8250254401486	1962	Bentley A, Eifler M (2022). KUBI Mammalogy Collection. Version 26.57. University of Kansas Biodiversity Institute. Occurrence dataset https://doi.org/10.15468/a3woj7 accessed via GBIF.org on 2022-07-07.
Chaetodipus pernix	-108.003940868068	25.8949135811994	1962	Bentley A, Eifler M (2022). KUBI Mammalogy Collection. Version 26.57. University of Kansas Biodiversity Institute. Occurrence dataset https://doi.org/10.15468/a3woj7 accessed via GBIF.org on 2022-07-07.
Chaetodipus pernix	-107.970256966405	24.9541117569176	1962	Bentley A, Eifler M (2022). KUBI Mammalogy Collection. Version 26.57. University of Kansas Biodiversity Institute. Occurrence dataset https://doi.org/10.15468/a3woj7 accessed via GBIF.org on 2022-07-07.
Chaetodipus pernix	-107.916340016042	24.6336852162406	1962	Bentley A, Eifler M (2022). KUBI Mammalogy Collection. Version 26.57. University of Kansas Biodiversity Institute. Occurrence dataset https://doi.org/10.15468/a3woj7 accessed via GBIF.org on 2022-07-07.
Chaetodipus pernix	-107.844366236449	25.7324407813939	1962	Bentley A, Eifler M (2022). KUBI Mammalogy Collection. Version 26.57. University of Kansas Biodiversity Institute. Occurrence dataset https://doi.org/10.15468/a3woj7 accessed via GBIF.org on 2022-07-07.
Chaetodipus pernix	-107.817926952047	25.9746912559952	1962	Bradley J (2022). UWBM Mammalogy Collection (Arctos). University of Washington Burke Museum. Occurrence dataset https://doi.org/10.15468/qziy3w accessed via GBIF.org on 2022-07-07.
Chaetodipus pernix	-107.368097560167	24.3058932519931	1962	Bentley A, Eifler M (2022). KUBI Mammalogy Collection. Version 26.57. University of Kansas Biodiversity Institute. Occurrence dataset https://doi.org/10.15468/a3woj7 accessed via GBIF.org on 2022-07-07.
Chaetodipus pernix	-106.893114557937	23.9217574293397	1962	Bentley A, Eifler M (2022). KUBI Mammalogy Collection. Version 26.57. University of Kansas Biodiversity Institute. Occurrence dataset https://doi.org/10.15468/a3woj7 accessed via GBIF.org on 2022-07-07.
Chaetodipus pernix	-106.575625619913	24.4165730086432	1962	Bentley A, Eifler M (2022). KUBI Mammalogy Collection. Version 26.57. University of Kansas Biodiversity Institute. Occurrence dataset https://doi.org/10.15468/a3woj7 accessed via GBIF.org on 2022-07-07.
Chaetodipus pernix	-106.558333	24.408333	1962	Bentley A, Eifler M (2022). KUBI Mammalogy Collection. Version 26.57. University of Kansas Biodiversity Institute. Occurrence dataset https://doi.org/10.15468/a3woj7 accessed via GBIF.org on 2022-07-07.
Chaetodipus pernix	-106.430374871744	23.9443204113252	1962	Bentley A, Eifler M (2022). KUBI Mammalogy Collection. Version 26.57. University of Kansas Biodiversity Institute. Occurrence dataset https://doi.org/10.15468/a3woj7 accessed via GBIF.org on 2022-07-07.
Chaetodipus pernix	-105.99528188756	23.5707900499923	1962	Bentley A, Eifler M (2022). KUBI Mammalogy Collection. Version 26.57. University of Kansas Biodiversity Institute. Occurrence dataset https://doi.org/10.15468/a3woj7 accessed via GBIF.org on 2022-07-07.
Chaetodipus pernix	-105.857215917261	22.9907135472603	1962	Bentley A, Eifler M (2022). KUBI Mammalogy Collection. Version 26.57. University of Kansas Biodiversity Institute. Occurrence dataset https://doi.org/10.15468/a3woj7 accessed via GBIF.org on 2022-07-07.
Chaetodipus pernix	-105.793179773354	22.8509948704169	1962	Bentley A, Eifler M (2022). KUBI Mammalogy Collection. Version 26.57. University of Kansas Biodiversity Institute. Occurrence dataset https://doi.org/10.15468/a3woj7 accessed via GBIF.org on 2022-07-07.
Chaetodipus pernix	-105.771942391439	22.6590583273848	1962	Bentley A, Eifler M (2022). KUBI Mammalogy Collection. Version 26.57. University of Kansas Biodiversity Institute. Occurrence dataset https://doi.org/10.15468/a3woj7 accessed via GBIF.org on 2022-07-07.
Chaetodipus pernix	-105.735111992696	22.5412156351619	1962	Bentley A, Eifler M (2022). KUBI Mammalogy Collection. Version 26.57. University of Kansas Biodiversity Institute. Occurrence dataset https://doi.org/10.15468/a3woj7 accessed via GBIF.org on 2022-07-07.
Chaetodipus pernix	-109.445661452917	27.0810805418185	1963	Bentley A, Eifler M (2022). KUBI Mammalogy Collection. Version 26.57. University of Kansas Biodiversity Institute. Occurrence dataset https://doi.org/10.15468/a3woj7 accessed via GBIF.org on 2022-07-07.
Chaetodipus pernix	-108.672577311199	25.6854538987371	1963	Bentley A, Eifler M (2022). KUBI Mammalogy Collection. Version 26.57. University of Kansas Biodiversity Institute. Occurrence dataset https://doi.org/10.15468/a3woj7 accessed via GBIF.org on 2022-07-07.
Chaetodipus pernix	-108.565618077501	26.4371506198363	1963	Vargas-Cuenca. J., Y. Hortelano-Mocanda y F. A. Cervantes. 2014. Actualización de la base de datos del estado de Morelos de la Colección Nacional de Mamíferos del Instituto de Biología, UNAM. Colección CNMA. Instituto de Biología. Universidad Nacional Autónoma de México. Bases de datos SNIB-CONABIO, proyectos JL003, HA023 y V043. México, D. F.
Chaetodipus pernix	-108.514809283308	26.8505478272457	1963	Bradley J (2022). UWBM Mammalogy Collection (Arctos). University of Washington Burke Museum. Occurrence dataset https://doi.org/10.15468/qziy3w accessed via GBIF.org on 2022-07-07.
Chaetodipus pernix	-107.687094108376	25.0937292928804	1963	Bradley J (2022). UWBM Mammalogy Collection (Arctos). University of Washington Burke Museum. Occurrence dataset https://doi.org/10.15468/qziy3w accessed via GBIF.org on 2022-07-07.
Chaetodipus pernix	-106.518840008498	23.5501017851546	1963	Bradley J (2022). UWBM Mammalogy Collection (Arctos). University of Washington Burke Museum. Occurrence dataset https://doi.org/10.15468/qziy3w accessed via GBIF.org on 2022-07-07.
Chaetodipus pernix	-106.465104526017	23.9124016148944	1963	Bentley A, Eifler M (2022). KUBI Mammalogy Collection. Version 26.57. University of Kansas Biodiversity Institute. Occurrence dataset https://doi.org/10.15468/a3woj7 accessed via GBIF.org on 2022-07-07.
Chaetodipus pernix	-106.215005542719	23.2624903636492	1963	Bradley J (2022). UWBM Mammalogy Collection (Arctos). University of Washington Burke Museum. Occurrence dataset https://doi.org/10.15468/qziy3w accessed via GBIF.org on 2022-07-07.
Chaetodipus pernix	-106.214985197868	23.1901234819957	1963	Sánchez Cordero V., Magallón S., Espinosa, H., Reynoso V.H., Escalante, P. y Cervantes, F. 2021. Digitalización y Sistematización de las Colecciones Biológicas Nacionales del Instituto de Biología, UNAM. Universidad Nacional Autónoma de México. Instituto de Biología. Bases de datos SNIB CONABIO (vertebrados), proyecto KE002. Ciudad de México
Chaetodipus pernix	-105.774176960459	22.9865310607817	1963	Bradley J (2022). UWBM Mammalogy Collection (Arctos). University of Washington Burke Museum. Occurrence dataset https://doi.org/10.15468/qziy3w accessed via GBIF.org on 2022-07-07.
Chaetodipus pernix	-105.661389	22.380278	1963	Sánchez Cordero V., Magallón S., Espinosa, H., Reynoso V.H., Escalante, P. y Cervantes, F. 2021. Digitalización y Sistematización de las Colecciones Biológicas Nacionales del Instituto de Biología, UNAM. Universidad Nacional Autónoma de México. Instituto de Biología. Bases de datos SNIB CONABIO (vertebrados), proyecto KE002. Ciudad de México
Chaetodipus pernix	-108.947863301712	25.9658164232111	1964	Cook J (2022). MSB Mammal Collection (Arctos). Version 35.63. Museum of Southwestern Biology. Occurrence dataset https://doi.org/10.15468/oirgxw accessed via GBIF.org on 2022-07-07.
Chaetodipus pernix	-108.817626226987	26.9931929190421	1964	Cook J (2022). MSB Mammal Collection (Arctos). Version 35.63. Museum of Southwestern Biology. Occurrence dataset https://doi.org/10.15468/oirgxw accessed via GBIF.org on 2022-07-07.
Chaetodipus pernix	-108.283215440291	26.4333290809036	1964	Cook J (2022). MSB Mammal Collection (Arctos). Version 35.63. Museum of Southwestern Biology. Occurrence dataset https://doi.org/10.15468/oirgxw accessed via GBIF.org on 2022-07-07.
Chaetodipus pernix	-107.550327364598	25.3656068473727	1964	Bentley A, Eifler M (2022). KUBI Mammalogy Collection. Version 26.57. University of Kansas Biodiversity Institute. Occurrence dataset https://doi.org/10.15468/a3woj7 accessed via GBIF.org on 2022-07-07.
Chaetodipus pernix	-107.091611774937	24.4351470421183	1964	Bentley A, Eifler M (2022). KUBI Mammalogy Collection. Version 26.57. University of Kansas Biodiversity Institute. Occurrence dataset https://doi.org/10.15468/a3woj7 accessed via GBIF.org on 2022-07-07.
Chaetodipus pernix	-105.771032198791	22.6217799622188	1964	Bentley A, Eifler M (2022). KUBI Mammalogy Collection. Version 26.57. University of Kansas Biodiversity Institute. Occurrence dataset https://doi.org/10.15468/a3woj7 accessed via GBIF.org on 2022-07-07.
Chaetodipus pernix	-105.684338	22.343206	1964	Bucci M (2016). UAZ Mammals. Version 5.1. University of Arizona Museum of Natural History. Occurrence dataset https://doi.org/10.15468/2swesj accessed via GBIF.org on 2022-07-07.
Chaetodipus pernix	-105.535147370243	22.5493020684377	1964	Bentley A, Eifler M (2022). KUBI Mammalogy Collection. Version 26.57. University of Kansas Biodiversity Institute. Occurrence dataset https://doi.org/10.15468/a3woj7 accessed via GBIF.org on 2022-07-07.
Chaetodipus pernix	-109.895157535215	27.8217603858085	1965	Bentley A, Eifler M (2022). KUBI Mammalogy Collection. Version 26.57. University of Kansas Biodiversity Institute. Occurrence dataset https://doi.org/10.15468/a3woj7 accessed via GBIF.org on 2022-07-07.
Chaetodipus pernix	-109.330222	27.06664	1965	Bentley A, Eifler M (2022). KUBI Mammalogy Collection. Version 26.57. University of Kansas Biodiversity Institute. Occurrence dataset https://doi.org/10.15468/a3woj7 accessed via GBIF.org on 2022-07-07.
Chaetodipus pernix	-109.022095187968	25.9936149718874	1965	Bentley A, Eifler M (2022). KUBI Mammalogy Collection. Version 26.57. University of Kansas Biodiversity Institute. Occurrence dataset https://doi.org/10.15468/a3woj7 accessed via GBIF.org on 2022-07-07.
Chaetodipus pernix	-108.997856389266	26.3008829379944	1965	Bucci M (2016). UAZ Mammals. Version 5.1. University of Arizona Museum of Natural History. Occurrence dataset https://doi.org/10.15468/2swesj accessed via GBIF.org on 2022-07-07.
Chaetodipus pernix	-108.85145097424	25.9512974489338	1965	Bucci M (2016). UAZ Mammals. Version 5.1. University of Arizona Museum of Natural History. Occurrence dataset https://doi.org/10.15468/2swesj accessed via GBIF.org on 2022-07-07.
Chaetodipus pernix	-108.172649927973	26.7961175233489	1965	Bucci M (2016). UAZ Mammals. Version 5.1. University of Arizona Museum of Natural History. Occurrence dataset https://doi.org/10.15468/2swesj accessed via GBIF.org on 2022-07-07.
Chaetodipus pernix	-107.835630464502	24.6956710026654	1965	Bucci M (2016). UAZ Mammals. Version 5.1. University of Arizona Museum of Natural History. Occurrence dataset https://doi.org/10.15468/2swesj accessed via GBIF.org on 2022-07-07.
Chaetodipus pernix	-106.324181067961	23.8787236232682	1965	Bucci M (2016). UAZ Mammals. Version 5.1. University of Arizona Museum of Natural History. Occurrence dataset https://doi.org/10.15468/2swesj accessed via GBIF.org on 2022-07-07.
Chaetodipus pernix	-105.684338	22.379306	1965	Bucci M (2016). UAZ Mammals. Version 5.1. University of Arizona Museum of Natural History. Occurrence dataset https://doi.org/10.15468/2swesj accessed via GBIF.org on 2022-07-07.
Chaetodipus pernix	-109.933333	27.935065	1966	Bucci M (2016). UAZ Mammals. Version 5.1. University of Arizona Museum of Natural History. Occurrence dataset https://doi.org/10.15468/2swesj accessed via GBIF.org on 2022-07-07.
Chaetodipus pernix	-109.233333	26.771787	1966	Bucci M (2016). UAZ Mammals. Version 5.1. University of Arizona Museum of Natural History. Occurrence dataset https://doi.org/10.15468/2swesj accessed via GBIF.org on 2022-07-07.
Chaetodipus pernix	-109.183333	26.585475	1966	Bucci M (2016). UAZ Mammals. Version 5.1. University of Arizona Museum of Natural History. Occurrence dataset https://doi.org/10.15468/2swesj accessed via GBIF.org on 2022-07-07.
Chaetodipus pernix	-109.152038549391	26.5692807061859	1966	Bucci M (2016). UAZ Mammals. Version 5.1. University of Arizona Museum of Natural History. Occurrence dataset https://doi.org/10.15468/2swesj accessed via GBIF.org on 2022-07-07.
Chaetodipus pernix	-107.7	25.173552	1966	Bucci M (2016). UAZ Mammals. Version 5.1. University of Arizona Museum of Natural History. Occurrence dataset https://doi.org/10.15468/2swesj accessed via GBIF.org on 2022-07-07.
Chaetodipus pernix	-110.168584	27.61881	1967	Bucci M (2016). UAZ Mammals. Version 5.1. University of Arizona Museum of Natural History. Occurrence dataset https://doi.org/10.15468/2swesj accessed via GBIF.org on 2022-07-07.
Chaetodipus pernix	-109.34935978529	27.1776373219834	1967	Bucci M (2016). UAZ Mammals. Version 5.1. University of Arizona Museum of Natural History. Occurrence dataset https://doi.org/10.15468/2swesj accessed via GBIF.org on 2022-07-07.
Chaetodipus pernix	-108.793089845122	26.3415063024553	1967	Bucci M (2016). UAZ Mammals. Version 5.1. University of Arizona Museum of Natural History. Occurrence dataset https://doi.org/10.15468/2swesj accessed via GBIF.org on 2022-07-07.
Chaetodipus pernix	-109.835627264762	27.8413319543272	1968	Bucci M (2016). UAZ Mammals. Version 5.1. University of Arizona Museum of Natural History. Occurrence dataset https://doi.org/10.15468/2swesj accessed via GBIF.org on 2022-07-07.
Chaetodipus pernix	-109.048737592887	25.9559693450554	1968	Bucci M (2016). UAZ Mammals. Version 5.1. University of Arizona Museum of Natural History. Occurrence dataset https://doi.org/10.15468/2swesj accessed via GBIF.org on 2022-07-07.
Chaetodipus pernix	-109.028909832485	26.0785205700595	1968	Bucci M (2016). UAZ Mammals. Version 5.1. University of Arizona Museum of Natural History. Occurrence dataset https://doi.org/10.15468/2swesj accessed via GBIF.org on 2022-07-07.
Chaetodipus pernix	-108.941543	25.800136	1968	Bucci M (2016). UAZ Mammals. Version 5.1. University of Arizona Museum of Natural History. Occurrence dataset https://doi.org/10.15468/2swesj accessed via GBIF.org on 2022-07-07.
Chaetodipus pernix	-108.880090207588	27.4135706444014	1968	Sánchez Cordero V., Magallón S., Espinosa, H., Reynoso V.H., Escalante, P. y Cervantes, F. 2021. Digitalización y Sistematización de las Colecciones Biológicas Nacionales del Instituto de Biología, UNAM. Universidad Nacional Autónoma de México. Instituto de Biología. Bases de datos SNIB CONABIO (vertebrados), proyecto KE002. Ciudad de México
Chaetodipus pernix	-108.784747719983	27.0377603696887	1968	Sánchez Cordero V., Magallón S., Espinosa, H., Reynoso V.H., Escalante, P. y Cervantes, F. 2021. Digitalización y Sistematización de las Colecciones Biológicas Nacionales del Instituto de Biología, UNAM. Universidad Nacional Autónoma de México. Instituto de Biología. Bases de datos SNIB CONABIO (vertebrados), proyecto KE002. Ciudad de México
Chaetodipus pernix	-105.676944	22.358333	1968	Sánchez Cordero V., Magallón S., Espinosa, H., Reynoso V.H., Escalante, P. y Cervantes, F. 2021. Digitalización y Sistematización de las Colecciones Biológicas Nacionales del Instituto de Biología, UNAM. Universidad Nacional Autónoma de México. Instituto de Biología. Bases de datos SNIB CONABIO (vertebrados), proyecto KE002. Ciudad de México
Chaetodipus pernix	-109.064610630593	25.7216096383571	1969	UMMZ Mammals Data Group, LSA IT A (2022). University of Michigan Museum of Zoology, Division of Mammals. Version 8.48. University of Michigan Museum of Zoology. Occurrence dataset https://doi.org/10.15468/dx3rcj accessed via GBIF.org on 2022-07-07.
Chaetodipus pernix	-106.382229908659	23.3604154709908	1969	UMMZ Mammals Data Group, LSA IT A (2022). University of Michigan Museum of Zoology, Division of Mammals. Version 8.48. University of Michigan Museum of Zoology. Occurrence dataset https://doi.org/10.15468/dx3rcj accessed via GBIF.org on 2022-07-07.
Chaetodipus pernix	-109.890312104444	27.7713522876019	1970	UMMZ Mammals Data Group, LSA IT A (2022). University of Michigan Museum of Zoology, Division of Mammals. Version 8.48. University of Michigan Museum of Zoology. Occurrence dataset https://doi.org/10.15468/dx3rcj accessed via GBIF.org on 2022-07-07.
Chaetodipus pernix	-108.933333	27.016667	1970	UMMZ Mammals Data Group, LSA IT A (2022). University of Michigan Museum of Zoology, Division of Mammals. Version 8.48. University of Michigan Museum of Zoology. Occurrence dataset https://doi.org/10.15468/dx3rcj accessed via GBIF.org on 2022-07-07.
Chaetodipus pernix	-108.303580665363	25.4960392044238	1970	Conroy C (2022). MVZ Mammal Collection (Arctos). Version 35.62. Museum of Vertebrate Zoology. Occurrence dataset https://doi.org/10.15468/uwudf9 accessed via GBIF.org on 2022-07-07.
Chaetodipus pernix	-107.65919378977	25.1562038676894	1970	Conroy C (2022). MVZ Mammal Collection (Arctos). Version 35.62. Museum of Vertebrate Zoology. Occurrence dataset https://doi.org/10.15468/uwudf9 accessed via GBIF.org on 2022-07-07.
Chaetodipus pernix	-106.019095523784	24.0003897502925	1973	Abraczinskas L (2016). MSU Mammalogy, Ornithology and Vertebrate Paleontology Collections. Version 8.1. Michigan State University Museum. Occurrence dataset https://doi.org/10.15468/xypr72 accessed via GBIF.org on 2022-07-07.
Chaetodipus pernix	-105.967891271953	23.3665268968625	1973	Abraczinskas L (2016). MSU Mammalogy, Ornithology and Vertebrate Paleontology Collections. Version 8.1. Michigan State University Museum. Occurrence dataset https://doi.org/10.15468/xypr72 accessed via GBIF.org on 2022-07-07.
Chaetodipus pernix	-110.920045	29.484221	1974	Conroy C (2022). MVZ Mammal Collection (Arctos). Version 35.62. Museum of Vertebrate Zoology. Occurrence dataset https://doi.org/10.15468/uwudf9 accessed via GBIF.org on 2022-07-07.
Chaetodipus pernix	-110.511660306927	27.7235709584865	1974	Conroy C (2022). MVZ Mammal Collection (Arctos). Version 35.62. Museum of Vertebrate Zoology. Occurrence dataset https://doi.org/10.15468/uwudf9 accessed via GBIF.org on 2022-07-07.
Chaetodipus pernix	-110.191042227656	27.6278951549219	1974	Conroy C (2022). MVZ Mammal Collection (Arctos). Version 35.62. Museum of Vertebrate Zoology. Occurrence dataset https://doi.org/10.15468/uwudf9 accessed via GBIF.org on 2022-07-07.
Chaetodipus pernix	-109.893166274157	27.7877116636077	1974	Conroy C (2022). MVZ Mammal Collection (Arctos). Version 35.62. Museum of Vertebrate Zoology. Occurrence dataset https://doi.org/10.15468/uwudf9 accessed via GBIF.org on 2022-07-07.
Chaetodipus pernix	-109.452748854942	27.1201790130661	1974	Conroy C (2022). MVZ Mammal Collection (Arctos). Version 35.62. Museum of Vertebrate Zoology. Occurrence dataset https://doi.org/10.15468/uwudf9 accessed via GBIF.org on 2022-07-07.
Chaetodipus pernix	-109.367370587921	27.0752201445719	1974	Conroy C (2022). MVZ Mammal Collection (Arctos). Version 35.62. Museum of Vertebrate Zoology. Occurrence dataset https://doi.org/10.15468/uwudf9 accessed via GBIF.org on 2022-07-07.
Chaetodipus pernix	-107.585816270329	25.0044693886788	1974	Conroy C (2022). MVZ Mammal Collection (Arctos). Version 35.62. Museum of Vertebrate Zoology. Occurrence dataset https://doi.org/10.15468/uwudf9 accessed via GBIF.org on 2022-07-07.
Chaetodipus pernix	-108.909165544909	26.8533588553866	1975	Cook J (2022). MSB Mammal Collection (Arctos). Version 35.63. Museum of Southwestern Biology. Occurrence dataset https://doi.org/10.15468/oirgxw accessed via GBIF.org on 2022-07-07.
Chaetodipus pernix	-107.636523518946	25.2046949936247	1976	Conroy C (2022). MVZ Mammal Collection (Arctos). Version 35.62. Museum of Vertebrate Zoology. Occurrence dataset https://doi.org/10.15468/uwudf9 accessed via GBIF.org on 2022-07-07.
Chaetodipus pernix	-106.240846589543	23.3555272588224	1977	Conroy C (2022). MVZ Mammal Collection (Arctos). Version 35.62. Museum of Vertebrate Zoology. Occurrence dataset https://doi.org/10.15468/uwudf9 accessed via GBIF.org on 2022-07-07.
Chaetodipus pernix	0.001484395635079	0.001927417635437	1977	Conroy C (2022). MVZ Mammal Collection (Arctos). Version 35.62. Museum of Vertebrate Zoology. Occurrence dataset https://doi.org/10.15468/uwudf9 accessed via GBIF.org on 2022-07-07.
Chaetodipus pernix	-107.368126	24.338423	1979	Garner H (2016). TTU Mammals Collection. Version 9.1. Museum of Texas Tech University (TTU). Occurrence dataset https://doi.org/10.15468/yocqyp accessed via GBIF.org on 2022-07-07.
Chaetodipus pernix	-109.053745782138	26.9970116466706	1980	Cook J (2022). MSB Mammal Collection (Arctos). Version 35.63. Museum of Southwestern Biology. Occurrence dataset https://doi.org/10.15468/oirgxw accessed via GBIF.org on 2022-07-07.
Chaetodipus pernix	-108.884671515326	26.945381433495	1980	Cook J (2022). MSB Mammal Collection (Arctos). Version 35.63. Museum of Southwestern Biology. Occurrence dataset https://doi.org/10.15468/oirgxw accessed via GBIF.org on 2022-07-07.
Chaetodipus pernix	-105.646389	22.166667	1983	León P. L. y V. Z. A. Ávila. 2012. Actualización de la base de datos de la Colección de mamíferos del Museo de Zoología 'Alfonso L. Herrera'. Colección Maztozoológica MZFC. Facultad de Ciencias. Universidad Nacional Autónoma de México. Bases de datos SNIB-CONABIO, proyectos EC010, J123, M099, B002 y H160. México, D. F.
Chaetodipus pernix	-105.959183	23.047109	1985	Krejsa D (2022). Angelo State Natural History Collections (ASNHC) Mammal specimens (Arctos). Version 1.31. Angelo State Natural History Collections (ASNHC). Occurrence dataset https://doi.org/10.15468/vbfxbd accessed via GBIF.org on 2022-07-07.
Chaetodipus pernix	-105.873309	22.832504	1985	Krejsa D (2022). Angelo State Natural History Collections (ASNHC) Mammal specimens (Arctos). Version 1.31. Angelo State Natural History Collections (ASNHC). Occurrence dataset https://doi.org/10.15468/vbfxbd accessed via GBIF.org on 2022-07-07.
Chaetodipus pernix	-105.775391	22.922779	1985	Krejsa D (2022). Angelo State Natural History Collections (ASNHC) Mammal specimens (Arctos). Version 1.31. Angelo State Natural History Collections (ASNHC). Occurrence dataset https://doi.org/10.15468/vbfxbd accessed via GBIF.org on 2022-07-07.
Chaetodipus pernix	-109.44391	27.106228	1997	Cook J (2022). MSB Mammal Collection (Arctos). Version 35.63. Museum of Southwestern Biology. Occurrence dataset https://doi.org/10.15468/oirgxw accessed via GBIF.org on 2022-07-07.
Chaetodipus pernix	-109.44391	26.934859	1997	Cook J (2022). MSB Mammal Collection (Arctos). Version 35.63. Museum of Southwestern Biology. Occurrence dataset https://doi.org/10.15468/oirgxw accessed via GBIF.org on 2022-07-07.
Chaetodipus pernix	-108.653934	26.383425	1997	Cook J (2022). MSB Mammal Collection (Arctos). Version 35.63. Museum of Southwestern Biology. Occurrence dataset https://doi.org/10.15468/oirgxw accessed via GBIF.org on 2022-07-07.
Chaetodipus pernix	-108.566667	27.133333	1997	Cook J (2022). MSB Mammal Collection (Arctos). Version 35.63. Museum of Southwestern Biology. Occurrence dataset https://doi.org/10.15468/oirgxw accessed via GBIF.org on 2022-07-07.
Chaetodipus pernix	-107.35	26.383333	1997	Cook J (2022). MSB Mammal Collection (Arctos). Version 35.63. Museum of Southwestern Biology. Occurrence dataset https://doi.org/10.15468/oirgxw accessed via GBIF.org on 2022-07-07.
Chaetodipus pernix	-111.549976	28.695038	2005	Cook J (2022). MSB Mammal Collection (Arctos). Version 35.63. Museum of Southwestern Biology. Occurrence dataset https://doi.org/10.15468/oirgxw accessed via GBIF.org on 2022-07-07.
Chaetodipus pernix	-110.92	29.484167	2005	Cook J (2022). MSB Mammal Collection (Arctos). Version 35.63. Museum of Southwestern Biology. Occurrence dataset https://doi.org/10.15468/oirgxw accessed via GBIF.org on 2022-07-07.
Chaetodipus pernix	-109.905	27.676111	2005	Cook J (2022). MSB Mammal Collection (Arctos). Version 35.63. Museum of Southwestern Biology. Occurrence dataset https://doi.org/10.15468/oirgxw accessed via GBIF.org on 2022-07-07.
Chaetodipus pernix	-109.843889	27.728611	2005	Cook J (2022). MSB Mammal Collection (Arctos). Version 35.63. Museum of Southwestern Biology. Occurrence dataset https://doi.org/10.15468/oirgxw accessed via GBIF.org on 2022-07-07.
Chaetodipus pernix	-109.761225	27.729408	2005	Cook J (2022). MSB Mammal Collection (Arctos). Version 35.63. Museum of Southwestern Biology. Occurrence dataset https://doi.org/10.15468/oirgxw accessed via GBIF.org on 2022-07-07.
Chaetodipus pernix	-109.674886	27.805805	2005	Cook J (2022). MSB Mammal Collection (Arctos). Version 35.63. Museum of Southwestern Biology. Occurrence dataset https://doi.org/10.15468/oirgxw accessed via GBIF.org on 2022-07-07.
Chaetodipus pernix	-108.514379	25.293036	2005	Cook J (2022). MSB Mammal Collection (Arctos). Version 35.63. Museum of Southwestern Biology. Occurrence dataset https://doi.org/10.15468/oirgxw accessed via GBIF.org on 2022-07-07.
Chaetodipus pernix	-108.362222	25.299167	2005	Cook J (2022). MSB Mammal Collection (Arctos). Version 35.63. Museum of Southwestern Biology. Occurrence dataset https://doi.org/10.15468/oirgxw accessed via GBIF.org on 2022-07-07.
Chaetodipus pernix	-108.233611	25.825278	2005	Sánchez Cordero V., Magallón S., Espinosa, H., Reynoso V.H., Escalante, P. y Cervantes, F. 2021. Digitalización y Sistematización de las Colecciones Biológicas Nacionales del Instituto de Biología, UNAM. Universidad Nacional Autónoma de México. Instituto de Biología. Bases de datos SNIB CONABIO (vertebrados), proyecto KE002. Ciudad de México
Chaetodipus pernix	-108.2224	25.82315	2005	Sánchez Cordero V., Magallón S., Espinosa, H., Reynoso V.H., Escalante, P. y Cervantes, F. 2021. Digitalización y Sistematización de las Colecciones Biológicas Nacionales del Instituto de Biología, UNAM. Universidad Nacional Autónoma de México. Instituto de Biología. Bases de datos SNIB CONABIO (vertebrados), proyecto KE002. Ciudad de México
Chaetodipus pernix	-108.156111	27.728611	2005	Sánchez Cordero V., Magallón S., Espinosa, H., Reynoso V.H., Escalante, P. y Cervantes, F. 2021. Digitalización y Sistematización de las Colecciones Biológicas Nacionales del Instituto de Biología, UNAM. Universidad Nacional Autónoma de México. Instituto de Biología. Bases de datos SNIB CONABIO (vertebrados), proyecto KE002. Ciudad de México
Chaetodipus pernix	-108.095	27.676111	2005	Sánchez Cordero V., Magallón S., Espinosa, H., Reynoso V.H., Escalante, P. y Cervantes, F. 2021. Digitalización y Sistematización de las Colecciones Biológicas Nacionales del Instituto de Biología, UNAM. Universidad Nacional Autónoma de México. Instituto de Biología. Bases de datos SNIB CONABIO (vertebrados), proyecto KE002. Ciudad de México
Chaetodipus pernix	-107.766389	25.825278	2005	Sánchez Cordero V., Magallón S., Espinosa, H., Reynoso V.H., Escalante, P. y Cervantes, F. 2021. Digitalización y Sistematización de las Colecciones Biológicas Nacionales del Instituto de Biología, UNAM. Universidad Nacional Autónoma de México. Instituto de Biología. Bases de datos SNIB CONABIO (vertebrados), proyecto KE002. Ciudad de México
Chaetodipus pernix	-107.471111	25.299167	2005	Cook J (2022). MSB Mammal Collection (Arctos). Version 35.63. Museum of Southwestern Biology. Occurrence dataset https://doi.org/10.15468/oirgxw accessed via GBIF.org on 2022-07-07.
Chaetodipus pernix	-105.676944	22.358333	2005	Cook J (2022). MSB Mammal Collection (Arctos). Version 35.63. Museum of Southwestern Biology. Occurrence dataset https://doi.org/10.15468/oirgxw accessed via GBIF.org on 2022-07-07.
Chaetodipus pernix	-105.662188	22.381228	2005	Cook J (2022). MSB Mammal Collection (Arctos). Version 35.63. Museum of Southwestern Biology. Occurrence dataset https://doi.org/10.15468/oirgxw accessed via GBIF.org on 2022-07-07.
Chaetodipus pernix	-104.323056	22.358333	2005	Cook J (2022). MSB Mammal Collection (Arctos). Version 35.63. Museum of Southwestern Biology. Occurrence dataset https://doi.org/10.15468/oirgxw accessed via GBIF.org on 2022-07-07.
Chaetodipus pernix	-107.386002	25.091999	2006	Cook J (2022). MSB Mammal Collection (Arctos). Version 35.63. Museum of Southwestern Biology. Occurrence dataset https://doi.org/10.15468/oirgxw accessed via GBIF.org on 2022-07-07.
Chaetodipus pernix	-106.863	23.941	2006	García-Mendoza D. F. 2015. Actualización de la base de datos de la Colección Regional Durango (Mammalia). Colección CRD. Unidad Durango. Centro Interdisciplinario de Investigación para el Desarrollo Integral Regional. Instituto Politécnico Nacional. Bases de datos SNIB-CONABIO, proyectos HA002, DC015, X011 y R008. México, D. F.
Chaetodipus pernix	-105.754833	23.015333	2007	Álvarez-Castañeda S. T. y E. Rios. 2011. Códigos de barras del ADN de mamíferos topotipos de México Fase I: Noroeste mexicano. Centro de Investigaciones Biológicas del Noroeste S. C. Bases de datos SNIB-CONABIO, proyecto HB037. México, D. F.
Chaetodipus pernix	-109.638	28.941999	2008	Álvarez-Castañeda S. T. y E. Rios. 2011. Códigos de barras del ADN de mamíferos topotipos de México Fase I: Noroeste mexicano. Centro de Investigaciones Biológicas del Noroeste S. C. Bases de datos SNIB-CONABIO, proyecto HB037. México, D. F.
Chaetodipus pernix	-109.387001	28.936001	2008	Álvarez-Castañeda S. T. y E. Rios. 2011. Códigos de barras del ADN de mamíferos topotipos de México Fase I: Noroeste mexicano. Centro de Investigaciones Biológicas del Noroeste S. C. Bases de datos SNIB-CONABIO, proyecto HB037. México, D. F.
Chaetodipus pernix	-109.306999	27.238001	2008	Álvarez-Castañeda S. T. y E. Rios. 2011. Códigos de barras del ADN de mamíferos topotipos de México Fase I: Noroeste mexicano. Centro de Investigaciones Biológicas del Noroeste S. C. Bases de datos SNIB-CONABIO, proyecto HB037. México, D. F.
Chaetodipus pernix	-108.983002	27.194	2008	Álvarez-Castañeda S. T. y E. Rios. 2011. Códigos de barras del ADN de mamíferos topotipos de México Fase I: Noroeste mexicano. Centro de Investigaciones Biológicas del Noroeste S. C. Bases de datos SNIB-CONABIO, proyecto HB037. México, D. F.
Chaetodipus pernix	-108.962997	27.077999	2008	Álvarez-Castañeda S. T. y E. Rios. 2011. Códigos de barras del ADN de mamíferos topotipos de México Fase I: Noroeste mexicano. Centro de Investigaciones Biológicas del Noroeste S. C. Bases de datos SNIB-CONABIO, proyecto HB037. México, D. F.
Chaetodipus pernix	-108.931999	27.365999	2008	Álvarez-Castañeda S. T. y E. Rios. 2011. Códigos de barras del ADN de mamíferos topotipos de México Fase I: Noroeste mexicano. Centro de Investigaciones Biológicas del Noroeste S. C. Bases de datos SNIB-CONABIO, proyecto HB037. México, D. F.
