# Supplementary material for: A retrospective approach for evaluating ecological niche modeling transferability over time: the case of Mexican endemic rodents
Source: PeerJ. 2024 Nov 29;12:e18414. doi: 10.7717/peerj.18414 (PMC11610470; doi:10.7717/peerj.18414)
Supplement: Supplemental Information 3 — Georeferenced occurrences of Mexican endemic small mammals used to build niche modes [file peerj-12-18414-s003.zip › Species ccurrence files/Neotoma goldmani.csv]

specie	x	y	year	source
Neotoma goldmani	-100.884428515808	22.245571523526	1950	Bentley A, Eifler M (2022). KUBI Mammalogy Collection. Version 26.57. University of Kansas Biodiversity Institute. Occurrence dataset https://doi.org/10.15468/a3woj7 accessed via GBIF.org on 2022-07-07.
Neotoma goldmani	-101.116587599103	25.681045406175	1950	Bentley A, Eifler M (2022). KUBI Mammalogy Collection. Version 26.57. University of Kansas Biodiversity Institute. Occurrence dataset https://doi.org/10.15468/a3woj7 accessed via GBIF.org on 2022-07-07.
Neotoma goldmani	-101	25.4333	1950	López-Wilchis R. 1998. Base de datos de mamíferos de México depositados en colecciones de Estados Unidos y Canadá. Unidad Iztapalapa. Universidad Autónoma Metropolitana. Bases de datos SNIB-CONABIO, proyecto P130. México, D. F.
Neotoma goldmani	-101.676175428793	22.5194697922893	1950	Bentley A, Eifler M (2022). KUBI Mammalogy Collection. Version 26.57. University of Kansas Biodiversity Institute. Occurrence dataset https://doi.org/10.15468/a3woj7 accessed via GBIF.org on 2022-07-07.
Neotoma goldmani	-103.44167	25.54444	1951	Bentley A, Eifler M (2022). KUBI Mammalogy Collection. Version 26.57. University of Kansas Biodiversity Institute. Occurrence dataset https://doi.org/10.15468/a3woj7 accessed via GBIF.org on 2022-07-07.
Neotoma goldmani	-103.578449089775	25.514173584358	1951	Servín-Martínez J. I. 1998. Los mamíferos del estado de Durango, México. Centro Regional. Instituto de Ecología. Bases de datos SNIB-CONABIO, proyecto P064. México, D. F.
Neotoma goldmani	-103.473224430732	25.4850021659946	1951	Bentley A, Eifler M (2022). KUBI Mammalogy Collection. Version 26.57. University of Kansas Biodiversity Institute. Occurrence dataset https://doi.org/10.15468/a3woj7 accessed via GBIF.org on 2022-07-07.
Neotoma goldmani	-103.451944	25.486667	1951	Servín-Martínez J. I. 1998. Los mamíferos del estado de Durango, México. Centro Regional. Instituto de Ecología. Bases de datos SNIB-CONABIO, proyecto P064. México, D. F.
Neotoma goldmani	-103.422440353855	25.5139102140212	1951	López-Wilchis R. 1998. Base de datos de mamíferos de México depositados en colecciones de Estados Unidos y Canadá. Unidad Iztapalapa. Universidad Autónoma Metropolitana. Bases de datos SNIB-CONABIO, proyecto P130. México, D. F.
Neotoma goldmani	-103.836667	25	1951	López-Wilchis R. 1998. Base de datos de mamíferos de México depositados en colecciones de Estados Unidos y Canadá. Unidad Iztapalapa. Universidad Autónoma Metropolitana. Bases de datos SNIB-CONABIO, proyecto P130. México, D. F.
Neotoma goldmani	-103.842452900731	25.8199403932583	1951	Bentley A, Eifler M (2022). KUBI Mammalogy Collection. Version 26.57. University of Kansas Biodiversity Institute. Occurrence dataset https://doi.org/10.15468/a3woj7 accessed via GBIF.org on 2022-07-07.
Neotoma goldmani	-103.955814702869	27.7867410009339	1953	Bentley A, Eifler M (2022). KUBI Mammalogy Collection. Version 26.57. University of Kansas Biodiversity Institute. Occurrence dataset https://doi.org/10.15468/a3woj7 accessed via GBIF.org on 2022-07-07.
Neotoma goldmani	-103.904922623593	27.6271650854121	1953	López-Wilchis R. 1998. Base de datos de mamíferos de México depositados en colecciones de Estados Unidos y Canadá. Unidad Iztapalapa. Universidad Autónoma Metropolitana. Bases de datos SNIB-CONABIO, proyecto P130. México, D. F.
Neotoma goldmani	-101.421848234799	24.6151021392111	1954	Bentley A, Eifler M (2022). KUBI Mammalogy Collection. Version 26.57. University of Kansas Biodiversity Institute. Occurrence dataset https://doi.org/10.15468/a3woj7 accessed via GBIF.org on 2022-07-07.
Neotoma goldmani	-107.33226	29.4873	1960	Bentley A, Eifler M (2022). KUBI Mammalogy Collection. Version 26.57. University of Kansas Biodiversity Institute. Occurrence dataset https://doi.org/10.15468/a3woj7 accessed via GBIF.org on 2022-07-07.
Neotoma goldmani	-106.1	26.733333	1963	Bucci M (2016). UAZ Mammals. Version 5.1. University of Arizona Museum of Natural History. Occurrence dataset https://doi.org/10.15468/2swesj accessed via GBIF.org on 2022-07-07.
Neotoma goldmani	-105.159453404594	27.7163564295324	1963	Rentail N. P. 2004. UAZ Vertebrates collections at the University of Arizona, database of Mexican specimens. The University of Arizona. Bases de datos SNIB-CONABIO. México, D. F.
Neotoma goldmani	-100.965341489441	22.2581906917394	1968	Servín-Martínez J. I. 1998. Los mamíferos del estado de Durango, México. Centro Regional. Instituto de Ecología. Bases de datos SNIB-CONABIO, proyecto P064. México, D. F.
Neotoma goldmani	-100.982802	22.324331	1968	Lanier H, Braun J, King P (2022). Mammals Specimens. Sam Noble Oklahoma Museum of Natural History. Occurrence dataset https://doi.org/10.15468/fmuion accessed via GBIF.org on 2022-07-07.
Neotoma goldmani	-103.733333	24.541667	1968	Lanier H, Braun J, King P (2022). Mammals Specimens. Sam Noble Oklahoma Museum of Natural History. Occurrence dataset https://doi.org/10.15468/fmuion accessed via GBIF.org on 2022-07-07.
Neotoma goldmani	-104.4815	32.3723	1971	Whiting A (2022). Brigham Young University Life Science Museum (BYU) Mammal Collection (Arctos). Version 1.14. Brigham Young University Life Science Museum. Occurrence dataset https://doi.org/10.15468/5sdbbp accessed via GBIF.org on 2022-07-07.
Neotoma goldmani	-106.510302	31.998035	1971	Whiting A (2022). Brigham Young University Life Science Museum (BYU) Mammal Collection (Arctos). Version 1.14. Brigham Young University Life Science Museum. Occurrence dataset https://doi.org/10.15468/5sdbbp accessed via GBIF.org on 2022-07-07.
Neotoma goldmani	-91.982150023349	17.5098959882237	1974	Shugart G (2016). PSM Vertebrates Collection. Version 8.1. James R. Slater Museum of Natural History. Occurrence dataset https://doi.org/10.15468/3oaz5o accessed via GBIF.org on 2022-07-07.
Neotoma goldmani	-101.293946719197	24.7429963839465	1975	Abraczinskas L (2016). MSU Mammalogy, Ornithology and Vertebrate Paleontology Collections. Version 8.1. Michigan State University Museum. Occurrence dataset https://doi.org/10.15468/xypr72 accessed via GBIF.org on 2022-07-07.
Neotoma goldmani	-101.644773848827	23.9863643175732	1975	Abraczinskas L (2016). MSU Mammalogy, Ornithology and Vertebrate Paleontology Collections. Version 8.1. Michigan State University Museum. Occurrence dataset https://doi.org/10.15468/xypr72 accessed via GBIF.org on 2022-07-07.
Neotoma goldmani	-101.804650981466	23.826496427108	1975	Abraczinskas L (2016). MSU Mammalogy, Ornithology and Vertebrate Paleontology Collections. Version 8.1. Michigan State University Museum. Occurrence dataset https://doi.org/10.15468/xypr72 accessed via GBIF.org on 2022-07-07.
Neotoma goldmani	-103.816944	26.594444	1976	López Vidal J.C., C. Elizalde Arellano, C. Y. Salas Rodríguez y C. Salazar Motolinía. 2019. Computarización de las colecciones de vertebrados terrestres de la Escuela Nacional de Ciencias Biológicas, IPN Fase 4. Instituto Politécnico Nacional. Escuela Nacional de Ciencias Biológicas. Bases de datos SNIB CONABIO_Mamíferos Proyectos No. KE005, CC002, BC004, Y013 y P020. Ciudad de México
Neotoma goldmani	-101.487816217501	22.0899352707779	1977	Abraczinskas L (2016). MSU Mammalogy, Ornithology and Vertebrate Paleontology Collections. Version 8.1. Michigan State University Museum. Occurrence dataset https://doi.org/10.15468/xypr72 accessed via GBIF.org on 2022-07-07.
Neotoma goldmani	-100.849444	23.765556	1977	López Vidal J.C., C. Elizalde Arellano, C. Y. Salas Rodríguez y C. Salazar Motolinía. 2019. Computarización de las colecciones de vertebrados terrestres de la Escuela Nacional de Ciencias Biológicas, IPN Fase 4. Instituto Politécnico Nacional. Escuela Nacional de Ciencias Biológicas. Bases de datos SNIB CONABIO_Mamíferos Proyectos No. KE005, CC002, BC004, Y013 y P020. Ciudad de México
Neotoma goldmani	-104.02662556187	23.7754072085305	1978	Ramírez-Pulido J. 1999. Biodiversidad mastozoológica del Eje Volcánico Transversal. Unidad Iztapalapa. Universidad Autónoma Metropolitana. Bases de datos SNIB-CONABIO, proyecto J121. México, D. F.
Neotoma goldmani	-100.735833	21.7575	1981	López Vidal J.C., C. Elizalde Arellano, C. Y. Salas Rodríguez y C. Salazar Motolinía. 2019. Computarización de las colecciones de vertebrados terrestres de la Escuela Nacional de Ciencias Biológicas, IPN Fase 4. Instituto Politécnico Nacional. Escuela Nacional de Ciencias Biológicas. Bases de datos SNIB CONABIO_Mamíferos Proyectos No. KE005, CC002, BC004, Y013 y P020. Ciudad de México
Neotoma goldmani	-113.500509240769	31.7500656481531	1982	Ramírez-Pulido J. 1999. Biodiversidad mastozoológica del Eje Volcánico Transversal. Unidad Iztapalapa. Universidad Autónoma Metropolitana. Bases de datos SNIB-CONABIO, proyecto J121. México, D. F.
Neotoma goldmani	-99.816111	21.05	1983	León P. L. y V. Z. A. Ávila. 2012. Actualización de la base de datos de la Colección de mamíferos del Museo de Zoología 'Alfonso L. Herrera'. Colección Maztozoológica MZFC. Facultad de Ciencias. Universidad Nacional Autónoma de México. Bases de datos SNIB-CONABIO, proyectos EC010, J123, M099, B002 y H160. México, D. F.
Neotoma goldmani	-99.733333	21.1	1983	León P. L. y V. Z. A. Ávila. 2012. Actualización de la base de datos de la Colección de mamíferos del Museo de Zoología 'Alfonso L. Herrera'. Colección Maztozoológica MZFC. Facultad de Ciencias. Universidad Nacional Autónoma de México. Bases de datos SNIB-CONABIO, proyectos EC010, J123, M099, B002 y H160. México, D. F.
Neotoma goldmani	-99.75	21.066667	1983	León P. L. y V. Z. A. Ávila. 2012. Actualización de la base de datos de la Colección de mamíferos del Museo de Zoología 'Alfonso L. Herrera'. Colección Maztozoológica MZFC. Facultad de Ciencias. Universidad Nacional Autónoma de México. Bases de datos SNIB-CONABIO, proyectos EC010, J123, M099, B002 y H160. México, D. F.
Neotoma goldmani	-99.698067	21.0948	1983	León P. L. y V. Z. A. Ávila. 2012. Actualización de la base de datos de la Colección de mamíferos del Museo de Zoología 'Alfonso L. Herrera'. Colección Maztozoológica MZFC. Facultad de Ciencias. Universidad Nacional Autónoma de México. Bases de datos SNIB-CONABIO, proyectos EC010, J123, M099, B002 y H160. México, D. F.
Neotoma goldmani	-108.433644	31.474494	1985	López Vidal J.C., C. Elizalde Arellano, C. Y. Salas Rodríguez y C. Salazar Motolinía. 2019. Computarización de las colecciones de vertebrados terrestres de la Escuela Nacional de Ciencias Biológicas, IPN Fase 4. Instituto Politécnico Nacional. Escuela Nacional de Ciencias Biológicas. Bases de datos SNIB CONABIO_Mamíferos Proyectos No. KE005, CC002, BC004, Y013 y P020. Ciudad de México
Neotoma goldmani	-101.835	22.751667	1989	López Vidal J.C., C. Elizalde Arellano, C. Y. Salas Rodríguez y C. Salazar Motolinía. 2019. Computarización de las colecciones de vertebrados terrestres de la Escuela Nacional de Ciencias Biológicas, IPN Fase 4. Instituto Politécnico Nacional. Escuela Nacional de Ciencias Biológicas. Bases de datos SNIB CONABIO_Mamíferos Proyectos No. KE005, CC002, BC004, Y013 y P020. Ciudad de México
Neotoma goldmani	-101.382778	21.864167	1989	López Vidal J.C., C. Elizalde Arellano, C. Y. Salas Rodríguez y C. Salazar Motolinía. 2019. Computarización de las colecciones de vertebrados terrestres de la Escuela Nacional de Ciencias Biológicas, IPN Fase 4. Instituto Politécnico Nacional. Escuela Nacional de Ciencias Biológicas. Bases de datos SNIB CONABIO_Mamíferos Proyectos No. KE005, CC002, BC004, Y013 y P020. Ciudad de México
Neotoma goldmani	-100.836667	22.136667	1989	López Vidal J.C., C. Elizalde Arellano, C. Y. Salas Rodríguez y C. Salazar Motolinía. 2019. Computarización de las colecciones de vertebrados terrestres de la Escuela Nacional de Ciencias Biológicas, IPN Fase 4. Instituto Politécnico Nacional. Escuela Nacional de Ciencias Biológicas. Bases de datos SNIB CONABIO_Mamíferos Proyectos No. KE005, CC002, BC004, Y013 y P020. Ciudad de México
Neotoma goldmani	-100.448167	24.471667	2005	García-Mendoza D. F. 2015. Actualización de la base de datos de la Colección Regional Durango (Mammalia). Colección CRD. Unidad Durango. Centro Interdisciplinario de Investigación para el Desarrollo Integral Regional. Instituto Politécnico Nacional. Bases de datos SNIB-CONABIO, proyectos HA002, DC015, X011 y R008. México, D. F.
Neotoma goldmani	-101.451278	25.132694	2005	García-Mendoza D. F. 2015. Actualización de la base de datos de la Colección Regional Durango (Mammalia). Colección CRD. Unidad Durango. Centro Interdisciplinario de Investigación para el Desarrollo Integral Regional. Instituto Politécnico Nacional. Bases de datos SNIB-CONABIO, proyectos HA002, DC015, X011 y R008. México, D. F.
Neotoma goldmani	-103.621667	19.639167	2008	León P. L. y V. Z. A. Ávila. 2012. Actualización de la base de datos de la Colección de mamíferos del Museo de Zoología 'Alfonso L. Herrera'. Colección Maztozoológica MZFC. Facultad de Ciencias. Universidad Nacional Autónoma de México. Bases de datos SNIB-CONABIO, proyectos EC010, J123, M099, B002 y H160. México, D. F.
