# Supplementary material for: A retrospective approach for evaluating ecological niche modeling transferability over time: the case of Mexican endemic rodents
Source: PeerJ. 2024 Nov 29;12:e18414. doi: 10.7717/peerj.18414 (PMC11610470; doi:10.7717/peerj.18414)
Supplement: Supplemental Information 3 — Georeferenced occurrences of Mexican endemic small mammals used to build niche modes [file peerj-12-18414-s003.zip › Species ccurrence files/Dipodomys ornatus.csv]

specie	x	y	year	source
Dipodomys ornatus	-102.578794349226	21.6844023937135	1950	Bentley A, Eifler M (2022). KUBI Mammalogy Collection. Version 26.57. University of Kansas Biodiversity Institute. Occurrence dataset https://doi.org/10.15468/a3woj7 accessed via GBIF.org on 2022-07-07.
Dipodomys ornatus	-102.33774395311	22.7207116761868	1950	Bentley A, Eifler M (2022). KUBI Mammalogy Collection. Version 26.57. University of Kansas Biodiversity Institute. Occurrence dataset https://doi.org/10.15468/a3woj7 accessed via GBIF.org on 2022-07-07.
Dipodomys ornatus	-101.758122001421	21.1822887930317	1952	Bentley A, Eifler M (2022). KUBI Mammalogy Collection. Version 26.57. University of Kansas Biodiversity Institute. Occurrence dataset https://doi.org/10.15468/a3woj7 accessed via GBIF.org on 2022-07-07.
Dipodomys ornatus	-102.493159503549	22.6898134528081	1952	Bentley A, Eifler M (2022). KUBI Mammalogy Collection. Version 26.57. University of Kansas Biodiversity Institute. Occurrence dataset https://doi.org/10.15468/a3woj7 accessed via GBIF.org on 2022-07-07.
Dipodomys ornatus	-104.668333	24.151389	1954	Servín-Martínez J. I. 1998. Los mamíferos del estado de Durango, México. Centro Regional. Instituto de Ecología. Bases de datos SNIB-CONABIO, proyecto P064. México, D. F.
Dipodomys ornatus	-104.861579502411	24.869038461655	1954	Bentley A, Eifler M (2022). KUBI Mammalogy Collection. Version 26.57. University of Kansas Biodiversity Institute. Occurrence dataset https://doi.org/10.15468/a3woj7 accessed via GBIF.org on 2022-07-07.
Dipodomys ornatus	-104.751667	24.683333	1954	Servín-Martínez J. I. 1998. Los mamíferos del estado de Durango, México. Centro Regional. Instituto de Ecología. Bases de datos SNIB-CONABIO, proyecto P064. México, D. F.
Dipodomys ornatus	-104.738889	24.139167	1956	Servín-Martínez J. I. 1998. Los mamíferos del estado de Durango, México. Centro Regional. Instituto de Ecología. Bases de datos SNIB-CONABIO, proyecto P064. México, D. F.
Dipodomys ornatus	-104.552337	25.377911	1956	Servín-Martínez J. I. 1998. Los mamíferos del estado de Durango, México. Centro Regional. Instituto de Ecología. Bases de datos SNIB-CONABIO, proyecto P064. México, D. F.
Dipodomys ornatus	-102.31917	22.33186	1956	Servín-Martínez J. I. 1998. Los mamíferos del estado de Durango, México. Centro Regional. Instituto de Ecología. Bases de datos SNIB-CONABIO, proyecto P064. México, D. F.
Dipodomys ornatus	-104.220843616423	23.4405016619611	1957	Servín-Martínez J. I. 1998. Los mamíferos del estado de Durango, México. Centro Regional. Instituto de Ecología. Bases de datos SNIB-CONABIO, proyecto P064. México, D. F.
Dipodomys ornatus	-104.378333	24.175	1957	Servín-Martínez J. I. 1998. Los mamíferos del estado de Durango, México. Centro Regional. Instituto de Ecología. Bases de datos SNIB-CONABIO, proyecto P064. México, D. F.
Dipodomys ornatus	-104.35031309486	24.1799059670252	1957	Servín-Martínez J. I. 1998. Los mamíferos del estado de Durango, México. Centro Regional. Instituto de Ecología. Bases de datos SNIB-CONABIO, proyecto P064. México, D. F.
Dipodomys ornatus	-104.308333	23.508333	1957	Servín-Martínez J. I. 1998. Los mamíferos del estado de Durango, México. Centro Regional. Instituto de Ecología. Bases de datos SNIB-CONABIO, proyecto P064. México, D. F.
Dipodomys ornatus	-102.502718954849	22.7430241094802	1957	Servín-Martínez J. I. 1998. Los mamíferos del estado de Durango, México. Centro Regional. Instituto de Ecología. Bases de datos SNIB-CONABIO, proyecto P064. México, D. F.
Dipodomys ornatus	-104.275	23.296667	1957	Abraczinskas L (2016). MSU Mammalogy, Ornithology and Vertebrate Paleontology Collections. Version 8.1. Michigan State University Museum. Occurrence dataset https://doi.org/10.15468/xypr72 accessed via GBIF.org on 2022-07-07.
Dipodomys ornatus	-102.784642814631	21.8349399542757	1958	Conroy C (2022). MVZ Mammal Collection (Arctos). Version 35.62. Museum of Vertebrate Zoology. Occurrence dataset https://doi.org/10.15468/uwudf9 accessed via GBIF.org on 2022-07-07.
Dipodomys ornatus	-102.718530450328	21.8816051197645	1958	Conroy C (2022). MVZ Mammal Collection (Arctos). Version 35.62. Museum of Vertebrate Zoology. Occurrence dataset https://doi.org/10.15468/uwudf9 accessed via GBIF.org on 2022-07-07.
Dipodomys ornatus	-102.144444	22.225556	1958	Conroy C (2022). MVZ Mammal Collection (Arctos). Version 35.62. Museum of Vertebrate Zoology. Occurrence dataset https://doi.org/10.15468/uwudf9 accessed via GBIF.org on 2022-07-07.
Dipodomys ornatus	-102.369167	21.846667	1958	Conroy C (2022). MVZ Mammal Collection (Arctos). Version 35.62. Museum of Vertebrate Zoology. Occurrence dataset https://doi.org/10.15468/uwudf9 accessed via GBIF.org on 2022-07-07.
Dipodomys ornatus	-102.494080641774	21.7549445530904	1959	Conroy C (2022). MVZ Mammal Collection (Arctos). Version 35.62. Museum of Vertebrate Zoology. Occurrence dataset https://doi.org/10.15468/uwudf9 accessed via GBIF.org on 2022-07-07.
Dipodomys ornatus	-102.117222	22.225556	1959	Conroy C (2022). MVZ Mammal Collection (Arctos). Version 35.62. Museum of Vertebrate Zoology. Occurrence dataset https://doi.org/10.15468/uwudf9 accessed via GBIF.org on 2022-07-07.
Dipodomys ornatus	-102.751865249308	21.8849378518814	1959	Conroy C (2022). MVZ Mammal Collection (Arctos). Version 35.62. Museum of Vertebrate Zoology. Occurrence dataset https://doi.org/10.15468/uwudf9 accessed via GBIF.org on 2022-07-07.
Dipodomys ornatus	-104.703333	24.166667	1961	Servín-Martínez J. I. 1998. Los mamíferos del estado de Durango, México. Centro Regional. Instituto de Ecología. Bases de datos SNIB-CONABIO, proyecto P064. México, D. F.
Dipodomys ornatus	-104.702754094843	24.1102444773027	1961	López-Wilchis R. 1998. Base de datos de mamíferos de México depositados en colecciones de Estados Unidos y Canadá. Unidad Iztapalapa. Universidad Autónoma Metropolitana. Bases de datos SNIB-CONABIO, proyecto P130. México, D. F.
Dipodomys ornatus	-103.427059916146	23.2265628429194	1964	Flannery M, Fong J (2022). CAS Mammalogy (MAM). Version 133.333. California Academy of Sciences. Occurrence dataset https://doi.org/10.15468/dhbozg accessed via GBIF.org on 2022-07-07.
Dipodomys ornatus	-103.449770229516	23.1759949250309	1964	Flannery M, Fong J (2022). CAS Mammalogy (MAM). Version 133.333. California Academy of Sciences. Occurrence dataset https://doi.org/10.15468/dhbozg accessed via GBIF.org on 2022-07-07.
Dipodomys ornatus	-101.675750758639	21.6129907596983	1965	Bentley A, Eifler M (2022). KUBI Mammalogy Collection. Version 26.57. University of Kansas Biodiversity Institute. Occurrence dataset https://doi.org/10.15468/a3woj7 accessed via GBIF.org on 2022-07-07.
Dipodomys ornatus	-102.353539395457	21.5246813296609	1965	Bentley A, Eifler M (2022). KUBI Mammalogy Collection. Version 26.57. University of Kansas Biodiversity Institute. Occurrence dataset https://doi.org/10.15468/a3woj7 accessed via GBIF.org on 2022-07-07.
Dipodomys ornatus	-101.758068196427	21.7364589732327	1966	Bentley A, Eifler M (2022). KUBI Mammalogy Collection. Version 26.57. University of Kansas Biodiversity Institute. Occurrence dataset https://doi.org/10.15468/a3woj7 accessed via GBIF.org on 2022-07-07.
Dipodomys ornatus	-103.291322737622	22.3101931087487	1966	Bentley A, Eifler M (2022). KUBI Mammalogy Collection. Version 26.57. University of Kansas Biodiversity Institute. Occurrence dataset https://doi.org/10.15468/a3woj7 accessed via GBIF.org on 2022-07-07.
Dipodomys ornatus	-102.883263428712	22.3831844042915	1966	Bentley A, Eifler M (2022). KUBI Mammalogy Collection. Version 26.57. University of Kansas Biodiversity Institute. Occurrence dataset https://doi.org/10.15468/a3woj7 accessed via GBIF.org on 2022-07-07.
Dipodomys ornatus	-101.607755233056	22.3794691436154	1969	Servín-Martínez J. I. 1998. Los mamíferos del estado de Durango, México. Centro Regional. Instituto de Ecología. Bases de datos SNIB-CONABIO, proyecto P064. México, D. F.
Dipodomys ornatus	-104.048333	24.43	1969	Servín-Martínez J. I. 1998. Los mamíferos del estado de Durango, México. Centro Regional. Instituto de Ecología. Bases de datos SNIB-CONABIO, proyecto P064. México, D. F.
Dipodomys ornatus	-101.574341699909	22.1969542600834	1970	Abraczinskas L (2016). MSU Mammalogy, Ornithology and Vertebrate Paleontology Collections. Version 8.1. Michigan State University Museum. Occurrence dataset https://doi.org/10.15468/xypr72 accessed via GBIF.org on 2022-07-07.
Dipodomys ornatus	-103.025304270467	22.0249566578617	1970	Abraczinskas L (2016). MSU Mammalogy, Ornithology and Vertebrate Paleontology Collections. Version 8.1. Michigan State University Museum. Occurrence dataset https://doi.org/10.15468/xypr72 accessed via GBIF.org on 2022-07-07.
Dipodomys ornatus	-103.077798151444	22.6490690809904	1971	Prestridge H (2021). Biodiversity Research and Teaching Collections - TCWC Vertebrates. Version 9.4. Texas A&M University Biodiversity Research and Teaching Collections. Occurrence dataset https://doi.org/10.15468/szomia accessed via GBIF.org on 2022-07-07.
Dipodomys ornatus	-102.611531405326	22.7134579951789	1974	Conroy C (2022). MVZ Mammal Collection (Arctos). Version 35.62. Museum of Vertebrate Zoology. Occurrence dataset https://doi.org/10.15468/uwudf9 accessed via GBIF.org on 2022-07-07.
Dipodomys ornatus	-104.06769757531	22.673539308853	1975	Abraczinskas L (2016). MSU Mammalogy, Ornithology and Vertebrate Paleontology Collections. Version 8.1. Michigan State University Museum. Occurrence dataset https://doi.org/10.15468/xypr72 accessed via GBIF.org on 2022-07-07.
Dipodomys ornatus	-103.276689196732	21.7893861985093	1976	Abraczinskas L (2016). MSU Mammalogy, Ornithology and Vertebrate Paleontology Collections. Version 8.1. Michigan State University Museum. Occurrence dataset https://doi.org/10.15468/xypr72 accessed via GBIF.org on 2022-07-07.
Dipodomys ornatus	-103.849926162806	23.5068342693674	1977	Abraczinskas L (2016). MSU Mammalogy, Ornithology and Vertebrate Paleontology Collections. Version 8.1. Michigan State University Museum. Occurrence dataset https://doi.org/10.15468/xypr72 accessed via GBIF.org on 2022-07-07.
Dipodomys ornatus	-101.487816217501	22.0899352707779	1977	Abraczinskas L (2016). MSU Mammalogy, Ornithology and Vertebrate Paleontology Collections. Version 8.1. Michigan State University Museum. Occurrence dataset https://doi.org/10.15468/xypr72 accessed via GBIF.org on 2022-07-07.
Dipodomys ornatus	-101.574340472515	21.8918567177007	1977	Abraczinskas L (2016). MSU Mammalogy, Ornithology and Vertebrate Paleontology Collections. Version 8.1. Michigan State University Museum. Occurrence dataset https://doi.org/10.15468/xypr72 accessed via GBIF.org on 2022-07-07.
Dipodomys ornatus	-102.815759201046	21.75105957407	1977	Abraczinskas L (2016). MSU Mammalogy, Ornithology and Vertebrate Paleontology Collections. Version 8.1. Michigan State University Museum. Occurrence dataset https://doi.org/10.15468/xypr72 accessed via GBIF.org on 2022-07-07.
Dipodomys ornatus	-103.027361694556	22.5868439766456	1977	Abraczinskas L (2016). MSU Mammalogy, Ornithology and Vertebrate Paleontology Collections. Version 8.1. Michigan State University Museum. Occurrence dataset https://doi.org/10.15468/xypr72 accessed via GBIF.org on 2022-07-07.
Dipodomys ornatus	-103.155484017006	22.8882364203302	1977	Abraczinskas L (2016). MSU Mammalogy, Ornithology and Vertebrate Paleontology Collections. Version 8.1. Michigan State University Museum. Occurrence dataset https://doi.org/10.15468/xypr72 accessed via GBIF.org on 2022-07-07.
Dipodomys ornatus	-104.099673905155	22.8043464989922	1978	Abraczinskas L (2016). MSU Mammalogy, Ornithology and Vertebrate Paleontology Collections. Version 8.1. Michigan State University Museum. Occurrence dataset https://doi.org/10.15468/xypr72 accessed via GBIF.org on 2022-07-07.
Dipodomys ornatus	-103.111882824241	23.3095624785665	1978	Abraczinskas L (2016). MSU Mammalogy, Ornithology and Vertebrate Paleontology Collections. Version 8.1. Michigan State University Museum. Occurrence dataset https://doi.org/10.15468/xypr72 accessed via GBIF.org on 2022-07-07.
Dipodomys ornatus	-103.284766294119	22.9395427216389	1978	Abraczinskas L (2016). MSU Mammalogy, Ornithology and Vertebrate Paleontology Collections. Version 8.1. Michigan State University Museum. Occurrence dataset https://doi.org/10.15468/xypr72 accessed via GBIF.org on 2022-07-07.
Dipodomys ornatus	-102.872915312425	22.6490698355115	1978	Abraczinskas L (2016). MSU Mammalogy, Ornithology and Vertebrate Paleontology Collections. Version 8.1. Michigan State University Museum. Occurrence dataset https://doi.org/10.15468/xypr72 accessed via GBIF.org on 2022-07-07.
Dipodomys ornatus	-104.033333	22.635556	1985	López Vidal J.C., C. Elizalde Arellano, C. Y. Salas Rodríguez y C. Salazar Motolinía. 2019. Computarización de las colecciones de vertebrados terrestres de la Escuela Nacional de Ciencias Biológicas, IPN Fase 4. Instituto Politécnico Nacional. Escuela Nacional de Ciencias Biológicas. Bases de datos SNIB CONABIO_Mamíferos Proyectos No. KE005, CC002, BC004, Y013 y P020. Ciudad de México
Dipodomys ornatus	-103.938833	23.732667	1986	Servín-Martínez J. I. 1998. Los mamíferos del estado de Durango, México. Centro Regional. Instituto de Ecología. Bases de datos SNIB-CONABIO, proyecto P064. México, D. F.
Dipodomys ornatus	-102.600556	22.796944	1989	Lopéz-Vidal J. C., C. Elizalde-Arellano, J.I. Campos-Rodríguez, N. Matías-Ferrer, N. González y S. Murillo-Jiménez. 2008. Computarización de las colecciones de vertebrados terrestres de la Escuela Nacional de Ciencias Biológicas, IPN-Fases 2 y 3. Escuela Nacional de Ciencias Biológicas. Instituto Politécnico Nacional. Bases de datos SNIB-CONABIO, proyecto CC002. México, D. F.
Dipodomys ornatus	-101.835	22.751667	1989	Servín-Martínez J. I. 1998. Los mamíferos del estado de Durango, México. Centro Regional. Instituto de Ecología. Bases de datos SNIB-CONABIO, proyecto P064. México, D. F.
Dipodomys ornatus	-102.883333	22.078889	1989	Servín-Martínez J. I. 1998. Los mamíferos del estado de Durango, México. Centro Regional. Instituto de Ecología. Bases de datos SNIB-CONABIO, proyecto P064. México, D. F.
Dipodomys ornatus	-100.866667	22.131667	1989	García-Mendoza D. F. 2015. Actualización de la base de datos de la Colección Regional Durango (Mammalia). Colección CRD. Unidad Durango. Centro Interdisciplinario de Investigación para el Desarrollo Integral Regional. Instituto Politécnico Nacional. Bases de datos SNIB-CONABIO, proyectos HA002, DC015, X011 y R008. México, D. F.
Dipodomys ornatus	-101.389722	21.901944	1989	García-Mendoza D. F. 2015. Actualización de la base de datos de la Colección Regional Durango (Mammalia). Colección CRD. Unidad Durango. Centro Interdisciplinario de Investigación para el Desarrollo Integral Regional. Instituto Politécnico Nacional. Bases de datos SNIB-CONABIO, proyectos HA002, DC015, X011 y R008. México, D. F.
Dipodomys ornatus	-100.836667	22.136667	1989	Lopéz-Vidal J. C., C. Elizalde-Arellano, J.I. Campos-Rodríguez, N. Matías-Ferrer, N. González y S. Murillo-Jiménez. 2008. Computarización de las colecciones de vertebrados terrestres de la Escuela Nacional de Ciencias Biológicas, IPN-Fases 2 y 3. Escuela Nacional de Ciencias Biológicas. Instituto Politécnico Nacional. Bases de datos SNIB-CONABIO, proyecto CC002. México, D. F.
Dipodomys ornatus	-101.382778	21.864167	1989	Lopéz-Vidal J. C., C. Elizalde-Arellano, J.I. Campos-Rodríguez, N. Matías-Ferrer, N. González y S. Murillo-Jiménez. 2008. Computarización de las colecciones de vertebrados terrestres de la Escuela Nacional de Ciencias Biológicas, IPN-Fases 2 y 3. Escuela Nacional de Ciencias Biológicas. Instituto Politécnico Nacional. Bases de datos SNIB-CONABIO, proyecto CC002. México, D. F.
Dipodomys ornatus	-103.526944	22.770278	1989	Lopéz-Vidal J. C., C. Elizalde-Arellano, J.I. Campos-Rodríguez, N. Matías-Ferrer, N. González y S. Murillo-Jiménez. 2008. Computarización de las colecciones de vertebrados terrestres de la Escuela Nacional de Ciencias Biológicas, IPN-Fases 2 y 3. Escuela Nacional de Ciencias Biológicas. Instituto Politécnico Nacional. Bases de datos SNIB-CONABIO, proyecto CC002. México, D. F.
Dipodomys ornatus	-104.023056	23.706944	1989	López Vidal J.C., C. Elizalde Arellano, C. Y. Salas Rodríguez y C. Salazar Motolinía. 2019. Computarización de las colecciones de vertebrados terrestres de la Escuela Nacional de Ciencias Biológicas, IPN Fase 4. Instituto Politécnico Nacional. Escuela Nacional de Ciencias Biológicas. Bases de datos SNIB CONABIO_Mamíferos Proyectos No. KE005, CC002, BC004, Y013 y P020. Ciudad de México
Dipodomys ornatus	-104.086389	22.653611	1989	López Vidal J.C., C. Elizalde Arellano, C. Y. Salas Rodríguez y C. Salazar Motolinía. 2019. Computarización de las colecciones de vertebrados terrestres de la Escuela Nacional de Ciencias Biológicas, IPN Fase 4. Instituto Politécnico Nacional. Escuela Nacional de Ciencias Biológicas. Bases de datos SNIB CONABIO_Mamíferos Proyectos No. KE005, CC002, BC004, Y013 y P020. Ciudad de México
Dipodomys ornatus	-102.424167	22.246944	1990	López Vidal J.C., C. Elizalde Arellano, C. Y. Salas Rodríguez y C. Salazar Motolinía. 2019. Computarización de las colecciones de vertebrados terrestres de la Escuela Nacional de Ciencias Biológicas, IPN Fase 4. Instituto Politécnico Nacional. Escuela Nacional de Ciencias Biológicas. Bases de datos SNIB CONABIO_Mamíferos Proyectos No. KE005, CC002, BC004, Y013 y P020. Ciudad de México
Dipodomys ornatus	-103.916667	23.866667	1994	Servín-Martínez J. I. 1998. Los mamíferos del estado de Durango, México. Centro Regional. Instituto de Ecología. Bases de datos SNIB-CONABIO, proyecto P064. México, D. F.
Dipodomys ornatus	-104.116667	23.5	1994	Sánchez Cordero V., Magallón S., Espinosa, H., Reynoso V.H., Escalante, P. y Cervantes, F. 2021. Digitalización y Sistematización de las Colecciones Biológicas Nacionales del Instituto de Biología, UNAM. Universidad Nacional Autónoma de México. Instituto de Biología. Bases de datos SNIB CONABIO (vertebrados), proyecto KE002. Ciudad de México
Dipodomys ornatus	-104.805	26.412658	1994	Sánchez Cordero V., Magallón S., Espinosa, H., Reynoso V.H., Escalante, P. y Cervantes, F. 2021. Digitalización y Sistematización de las Colecciones Biológicas Nacionales del Instituto de Biología, UNAM. Universidad Nacional Autónoma de México. Instituto de Biología. Bases de datos SNIB CONABIO (vertebrados), proyecto KE002. Ciudad de México
Dipodomys ornatus	-105.383333	26.358333	1994	García-Mendoza D. F. 2015. Actualización de la base de datos de la Colección Regional Durango (Mammalia). Colección CRD. Unidad Durango. Centro Interdisciplinario de Investigación para el Desarrollo Integral Regional. Instituto Politécnico Nacional. Bases de datos SNIB-CONABIO, proyectos HA002, DC015, X011 y R008. México, D. F.
Dipodomys ornatus	-105.475	26.511111	1994	Garner H (2016). TTU Mammals Collection. Version 9.1. Museum of Texas Tech University (TTU). Occurrence dataset https://doi.org/10.15468/yocqyp accessed via GBIF.org on 2022-07-07.
Dipodomys ornatus	-103.966	23.784333	1995	Garner H (2016). TTU Mammals Collection. Version 9.1. Museum of Texas Tech University (TTU). Occurrence dataset https://doi.org/10.15468/yocqyp accessed via GBIF.org on 2022-07-07.
Dipodomys ornatus	-104.013367	23.697048	1995	Garner H (2016). TTU Mammals Collection. Version 9.1. Museum of Texas Tech University (TTU). Occurrence dataset https://doi.org/10.15468/yocqyp accessed via GBIF.org on 2022-07-07.
Dipodomys ornatus	-103.961667	23.714667	1995	García-Mendoza D. F. 2015. Actualización de la base de datos de la Colección Regional Durango (Mammalia). Colección CRD. Unidad Durango. Centro Interdisciplinario de Investigación para el Desarrollo Integral Regional. Instituto Politécnico Nacional. Bases de datos SNIB-CONABIO, proyectos HA002, DC015, X011 y R008. México, D. F.
Dipodomys ornatus	-103.958333	23.769333	1997	García-Mendoza D. F. 2015. Actualización de la base de datos de la Colección Regional Durango (Mammalia). Colección CRD. Unidad Durango. Centro Interdisciplinario de Investigación para el Desarrollo Integral Regional. Instituto Politécnico Nacional. Bases de datos SNIB-CONABIO, proyectos HA002, DC015, X011 y R008. México, D. F.
Dipodomys ornatus	-103.944167	23.787833	1997	García-Mendoza D. F. 2015. Actualización de la base de datos de la Colección Regional Durango (Mammalia). Colección CRD. Unidad Durango. Centro Interdisciplinario de Investigación para el Desarrollo Integral Regional. Instituto Politécnico Nacional. Bases de datos SNIB-CONABIO, proyectos HA002, DC015, X011 y R008. México, D. F.
