# Supplementary material for: A retrospective approach for evaluating ecological niche modeling transferability over time: the case of Mexican endemic rodents
Source: PeerJ. 2024 Nov 29;12:e18414. doi: 10.7717/peerj.18414 (PMC11610470; doi:10.7717/peerj.18414)
Supplement: Supplemental Information 3 — Georeferenced occurrences of Mexican endemic small mammals used to build niche modes [file peerj-12-18414-s003.zip › Species ccurrence files/Peromyscus eva.csv]

specie	x	y	year	source
Peromyscus eva	-110.216667	23.45	1963	Unitt P (2020). SDNHM Mammology Collection. Version 1.3. San Diego Natural History Museum. Occurrence dataset https://doi.org/10.15468/estih7 accessed via GBIF.org on 2022-07-07.
Peromyscus eva	-110.216667	23.426037	1963	Unitt P (2020). SDNHM Mammology Collection. Version 1.3. San Diego Natural History Museum. Occurrence dataset https://doi.org/10.15468/estih7 accessed via GBIF.org on 2022-07-07.
Peromyscus eva	-109.76454495399	23.3654428228139	1963	Bentley A, Eifler M (2022). KUBI Mammalogy Collection. Version 26.57. University of Kansas Biodiversity Institute. Occurrence dataset https://doi.org/10.15468/a3woj7 accessed via GBIF.org on 2022-07-07.
Peromyscus eva	-110.058155987771	23.8080684535857	1963	Bentley A, Eifler M (2022). KUBI Mammalogy Collection. Version 26.57. University of Kansas Biodiversity Institute. Occurrence dataset https://doi.org/10.15468/a3woj7 accessed via GBIF.org on 2022-07-07.
Peromyscus eva	-110.02176	23.807759	1972	Rentail N. P. 2004. UAZ Vertebrates collections at the University of Arizona, database of Mexican specimens. The University of Arizona. Bases de datos SNIB-CONABIO. M�xico, D. F.
Peromyscus eva	-114.424156	28.843387	1972	Harvard University M, Morris P J (2022). Museum of Comparative Zoology, Harvard University. Version 162.323. Museum of Comparative Zoology, Harvard University. Occurrence dataset https://doi.org/10.15468/p5rupv accessed via GBIF.org on 2022-07-07.
Peromyscus eva	-111.3375	25.843611	1972	Rentail N. P. 2004. UAZ Vertebrates collections at the University of Arizona, database of Mexican specimens. The University of Arizona. Bases de datos SNIB-CONABIO. M�xico, D. F.
Peromyscus eva	-109.65345	23.149987	1972	Bucci M (2016). UAZ Mammals. Version 5.1. University of Arizona Museum of Natural History. Occurrence dataset https://doi.org/10.15468/2swesj accessed via GBIF.org on 2022-07-07.
Peromyscus eva	-114.333333	29.532578	1972	Rentail N. P. 2004. UAZ Vertebrates collections at the University of Arizona, database of Mexican specimens. The University of Arizona. Bases de datos SNIB-CONABIO. M�xico, D. F.
Peromyscus eva	-116.065288	32.090847	1972	Bucci M (2016). UAZ Mammals. Version 5.1. University of Arizona Museum of Natural History. Occurrence dataset https://doi.org/10.15468/2swesj accessed via GBIF.org on 2022-07-07.
Peromyscus eva	-116.08951	32.096856	1972	Rentail N. P. 2004. UAZ Vertebrates collections at the University of Arizona, database of Mexican specimens. The University of Arizona. Bases de datos SNIB-CONABIO. M�xico, D. F.
Peromyscus eva	-114.9	29.968815	1972	Bucci M (2016). UAZ Mammals. Version 5.1. University of Arizona Museum of Natural History. Occurrence dataset https://doi.org/10.15468/2swesj accessed via GBIF.org on 2022-07-07.
Peromyscus eva	-113.750492033938	28.7501659017359	1972	Cook J (2022). MSB Mammal Collection (Arctos). Version 35.63. Museum of Southwestern Biology. Occurrence dataset https://doi.org/10.15468/oirgxw accessed via GBIF.org on 2022-07-07.
Peromyscus eva	-115.982288	30.689738	1972	Bucci M (2016). UAZ Mammals. Version 5.1. University of Arizona Museum of Natural History. Occurrence dataset https://doi.org/10.15468/2swesj accessed via GBIF.org on 2022-07-07.
Peromyscus eva	-112.382329	27.216658	1972	Bucci M (2016). UAZ Mammals. Version 5.1. University of Arizona Museum of Natural History. Occurrence dataset https://doi.org/10.15468/2swesj accessed via GBIF.org on 2022-07-07.
Peromyscus eva	-114.010166	28.451159	1972	Bucci M (2016). UAZ Mammals. Version 5.1. University of Arizona Museum of Natural History. Occurrence dataset https://doi.org/10.15468/2swesj accessed via GBIF.org on 2022-07-07.
Peromyscus eva	-110.3	24.079488	1973	Rentail N. P. 2004. UAZ Vertebrates collections at the University of Arizona, database of Mexican specimens. The University of Arizona. Bases de datos SNIB-CONABIO. M�xico, D. F.
Peromyscus eva	-111.902252	26.746918	1973	Bucci M (2016). UAZ Mammals. Version 5.1. University of Arizona Museum of Natural History. Occurrence dataset https://doi.org/10.15468/2swesj accessed via GBIF.org on 2022-07-07.
Peromyscus eva	-111.34285	25.863319	1973	Garner H (2016). TTU Mammals Collection. Version 9.1. Museum of Texas Tech University (TTU). Occurrence dataset https://doi.org/10.15468/yocqyp accessed via GBIF.org on 2022-07-07.
Peromyscus eva	-112.252144	27.296379	1973	Garner H (2016). TTU Mammals Collection. Version 9.1. Museum of Texas Tech University (TTU). Occurrence dataset https://doi.org/10.15468/yocqyp accessed via GBIF.org on 2022-07-07.
Peromyscus eva	-114.161134	29.101312	1973	Garner H (2016). TTU Mammals Collection. Version 9.1. Museum of Texas Tech University (TTU). Occurrence dataset https://doi.org/10.15468/yocqyp accessed via GBIF.org on 2022-07-07.
Peromyscus eva	-109.866667	23.433333	1973	Rentail N. P. 2004. UAZ Vertebrates collections at the University of Arizona, database of Mexican specimens. The University of Arizona. Bases de datos SNIB-CONABIO. M�xico, D. F.
Peromyscus eva	-110.090833	24.232115	1974	Bucci M (2016). UAZ Mammals. Version 5.1. University of Arizona Museum of Natural History. Occurrence dataset https://doi.org/10.15468/2swesj accessed via GBIF.org on 2022-07-07.
Peromyscus eva	-109.7175	23.093611	1974	Bucci M (2016). UAZ Mammals. Version 5.1. University of Arizona Museum of Natural History. Occurrence dataset https://doi.org/10.15468/2swesj accessed via GBIF.org on 2022-07-07.
Peromyscus eva	-114.691022	29.448655	1974	Rentail N. P. 2004. UAZ Vertebrates collections at the University of Arizona, database of Mexican specimens. The University of Arizona. Bases de datos SNIB-CONABIO. M�xico, D. F.
Peromyscus eva	-109.883333	22.968392	1974	Rentail N. P. 2004. UAZ Vertebrates collections at the University of Arizona, database of Mexican specimens. The University of Arizona. Bases de datos SNIB-CONABIO. M�xico, D. F.
Peromyscus eva	-116.166667	31.963094	1974	Bucci M (2016). UAZ Mammals. Version 5.1. University of Arizona Museum of Natural History. Occurrence dataset https://doi.org/10.15468/2swesj accessed via GBIF.org on 2022-07-07.
Peromyscus eva	-116.166667	32.086448	1974	Bucci M (2016). UAZ Mammals. Version 5.1. University of Arizona Museum of Natural History. Occurrence dataset https://doi.org/10.15468/2swesj accessed via GBIF.org on 2022-07-07.
Peromyscus eva	-110.783333	23.972651	1975	Rentail N. P. 2004. UAZ Vertebrates collections at the University of Arizona, database of Mexican specimens. The University of Arizona. Bases de datos SNIB-CONABIO. M�xico, D. F.
Peromyscus eva	-114.168042	29.241728	1975	Bucci M (2016). UAZ Mammals. Version 5.1. University of Arizona Museum of Natural History. Occurrence dataset https://doi.org/10.15468/2swesj accessed via GBIF.org on 2022-07-07.
Peromyscus eva	-112.869745	27.30322	1975	Bucci M (2016). UAZ Mammals. Version 5.1. University of Arizona Museum of Natural History. Occurrence dataset https://doi.org/10.15468/2swesj accessed via GBIF.org on 2022-07-07.
Peromyscus eva	-114.944528	29.861423	1975	Bucci M (2016). UAZ Mammals. Version 5.1. University of Arizona Museum of Natural History. Occurrence dataset https://doi.org/10.15468/2swesj accessed via GBIF.org on 2022-07-07.
Peromyscus eva	-111.143333	25.995556	1977	Global Biodiversity Information Facility [GBIF] (2018) GBIF occurrence download Mammalia. https://www.gbif.org/dataset/7f56df30-f762-11e1-a439-00145eb45e9a: IB-UNAM: 31108
Peromyscus eva	-111.833282	26.018164	1979	L�pez-Wilchis R. 1998. Base de datos de mam�feros de M�xico depositados en colecciones de Estados Unidos y Canad�. Unidad Iztapalapa. Universidad Aut�noma Metropolitana. Bases de datos SNIB-CONABIO, proyecto P130. M�xico, D. F.
Peromyscus eva	-109.683333	23.05	1979	L�pez-Wilchis R. 1998. Base de datos de mam�feros de M�xico depositados en colecciones de Estados Unidos y Canad�. Unidad Iztapalapa. Universidad Aut�noma Metropolitana. Bases de datos SNIB-CONABIO, proyecto P130. M�xico, D. F.
Peromyscus eva	-110.1	23.041667	1979	L�pez-Wilchis R. 1998. Base de datos de mam�feros de M�xico depositados en colecciones de Estados Unidos y Canad�. Unidad Iztapalapa. Universidad Aut�noma Metropolitana. Bases de datos SNIB-CONABIO, proyecto P130. M�xico, D. F.
Peromyscus eva	-109.745336	23.417213	1979	L�pez-Wilchis R. 1998. Base de datos de mam�feros de M�xico depositados en colecciones de Estados Unidos y Canad�. Unidad Iztapalapa. Universidad Aut�noma Metropolitana. Bases de datos SNIB-CONABIO, proyecto P130. M�xico, D. F.
Peromyscus eva	-110.062251	23.343426	1979	L�pez-Wilchis R. 1998. Base de datos de mam�feros de M�xico depositados en colecciones de Estados Unidos y Canad�. Unidad Iztapalapa. Universidad Aut�noma Metropolitana. Bases de datos SNIB-CONABIO, proyecto P130. M�xico, D. F.
Peromyscus eva	-109.78889	23.47	1979	L�pez-Wilchis R. 1998. Base de datos de mam�feros de M�xico depositados en colecciones de Estados Unidos y Canad�. Unidad Iztapalapa. Universidad Aut�noma Metropolitana. Bases de datos SNIB-CONABIO, proyecto P130. M�xico, D. F.
Peromyscus eva	-113.076645	27.305107	1980	Cook J (2022). MSB Mammal Collection (Arctos). Version 35.63. Museum of Southwestern Biology. Occurrence dataset https://doi.org/10.15468/oirgxw accessed via GBIF.org on 2022-07-07.
Peromyscus eva	-109.714004	23.348758	1980	Cook J (2022). MSB Mammal Collection (Arctos). Version 35.63. Museum of Southwestern Biology. Occurrence dataset https://doi.org/10.15468/oirgxw accessed via GBIF.org on 2022-07-07.
Peromyscus eva	-112.39325454237	27.378716322378	1980	L�pez-Wilchis R. 1998. Base de datos de mam�feros de M�xico depositados en colecciones de Estados Unidos y Canad�. Unidad Iztapalapa. Universidad Aut�noma Metropolitana. Bases de datos SNIB-CONABIO, proyecto P130. M�xico, D. F.
Peromyscus eva	-113.832523	27.879712	1980	L�pez-Wilchis R. 1998. Base de datos de mam�feros de M�xico depositados en colecciones de Estados Unidos y Canad�. Unidad Iztapalapa. Universidad Aut�noma Metropolitana. Bases de datos SNIB-CONABIO, proyecto P130. M�xico, D. F.
Peromyscus eva	-116.795556	32.082779	1980	L�pez-Wilchis R. 1998. Base de datos de mam�feros de M�xico depositados en colecciones de Estados Unidos y Canad�. Unidad Iztapalapa. Universidad Aut�noma Metropolitana. Bases de datos SNIB-CONABIO, proyecto P130. M�xico, D. F.
Peromyscus eva	-109.716667	23.466667	1980	S�nchez Cordero V., Magall�n S., Espinosa, H., Reynoso V.H., Escalante, P. y Cervantes, F. 2021. Digitalizaci�n y Sistematizaci�n de las Colecciones Biol�gicas Nacionales del Instituto de Biolog�a, UNAM. Universidad Nacional Aut�noma de M�xico. Instituto de Biolog�a. Bases de datos SNIB CONABIO (vertebrados), proyecto KE002. Ciudad de M�xico
Peromyscus eva	-116.743333	32.149167	1981	Global Biodiversity Information Facility [GBIF] (2018) GBIF occurrence download Mammalia. https://www.gbif.org/dataset/7f56df30-f762-11e1-a439-00145eb45e9a: IB-UNAM: 18183
Peromyscus eva	-110	23.566667	1981	Global Biodiversity Information Facility [GBIF] (2018) GBIF occurrence download Mammalia. https://www.gbif.org/dataset/7f56df30-f762-11e1-a439-00145eb45e9a: IB-UNAM: 18184
Peromyscus eva	-115.666667	31.116667	1981	S�nchez Cordero V., Magall�n S., Espinosa, H., Reynoso V.H., Escalante, P. y Cervantes, F. 2021. Digitalizaci�n y Sistematizaci�n de las Colecciones Biol�gicas Nacionales del Instituto de Biolog�a, UNAM. Universidad Nacional Aut�noma de M�xico. Instituto de Biolog�a. Bases de datos SNIB CONABIO (vertebrados), proyecto KE002. Ciudad de M�xico
Peromyscus eva	-109.843611	23.551389	1981	S�nchez Cordero V., Magall�n S., Espinosa, H., Reynoso V.H., Escalante, P. y Cervantes, F. 2021. Digitalizaci�n y Sistematizaci�n de las Colecciones Biol�gicas Nacionales del Instituto de Biolog�a, UNAM. Universidad Nacional Aut�noma de M�xico. Instituto de Biolog�a. Bases de datos SNIB CONABIO (vertebrados), proyecto KE002. Ciudad de M�xico
Peromyscus eva	-110.117045364823	23.8142689219714	1983	Global Biodiversity Information Facility [GBIF] (2018) GBIF occurrence download Mammalia. https://www.gbif.org/dataset/7f56df30-f762-11e1-a439-00145eb45e9a: MVZ:Mamm:172016
Peromyscus eva	-111.083333	26.041667	1986	Global Biodiversity Information Facility [GBIF] (2018) GBIF occurrence download Mammalia. https://www.gbif.org/dataset/7f56df30-f762-11e1-a439-00145eb45e9a: IB-UNAM: 32300
Peromyscus eva	-111.183333	26.016667	1987	Global Biodiversity Information Facility [GBIF] (2018) GBIF occurrence download Mammalia. https://www.gbif.org/dataset/7f56df30-f762-11e1-a439-00145eb45e9a: IB-UNAM: 32309
Peromyscus eva	-110.018482	23.523515	1991	Mertz W (2022). LACM Vertebrate Collection. Version 18.11. Natural History Museum of Los Angeles County. Occurrence dataset https://doi.org/10.15468/77rmwd accessed via GBIF.org on 2022-07-07.
Peromyscus eva	-111.350278	26.033611	1993	Global Biodiversity Information Facility [GBIF] (2018) GBIF occurrence download Mammalia. https://www.gbif.org/dataset/7f56df30-f762-11e1-a439-00145eb45e9a: CIBNOR: 576
Peromyscus eva	-110.383611	24.100278	1993	Global Biodiversity Information Facility [GBIF] (2018) GBIF occurrence download Mammalia. https://www.gbif.org/dataset/7f56df30-f762-11e1-a439-00145eb45e9a: USNM 10327
Peromyscus eva	-111.055278	24.870833	1994	Global Biodiversity Information Facility [GBIF] (2018) GBIF occurrence download Mammalia. https://www.gbif.org/dataset/7f56df30-f762-11e1-a439-00145eb45e9a: CIBNOR: 586
Peromyscus eva	-111.149444	25.975833	1995	Global Biodiversity Information Facility [GBIF] (2018) GBIF occurrence download Mammalia. https://www.gbif.org/dataset/7f56df30-f762-11e1-a439-00145eb45e9a: CIBNOR: 2437965
Peromyscus eva	-111.164414861516	26.0242834872691	1995	Global Biodiversity Information Facility [GBIF] (2018) GBIF occurrence download Mammalia. https://www.gbif.org/dataset/7f56df30-f762-11e1-a439-00145eb45e9a: CIBNOR: 2437965
Peromyscus eva	-111.173056	25.926667	1995	Global Biodiversity Information Facility [GBIF] (2018) GBIF occurrence download Mammalia. https://www.gbif.org/dataset/7f56df30-f762-11e1-a439-00145eb45e9a: CIBNOR: 2437965
Peromyscus eva	-109.77	23.676667	1997	Cook J (2022). MSB Mammal Collection (Arctos). Version 35.63. Museum of Southwestern Biology. Occurrence dataset https://doi.org/10.15468/oirgxw accessed via GBIF.org on 2022-07-07.
Peromyscus eva	-113.222531	27.281419	1997	Cook J (2022). MSB Mammal Collection (Arctos). Version 35.63. Museum of Southwestern Biology. Occurrence dataset https://doi.org/10.15468/oirgxw accessed via GBIF.org on 2022-07-07.
Peromyscus eva	-112.828333	27.36	1997	Cook J (2022). MSB Mammal Collection (Arctos). Version 35.63. Museum of Southwestern Biology. Occurrence dataset https://doi.org/10.15468/oirgxw accessed via GBIF.org on 2022-07-07.
Peromyscus eva	-110.223303	23.717204	1997	Cook J (2022). MSB Mammal Collection (Arctos). Version 35.63. Museum of Southwestern Biology. Occurrence dataset https://doi.org/10.15468/oirgxw accessed via GBIF.org on 2022-07-07.
Peromyscus eva	-110.173865	23.35227	1997	Cook J (2022). MSB Mammal Collection (Arctos). Version 35.63. Museum of Southwestern Biology. Occurrence dataset https://doi.org/10.15468/oirgxw accessed via GBIF.org on 2022-07-07.
Peromyscus eva	-109.83	23.325	1997	Cook J (2022). MSB Mammal Collection (Arctos). Version 35.63. Museum of Southwestern Biology. Occurrence dataset https://doi.org/10.15468/oirgxw accessed via GBIF.org on 2022-07-07.
Peromyscus eva	-112.28	26.618056	1997	Cook J (2022). MSB Mammal Collection (Arctos). Version 35.63. Museum of Southwestern Biology. Occurrence dataset https://doi.org/10.15468/oirgxw accessed via GBIF.org on 2022-07-07.
Peromyscus eva	-111.415664	25.947301	1997	Cook J (2022). MSB Mammal Collection (Arctos). Version 35.63. Museum of Southwestern Biology. Occurrence dataset https://doi.org/10.15468/oirgxw accessed via GBIF.org on 2022-07-07.
Peromyscus eva	-110.593333	25.946667	1997	Cook J (2022). MSB Mammal Collection (Arctos). Version 35.63. Museum of Southwestern Biology. Occurrence dataset https://doi.org/10.15468/oirgxw accessed via GBIF.org on 2022-07-07.
Peromyscus eva	-112.426111	27.404444	1998	Unitt P (2020). SDNHM Mammology Collection. Version 1.3. San Diego Natural History Museum. Occurrence dataset https://doi.org/10.15468/estih7 accessed via GBIF.org on 2022-07-07.
Peromyscus eva	-112.934167	27.097778	1998	Global Biodiversity Information Facility [GBIF] (2018) GBIF occurrence download Mammalia. https://www.gbif.org/dataset/7f56df30-f762-11e1-a439-00145eb45e9a: CIBNOR: 2437965
Peromyscus eva	-110.750833	24.531944	1998	Global Biodiversity Information Facility [GBIF] (2018) GBIF occurrence download Mammalia. https://www.gbif.org/dataset/7f56df30-f762-11e1-a439-00145eb45e9a: CIBNOR: 4990
Peromyscus eva	-112.141111	24.665556	2000	Global Biodiversity Information Facility [GBIF] (2018) GBIF occurrence download Mammalia. https://www.gbif.org/dataset/7f56df30-f762-11e1-a439-00145eb45e9a: CIBNOR: 5129
Peromyscus eva	-111.028056	24.084722	2000	Global Biodiversity Information Facility [GBIF] (2018) GBIF occurrence download Mammalia. https://www.gbif.org/dataset/7f56df30-f762-11e1-a439-00145eb45e9a: CIBNOR: 5906
Peromyscus eva	-109.870833	23.999444	2000	Global Biodiversity Information Facility [GBIF] (2018) GBIF occurrence download Mammalia. https://www.gbif.org/dataset/7f56df30-f762-11e1-a439-00145eb45e9a: CIBNOR: 5322
Peromyscus eva	-111.220278	25.864167	2000	Global Biodiversity Information Facility [GBIF] (2018) GBIF occurrence download Mammalia. https://www.gbif.org/dataset/7f56df30-f762-11e1-a439-00145eb45e9a: CIBNOR: 5317
Peromyscus eva	-109.856389	23.998889	2000	Global Biodiversity Information Facility [GBIF] (2018) GBIF occurrence download Mammalia. https://www.gbif.org/dataset/7f56df30-f762-11e1-a439-00145eb45e9a: CIBNOR: 5323
Peromyscus eva	-111.152778	25.995556	2000	Global Biodiversity Information Facility [GBIF] (2018) GBIF occurrence download Mammalia. https://www.gbif.org/dataset/7f56df30-f762-11e1-a439-00145eb45e9a: CIBNOR: 5320
Peromyscus eva	-110.572222	24.105278	2001	Álvarez-Castañeda S. T. 2008. Computarización de la Colección de mamíferos del Centro de Investigaciones Biológicas del Noroeste SC. Colección de mamíferos CIBN. Centro de Investigaciones Biológicas del Noroeste S. C. Bases de datos SNIB-CONABIO, proyecto CC001. México, D. F.
Peromyscus eva	-110.601111	24.082778	2001	Álvarez-Castañeda S. T. 2008. Computarización de la Colección de mamíferos del Centro de Investigaciones Biológicas del Noroeste SC. Colección de mamíferos CIBN. Centro de Investigaciones Biológicas del Noroeste S. C. Bases de datos SNIB-CONABIO, proyecto CC001. México, D. F.
Peromyscus eva	-110.518056	24.187222	2001	Álvarez-Castañeda S. T. 2008. Computarización de la Colección de mamíferos del Centro de Investigaciones Biológicas del Noroeste SC. Colección de mamíferos CIBN. Centro de Investigaciones Biológicas del Noroeste S. C. Bases de datos SNIB-CONABIO, proyecto CC001. México, D. F.
Peromyscus eva	-110.107222	23.806111	2001	Global Biodiversity Information Facility [GBIF] (2018) GBIF occurrence download Mammalia. https://www.gbif.org/dataset/7f56df30-f762-11e1-a439-00145eb45e9a: CIBNOR: 7466
Peromyscus eva	-111.119444	25.995556	2001	Global Biodiversity Information Facility [GBIF] (2018) GBIF occurrence download Mammalia. https://www.gbif.org/dataset/7f56df30-f762-11e1-a439-00145eb45e9a: CIBNOR: 5319
Peromyscus eva	-112.061111	24.781389	2001	Global Biodiversity Information Facility [GBIF] (2018) GBIF occurrence download Mammalia. https://www.gbif.org/dataset/7f56df30-f762-11e1-a439-00145eb45e9a: CIBNOR: 7442
Peromyscus eva	-111.6525	25.038611	2001	Global Biodiversity Information Facility [GBIF] (2018) GBIF occurrence download Mammalia. https://www.gbif.org/dataset/7f56df30-f762-11e1-a439-00145eb45e9a: CIBNOR: 7565
Peromyscus eva	-111.083889	24.381111	2001	Álvarez-Castañeda S. T. 2008. Computarización de la Colección de mamíferos del Centro de Investigaciones Biológicas del Noroeste SC. Colección de mamíferos CIBN. Centro de Investigaciones Biológicas del Noroeste S. C. Bases de datos SNIB-CONABIO, proyecto CC001. México, D. F.
Peromyscus eva	-109.975556	23.545	2001	Global Biodiversity Information Facility [GBIF] (2018) GBIF occurrence download Mammalia. https://www.gbif.org/dataset/7f56df30-f762-11e1-a439-00145eb45e9a: CIBNOR: 7476
Peromyscus eva	-113.766944	26.901389	2001	Álvarez-Castañeda S. T. 2008. Computarización de la Colección de mamíferos del Centro de Investigaciones Biológicas del Noroeste SC. Colección de mamíferos CIBN. Centro de Investigaciones Biológicas del Noroeste S. C. Bases de datos SNIB-CONABIO, proyecto CC001. México, D. F.
Peromyscus eva	-112.899444	27.274444	2001	Álvarez-Castañeda S. T. 2008. Computarización de la Colección de mamíferos del Centro de Investigaciones Biológicas del Noroeste SC. Colección de mamíferos CIBN. Centro de Investigaciones Biológicas del Noroeste S. C. Bases de datos SNIB-CONABIO, proyecto CC001. México, D. F.
Peromyscus eva	-112.765278	26.4375	2001	Álvarez-Castañeda S. T. 2008. Computarización de la Colección de mamíferos del Centro de Investigaciones Biológicas del Noroeste SC. Colección de mamíferos CIBN. Centro de Investigaciones Biológicas del Noroeste S. C. Bases de datos SNIB-CONABIO, proyecto CC001. México, D. F.
Peromyscus eva	-111.697222	24.91	2002	Ceballos G. 2002. Actualización de la base de datos del Atlas Mastozoológico de México. Instituto de Ecología. Universidad Nacional Autónoma de México. Bases de datos SNIB-CONABIO, proyectos T009 y A003. México, D. F.
Peromyscus eva	-111.463333	24.589444	2002	Ceballos G. 2002. Actualización de la base de datos del Atlas Mastozoológico de México. Instituto de Ecología. Universidad Nacional Autónoma de México. Bases de datos SNIB-CONABIO, proyectos T009 y A003. México, D. F.
Peromyscus eva	-112.524167	26.36	2002	Global Biodiversity Information Facility [GBIF] (2018) GBIF occurrence download Mammalia. https://www.gbif.org/dataset/7f56df30-f762-11e1-a439-00145eb45e9a: CIBNOR: 8065
Peromyscus eva	-112.9675	27.118333	2002	Ceballos G. 2002. Actualización de la base de datos del Atlas Mastozoológico de México. Instituto de Ecología. Universidad Nacional Autónoma de México. Bases de datos SNIB-CONABIO, proyectos T009 y A003. México, D. F.
Peromyscus eva	-112.023889	26.895556	2002	Ceballos G. 2002. Actualización de la base de datos del Atlas Mastozoológico de México. Instituto de Ecología. Universidad Nacional Autónoma de México. Bases de datos SNIB-CONABIO, proyectos T009 y A003. México, D. F.
Peromyscus eva	-109.816944	23.499167	2002	Ceballos G. 2002. Actualización de la base de datos del Atlas Mastozoológico de México. Instituto de Ecología. Universidad Nacional Autónoma de México. Bases de datos SNIB-CONABIO, proyectos T009 y A003. México, D. F.
Peromyscus eva	-112.508056	26.899722	2002	Ceballos G. 2002. Actualización de la base de datos del Atlas Mastozoológico de México. Instituto de Ecología. Universidad Nacional Autónoma de México. Bases de datos SNIB-CONABIO, proyectos T009 y A003. México, D. F.
Peromyscus eva	-111.998889	26.877778	2003	Global Biodiversity Information Facility [GBIF] (2018) GBIF occurrence download Mammalia. https://www.gbif.org/dataset/7f56df30-f762-11e1-a439-00145eb45e9a: CIBNOR: 8854
Peromyscus eva	-110.717222	24.893333	2003	Global Biodiversity Information Facility [GBIF] (2018) GBIF occurrence download Mammalia. https://www.gbif.org/dataset/7f56df30-f762-11e1-a439-00145eb45e9a: CIBNOR: 8856
Peromyscus eva	-110.542778	24.148611	2003	Álvarez-Castañeda S. T. 2008. Computarización de la Colección de mamíferos del Centro de Investigaciones Biológicas del Noroeste SC. Colección de mamíferos CIBN. Centro de Investigaciones Biológicas del Noroeste S. C. Bases de datos SNIB-CONABIO, proyecto CC001. México, D. F.
Peromyscus eva	-109.718611	23.182222	2004	Global Biodiversity Information Facility [GBIF] (2018) GBIF occurrence download Mammalia. https://www.gbif.org/dataset/7f56df30-f762-11e1-a439-00145eb45e9a: CIBNOR: 8870
Peromyscus eva	-112.134167	27.107778	2004	Global Biodiversity Information Facility [GBIF] (2018) GBIF occurrence download Mammalia. https://www.gbif.org/dataset/7f56df30-f762-11e1-a439-00145eb45e9a: CIBNOR: 2437965
Peromyscus eva	-112.914722	27.120556	2004	Global Biodiversity Information Facility [GBIF] (2018) GBIF occurrence download Mammalia. https://www.gbif.org/dataset/7f56df30-f762-11e1-a439-00145eb45e9a: CIBNOR: 2437965
Peromyscus eva	-112.911389	27.137778	2004	Global Biodiversity Information Facility [GBIF] (2018) GBIF occurrence download Mammalia. https://www.gbif.org/dataset/7f56df30-f762-11e1-a439-00145eb45e9a: CIBNOR: 2437965
Peromyscus eva	-110.060833	23.025	2004	Global Biodiversity Information Facility [GBIF] (2018) GBIF occurrence download Mammalia. https://www.gbif.org/dataset/7f56df30-f762-11e1-a439-00145eb45e9a: CIBNOR: 2437965
Peromyscus eva	-112.687222	26.482778	2004	Global Biodiversity Information Facility [GBIF] (2018) GBIF occurrence download Mammalia. https://www.gbif.org/dataset/7f56df30-f762-11e1-a439-00145eb45e9a: CIBNOR: 2437965
Peromyscus eva	-112.095833	26.1825	2004	Global Biodiversity Information Facility [GBIF] (2018) GBIF occurrence download Mammalia. https://www.gbif.org/dataset/7f56df30-f762-11e1-a439-00145eb45e9a: CIBNOR: 2437965
Peromyscus eva	-111.773333	26.059444	2004	Global Biodiversity Information Facility [GBIF] (2018) GBIF occurrence download Mammalia. https://www.gbif.org/dataset/7f56df30-f762-11e1-a439-00145eb45e9a: CIBNOR: 9771
Peromyscus eva	-111.806389	26.060833	2004	Global Biodiversity Information Facility [GBIF] (2018) GBIF occurrence download Mammalia. https://www.gbif.org/dataset/7f56df30-f762-11e1-a439-00145eb45e9a: CIBNOR: 9763
Peromyscus eva	-112.317778	26.203611	2004	Global Biodiversity Information Facility [GBIF] (2018) GBIF occurrence download Mammalia. https://www.gbif.org/dataset/7f56df30-f762-11e1-a439-00145eb45e9a: CIBNOR: 2437965
Peromyscus eva	-113.469444	26.878056	2004	Global Biodiversity Information Facility [GBIF] (2018) GBIF occurrence download Mammalia. https://www.gbif.org/dataset/7f56df30-f762-11e1-a439-00145eb45e9a: CIBNOR: 2437965
Peromyscus eva	-112.093889	26.198611	2004	Global Biodiversity Information Facility [GBIF] (2018) GBIF occurrence download Mammalia. https://www.gbif.org/dataset/7f56df30-f762-11e1-a439-00145eb45e9a: CIBNOR: 9741
Peromyscus eva	-112.112222	26.178056	2004	Global Biodiversity Information Facility [GBIF] (2018) GBIF occurrence download Mammalia. https://www.gbif.org/dataset/7f56df30-f762-11e1-a439-00145eb45e9a: CIBNOR: 2437965
Peromyscus eva	-114.468889	27.547778	2004	Global Biodiversity Information Facility [GBIF] (2018) GBIF occurrence download Mammalia. https://www.gbif.org/dataset/7f56df30-f762-11e1-a439-00145eb45e9a: CIBNOR: 2437965
Peromyscus eva	-114.472222	27.538889	2004	Global Biodiversity Information Facility [GBIF] (2018) GBIF occurrence download Mammalia. https://www.gbif.org/dataset/7f56df30-f762-11e1-a439-00145eb45e9a: CIBNOR: 10712
Peromyscus eva	-109.876389	24.223333	2005	Cook J (2022). MSB Mammal Collection (Arctos). Version 35.63. Museum of Southwestern Biology. Occurrence dataset https://doi.org/10.15468/oirgxw accessed via GBIF.org on 2022-07-07.
Peromyscus eva	-110.145833	25.4975	2005	Cook J (2022). MSB Mammal Collection (Arctos). Version 35.63. Museum of Southwestern Biology. Occurrence dataset https://doi.org/10.15468/oirgxw accessed via GBIF.org on 2022-07-07.
Peromyscus eva	-110.142287	24.224935	2005	Cook J (2022). MSB Mammal Collection (Arctos). Version 35.63. Museum of Southwestern Biology. Occurrence dataset https://doi.org/10.15468/oirgxw accessed via GBIF.org on 2022-07-07.
Peromyscus eva	-111.778401	25.45528	2005	S�nchez Cordero V., Magall�n S., Espinosa, H., Reynoso V.H., Escalante, P. y Cervantes, F. 2021. Digitalizaci�n y Sistematizaci�n de las Colecciones Biol�gicas Nacionales del Instituto de Biolog�a, UNAM. Universidad Nacional Aut�noma de M�xico. Instituto de Biolog�a. Bases de datos SNIB CONABIO (vertebrados), proyecto KE002. Ciudad de M�xico
Peromyscus eva	-109.827003	23.993799	2006	�lvarez-Casta�eda S. T. y E. Rios. 2011. C�digos de barras del ADN de mam�feros topotipos de M�xico Fase I: Noroeste mexicano. Centro de Investigaciones Biol�gicas del Noroeste S. C. Bases de datos SNIB-CONABIO, proyecto HB037. M�xico, D. F.
Peromyscus eva	-109.836998	23.9415	2006	�lvarez-Casta�eda S. T. y E. Rios. 2011. C�digos de barras del ADN de mam�feros topotipos de M�xico Fase I: Noroeste mexicano. Centro de Investigaciones Biol�gicas del Noroeste S. C. Bases de datos SNIB-CONABIO, proyecto HB037. M�xico, D. F.
Peromyscus eva	-110.002998	22.962	2008	�lvarez-Casta�eda S. T. y E. Rios. 2011. C�digos de barras del ADN de mam�feros topotipos de M�xico Fase I: Noroeste mexicano. Centro de Investigaciones Biol�gicas del Noroeste S. C. Bases de datos SNIB-CONABIO, proyecto HB037. M�xico, D. F.
Peromyscus eva	-109.924308	23.986953	2009	Global Biodiversity Information Facility [GBIF] (2018) GBIF occurrence download Mammalia. https://www.gbif.org/dataset/7f56df30-f762-11e1-a439-00145eb45e9a: ECOSUR: 2573
Peromyscus eva	-110.467361	24.137583	2009	Global Biodiversity Information Facility [GBIF] (2018) GBIF occurrence download Mammalia. https://www.gbif.org/dataset/7f56df30-f762-11e1-a439-00145eb45e9a: ECOSUR: 2569
