# Supplementary material for: A retrospective approach for evaluating ecological niche modeling transferability over time: the case of Mexican endemic rodents
Source: PeerJ. 2024 Nov 29;12:e18414. doi: 10.7717/peerj.18414 (PMC11610470; doi:10.7717/peerj.18414)
Supplement: Supplemental Information 3 — Georeferenced occurrences of Mexican endemic small mammals used to build niche modes [file peerj-12-18414-s003.zip › Species ccurrence files/Peromyscus difficilis.csv]

Especie	x	y	year	source
Peromyscus difficilis	-107.295500096273	27.4692460204415	1984	global Biodiversity Information Facility [GBIF] (2018) GBIF occurrence download Mammalia. https://www.gbif.org/dataset/7f56df30-f762-11e1-a439-00145eb45e9a
Peromyscus difficilis	-107.424167	27.464	1984	global Biodiversity Information Facility [GBIF] (2018) GBIF occurrence download Mammalia. https://www.gbif.org/dataset/7f56df30-f762-11e1-a439-00145eb45e9a
Peromyscus difficilis	-107.255	27.437667	1984	global Biodiversity Information Facility [GBIF] (2018) GBIF occurrence download Mammalia. https://www.gbif.org/dataset/7f56df30-f762-11e1-a439-00145eb45e9a
Peromyscus difficilis	-107.2335	27.424333	1988	global Biodiversity Information Facility [GBIF] (2018) GBIF occurrence download Mammalia. https://www.gbif.org/dataset/7f56df30-f762-11e1-a439-00145eb45e9a
Peromyscus difficilis	-107.362167	27.263167	1988	global Biodiversity Information Facility [GBIF] (2018) GBIF occurrence download Mammalia. https://www.gbif.org/dataset/7f56df30-f762-11e1-a439-00145eb45e9a
Peromyscus difficilis	-107.374833	27.263	1988	global Biodiversity Information Facility [GBIF] (2018) GBIF occurrence download Mammalia. https://www.gbif.org/dataset/7f56df30-f762-11e1-a439-00145eb45e9a
Peromyscus difficilis	-107.131667	27.258667	1984	global Biodiversity Information Facility [GBIF] (2018) GBIF occurrence download Mammalia. https://www.gbif.org/dataset/7f56df30-f762-11e1-a439-00145eb45e9a
Peromyscus difficilis	-107.388833	27.251167	1998	global Biodiversity Information Facility [GBIF] (2018) GBIF occurrence download Mammalia. https://www.gbif.org/dataset/7f56df30-f762-11e1-a439-00145eb45e9a
Peromyscus difficilis	-107.399167	27.236333	1988	global Biodiversity Information Facility [GBIF] (2018) GBIF occurrence download Mammalia. https://www.gbif.org/dataset/7f56df30-f762-11e1-a439-00145eb45e9a
Peromyscus difficilis	-107.1535	27.159	1984	global Biodiversity Information Facility [GBIF] (2018) GBIF occurrence download Mammalia. https://www.gbif.org/dataset/7f56df30-f762-11e1-a439-00145eb45e9a
Peromyscus difficilis	-105.9125	26.748333	1988	global Biodiversity Information Facility [GBIF] (2018) GBIF occurrence download Mammalia. https://www.gbif.org/dataset/7f56df30-f762-11e1-a439-00145eb45e9a
Peromyscus difficilis	-105.592324	26.618714	1988	global Biodiversity Information Facility [GBIF] (2018) GBIF occurrence download Mammalia. https://www.gbif.org/dataset/7f56df30-f762-11e1-a439-00145eb45e9a
Peromyscus difficilis	-105.475	26.511111	1988	global Biodiversity Information Facility [GBIF] (2018) GBIF occurrence download Mammalia. https://www.gbif.org/dataset/7f56df30-f762-11e1-a439-00145eb45e9a
Peromyscus difficilis	-106.621130792032	26.1611902393321	1982	Abraczinskas L (2016). MSU Mammalogy, Ornithology and Vertebrate Paleontology Collections. Version 8.1. Michigan State University Museum. Occurrence dataset https://doi.org/10.15468/xypr72 accessed via GBIF.org on 2022-07-07.
Peromyscus difficilis	-106.635887	26.160493	1982	Abraczinskas L (2016). MSU Mammalogy, Ornithology and Vertebrate Paleontology Collections. Version 8.1. Michigan State University Museum. Occurrence dataset https://doi.org/10.15468/xypr72 accessed via GBIF.org on 2022-07-07.
Peromyscus difficilis	-106.317246441676	26.1314687377577	1956	Harvard University M, Morris P J (2022). Museum of Comparative Zoology, Harvard University. Version 162.323. Museum of Comparative Zoology, Harvard University. Occurrence dataset https://doi.org/10.15468/p5rupv accessed via GBIF.org on 2022-07-07.
Peromyscus difficilis	-105.690058	26.067028	1986	León P. L. y V. Z. A. Ávila. 2012. Actualización de la base de datos de la Colección de mamíferos del Museo de Zoología 'Alfonso L. Herrera'. Colección Maztozoológica MZFC. Facultad de Ciencias. Universidad Nacional Autónoma de México. Bases de datos SNIB-CONABIO, proyectos EC010, J123, M099, B002 y H160. México, D. F.
Peromyscus difficilis	-101.208806	26.042944	2007	León P. L., V. Z. A. Ávila. 2012. Actualización de la base de datos de la Colección de mamíferos del Museo de Zoología 'Alfonso L. Herrera'. Colección Maztozoológica MZFC. Facultad de Ciencias. Universidad Nacional Autónoma de México. Bases de datos SNIB-CONABIO, proyectos EC010, J123, M099, B002 y H160. México, D. F.
Peromyscus difficilis	-106.256633471922	26.0313059418617	1986	León P. L. y V. Z. A. Ávila. 2012. Actualización de la base de datos de la Colección de mamíferos del Museo de Zoología 'Alfonso L. Herrera'. Colección Maztozoológica MZFC. Facultad de Ciencias. Universidad Nacional Autónoma de México. Bases de datos SNIB-CONABIO, proyectos EC010, J123, M099, B002 y H160. México, D. F.
Peromyscus difficilis	-106.233942	26.024096	1986	León P. L. y V. Z. A. Ávila. 2012. Actualización de la base de datos de la Colección de mamíferos del Museo de Zoología 'Alfonso L. Herrera'. Colección Maztozoológica MZFC. Facultad de Ciencias. Universidad Nacional Autónoma de México. Bases de datos SNIB-CONABIO, proyectos EC010, J123, M099, B002 y H160. México, D. F.
Peromyscus difficilis	-106.071667	25.998333	1986	León P. L. y V. Z. A. Ávila. 2012. Actualización de la base de datos de la Colección de mamíferos del Museo de Zoología 'Alfonso L. Herrera'. Colección Maztozoológica MZFC. Facultad de Ciencias. Universidad Nacional Autónoma de México. Bases de datos SNIB-CONABIO, proyectos EC010, J123, M099, B002 y H160. México, D. F.
Peromyscus difficilis	-106.050833	25.980667	1986	León P. L. y V. Z. A. Ávila. 2012. Actualización de la base de datos de la Colección de mamíferos del Museo de Zoología 'Alfonso L. Herrera'. Colección Maztozoológica MZFC. Facultad de Ciencias. Universidad Nacional Autónoma de México. Bases de datos SNIB-CONABIO, proyectos EC010, J123, M099, B002 y H160. México, D. F.
Peromyscus difficilis	-106.130464164346	25.9709758681936	1986	León P. L. y V. Z. A. Ávila. 2012. Actualización de la base de datos de la Colección de mamíferos del Museo de Zoología 'Alfonso L. Herrera'. Colección Maztozoológica MZFC. Facultad de Ciencias. Universidad Nacional Autónoma de México. Bases de datos SNIB-CONABIO, proyectos EC010, J123, M099, B002 y H160. México, D. F.
Peromyscus difficilis	-106.025	25.958333	1984	León P. L. y V. Z. A. Ávila. 2012. Actualización de la base de datos de la Colección de mamíferos del Museo de Zoología 'Alfonso L. Herrera'. Colección Maztozoológica MZFC. Facultad de Ciencias. Universidad Nacional Autónoma de México. Bases de datos SNIB-CONABIO, proyectos EC010, J123, M099, B002 y H160. México, D. F.
Peromyscus difficilis	-106.101674	25.95611	1984	León P. L. y V. Z. A. Ávila. 2012. Actualización de la base de datos de la Colección de mamíferos del Museo de Zoología 'Alfonso L. Herrera'. Colección Maztozoológica MZFC. Facultad de Ciencias. Universidad Nacional Autónoma de México. Bases de datos SNIB-CONABIO, proyectos EC010, J123, M099, B002 y H160. México, D. F.
Peromyscus difficilis	-106.016667	25.95	1984	León P. L. y V. Z. A. Ávila. 2012. Actualización de la base de datos de la Colección de mamíferos del Museo de Zoología 'Alfonso L. Herrera'. Colección Maztozoológica MZFC. Facultad de Ciencias. Universidad Nacional Autónoma de México. Bases de datos SNIB-CONABIO, proyectos EC010, J123, M099, B002 y H160. México, D. F.
Peromyscus difficilis	-106.134	25.923333	1984	León P. L. y V. Z. A. Ávila. 2012. Actualización de la base de datos de la Colección de mamíferos del Museo de Zoología 'Alfonso L. Herrera'. Colección Maztozoológica MZFC. Facultad de Ciencias. Universidad Nacional Autónoma de México. Bases de datos SNIB-CONABIO, proyectos EC010, J123, M099, B002 y H160. México, D. F.
Peromyscus difficilis	-106.266667	25.916667	1984	León P. L. y V. Z. A. Ávila. 2012. Actualización de la base de datos de la Colección de mamíferos del Museo de Zoología 'Alfonso L. Herrera'. Colección Maztozoológica MZFC. Facultad de Ciencias. Universidad Nacional Autónoma de México. Bases de datos SNIB-CONABIO, proyectos EC010, J123, M099, B002 y H160. México, D. F.
Peromyscus difficilis	-106.052167	25.877833	1982	Prestridge H (2021). Biodiversity Research and Teaching Collections - TCWC Vertebrates. Version 9.4. Texas A&M University Biodiversity Research and Teaching Collections. Occurrence dataset https://doi.org/10.15468/szomia accessed via GBIF.org on 2022-07-07.
Peromyscus difficilis	-105.783333	25.55	1981	Prestridge H (2021). Biodiversity Research and Teaching Collections - TCWC Vertebrates. Version 9.4. Texas A&M University Biodiversity Research and Teaching Collections. Occurrence dataset https://doi.org/10.15468/szomia accessed via GBIF.org on 2022-07-07.
Peromyscus difficilis	-105.749635	25.544334	1982	Prestridge H (2021). Biodiversity Research and Teaching Collections - TCWC Vertebrates. Version 9.4. Texas A&M University Biodiversity Research and Teaching Collections. Occurrence dataset https://doi.org/10.15468/szomia accessed via GBIF.org on 2022-07-07.
Peromyscus difficilis	-100.419260911612	25.2725791689315	1981	Prestridge H (2021). Biodiversity Research and Teaching Collections - TCWC Vertebrates. Version 9.4. Texas A&M University Biodiversity Research and Teaching Collections. Occurrence dataset https://doi.org/10.15468/szomia accessed via GBIF.org on 2022-07-07.
Peromyscus difficilis	-100.433812263988	25.2725791168357	1982	Prestridge H (2021). Biodiversity Research and Teaching Collections - TCWC Vertebrates. Version 9.4. Texas A&M University Biodiversity Research and Teaching Collections. Occurrence dataset https://doi.org/10.15468/szomia accessed via GBIF.org on 2022-07-07.
Peromyscus difficilis	-100.526944518824	25.2725787827988	1982	Prestridge H (2021). Biodiversity Research and Teaching Collections - TCWC Vertebrates. Version 9.4. Texas A&M University Biodiversity Research and Teaching Collections. Occurrence dataset https://doi.org/10.15468/szomia accessed via GBIF.org on 2022-07-07.
Peromyscus difficilis	-100.781600680288	25.2725778640387	1982	Prestridge H (2021). Biodiversity Research and Teaching Collections - TCWC Vertebrates. Version 9.4. Texas A&M University Biodiversity Research and Teaching Collections. Occurrence dataset https://doi.org/10.15468/szomia accessed via GBIF.org on 2022-07-07.
Peromyscus difficilis	-106.472667	25.175167	1982	Prestridge H (2021). Biodiversity Research and Teaching Collections - TCWC Vertebrates. Version 9.4. Texas A&M University Biodiversity Research and Teaching Collections. Occurrence dataset https://doi.org/10.15468/szomia accessed via GBIF.org on 2022-07-07.
Peromyscus difficilis	-106.6625	25.175	1982	Prestridge H (2021). Biodiversity Research and Teaching Collections - TCWC Vertebrates. Version 9.4. Texas A&M University Biodiversity Research and Teaching Collections. Occurrence dataset https://doi.org/10.15468/szomia accessed via GBIF.org on 2022-07-07.
Peromyscus difficilis	-106.142694	25.091667	1981	Prestridge H (2021). Biodiversity Research and Teaching Collections - TCWC Vertebrates. Version 9.4. Texas A&M University Biodiversity Research and Teaching Collections. Occurrence dataset https://doi.org/10.15468/szomia accessed via GBIF.org on 2022-07-07.
Peromyscus difficilis	-106.264667	25.039167	1981	Prestridge H (2021). Biodiversity Research and Teaching Collections - TCWC Vertebrates. Version 9.4. Texas A&M University Biodiversity Research and Teaching Collections. Occurrence dataset https://doi.org/10.15468/szomia accessed via GBIF.org on 2022-07-07.
Peromyscus difficilis	-105.725	25.032167	1981	Prestridge H (2021). Biodiversity Research and Teaching Collections - TCWC Vertebrates. Version 9.4. Texas A&M University Biodiversity Research and Teaching Collections. Occurrence dataset https://doi.org/10.15468/szomia accessed via GBIF.org on 2022-07-07.
Peromyscus difficilis	-100.316667	24.85	2008	León P. L., V. Z. A. Ávila. 2012. Actualización de la base de datos de la Colección de mamíferos del Museo de Zoología 'Alfonso L. Herrera'. Colección Maztozoológica MZFC. Facultad de Ciencias. Universidad Nacional Autónoma de México. Bases de datos SNIB-CONABIO, proyectos EC010, J123, M099, B002 y H160. México, D. F.
Peromyscus difficilis	-100.240278	24.6825	1983	Jiménez-Guzmán A., J. A. Niño-Ramírez y M. A. Zúñiga-Ramos. 1998. Mamíferos de Nuevo León: distribución y taxonomía. Facultad de Ciencias Biológicas. Universidad Autónoma de Nuevo León. Bases de datos SNIB-CONABIO, proyecto P008. México, D. F.
Peromyscus difficilis	-101.501197244744	24.6387108827781	1976	Abraczinskas L (2016). MSU Mammalogy, Ornithology and Vertebrate Paleontology Collections. Version 8.1. Michigan State University Museum. Occurrence dataset https://doi.org/10.15468/xypr72 accessed via GBIF.org on 2022-07-07.
Peromyscus difficilis	-101.361107	24.577728	1992	León P. L. y V. Z. A. Ávila. 2012. Actualización de la base de datos de la Colección de mamíferos del Museo de Zoología 'Alfonso L. Herrera'. Colección Maztozoológica MZFC. Facultad de Ciencias. Universidad Nacional Autónoma de México. Bases de datos SNIB-CONABIO, proyectos EC010, J123, M099, B002 y H160. México, D. F.
Peromyscus difficilis	-105.097	24.5165	1970	Mertz W (2022). LACM Vertebrate Collection. Version 18.11. Natural History Museum of Los Angeles County. Occurrence dataset https://doi.org/10.15468/77rmwd accessed via GBIF.org on 2022-07-07.
Peromyscus difficilis	-101.087624600711	24.4766730293011	1966	Bentley A, Eifler M (2022). KUBI Mammalogy Collection. Version 26.57. University of Kansas Biodiversity Institute. Occurrence dataset https://doi.org/10.15468/a3woj7 accessed via GBIF.org on 2022-07-07.
Peromyscus difficilis	-104.516655	24.331961	1995	Garner H (2016). TTU Mammals Collection. Version 9.1. Museum of Texas Tech University (TTU). Occurrence dataset https://doi.org/10.15468/yocqyp accessed via GBIF.org on 2022-07-07.
Peromyscus difficilis	-99.912712	23.96176	1992	León P. L. y V. Z. A. Ávila. 2012. Actualización de la base de datos de la Colección de mamíferos del Museo de Zoología 'Alfonso L. Herrera'. Colección Maztozoológica MZFC. Facultad de Ciencias. Universidad Nacional Autónoma de México. Bases de datos SNIB-CONABIO, proyectos EC010, J123, M099, B002 y H160. México, D. F.
Peromyscus difficilis	-103.596860162974	23.945189727366	1984	Cook J (2022). MSB Mammal Collection (Arctos). Version 35.63. Museum of Southwestern Biology. Occurrence dataset https://doi.org/10.15468/oirgxw accessed via GBIF.org on 2022-07-07.
Peromyscus difficilis	-103.854769	23.912171	1992	León P. L. y V. Z. A. Ávila. 2012. Actualización de la base de datos de la Colección de mamíferos del Museo de Zoología 'Alfonso L. Herrera'. Colección Maztozoológica MZFC. Facultad de Ciencias. Universidad Nacional Autónoma de México. Bases de datos SNIB-CONABIO, proyectos EC010, J123, M099, B002 y H160. México, D. F.
Peromyscus difficilis	-103.921	23.876333	1992	León P. L. y V. Z. A. Ávila. 2012. Actualización de la base de datos de la Colección de mamíferos del Museo de Zoología 'Alfonso L. Herrera'. Colección Maztozoológica MZFC. Facultad de Ciencias. Universidad Nacional Autónoma de México. Bases de datos SNIB-CONABIO, proyectos EC010, J123, M099, B002 y H160. México, D. F.
Peromyscus difficilis	-103.916667	23.866667	1991	León P. L. y V. Z. A. Ávila. 2012. Actualización de la base de datos de la Colección de mamíferos del Museo de Zoología 'Alfonso L. Herrera'. Colección Maztozoológica MZFC. Facultad de Ciencias. Universidad Nacional Autónoma de México. Bases de datos SNIB-CONABIO, proyectos EC010, J123, M099, B002 y H160. México, D. F.
Peromyscus difficilis	-104.031389	23.855278	1991	León P. L. y V. Z. A. Ávila. 2012. Actualización de la base de datos de la Colección de mamíferos del Museo de Zoología 'Alfonso L. Herrera'. Colección Maztozoológica MZFC. Facultad de Ciencias. Universidad Nacional Autónoma de México. Bases de datos SNIB-CONABIO, proyectos EC010, J123, M099, B002 y H160. México, D. F.
Peromyscus difficilis	-103.700333103442	23.8329170471257	1991	León P. L. y V. Z. A. Ávila. 2012. Actualización de la base de datos de la Colección de mamíferos del Museo de Zoología 'Alfonso L. Herrera'. Colección Maztozoológica MZFC. Facultad de Ciencias. Universidad Nacional Autónoma de México. Bases de datos SNIB-CONABIO, proyectos EC010, J123, M099, B002 y H160. México, D. F.
Peromyscus difficilis	-103.7256517031	23.8329169494962	1991	León P. L. y V. Z. A. Ávila. 2012. Actualización de la base de datos de la Colección de mamíferos del Museo de Zoología 'Alfonso L. Herrera'. Colección Maztozoológica MZFC. Facultad de Ciencias. Universidad Nacional Autónoma de México. Bases de datos SNIB-CONABIO, proyectos EC010, J123, M099, B002 y H160. México, D. F.
Peromyscus difficilis	-105.392807	23.820849	1997	Garner H (2016). TTU Mammals Collection. Version 9.1. Museum of Texas Tech University (TTU). Occurrence dataset https://doi.org/10.15468/yocqyp accessed via GBIF.org on 2022-07-07.
Peromyscus difficilis	-105.334667	23.820833	1997	Garner H (2016). TTU Mammals Collection. Version 9.1. Museum of Texas Tech University (TTU). Occurrence dataset https://doi.org/10.15468/yocqyp accessed via GBIF.org on 2022-07-07.
Peromyscus difficilis	-104.02662556187	23.7754072085305	1963	Bucci M (2016). UAZ Mammals. Version 5.1. University of Arizona Museum of Natural History. Occurrence dataset https://doi.org/10.15468/2swesj accessed via GBIF.org on 2022-07-07.
Peromyscus difficilis	-103.951605	23.749198	1970	Abraczinskas L (2016). MSU Mammalogy, Ornithology and Vertebrate Paleontology Collections. Version 8.1. Michigan State University Museum. Occurrence dataset https://doi.org/10.15468/xypr72 accessed via GBIF.org on 2022-07-07.
Peromyscus difficilis	-103.938889	23.732778	1955	Bentley A, Eifler M (2022). KUBI Mammalogy Collection. Version 26.57. University of Kansas Biodiversity Institute. Occurrence dataset https://doi.org/10.15468/a3woj7 accessed via GBIF.org on 2022-07-07.
Peromyscus difficilis	-100.648709	23.68694	1981	Global Biodiversity Information Facility [GBIF] (2018) GBIF occurrence download Mammalia. https://www.gbif.org/dataset/7f56df30-f762-11e1-a439-00145eb45e9a
Peromyscus difficilis	-105.761389	23.659444	1981	Global Biodiversity Information Facility [GBIF] (2018) GBIF occurrence download Mammalia. https://www.gbif.org/dataset/7f56df30-f762-11e1-a439-00145eb45e9a
Peromyscus difficilis	-102.743056	23.623889	1981	Global Biodiversity Information Facility [GBIF] (2018) GBIF occurrence download Mammalia. https://www.gbif.org/dataset/7f56df30-f762-11e1-a439-00145eb45e9a
Peromyscus difficilis	-103.916667	23.616667	1981	Global Biodiversity Information Facility [GBIF] (2018) GBIF occurrence download Mammalia. https://www.gbif.org/dataset/7f56df30-f762-11e1-a439-00145eb45e9a
Peromyscus difficilis	-104.2205	23.6125	1981	Global Biodiversity Information Facility [GBIF] (2018) GBIF occurrence download Mammalia. https://www.gbif.org/dataset/7f56df30-f762-11e1-a439-00145eb45e9a
Peromyscus difficilis	-104.109324	23.553654	1981	Global Biodiversity Information Facility [GBIF] (2018) GBIF occurrence download Mammalia. https://www.gbif.org/dataset/7f56df30-f762-11e1-a439-00145eb45e9a
Peromyscus difficilis	-104.137926	23.488983	1981	Global Biodiversity Information Facility [GBIF] (2018) GBIF occurrence download Mammalia. https://www.gbif.org/dataset/7f56df30-f762-11e1-a439-00145eb45e9a
Peromyscus difficilis	-104.246667	23.458333	1981	Global Biodiversity Information Facility [GBIF] (2018) GBIF occurrence download Mammalia. https://www.gbif.org/dataset/7f56df30-f762-11e1-a439-00145eb45e9a
Peromyscus difficilis	-104.08502	23.458234	1981	Global Biodiversity Information Facility [GBIF] (2018) GBIF occurrence download Mammalia. https://www.gbif.org/dataset/7f56df30-f762-11e1-a439-00145eb45e9a
Peromyscus difficilis	-104.25	23.447778	1957	Abraczinskas L (2016). MSU Mammalogy, Ornithology and Vertebrate Paleontology Collections. Version 8.1. Michigan State University Museum. Occurrence dataset https://doi.org/10.15468/xypr72 accessed via GBIF.org on 2022-07-07.
Peromyscus difficilis	-104.278889	23.436667	1957	Abraczinskas L (2016). MSU Mammalogy, Ornithology and Vertebrate Paleontology Collections. Version 8.1. Michigan State University Museum. Occurrence dataset https://doi.org/10.15468/xypr72 accessed via GBIF.org on 2022-07-07.
Peromyscus difficilis	-104.284722	23.435556	1981	Global Biodiversity Information Facility [GBIF] (2018) GBIF occurrence download Mammalia. https://www.gbif.org/dataset/7f56df30-f762-11e1-a439-00145eb45e9a
Peromyscus difficilis	-104.295288	23.43472	1981	Global Biodiversity Information Facility [GBIF] (2018) GBIF occurrence download Mammalia. https://www.gbif.org/dataset/7f56df30-f762-11e1-a439-00145eb45e9a
Peromyscus difficilis	-104.040253	23.43472	1981	Global Biodiversity Information Facility [GBIF] (2018) GBIF occurrence download Mammalia. https://www.gbif.org/dataset/7f56df30-f762-11e1-a439-00145eb45e9a
Peromyscus difficilis	-103.996843	23.43472	1981	Global Biodiversity Information Facility [GBIF] (2018) GBIF occurrence download Mammalia. https://www.gbif.org/dataset/7f56df30-f762-11e1-a439-00145eb45e9a
Peromyscus difficilis	-103.969712	23.43472	1981	Global Biodiversity Information Facility [GBIF] (2018) GBIF occurrence download Mammalia. https://www.gbif.org/dataset/7f56df30-f762-11e1-a439-00145eb45e9a
Peromyscus difficilis	-104.24	23.427778	1957	Abraczinskas L (2016). MSU Mammalogy, Ornithology and Vertebrate Paleontology Collections. Version 8.1. Michigan State University Museum. Occurrence dataset https://doi.org/10.15468/xypr72 accessed via GBIF.org on 2022-07-07.
Peromyscus difficilis	-104.144444	23.427778	1981	Global Biodiversity Information Facility [GBIF] (2018) GBIF occurrence download Mammalia. https://www.gbif.org/dataset/7f56df30-f762-11e1-a439-00145eb45e9a
Peromyscus difficilis	-104.29	23.422778	1957	Abraczinskas L (2016). MSU Mammalogy, Ornithology and Vertebrate Paleontology Collections. Version 8.1. Michigan State University Museum. Occurrence dataset https://doi.org/10.15468/xypr72 accessed via GBIF.org on 2022-07-07.
Peromyscus difficilis	-104.283253	23.421961	1983	Global Biodiversity Information Facility [GBIF] (2018) GBIF occurrence download Mammalia. https://www.gbif.org/dataset/7f56df30-f762-11e1-a439-00145eb45e9a
Peromyscus difficilis	-104.24	23.417778	1957	Abraczinskas L (2016). MSU Mammalogy, Ornithology and Vertebrate Paleontology Collections. Version 8.1. Michigan State University Museum. Occurrence dataset https://doi.org/10.15468/xypr72 accessed via GBIF.org on 2022-07-07.
Peromyscus difficilis	-104.247222	23.416667	1983	Global Biodiversity Information Facility [GBIF] (2018) GBIF occurrence download Mammalia. https://www.gbif.org/dataset/7f56df30-f762-11e1-a439-00145eb45e9a
Peromyscus difficilis	-104.273611	23.415833	1957	Abraczinskas L (2016). MSU Mammalogy, Ornithology and Vertebrate Paleontology Collections. Version 8.1. Michigan State University Museum. Occurrence dataset https://doi.org/10.15468/xypr72 accessed via GBIF.org on 2022-07-07.
Peromyscus difficilis	-104.29	23.413889	1957	Abraczinskas L (2016). MSU Mammalogy, Ornithology and Vertebrate Paleontology Collections. Version 8.1. Michigan State University Museum. Occurrence dataset https://doi.org/10.15468/xypr72 accessed via GBIF.org on 2022-07-07.
Peromyscus difficilis	-104.215	23.412778	1968	Jiménez-Guzmán A., J. A. Niño-Ramírez y M. A. Zúñiga-Ramos. 1998. Mamíferos de Nuevo León: distribución y taxonomía. Facultad de Ciencias Biológicas. Universidad Autónoma de Nuevo León. Bases de datos SNIB-CONABIO, proyecto P008. México, D. F.
Peromyscus difficilis	-104.205	23.412778	1968	Jiménez-Guzmán A., J. A. Niño-Ramírez y M. A. Zúñiga-Ramos. 1998. Mamíferos de Nuevo León: distribución y taxonomía. Facultad de Ciencias Biológicas. Universidad Autónoma de Nuevo León. Bases de datos SNIB-CONABIO, proyecto P008. México, D. F.
Peromyscus difficilis	-104.155109	23.409397	1983	Global Biodiversity Information Facility [GBIF] (2018) GBIF occurrence download Mammalia. https://www.gbif.org/dataset/7f56df30-f762-11e1-a439-00145eb45e9a
Peromyscus difficilis	-104.250556	23.408333	1968	Jiménez-Guzmán A., J. A. Niño-Ramírez y M. A. Zúñiga-Ramos. 1998. Mamíferos de Nuevo León: distribución y taxonomía. Facultad de Ciencias Biológicas. Universidad Autónoma de Nuevo León. Bases de datos SNIB-CONABIO, proyecto P008. México, D. F.
Peromyscus difficilis	-104.283333	23.4055	1983	Global Biodiversity Information Facility [GBIF] (2018) GBIF occurrence download Mammalia. https://www.gbif.org/dataset/7f56df30-f762-11e1-a439-00145eb45e9a
Peromyscus difficilis	-104.274444	23.402778	1983	Global Biodiversity Information Facility [GBIF] (2018) GBIF occurrence download Mammalia. https://www.gbif.org/dataset/7f56df30-f762-11e1-a439-00145eb45e9a
Peromyscus difficilis	-104.27	23.397778	1968	Bradley J (2022). UWBM Mammalogy Collection (Arctos). University of Washington Burke Museum. Occurrence dataset https://doi.org/10.15468/qziy3w accessed via GBIF.org on 2022-07-07.
Peromyscus difficilis	-104.24	23.397778	1968	Bradley J (2022). UWBM Mammalogy Collection (Arctos). University of Washington Burke Museum. Occurrence dataset https://doi.org/10.15468/qziy3w accessed via GBIF.org on 2022-07-07.
Peromyscus difficilis	-104.272167	23.393833	1983	Global Biodiversity Information Facility [GBIF] (2018) GBIF occurrence download Mammalia. https://www.gbif.org/dataset/7f56df30-f762-11e1-a439-00145eb45e9a
Peromyscus difficilis	-104.246944	23.390833	1968	Bradley J (2022). UWBM Mammalogy Collection (Arctos). University of Washington Burke Museum. Occurrence dataset https://doi.org/10.15468/qziy3w accessed via GBIF.org on 2022-07-07.
Peromyscus difficilis	-104.220135	23.388445	1983	Global Biodiversity Information Facility [GBIF] (2018) GBIF occurrence download Mammalia. https://www.gbif.org/dataset/7f56df30-f762-11e1-a439-00145eb45e9a
Peromyscus difficilis	-104.248055	23.3875	1983	Global Biodiversity Information Facility [GBIF] (2018) GBIF occurrence download Mammalia. https://www.gbif.org/dataset/7f56df30-f762-11e1-a439-00145eb45e9a
Peromyscus difficilis	-104.259956	23.380964	1983	Global Biodiversity Information Facility [GBIF] (2018) GBIF occurrence download Mammalia. https://www.gbif.org/dataset/7f56df30-f762-11e1-a439-00145eb45e9a
Peromyscus difficilis	-104.159159	23.36984	1986	Cook J (2022). MSB Mammal Collection (Arctos). Version 35.63. Museum of Southwestern Biology. Occurrence dataset https://doi.org/10.15468/oirgxw accessed via GBIF.org on 2022-07-07.
Peromyscus difficilis	-102.242726436473	23.3648583408337	1986	Cook J (2022). MSB Mammal Collection (Arctos). Version 35.63. Museum of Southwestern Biology. Occurrence dataset https://doi.org/10.15468/oirgxw accessed via GBIF.org on 2022-07-07.
Peromyscus difficilis	-104.313889	23.338889	1998	Global Biodiversity Information Facility [GBIF] (2018) GBIF occurrence download Mammalia. https://www.gbif.org/dataset/7f56df30-f762-11e1-a439-00145eb45e9a
Peromyscus difficilis	-104.152778	23.338889	1983	Global Biodiversity Information Facility [GBIF] (2018) GBIF occurrence download Mammalia. https://www.gbif.org/dataset/7f56df30-f762-11e1-a439-00145eb45e9a
Peromyscus difficilis	-104.172222	23.333889	1998	Global Biodiversity Information Facility [GBIF] (2018) GBIF occurrence download Mammalia. https://www.gbif.org/dataset/7f56df30-f762-11e1-a439-00145eb45e9a
Peromyscus difficilis	-104.285167	23.308	1998	Global Biodiversity Information Facility [GBIF] (2018) GBIF occurrence download Mammalia. https://www.gbif.org/dataset/7f56df30-f762-11e1-a439-00145eb45e9a
Peromyscus difficilis	-102.314964	23.28658	1998	Global Biodiversity Information Facility [GBIF] (2018) GBIF occurrence download Mammalia. https://www.gbif.org/dataset/7f56df30-f762-11e1-a439-00145eb45e9a
Peromyscus difficilis	-103.761832952807	23.2554303360565	1977	Abraczinskas L (2016). MSU Mammalogy, Ornithology and Vertebrate Paleontology Collections. Version 8.1. Michigan State University Museum. Occurrence dataset https://doi.org/10.15468/xypr72 accessed via GBIF.org on 2022-07-07.
Peromyscus difficilis	-104.173333	23.255	1977	Abraczinskas L (2016). MSU Mammalogy, Ornithology and Vertebrate Paleontology Collections. Version 8.1. Michigan State University Museum. Occurrence dataset https://doi.org/10.15468/xypr72 accessed via GBIF.org on 2022-07-07.
Peromyscus difficilis	-104.397667	23.184333	1998	Global Biodiversity Information Facility [GBIF] (2018) GBIF occurrence download Mammalia. https://www.gbif.org/dataset/7f56df30-f762-11e1-a439-00145eb45e9a
Peromyscus difficilis	-104.255833	23.064667	2004	Global Biodiversity Information Facility [GBIF] (2018) GBIF occurrence download Mammalia. https://www.gbif.org/dataset/7f56df30-f762-11e1-a439-00145eb45e9a
Peromyscus difficilis	-104.257778	23.022222	2004	Global Biodiversity Information Facility [GBIF] (2018) GBIF occurrence download Mammalia. https://www.gbif.org/dataset/7f56df30-f762-11e1-a439-00145eb45e9a
Peromyscus difficilis	-104.5585	23.0005	2004	Global Biodiversity Information Facility [GBIF] (2018) GBIF occurrence download Mammalia. https://www.gbif.org/dataset/7f56df30-f762-11e1-a439-00145eb45e9a
Peromyscus difficilis	-104.359667	22.982167	2004	Global Biodiversity Information Facility [GBIF] (2018) GBIF occurrence download Mammalia. https://www.gbif.org/dataset/7f56df30-f762-11e1-a439-00145eb45e9a
Peromyscus difficilis	-104.398833	22.9675	2004	Global Biodiversity Information Facility [GBIF] (2018) GBIF occurrence download Mammalia. https://www.gbif.org/dataset/7f56df30-f762-11e1-a439-00145eb45e9a
Peromyscus difficilis	-103.579167	22.913889	2004	Global Biodiversity Information Facility [GBIF] (2018) GBIF occurrence download Mammalia. https://www.gbif.org/dataset/7f56df30-f762-11e1-a439-00145eb45e9a
Peromyscus difficilis	-103.5975	22.905833	1970	Abraczinskas L (2016). MSU Mammalogy, Ornithology and Vertebrate Paleontology Collections. Version 8.1. Michigan State University Museum. Occurrence dataset https://doi.org/10.15468/xypr72 accessed via GBIF.org on 2022-07-07.
Peromyscus difficilis	-103.155484017006	22.8882364203302	1970	Abraczinskas L (2016). MSU Mammalogy, Ornithology and Vertebrate Paleontology Collections. Version 8.1. Michigan State University Museum. Occurrence dataset https://doi.org/10.15468/xypr72 accessed via GBIF.org on 2022-07-07.
Peromyscus difficilis	-103.732778	22.851389	2004	Global Biodiversity Information Facility [GBIF] (2018) GBIF occurrence download Mammalia. https://www.gbif.org/dataset/7f56df30-f762-11e1-a439-00145eb45e9a
Peromyscus difficilis	-103.667222	22.833333	2004	Global Biodiversity Information Facility [GBIF] (2018) GBIF occurrence download Mammalia. https://www.gbif.org/dataset/7f56df30-f762-11e1-a439-00145eb45e9a
Peromyscus difficilis	-103.7125	22.828611	2004	Global Biodiversity Information Facility [GBIF] (2018) GBIF occurrence download Mammalia. https://www.gbif.org/dataset/7f56df30-f762-11e1-a439-00145eb45e9a
Peromyscus difficilis	-103.432222	22.828611	2004	Global Biodiversity Information Facility [GBIF] (2018) GBIF occurrence download Mammalia. https://www.gbif.org/dataset/7f56df30-f762-11e1-a439-00145eb45e9a
Peromyscus difficilis	-103.733333	22.819722	2004	Global Biodiversity Information Facility [GBIF] (2018) GBIF occurrence download Mammalia. https://www.gbif.org/dataset/7f56df30-f762-11e1-a439-00145eb45e9a
Peromyscus difficilis	-103.575	22.775	1989	Escobar-Ocampo M. C., J. E. Morales-Pérez, Hernández-García E., J. Guzmán-Hernández, A. Riechers-Pérez y E. E. Espinoza-Medinilla. 2006. Sistematización de las colecciones científicas del Instituto de Historia Natural y Ecología, (IHNE) Chiapas. Instituto de Historia Natural y Ecología (IHNE). Bases de datos SNIB-CONABIO, proyectos V050, L018, L003 y P060. México, D. F.
Peromyscus difficilis	-102.575485	22.772003	1985	Garner H (2016). TTU Mammals Collection. Version 9.1. Museum of Texas Tech University (TTU). Occurrence dataset https://doi.org/10.15468/yocqyp accessed via GBIF.org on 2022-07-07.
Peromyscus difficilis	-101.917222	22.6625	1968	Bradley J (2022). UWBM Mammalogy Collection (Arctos). University of Washington Burke Museum. Occurrence dataset https://doi.org/10.15468/qziy3w accessed via GBIF.org on 2022-07-07.
Peromyscus difficilis	-102.45988	22.653085	2004	Cook J (2022). MSB Mammal Collection (Arctos). Version 35.63. Museum of Southwestern Biology. Occurrence dataset https://doi.org/10.15468/oirgxw accessed via GBIF.org on 2022-07-07.
Peromyscus difficilis	-101.836389	22.650278	2004	Cook J (2022). MSB Mammal Collection (Arctos). Version 35.63. Museum of Southwestern Biology. Occurrence dataset https://doi.org/10.15468/oirgxw accessed via GBIF.org on 2022-07-07.
Peromyscus difficilis	-101.546111	22.640278	1975	Abraczinskas L (2016). MSU Mammalogy, Ornithology and Vertebrate Paleontology Collections. Version 8.1. Michigan State University Museum. Occurrence dataset https://doi.org/10.15468/xypr72 accessed via GBIF.org on 2022-07-07.
Peromyscus difficilis	-104.2975	22.558333	2004	Global Biodiversity Information Facility [GBIF] (2018) GBIF occurrence download Mammalia. https://www.gbif.org/dataset/7f56df30-f762-11e1-a439-00145eb45e9a
Peromyscus difficilis	-99.695976	22.529541	1984	Garner H (2016). TTU Mammals Collection. Version 9.1. Museum of Texas Tech University (TTU). Occurrence dataset https://doi.org/10.15468/yocqyp accessed via GBIF.org on 2022-07-07.
Peromyscus difficilis	-103.443404002385	22.4699515417737	1968	Bradley J (2022). UWBM Mammalogy Collection (Arctos). University of Washington Burke Museum. Occurrence dataset https://doi.org/10.15468/qziy3w accessed via GBIF.org on 2022-07-07.
Peromyscus difficilis	-104.296333	22.462167	2004	Global Biodiversity Information Facility [GBIF] (2018) GBIF occurrence download Mammalia. https://www.gbif.org/dataset/7f56df30-f762-11e1-a439-00145eb45e9a
Peromyscus difficilis	-102.84333	22.45694	2004	Global Biodiversity Information Facility [GBIF] (2018) GBIF occurrence download Mammalia. https://www.gbif.org/dataset/7f56df30-f762-11e1-a439-00145eb45e9a
Peromyscus difficilis	-104.333333	22.383333	2004	Global Biodiversity Information Facility [GBIF] (2018) GBIF occurrence download Mammalia. https://www.gbif.org/dataset/7f56df30-f762-11e1-a439-00145eb45e9a
Peromyscus difficilis	-102.123324	22.224263	2004	Global Biodiversity Information Facility [GBIF] (2018) GBIF occurrence download Mammalia. https://www.gbif.org/dataset/7f56df30-f762-11e1-a439-00145eb45e9a
Peromyscus difficilis	-101.365451807657	22.2122913170766	1977	Abraczinskas L (2016). MSU Mammalogy, Ornithology and Vertebrate Paleontology Collections. Version 8.1. Michigan State University Museum. Occurrence dataset https://doi.org/10.15468/xypr72 accessed via GBIF.org on 2022-07-07.
Peromyscus difficilis	-99.427778	22.125833	1999	León P. L., V. Z. A. Ávila. 2012. Actualización de la base de datos de la Colección de mamíferos del Museo de Zoología 'Alfonso L. Herrera'. Colección Maztozoológica MZFC. Facultad de Ciencias. Universidad Nacional Autónoma de México. Bases de datos SNIB-CONABIO, proyectos EC010, J123, M099, B002 y H160. México, D. F.
Peromyscus difficilis	-102.620619	22.101051	2001	Global Biodiversity Information Facility [GBIF] (2018) GBIF occurrence download Mammalia. https://www.gbif.org/dataset/7f56df30-f762-11e1-a439-00145eb45e9a
Peromyscus difficilis	-101.487816217501	22.0899352707779	1977	Abraczinskas L (2016). MSU Mammalogy, Ornithology and Vertebrate Paleontology Collections. Version 8.1. Michigan State University Museum. Occurrence dataset https://doi.org/10.15468/xypr72 accessed via GBIF.org on 2022-07-07.
Peromyscus difficilis	-102.55667	22.074562	2001	Global Biodiversity Information Facility [GBIF] (2018) GBIF occurrence download Mammalia. https://www.gbif.org/dataset/7f56df30-f762-11e1-a439-00145eb45e9a
Peromyscus difficilis	-102.75615	22.04226	2001	Global Biodiversity Information Facility [GBIF] (2018) GBIF occurrence download Mammalia. https://www.gbif.org/dataset/7f56df30-f762-11e1-a439-00145eb45e9a
Peromyscus difficilis	-102.738545	21.953758	2001	Global Biodiversity Information Facility [GBIF] (2018) GBIF occurrence download Mammalia. https://www.gbif.org/dataset/7f56df30-f762-11e1-a439-00145eb45e9a
Peromyscus difficilis	-101.161830745394	21.9032786418332	1986	Cook J (2022). MSB Mammal Collection (Arctos). Version 35.63. Museum of Southwestern Biology. Occurrence dataset https://doi.org/10.15468/oirgxw accessed via GBIF.org on 2022-07-07.
Peromyscus difficilis	-100.976667	21.871667	1968	Bradley J (2022). UWBM Mammalogy Collection (Arctos). University of Washington Burke Museum. Occurrence dataset https://doi.org/10.15468/qziy3w accessed via GBIF.org on 2022-07-07.
Peromyscus difficilis	-102.679444	21.759444	2001	Global Biodiversity Information Facility [GBIF] (2018) GBIF occurrence download Mammalia. https://www.gbif.org/dataset/7f56df30-f762-11e1-a439-00145eb45e9a
Peromyscus difficilis	-102.830278	21.674722	2001	Global Biodiversity Information Facility [GBIF] (2018) GBIF occurrence download Mammalia. https://www.gbif.org/dataset/7f56df30-f762-11e1-a439-00145eb45e9a
Peromyscus difficilis	-102.816308445056	21.5638379305027	1968	Bradley J (2022). UWBM Mammalogy Collection (Arctos). University of Washington Burke Museum. Occurrence dataset https://doi.org/10.15468/qziy3w accessed via GBIF.org on 2022-07-07.
Peromyscus difficilis	-99.297733	21.499383	1997	León P. L., V. Z. A. Ávila. 2012. Actualización de la base de datos de la Colección de mamíferos del Museo de Zoología 'Alfonso L. Herrera'. Colección Maztozoológica MZFC. Facultad de Ciencias. Universidad Nacional Autónoma de México. Bases de datos SNIB-CONABIO, proyectos EC010, J123, M099, B002 y H160. México, D. F.
Peromyscus difficilis	-99.451472	21.461556	1999	León P. L., V. Z. A. Ávila. 2012. Actualización de la base de datos de la Colección de mamíferos del Museo de Zoología 'Alfonso L. Herrera'. Colección Maztozoológica MZFC. Facultad de Ciencias. Universidad Nacional Autónoma de México. Bases de datos SNIB-CONABIO, proyectos EC010, J123, M099, B002 y H160. México, D. F.
Peromyscus difficilis	-101.419255064566	21.452917800519	1984	Bentley A, Eifler M (2022). KUBI Mammalogy Collection. Version 26.57. University of Kansas Biodiversity Institute. Occurrence dataset https://doi.org/10.15468/a3woj7 accessed via GBIF.org on 2022-07-07.
Peromyscus difficilis	-99.174722	21.279167	1993	León P. L., V. Z. A. Ávila. 2012. Actualización de la base de datos de la Colección de mamíferos del Museo de Zoología 'Alfonso L. Herrera'. Colección Maztozoológica MZFC. Facultad de Ciencias. Universidad Nacional Autónoma de México. Bases de datos SNIB-CONABIO, proyectos EC010, J123, M099, B002 y H160. México, D. F.
Peromyscus difficilis	-99.0062178590083	21.2010930928778	2001	Global Biodiversity Information Facility [GBIF] (2018) GBIF occurrence download Mammalia. https://www.gbif.org/dataset/7f56df30-f762-11e1-a439-00145eb45e9a
Peromyscus difficilis	-99.126111	21.1775	1996	Bentley A, Eifler M (2022). KUBI Mammalogy Collection. Version 26.57. University of Kansas Biodiversity Institute. Occurrence dataset https://doi.org/10.15468/a3woj7 accessed via GBIF.org on 2022-07-07.
Peromyscus difficilis	-98.8876039116924	21.1672059929158	2001	Global Biodiversity Information Facility [GBIF] (2018) GBIF occurrence download Mammalia. https://www.gbif.org/dataset/7f56df30-f762-11e1-a439-00145eb45e9a
Peromyscus difficilis	-100.445973889242	21.1560904226924	1968	Bradley J (2022). UWBM Mammalogy Collection (Arctos). University of Washington Burke Museum. Occurrence dataset https://doi.org/10.15468/qziy3w accessed via GBIF.org on 2022-07-07.
Peromyscus difficilis	-99.191111	21.154167	1978	Prestridge H (2021). Biodiversity Research and Teaching Collections - TCWC Vertebrates. Version 9.4. Texas A&M University Biodiversity Research and Teaching Collections. Occurrence dataset https://doi.org/10.15468/szomia accessed via GBIF.org on 2022-07-07.
Peromyscus difficilis	-99.625278	21.134167	2001	Global Biodiversity Information Facility [GBIF] (2018) GBIF occurrence download Mammalia. https://www.gbif.org/dataset/7f56df30-f762-11e1-a439-00145eb45e9a
Peromyscus difficilis	-99.647222	21.131111	2001	Global Biodiversity Information Facility [GBIF] (2018) GBIF occurrence download Mammalia. https://www.gbif.org/dataset/7f56df30-f762-11e1-a439-00145eb45e9a
Peromyscus difficilis	-99.7425	21.125278	2007	Global Biodiversity Information Facility [GBIF] (2018) GBIF occurrence download Mammalia. https://www.gbif.org/dataset/7f56df30-f762-11e1-a439-00145eb45e9a
Peromyscus difficilis	-99.630278	21.118056	2006	Global Biodiversity Information Facility [GBIF] (2018) GBIF occurrence download Mammalia. https://www.gbif.org/dataset/7f56df30-f762-11e1-a439-00145eb45e9a
Peromyscus difficilis	-99.733333	21.116667	1983	León P. L., V. Z. A. Ávila. 2012. Actualización de la base de datos de la Colección de mamíferos del Museo de Zoología 'Alfonso L. Herrera'. Colección Maztozoológica MZFC. Facultad de Ciencias. Universidad Nacional Autónoma de México. Bases de datos SNIB-CONABIO, proyectos EC010, J123, M099, B002 y H160. México, D. F.
Peromyscus difficilis	-99.616667	21.116667	1982	León P. L., V. Z. A. Ávila. 2012. Actualización de la base de datos de la Colección de mamíferos del Museo de Zoología 'Alfonso L. Herrera'. Colección Maztozoológica MZFC. Facultad de Ciencias. Universidad Nacional Autónoma de México. Bases de datos SNIB-CONABIO, proyectos EC010, J123, M099, B002 y H160. México, D. F.
Peromyscus difficilis	-99.735	21.105	2005	Global Biodiversity Information Facility [GBIF] (2018) GBIF occurrence download Mammalia. https://www.gbif.org/dataset/7f56df30-f762-11e1-a439-00145eb45e9a
Peromyscus difficilis	-99.698067	21.0948	2004	Global Biodiversity Information Facility [GBIF] (2018) GBIF occurrence download Mammalia. https://www.gbif.org/dataset/7f56df30-f762-11e1-a439-00145eb45e9a
Peromyscus difficilis	-101.083177	21.092704	1983	León P. L., V. Z. A. Ávila. 2012. Actualización de la base de datos de la Colección de mamíferos del Museo de Zoología 'Alfonso L. Herrera'. Colección Maztozoológica MZFC. Facultad de Ciencias. Universidad Nacional Autónoma de México. Bases de datos SNIB-CONABIO, proyectos EC010, J123, M099, B002 y H160. México, D. F.
Peromyscus difficilis	-99.566667	21.083333	1993	León P. L., V. Z. A. Ávila. 2012. Actualización de la base de datos de la Colección de mamíferos del Museo de Zoología 'Alfonso L. Herrera'. Colección Maztozoológica MZFC. Facultad de Ciencias. Universidad Nacional Autónoma de México. Bases de datos SNIB-CONABIO, proyectos EC010, J123, M099, B002 y H160. México, D. F.
Peromyscus difficilis	-99.804444	21.060556	1991	León P. L., V. Z. A. Ávila. 2012. Actualización de la base de datos de la Colección de mamíferos del Museo de Zoología 'Alfonso L. Herrera'. Colección Maztozoológica MZFC. Facultad de Ciencias. Universidad Nacional Autónoma de México. Bases de datos SNIB-CONABIO, proyectos EC010, J123, M099, B002 y H160. México, D. F.
Peromyscus difficilis	-99.816333	21.058333	2003	Global Biodiversity Information Facility [GBIF] (2018) GBIF occurrence download Mammalia. https://www.gbif.org/dataset/7f56df30-f762-11e1-a439-00145eb45e9a
Peromyscus difficilis	-99.838611	21.051111	1991	León P. L., V. Z. A. Ávila. 2012. Actualización de la base de datos de la Colección de mamíferos del Museo de Zoología 'Alfonso L. Herrera'. Colección Maztozoológica MZFC. Facultad de Ciencias. Universidad Nacional Autónoma de México. Bases de datos SNIB-CONABIO, proyectos EC010, J123, M099, B002 y H160. México, D. F.
Peromyscus difficilis	-99.816111	21.05	1982	León P. L., V. Z. A. Ávila. 2012. Actualización de la base de datos de la Colección de mamíferos del Museo de Zoología 'Alfonso L. Herrera'. Colección Maztozoológica MZFC. Facultad de Ciencias. Universidad Nacional Autónoma de México. Bases de datos SNIB-CONABIO, proyectos EC010, J123, M099, B002 y H160. México, D. F.
Peromyscus difficilis	-99.924722	21.036111	1997	León P. L., V. Z. A. Ávila. 2012. Actualización de la base de datos de la Colección de mamíferos del Museo de Zoología 'Alfonso L. Herrera'. Colección Maztozoológica MZFC. Facultad de Ciencias. Universidad Nacional Autónoma de México. Bases de datos SNIB-CONABIO, proyectos EC010, J123, M099, B002 y H160. México, D. F.
Peromyscus difficilis	-98.6450976121836	21.0213793234932	2002	Global Biodiversity Information Facility [GBIF] (2018) GBIF occurrence download Mammalia. https://www.gbif.org/dataset/7f56df30-f762-11e1-a439-00145eb45e9a
Peromyscus difficilis	-99.24	21.005	1982	León P. L., V. Z. A. Ávila. 2012. Actualización de la base de datos de la Colección de mamíferos del Museo de Zoología 'Alfonso L. Herrera'. Colección Maztozoológica MZFC. Facultad de Ciencias. Universidad Nacional Autónoma de México. Bases de datos SNIB-CONABIO, proyectos EC010, J123, M099, B002 y H160. México, D. F.
Peromyscus difficilis	-99.155	21.005	1983	León P. L., V. Z. A. Ávila. 2012. Actualización de la base de datos de la Colección de mamíferos del Museo de Zoología 'Alfonso L. Herrera'. Colección Maztozoológica MZFC. Facultad de Ciencias. Universidad Nacional Autónoma de México. Bases de datos SNIB-CONABIO, proyectos EC010, J123, M099, B002 y H160. México, D. F.
Peromyscus difficilis	-98.7059318604367	20.9652706631703	2005	Global Biodiversity Information Facility [GBIF] (2018) GBIF occurrence download Mammalia. https://www.gbif.org/dataset/7f56df30-f762-11e1-a439-00145eb45e9a
Peromyscus difficilis	-99.619	20.964	1979	López Vidal J.C., C. Elizalde Arellano, C. Y. Salas Rodríguez y C. Salazar Motolinía. 2019. Computarización de las colecciones de vertebrados terrestres de la Escuela Nacional de Ciencias Biológicas, IPN Fase 4. Instituto Politécnico Nacional. Escuela Nacional de Ciencias Biológicas. Bases de datos SNIB CONABIO_Mamíferos Proyectos No. KE005, CC002, BC004, Y013 y P020. Ciudad de México
Peromyscus difficilis	-99.56473	20.91576	1979	López Vidal J.C., C. Elizalde Arellano, C. Y. Salas Rodríguez y C. Salazar Motolinía. 2019. Computarización de las colecciones de vertebrados terrestres de la Escuela Nacional de Ciencias Biológicas, IPN Fase 4. Instituto Politécnico Nacional. Escuela Nacional de Ciencias Biológicas. Bases de datos SNIB CONABIO_Mamíferos Proyectos No. KE005, CC002, BC004, Y013 y P020. Ciudad de México
Peromyscus difficilis	-99.2084436002452	20.906105742244	2004	Global Biodiversity Information Facility [GBIF] (2018) GBIF occurrence download Mammalia. https://www.gbif.org/dataset/7f56df30-f762-11e1-a439-00145eb45e9a
Peromyscus difficilis	-99.939444	20.882778	2003	Global Biodiversity Information Facility [GBIF] (2018) GBIF occurrence download Mammalia. https://www.gbif.org/dataset/7f56df30-f762-11e1-a439-00145eb45e9a
Peromyscus difficilis	-99.205383	20.877556	1992	López Vidal J.C., C. Elizalde Arellano, C. Y. Salas Rodríguez y C. Salazar Motolinía. 2019. Computarización de las colecciones de vertebrados terrestres de la Escuela Nacional de Ciencias Biológicas, IPN Fase 4. Instituto Politécnico Nacional. Escuela Nacional de Ciencias Biológicas. Bases de datos SNIB CONABIO_Mamíferos Proyectos No. KE005, CC002, BC004, Y013 y P020. Ciudad de México
Peromyscus difficilis	-99.548333	20.87	1992	León P. L., V. Z. A. Ávila. 2012. Actualización de la base de datos de la Colección de mamíferos del Museo de Zoología 'Alfonso L. Herrera'. Colección Maztozoológica MZFC. Facultad de Ciencias. Universidad Nacional Autónoma de México. Bases de datos SNIB-CONABIO, proyectos EC010, J123, M099, B002 y H160. México, D. F.
Peromyscus difficilis	-99.533333	20.866667	1984	León P. L., V. Z. A. Ávila. 2012. Actualización de la base de datos de la Colección de mamíferos del Museo de Zoología 'Alfonso L. Herrera'. Colección Maztozoológica MZFC. Facultad de Ciencias. Universidad Nacional Autónoma de México. Bases de datos SNIB-CONABIO, proyectos EC010, J123, M099, B002 y H160. México, D. F.
Peromyscus difficilis	-99.787116	20.861033	1997	León P. L., V. Z. A. Ávila. 2012. Actualización de la base de datos de la Colección de mamíferos del Museo de Zoología 'Alfonso L. Herrera'. Colección Maztozoológica MZFC. Facultad de Ciencias. Universidad Nacional Autónoma de México. Bases de datos SNIB-CONABIO, proyectos EC010, J123, M099, B002 y H160. México, D. F.
Peromyscus difficilis	-100.74417	20.84182	2002	Global Biodiversity Information Facility [GBIF] (2018) GBIF occurrence download Mammalia. https://www.gbif.org/dataset/7f56df30-f762-11e1-a439-00145eb45e9a
Peromyscus difficilis	-100.025833	20.828889	1984	León P. L., V. Z. A. Ávila. 2012. Actualización de la base de datos de la Colección de mamíferos del Museo de Zoología 'Alfonso L. Herrera'. Colección Maztozoológica MZFC. Facultad de Ciencias. Universidad Nacional Autónoma de México. Bases de datos SNIB-CONABIO, proyectos EC010, J123, M099, B002 y H160. México, D. F.
Peromyscus difficilis	-100	20.823333	1984	León P. L., V. Z. A. Ávila. 2012. Actualización de la base de datos de la Colección de mamíferos del Museo de Zoología 'Alfonso L. Herrera'. Colección Maztozoológica MZFC. Facultad de Ciencias. Universidad Nacional Autónoma de México. Bases de datos SNIB-CONABIO, proyectos EC010, J123, M099, B002 y H160. México, D. F.
Peromyscus difficilis	-99.593333	20.808333	1991	León P. L., V. Z. A. Ávila. 2012. Actualización de la base de datos de la Colección de mamíferos del Museo de Zoología 'Alfonso L. Herrera'. Colección Maztozoológica MZFC. Facultad de Ciencias. Universidad Nacional Autónoma de México. Bases de datos SNIB-CONABIO, proyectos EC010, J123, M099, B002 y H160. México, D. F.
Peromyscus difficilis	-99.58	20.803333	1988	León P. L., V. Z. A. Ávila. 2012. Actualización de la base de datos de la Colección de mamíferos del Museo de Zoología 'Alfonso L. Herrera'. Colección Maztozoológica MZFC. Facultad de Ciencias. Universidad Nacional Autónoma de México. Bases de datos SNIB-CONABIO, proyectos EC010, J123, M099, B002 y H160. México, D. F.
Peromyscus difficilis	-99.94	20.74	2007	Global Biodiversity Information Facility [GBIF] (2018) GBIF occurrence download Mammalia. https://www.gbif.org/dataset/7f56df30-f762-11e1-a439-00145eb45e9a
Peromyscus difficilis	-98.835833	20.736667	1986	León P. L., V. Z. A. Ávila. 2012. Actualización de la base de datos de la Colección de mamíferos del Museo de Zoología 'Alfonso L. Herrera'. Colección Maztozoológica MZFC. Facultad de Ciencias. Universidad Nacional Autónoma de México. Bases de datos SNIB-CONABIO, proyectos EC010, J123, M099, B002 y H160. México, D. F.
Peromyscus difficilis	-99.933333	20.733333	1986	León P. L., V. Z. A. Ávila. 2012. Actualización de la base de datos de la Colección de mamíferos del Museo de Zoología 'Alfonso L. Herrera'. Colección Maztozoológica MZFC. Facultad de Ciencias. Universidad Nacional Autónoma de México. Bases de datos SNIB-CONABIO, proyectos EC010, J123, M099, B002 y H160. México, D. F.
Peromyscus difficilis	-99.3775	20.7325	2006	Global Biodiversity Information Facility [GBIF] (2018) GBIF occurrence download Mammalia. https://www.gbif.org/dataset/7f56df30-f762-11e1-a439-00145eb45e9a
Peromyscus difficilis	-98.948611	20.723333	2005	Global Biodiversity Information Facility [GBIF] (2018) GBIF occurrence download Mammalia. https://www.gbif.org/dataset/7f56df30-f762-11e1-a439-00145eb45e9a
Peromyscus difficilis	-99.813056	20.684167	2004	Global Biodiversity Information Facility [GBIF] (2018) GBIF occurrence download Mammalia. https://www.gbif.org/dataset/7f56df30-f762-11e1-a439-00145eb45e9a
Peromyscus difficilis	-99.985	20.677778	1984	León P. L., V. Z. A. Ávila. 2012. Actualización de la base de datos de la Colección de mamíferos del Museo de Zoología 'Alfonso L. Herrera'. Colección Maztozoológica MZFC. Facultad de Ciencias. Universidad Nacional Autónoma de México. Bases de datos SNIB-CONABIO, proyectos EC010, J123, M099, B002 y H160. México, D. F.
Peromyscus difficilis	-98.917778	20.671389	2003	Global Biodiversity Information Facility [GBIF] (2018) GBIF occurrence download Mammalia. https://www.gbif.org/dataset/7f56df30-f762-11e1-a439-00145eb45e9a
Peromyscus difficilis	-98.9862153874238	20.6463952317606	2002	Global Biodiversity Information Facility [GBIF] (2018) GBIF occurrence download Mammalia. https://www.gbif.org/dataset/7f56df30-f762-11e1-a439-00145eb45e9a
Peromyscus difficilis	-99.381667	20.641667	2005	Global Biodiversity Information Facility [GBIF] (2018) GBIF occurrence download Mammalia. https://www.gbif.org/dataset/7f56df30-f762-11e1-a439-00145eb45e9a
Peromyscus difficilis	-99.488889	20.640278	2004	Global Biodiversity Information Facility [GBIF] (2018) GBIF occurrence download Mammalia. https://www.gbif.org/dataset/7f56df30-f762-11e1-a439-00145eb45e9a
Peromyscus difficilis	-98.791111	20.612778	2003	Global Biodiversity Information Facility [GBIF] (2018) GBIF occurrence download Mammalia. https://www.gbif.org/dataset/7f56df30-f762-11e1-a439-00145eb45e9a
Peromyscus difficilis	-98.776944	20.61	1973	Garner H (2016). TTU Mammals Collection. Version 9.1. Museum of Texas Tech University (TTU). Occurrence dataset https://doi.org/10.15468/yocqyp accessed via GBIF.org on 2022-07-07.
Peromyscus difficilis	-98.748889	20.61	1973	Garner H (2016). TTU Mammals Collection. Version 9.1. Museum of Texas Tech University (TTU). Occurrence dataset https://doi.org/10.15468/yocqyp accessed via GBIF.org on 2022-07-07.
Peromyscus difficilis	-99.841389	20.593889	2002	Global Biodiversity Information Facility [GBIF] (2018) GBIF occurrence download Mammalia. https://www.gbif.org/dataset/7f56df30-f762-11e1-a439-00145eb45e9a
Peromyscus difficilis	-98.873056	20.585833	1984	León P. L., V. Z. A. Ávila. 2012. Actualización de la base de datos de la Colección de mamíferos del Museo de Zoología 'Alfonso L. Herrera'. Colección Maztozoológica MZFC. Facultad de Ciencias. Universidad Nacional Autónoma de México. Bases de datos SNIB-CONABIO, proyectos EC010, J123, M099, B002 y H160. México, D. F.
Peromyscus difficilis	-99.358889	20.583611	2007	Global Biodiversity Information Facility [GBIF] (2018) GBIF occurrence download Mammalia. https://www.gbif.org/dataset/7f56df30-f762-11e1-a439-00145eb45e9a
Peromyscus difficilis	-99.833333	20.583333	1984	León P. L., V. Z. A. Ávila. 2012. Actualización de la base de datos de la Colección de mamíferos del Museo de Zoología 'Alfonso L. Herrera'. Colección Maztozoológica MZFC. Facultad de Ciencias. Universidad Nacional Autónoma de México. Bases de datos SNIB-CONABIO, proyectos EC010, J123, M099, B002 y H160. México, D. F.
Peromyscus difficilis	-99.337222	20.582778	2006	Global Biodiversity Information Facility [GBIF] (2018) GBIF occurrence download Mammalia. https://www.gbif.org/dataset/7f56df30-f762-11e1-a439-00145eb45e9a
Peromyscus difficilis	-99.348056	20.575833	2004	Global Biodiversity Information Facility [GBIF] (2018) GBIF occurrence download Mammalia. https://www.gbif.org/dataset/7f56df30-f762-11e1-a439-00145eb45e9a
Peromyscus difficilis	-98.763056	20.575833	1964	León P. L., V. Z. A. Ávila. 2012. Actualización de la base de datos de la Colección de mamíferos del Museo de Zoología 'Alfonso L. Herrera'. Colección Maztozoológica MZFC. Facultad de Ciencias. Universidad Nacional Autónoma de México. Bases de datos SNIB-CONABIO, proyectos EC010, J123, M099, B002 y H160. México, D. F.
Peromyscus difficilis	-98.763056	20.575833	2005	Global Biodiversity Information Facility [GBIF] (2018) GBIF occurrence download Mammalia. https://www.gbif.org/dataset/7f56df30-f762-11e1-a439-00145eb45e9a
Peromyscus difficilis	-98.779722	20.557222	2003	Global Biodiversity Information Facility [GBIF] (2018) GBIF occurrence download Mammalia. https://www.gbif.org/dataset/7f56df30-f762-11e1-a439-00145eb45e9a
Peromyscus difficilis	-98.779722	20.556111	1964	León P. L., V. Z. A. Ávila. 2012. Actualización de la base de datos de la Colección de mamíferos del Museo de Zoología 'Alfonso L. Herrera'. Colección Maztozoológica MZFC. Facultad de Ciencias. Universidad Nacional Autónoma de México. Bases de datos SNIB-CONABIO, proyectos EC010, J123, M099, B002 y H160. México, D. F.
Peromyscus difficilis	-98.6375	20.552778	2002	Global Biodiversity Information Facility [GBIF] (2018) GBIF occurrence download Mammalia. https://www.gbif.org/dataset/7f56df30-f762-11e1-a439-00145eb45e9a
Peromyscus difficilis	-99.319722	20.544167	1973	Garner H (2016). TTU Mammals Collection. Version 9.1. Museum of Texas Tech University (TTU). Occurrence dataset https://doi.org/10.15468/yocqyp accessed via GBIF.org on 2022-07-07.
Peromyscus difficilis	-99.650556	20.531389	1950	Whiting A (2022). Brigham Young University Life Science Museum (BYU) Mammal Collection (Arctos). Version 1.14. Brigham Young University Life Science Museum. Occurrence dataset https://doi.org/10.15468/5sdbbp accessed via GBIF.org on 2022-07-07.
Peromyscus difficilis	-99.907222	20.515833	1984	León P. L., V. Z. A. Ávila. 2012. Actualización de la base de datos de la Colección de mamíferos del Museo de Zoología 'Alfonso L. Herrera'. Colección Maztozoológica MZFC. Facultad de Ciencias. Universidad Nacional Autónoma de México. Bases de datos SNIB-CONABIO, proyectos EC010, J123, M099, B002 y H160. México, D. F.
Peromyscus difficilis	-99.5134493811564	20.5027891021875	1996	Prestridge H (2021). Biodiversity Research and Teaching Collections - TCWC Vertebrates. Version 9.4. Texas A&M University Biodiversity Research and Teaching Collections. Occurrence dataset https://doi.org/10.15468/szomia accessed via GBIF.org on 2022-07-07.
Peromyscus difficilis	-99.852222	20.500556	1996	Prestridge H (2021). Biodiversity Research and Teaching Collections - TCWC Vertebrates. Version 9.4. Texas A&M University Biodiversity Research and Teaching Collections. Occurrence dataset https://doi.org/10.15468/szomia accessed via GBIF.org on 2022-07-07.
Peromyscus difficilis	-99.94	20.498611	2005	Global Biodiversity Information Facility [GBIF] (2018) GBIF occurrence download Mammalia. https://www.gbif.org/dataset/7f56df30-f762-11e1-a439-00145eb45e9a
Peromyscus difficilis	-99.933333	20.483333	1984	León P. L., V. Z. A. Ávila. 2012. Actualización de la base de datos de la Colección de mamíferos del Museo de Zoología 'Alfonso L. Herrera'. Colección Maztozoológica MZFC. Facultad de Ciencias. Universidad Nacional Autónoma de México. Bases de datos SNIB-CONABIO, proyectos EC010, J123, M099, B002 y H160. México, D. F.
Peromyscus difficilis	-98.698056	20.445833	2004	Global Biodiversity Information Facility [GBIF] (2018) GBIF occurrence download Mammalia. https://www.gbif.org/dataset/7f56df30-f762-11e1-a439-00145eb45e9a
Peromyscus difficilis	-99.018019	20.432244	1992	León P. L., V. Z. A. Ávila. 2012. Actualización de la base de datos de la Colección de mamíferos del Museo de Zoología 'Alfonso L. Herrera'. Colección Maztozoológica MZFC. Facultad de Ciencias. Universidad Nacional Autónoma de México. Bases de datos SNIB-CONABIO, proyectos EC010, J123, M099, B002 y H160. México, D. F.
Peromyscus difficilis	-99.600833	20.424167	1948	López Vidal J.C., C. Elizalde Arellano, C. Y. Salas Rodríguez y C. Salazar Motolinía. 2019. Computarización de las colecciones de vertebrados terrestres de la Escuela Nacional de Ciencias Biológicas, IPN Fase 4. Instituto Politécnico Nacional. Escuela Nacional de Ciencias Biológicas. Bases de datos SNIB CONABIO_Mamíferos Proyectos No. KE005, CC002, BC004, Y013 y P020. Ciudad de México
Peromyscus difficilis	-99.026944	20.403611	1982	López Vidal J.C., C. Elizalde Arellano, C. Y. Salas Rodríguez y C. Salazar Motolinía. 2019. Computarización de las colecciones de vertebrados terrestres de la Escuela Nacional de Ciencias Biológicas, IPN Fase 4. Instituto Politécnico Nacional. Escuela Nacional de Ciencias Biológicas. Bases de datos SNIB CONABIO_Mamíferos Proyectos No. KE005, CC002, BC004, Y013 y P020. Ciudad de México
Peromyscus difficilis	-100.10085	20.39968	2003	Global Biodiversity Information Facility [GBIF] (2018) GBIF occurrence download Mammalia. https://www.gbif.org/dataset/7f56df30-f762-11e1-a439-00145eb45e9a
Peromyscus difficilis	-100.084133	20.386	1964	López Vidal J.C., C. Elizalde Arellano, C. Y. Salas Rodríguez y C. Salazar Motolinía. 2019. Computarización de las colecciones de vertebrados terrestres de la Escuela Nacional de Ciencias Biológicas, IPN Fase 4. Instituto Politécnico Nacional. Escuela Nacional de Ciencias Biológicas. Bases de datos SNIB CONABIO_Mamíferos Proyectos No. KE005, CC002, BC004, Y013 y P020. Ciudad de México
Peromyscus difficilis	-100.098611	20.379444	2002	Global Biodiversity Information Facility [GBIF] (2018) GBIF occurrence download Mammalia. https://www.gbif.org/dataset/7f56df30-f762-11e1-a439-00145eb45e9a
Peromyscus difficilis	-98.384167	20.376111	1991	León P. L., V. Z. A. Ávila. 2012. Actualización de la base de datos de la Colección de mamíferos del Museo de Zoología 'Alfonso L. Herrera'. Colección Maztozoológica MZFC. Facultad de Ciencias. Universidad Nacional Autónoma de México. Bases de datos SNIB-CONABIO, proyectos EC010, J123, M099, B002 y H160. México, D. F.
Peromyscus difficilis	-99.775555	20.374722	1983	López Vidal J.C., C. Elizalde Arellano, C. Y. Salas Rodríguez y C. Salazar Motolinía. 2019. Computarización de las colecciones de vertebrados terrestres de la Escuela Nacional de Ciencias Biológicas, IPN Fase 4. Instituto Politécnico Nacional. Escuela Nacional de Ciencias Biológicas. Bases de datos SNIB CONABIO_Mamíferos Proyectos No. KE005, CC002, BC004, Y013 y P020. Ciudad de México
Peromyscus difficilis	-99.039722	20.369444	2007	Global Biodiversity Information Facility [GBIF] (2018) GBIF occurrence download Mammalia. https://www.gbif.org/dataset/7f56df30-f762-11e1-a439-00145eb45e9a
Peromyscus difficilis	-100.100967	20.365667	2006	Global Biodiversity Information Facility [GBIF] (2018) GBIF occurrence download Mammalia. https://www.gbif.org/dataset/7f56df30-f762-11e1-a439-00145eb45e9a
Peromyscus difficilis	-100.130833	20.339	2005	Global Biodiversity Information Facility [GBIF] (2018) GBIF occurrence download Mammalia. https://www.gbif.org/dataset/7f56df30-f762-11e1-a439-00145eb45e9a
Peromyscus difficilis	-100.226944	20.333611	2004	Global Biodiversity Information Facility [GBIF] (2018) GBIF occurrence download Mammalia. https://www.gbif.org/dataset/7f56df30-f762-11e1-a439-00145eb45e9a
Peromyscus difficilis	-100.216667	20.333333	1984	León P. L., V. Z. A. Ávila. 2012. Actualización de la base de datos de la Colección de mamíferos del Museo de Zoología 'Alfonso L. Herrera'. Colección Maztozoológica MZFC. Facultad de Ciencias. Universidad Nacional Autónoma de México. Bases de datos SNIB-CONABIO, proyectos EC010, J123, M099, B002 y H160. México, D. F.
Peromyscus difficilis	-98.4659239228821	20.3328001770493	2003	Global Biodiversity Information Facility [GBIF] (2018) GBIF occurrence download Mammalia. https://www.gbif.org/dataset/7f56df30-f762-11e1-a439-00145eb45e9a
Peromyscus difficilis	-100.46917	20.313241	2002	Global Biodiversity Information Facility [GBIF] (2018) GBIF occurrence download Mammalia. https://www.gbif.org/dataset/7f56df30-f762-11e1-a439-00145eb45e9a
Peromyscus difficilis	-98.715556	20.306111	1992	León P. L., V. Z. A. Ávila. 2012. Actualización de la base de datos de la Colección de mamíferos del Museo de Zoología 'Alfonso L. Herrera'. Colección Maztozoológica MZFC. Facultad de Ciencias. Universidad Nacional Autónoma de México. Bases de datos SNIB-CONABIO, proyectos EC010, J123, M099, B002 y H160. México, D. F.
Peromyscus difficilis	-100.163467	20.304667	1983	León P. L., V. Z. A. Ávila. 2012. Actualización de la base de datos de la Colección de mamíferos del Museo de Zoología 'Alfonso L. Herrera'. Colección Maztozoológica MZFC. Facultad de Ciencias. Universidad Nacional Autónoma de México. Bases de datos SNIB-CONABIO, proyectos EC010, J123, M099, B002 y H160. México, D. F.
Peromyscus difficilis	-99.580556	20.304444	2005	Global Biodiversity Information Facility [GBIF] (2018) GBIF occurrence download Mammalia. https://www.gbif.org/dataset/7f56df30-f762-11e1-a439-00145eb45e9a
Peromyscus difficilis	-99.92	20.296944	1984	León P. L., V. Z. A. Ávila. 2012. Actualización de la base de datos de la Colección de mamíferos del Museo de Zoología 'Alfonso L. Herrera'. Colección Maztozoológica MZFC. Facultad de Ciencias. Universidad Nacional Autónoma de México. Bases de datos SNIB-CONABIO, proyectos EC010, J123, M099, B002 y H160. México, D. F.
Peromyscus difficilis	-98.203333	20.296389	1991	León P. L., V. Z. A. Ávila. 2012. Actualización de la base de datos de la Colección de mamíferos del Museo de Zoología 'Alfonso L. Herrera'. Colección Maztozoológica MZFC. Facultad de Ciencias. Universidad Nacional Autónoma de México. Bases de datos SNIB-CONABIO, proyectos EC010, J123, M099, B002 y H160. México, D. F.
Peromyscus difficilis	-99.468889	20.286389	1973	Prestridge H (2021). Biodiversity Research and Teaching Collections - TCWC Vertebrates. Version 9.4. Texas A&M University Biodiversity Research and Teaching Collections. Occurrence dataset https://doi.org/10.15468/szomia accessed via GBIF.org on 2022-07-07.
Peromyscus difficilis	-100.078889	20.257778	1984	León P. L., V. Z. A. Ávila. 2012. Actualización de la base de datos de la Colección de mamíferos del Museo de Zoología 'Alfonso L. Herrera'. Colección Maztozoológica MZFC. Facultad de Ciencias. Universidad Nacional Autónoma de México. Bases de datos SNIB-CONABIO, proyectos EC010, J123, M099, B002 y H160. México, D. F.
Peromyscus difficilis	-100.089722	20.242778	1984	León P. L., V. Z. A. Ávila. 2012. Actualización de la base de datos de la Colección de mamíferos del Museo de Zoología 'Alfonso L. Herrera'. Colección Maztozoológica MZFC. Facultad de Ciencias. Universidad Nacional Autónoma de México. Bases de datos SNIB-CONABIO, proyectos EC010, J123, M099, B002 y H160. México, D. F.
Peromyscus difficilis	-99.468889	20.221389	1980	López Vidal J.C., C. Elizalde Arellano, C. Y. Salas Rodríguez y C. Salazar Motolinía. 2019. Computarización de las colecciones de vertebrados terrestres de la Escuela Nacional de Ciencias Biológicas, IPN Fase 4. Instituto Politécnico Nacional. Escuela Nacional de Ciencias Biológicas. Bases de datos SNIB CONABIO_Mamíferos Proyectos No. KE005, CC002, BC004, Y013 y P020. Ciudad de México
Peromyscus difficilis	-99.272778	20.209167	1976	López Vidal J.C., C. Elizalde Arellano, C. Y. Salas Rodríguez y C. Salazar Motolinía. 2019. Computarización de las colecciones de vertebrados terrestres de la Escuela Nacional de Ciencias Biológicas, IPN Fase 4. Instituto Politécnico Nacional. Escuela Nacional de Ciencias Biológicas. Bases de datos SNIB CONABIO_Mamíferos Proyectos No. KE005, CC002, BC004, Y013 y P020. Ciudad de México
Peromyscus difficilis	-100.14414	20.18609	1982	López Vidal J.C., C. Elizalde Arellano, C. Y. Salas Rodríguez y C. Salazar Motolinía. 2019. Computarización de las colecciones de vertebrados terrestres de la Escuela Nacional de Ciencias Biológicas, IPN Fase 4. Instituto Politécnico Nacional. Escuela Nacional de Ciencias Biológicas. Bases de datos SNIB CONABIO_Mamíferos Proyectos No. KE005, CC002, BC004, Y013 y P020. Ciudad de México
Peromyscus difficilis	-98.951389	20.161389	1993	León P. L., V. Z. A. Ávila. 2012. Actualización de la base de datos de la Colección de mamíferos del Museo de Zoología 'Alfonso L. Herrera'. Colección Maztozoológica MZFC. Facultad de Ciencias. Universidad Nacional Autónoma de México. Bases de datos SNIB-CONABIO, proyectos EC010, J123, M099, B002 y H160. México, D. F.
Peromyscus difficilis	-98.715278	20.144444	1987	López Vidal J.C., C. Elizalde Arellano, C. Y. Salas Rodríguez y C. Salazar Motolinía. 2019. Computarización de las colecciones de vertebrados terrestres de la Escuela Nacional de Ciencias Biológicas, IPN Fase 4. Instituto Politécnico Nacional. Escuela Nacional de Ciencias Biológicas. Bases de datos SNIB CONABIO_Mamíferos Proyectos No. KE005, CC002, BC004, Y013 y P020. Ciudad de México
Peromyscus difficilis	-98.437778	20.143889	1979	López Vidal J.C., C. Elizalde Arellano, C. Y. Salas Rodríguez y C. Salazar Motolinía. 2019. Computarización de las colecciones de vertebrados terrestres de la Escuela Nacional de Ciencias Biológicas, IPN Fase 4. Instituto Politécnico Nacional. Escuela Nacional de Ciencias Biológicas. Bases de datos SNIB CONABIO_Mamíferos Proyectos No. KE005, CC002, BC004, Y013 y P020. Ciudad de México
Peromyscus difficilis	-100.231497	19.997344	1986	Álvarez-Solórzano T. y J. C. López-Vidal. 1998. Biodiversidad de los mamíferos en el Estado de Michoacán. Escuela Nacional de Ciencias Biológicas. Instituto Politécnico Nacional. Bases de datos SNIB-CONABIO, proyecto P020. México, D. F.
Peromyscus difficilis	-99.492778	19.971389	1982	Sánchez Cordero V., Magallón S., Espinosa, H., Reynoso V.H., Escalante, P. y Cervantes, F. 2021. Digitalización y Sistematización de las Colecciones Biológicas Nacionales del Instituto de Biología, UNAM. Universidad Nacional Autónoma de México. Instituto de Biología. Bases de datos SNIB CONABIO (vertebrados), proyecto KE002. Ciudad de México
Peromyscus difficilis	-99.492778	19.935	1985	Sánchez Cordero V., Magallón S., Espinosa, H., Reynoso V.H., Escalante, P. y Cervantes, F. 2021. Digitalización y Sistematización de las Colecciones Biológicas Nacionales del Instituto de Biología, UNAM. Universidad Nacional Autónoma de México. Instituto de Biología. Bases de datos SNIB CONABIO (vertebrados), proyecto KE002. Ciudad de México
Peromyscus difficilis	-100.003611	19.915	1982	Sánchez Cordero V., Magallón S., Espinosa, H., Reynoso V.H., Escalante, P. y Cervantes, F. 2021. Digitalización y Sistematización de las Colecciones Biológicas Nacionales del Instituto de Biología, UNAM. Universidad Nacional Autónoma de México. Instituto de Biología. Bases de datos SNIB CONABIO (vertebrados), proyecto KE002. Ciudad de México
Peromyscus difficilis	-98.2167505267089	19.9033767069756	1983	Ramírez Pulido J. 2007. Diversidad de los mamíferos de la Reserva de la biósfera Tehuacán-Cuicatlán, Puebla-Oaxaca, México. Unidad Iztapalapa. Universidad Autónoma Metropolitana. Bases de datos SNIB-CONABIO, proyecto BK022. México, D. F.
Peromyscus difficilis	-98.7125	19.902778	1984	López Vidal J.C., C. Elizalde Arellano, C. Y. Salas Rodríguez y C. Salazar Motolinía. 2019. Computarización de las colecciones de vertebrados terrestres de la Escuela Nacional de Ciencias Biológicas, IPN Fase 4. Instituto Politécnico Nacional. Escuela Nacional de Ciencias Biológicas. Bases de datos SNIB CONABIO_Mamíferos Proyectos No. KE005, CC002, BC004, Y013 y P020. Ciudad de México
Peromyscus difficilis	-99.076389	19.873333	1985	López Vidal J.C., C. Elizalde Arellano, C. Y. Salas Rodríguez y C. Salazar Motolinía. 2019. Computarización de las colecciones de vertebrados terrestres de la Escuela Nacional de Ciencias Biológicas, IPN Fase 4. Instituto Politécnico Nacional. Escuela Nacional de Ciencias Biológicas. Bases de datos SNIB CONABIO_Mamíferos Proyectos No. KE005, CC002, BC004, Y013 y P020. Ciudad de México
Peromyscus difficilis	-100.063333	19.849444	1986	López Vidal J.C., C. Elizalde Arellano, C. Y. Salas Rodríguez y C. Salazar Motolinía. 2019. Computarización de las colecciones de vertebrados terrestres de la Escuela Nacional de Ciencias Biológicas, IPN Fase 4. Instituto Politécnico Nacional. Escuela Nacional de Ciencias Biológicas. Bases de datos SNIB CONABIO_Mamíferos Proyectos No. KE005, CC002, BC004, Y013 y P020. Ciudad de México
Peromyscus difficilis	-100.337333	19.830578	1986	Álvarez-Solórzano T. y J. C. López-Vidal. 1998. Biodiversidad de los mamíferos en el Estado de Michoacán. Escuela Nacional de Ciencias Biológicas. Instituto Politécnico Nacional. Bases de datos SNIB-CONABIO, proyecto P020. México, D. F.
Peromyscus difficilis	-98.3	19.826111	1976	López Vidal J.C., C. Elizalde Arellano, C. Y. Salas Rodríguez y C. Salazar Motolinía. 2019. Computarización de las colecciones de vertebrados terrestres de la Escuela Nacional de Ciencias Biológicas, IPN Fase 4. Instituto Politécnico Nacional. Escuela Nacional de Ciencias Biológicas. Bases de datos SNIB CONABIO_Mamíferos Proyectos No. KE005, CC002, BC004, Y013 y P020. Ciudad de México
Peromyscus difficilis	-98.501944	19.809167	1993	López Vidal J.C., C. Elizalde Arellano, C. Y. Salas Rodríguez y C. Salazar Motolinía. 2019. Computarización de las colecciones de vertebrados terrestres de la Escuela Nacional de Ciencias Biológicas, IPN Fase 4. Instituto Politécnico Nacional. Escuela Nacional de Ciencias Biológicas. Bases de datos SNIB CONABIO_Mamíferos Proyectos No. KE005, CC002, BC004, Y013 y P020. Ciudad de México
Peromyscus difficilis	-98.5978702342017	19.806991000309	2004	Global Biodiversity Information Facility [GBIF] (2018) GBIF occurrence download Mammalia. https://www.gbif.org/dataset/7f56df30-f762-11e1-a439-00145eb45e9a
Peromyscus difficilis	-98.2473059193237	19.8058811266519	1980	Ramírez Pulido J. 2007. Diversidad de los mamíferos de la Reserva de la biósfera Tehuacán-Cuicatlán, Puebla-Oaxaca, México. Unidad Iztapalapa. Universidad Autónoma Metropolitana. Bases de datos SNIB-CONABIO, proyecto BK022. México, D. F.
Peromyscus difficilis	-100.151389	19.800833	1982	Vargas-Cuenca. J., Y. Hortelano-Mocanda y F. A. Cervantes. 2014. Actualización de la base de datos del estado de Morelos de la Colección Nacional de Mamíferos del Instituto de Biología, UNAM. Colección CNMA. Instituto de Biología. Universidad Nacional Autónoma de México. Bases de datos SNIB-CONABIO, proyectos JL003, HA023 y V043. México, D. F.
Peromyscus difficilis	-100.886428	19.800542	1986	Álvarez-Solórzano T. y J. C. López-Vidal. 1998. Biodiversidad de los mamíferos en el Estado de Michoacán. Escuela Nacional de Ciencias Biológicas. Instituto Politécnico Nacional. Bases de datos SNIB-CONABIO, proyecto P020. México, D. F.
Peromyscus difficilis	-98.3025	19.795556	1976	López Vidal J.C., C. Elizalde Arellano, C. Y. Salas Rodríguez y C. Salazar Motolinía. 2019. Computarización de las colecciones de vertebrados terrestres de la Escuela Nacional de Ciencias Biológicas, IPN Fase 4. Instituto Politécnico Nacional. Escuela Nacional de Ciencias Biológicas. Bases de datos SNIB CONABIO_Mamíferos Proyectos No. KE005, CC002, BC004, Y013 y P020. Ciudad de México
Peromyscus difficilis	-97.5625675581915	19.7747736358723	1979	Ramírez Pulido J. 2007. Diversidad de los mamíferos de la Reserva de la biósfera Tehuacán-Cuicatlán, Puebla-Oaxaca, México. Unidad Iztapalapa. Universidad Autónoma Metropolitana. Bases de datos SNIB-CONABIO, proyecto BK022. México, D. F.
Peromyscus difficilis	-98.8667654339191	19.7581034365683	2003	Global Biodiversity Information Facility [GBIF] (2018) GBIF occurrence download Mammalia. https://www.gbif.org/dataset/7f56df30-f762-11e1-a439-00145eb45e9a
Peromyscus difficilis	-98.670649776786	19.754215223819	2002	Global Biodiversity Information Facility [GBIF] (2018) GBIF occurrence download Mammalia. https://www.gbif.org/dataset/7f56df30-f762-11e1-a439-00145eb45e9a
Peromyscus difficilis	-99.1125	19.747778	1976	López Vidal J.C., C. Elizalde Arellano, C. Y. Salas Rodríguez y C. Salazar Motolinía. 2019. Computarización de las colecciones de vertebrados terrestres de la Escuela Nacional de Ciencias Biológicas, IPN Fase 4. Instituto Politécnico Nacional. Escuela Nacional de Ciencias Biológicas. Bases de datos SNIB CONABIO_Mamíferos Proyectos No. KE005, CC002, BC004, Y013 y P020. Ciudad de México
Peromyscus difficilis	-98.587778	19.725556	1987	López Vidal J.C., C. Elizalde Arellano, C. Y. Salas Rodríguez y C. Salazar Motolinía. 2019. Computarización de las colecciones de vertebrados terrestres de la Escuela Nacional de Ciencias Biológicas, IPN Fase 4. Instituto Politécnico Nacional. Escuela Nacional de Ciencias Biológicas. Bases de datos SNIB CONABIO_Mamíferos Proyectos No. KE005, CC002, BC004, Y013 y P020. Ciudad de México
Peromyscus difficilis	-99.948056	19.719444	1986	López Vidal J.C., C. Elizalde Arellano, C. Y. Salas Rodríguez y C. Salazar Motolinía. 2019. Computarización de las colecciones de vertebrados terrestres de la Escuela Nacional de Ciencias Biológicas, IPN Fase 4. Instituto Politécnico Nacional. Escuela Nacional de Ciencias Biológicas. Bases de datos SNIB CONABIO_Mamíferos Proyectos No. KE005, CC002, BC004, Y013 y P020. Ciudad de México
Peromyscus difficilis	-98.7139836462253	19.7086622053891	1982	Prestridge H (2021). Biodiversity Research and Teaching Collections - TCWC Vertebrates. Version 9.4. Texas A&M University Biodiversity Research and Teaching Collections. Occurrence dataset https://doi.org/10.15468/szomia accessed via GBIF.org on 2022-07-07.
Peromyscus difficilis	-99.090556	19.704444	2004	Sánchez Cordero V., Magallón S., Espinosa, H., Reynoso V.H., Escalante, P. y Cervantes, F. 2021. Digitalización y Sistematización de las Colecciones Biológicas Nacionales del Instituto de Biología, UNAM. Universidad Nacional Autónoma de México. Instituto de Biología. Bases de datos SNIB CONABIO (vertebrados), proyecto KE002. Ciudad de México
Peromyscus difficilis	-97.7028486511066	19.7031095395416	1974	Garner H (2016). TTU Mammals Collection. Version 9.1. Museum of Texas Tech University (TTU). Occurrence dataset https://doi.org/10.15468/yocqyp accessed via GBIF.org on 2022-07-07.
Peromyscus difficilis	-97.574444	19.695556	1980	López Vidal J.C., C. Elizalde Arellano, C. Y. Salas Rodríguez y C. Salazar Motolinía. 2019. Computarización de las colecciones de vertebrados terrestres de la Escuela Nacional de Ciencias Biológicas, IPN Fase 4. Instituto Politécnico Nacional. Escuela Nacional de Ciencias Biológicas. Bases de datos SNIB CONABIO_Mamíferos Proyectos No. KE005, CC002, BC004, Y013 y P020. Ciudad de México
Peromyscus difficilis	-98.1475	19.676944	1982	Sánchez Cordero V., Magallón S., Espinosa, H., Reynoso V.H., Escalante, P. y Cervantes, F. 2021. Digitalización y Sistematización de las Colecciones Biológicas Nacionales del Instituto de Biología, UNAM. Universidad Nacional Autónoma de México. Instituto de Biología. Bases de datos SNIB CONABIO (vertebrados), proyecto KE002. Ciudad de México
Peromyscus difficilis	-98.1895260887528	19.6703315928197	1964	Bentley A, Eifler M (2022). KUBI Mammalogy Collection. Version 26.57. University of Kansas Biodiversity Institute. Occurrence dataset https://doi.org/10.15468/a3woj7 accessed via GBIF.org on 2022-07-07.
Peromyscus difficilis	-98.3345294987356	19.6622765256505	1964	Bentley A, Eifler M (2022). KUBI Mammalogy Collection. Version 26.57. University of Kansas Biodiversity Institute. Occurrence dataset https://doi.org/10.15468/a3woj7 accessed via GBIF.org on 2022-07-07.
Peromyscus difficilis	-98.2686948921481	19.6486663590923	1964	Bentley A, Eifler M (2022). KUBI Mammalogy Collection. Version 26.57. University of Kansas Biodiversity Institute. Occurrence dataset https://doi.org/10.15468/a3woj7 accessed via GBIF.org on 2022-07-07.
Peromyscus difficilis	-98.1103581157514	19.6420001500577	2008	Medrano L. y M. J. Vázquez-Cuevas. 2020. Apoyo a las colecciones biológicas de la Facultad de Ciencias de la UNAM: Fase 1. Facultad de Ciencias. Universidad Nacional Autónoma de México. Bases de datos SNIB-CONABIO (coleccion de mastozoología marina), proyecto LE002. Ciudad de México
Peromyscus difficilis	-98.038889	19.5975	1978	Sánchez Cordero V., Magallón S., Espinosa, H., Reynoso V.H., Escalante, P. y Cervantes, F. 2021. Digitalización y Sistematización de las Colecciones Biológicas Nacionales del Instituto de Biología, UNAM. Universidad Nacional Autónoma de México. Instituto de Biología. Bases de datos SNIB CONABIO (vertebrados), proyecto KE002. Ciudad de México
Peromyscus difficilis	-98.3175848755331	19.5970016138644	2007	Esselstyn J (2017). LSUMZ Mammals Collection. Louisiana State University Museum of Natural Science. Occurrence dataset https://doi.org/10.15468/wxiqf6 accessed via GBIF.org on 2022-07-07.
Peromyscus difficilis	-98.4784216581583	19.5889454978546	1982	Ramírez Pulido J. 2007. Diversidad de los mamíferos de la Reserva de la biósfera Tehuacán-Cuicatlán, Puebla-Oaxaca, México. Unidad Iztapalapa. Universidad Autónoma Metropolitana. Bases de datos SNIB-CONABIO, proyecto BK022. México, D. F.
Peromyscus difficilis	-98.048889	19.579444	1978	Sánchez Cordero V., Magallón S., Espinosa, H., Reynoso V.H., Escalante, P. y Cervantes, F. 2021. Digitalización y Sistematización de las Colecciones Biológicas Nacionales del Instituto de Biología, UNAM. Universidad Nacional Autónoma de México. Instituto de Biología. Bases de datos SNIB CONABIO (vertebrados), proyecto KE002. Ciudad de México
Peromyscus difficilis	-96.9097733886996	19.5770067463436	2007	Esselstyn J (2017). LSUMZ Mammals Collection. Louisiana State University Museum of Natural Science. Occurrence dataset https://doi.org/10.15468/wxiqf6 accessed via GBIF.org on 2022-07-07.
Peromyscus difficilis	-97.549722	19.574444	1980	López Vidal J.C., C. Elizalde Arellano, C. Y. Salas Rodríguez y C. Salazar Motolinía. 2019. Computarización de las colecciones de vertebrados terrestres de la Escuela Nacional de Ciencias Biológicas, IPN Fase 4. Instituto Politécnico Nacional. Escuela Nacional de Ciencias Biológicas. Bases de datos SNIB CONABIO_Mamíferos Proyectos No. KE005, CC002, BC004, Y013 y P020. Ciudad de México
Peromyscus difficilis	-97.384	19.572	2007	Esselstyn J (2017). LSUMZ Mammals Collection. Louisiana State University Museum of Natural Science. Occurrence dataset https://doi.org/10.15468/wxiqf6 accessed via GBIF.org on 2022-07-07.
Peromyscus difficilis	-97.6139569913402	19.5381174769685	1955	Sánchez Cordero V., Magallón S., Espinosa, H., Reynoso V.H., Escalante, P. y Cervantes, F. 2021. Digitalización y Sistematización de las Colecciones Biológicas Nacionales del Instituto de Biología, UNAM. Universidad Nacional Autónoma de México. Instituto de Biología. Bases de datos SNIB CONABIO (vertebrados), proyecto KE002. Ciudad de México
Peromyscus difficilis	-97.504232381125	19.5364508813468	1952	Bentley A, Eifler M (2022). KUBI Mammalogy Collection. Version 26.57. University of Kansas Biodiversity Institute. Occurrence dataset https://doi.org/10.15468/a3woj7 accessed via GBIF.org on 2022-07-07.
Peromyscus difficilis	-97.3531177734788	19.5306186012494	2007	Esselstyn J (2017). LSUMZ Mammals Collection. Louisiana State University Museum of Natural Science. Occurrence dataset https://doi.org/10.15468/wxiqf6 accessed via GBIF.org on 2022-07-07.
Peromyscus difficilis	-97.3475	19.524167	1993	López Vidal J.C., C. Elizalde Arellano, C. Y. Salas Rodríguez y C. Salazar Motolinía. 2019. Computarización de las colecciones de vertebrados terrestres de la Escuela Nacional de Ciencias Biológicas, IPN Fase 4. Instituto Politécnico Nacional. Escuela Nacional de Ciencias Biológicas. Bases de datos SNIB CONABIO_Mamíferos Proyectos No. KE005, CC002, BC004, Y013 y P020. Ciudad de México
Peromyscus difficilis	-99.396667	19.521667	1976	López Vidal J.C., C. Elizalde Arellano, C. Y. Salas Rodríguez y C. Salazar Motolinía. 2019. Computarización de las colecciones de vertebrados terrestres de la Escuela Nacional de Ciencias Biológicas, IPN Fase 4. Instituto Politécnico Nacional. Escuela Nacional de Ciencias Biológicas. Bases de datos SNIB CONABIO_Mamíferos Proyectos No. KE005, CC002, BC004, Y013 y P020. Ciudad de México
Peromyscus difficilis	-98.3375850519078	19.509227642843	2002	Ceballos G. 2002. Actualización de la base de datos del Atlas Mastozoológico de México. Instituto de Ecología. Universidad Nacional Autónoma de México. Bases de datos SNIB-CONABIO, proyectos T009 y A003. México, D. F.
Peromyscus difficilis	-98.0450780809682	19.4972850864511	2002	Ceballos G. 2002. Actualización de la base de datos del Atlas Mastozoológico de México. Instituto de Ecología. Universidad Nacional Autónoma de México. Bases de datos SNIB-CONABIO, proyectos T009 y A003. México, D. F.
Peromyscus difficilis	-98.0925792068262	19.4972849429911	1983	Prestridge H (2021). Biodiversity Research and Teaching Collections - TCWC Vertebrates. Version 9.4. Texas A&M University Biodiversity Research and Teaching Collections. Occurrence dataset https://doi.org/10.15468/szomia accessed via GBIF.org on 2022-07-07.
Peromyscus difficilis	-98.1123016742385	19.4972848833694	1984	Prestridge H (2021). Biodiversity Research and Teaching Collections - TCWC Vertebrates. Version 9.4. Texas A&M University Biodiversity Research and Teaching Collections. Occurrence dataset https://doi.org/10.15468/szomia accessed via GBIF.org on 2022-07-07.
Peromyscus difficilis	-97.4750645409059	19.4917310517341	1956	Millen B, Lim B (2018). Mammalogy Collection - Royal Ontario Museum. Version 11.5. Royal Ontario Museum. Occurrence dataset https://doi.org/10.15468/2rlrvh accessed via GBIF.org on 2022-07-07.
Peromyscus difficilis	-97.795556	19.490278	1978	Global Biodiversity Information Facility [GBIF] (2018) GBIF occurrence download Mammalia. https://www.gbif.org/dataset/7f56df30-f762-11e1-a439-00145eb45e9aIB-UNAM: 31126
Peromyscus difficilis	-97.328333	19.482778	1978	López Vidal J.C., C. Elizalde Arellano, C. Y. Salas Rodríguez y C. Salazar Motolinía. 2019. Computarización de las colecciones de vertebrados terrestres de la Escuela Nacional de Ciencias Biológicas, IPN Fase 4. Instituto Politécnico Nacional. Escuela Nacional de Ciencias Biológicas. Bases de datos SNIB CONABIO_Mamíferos Proyectos No. KE005, CC002, BC004, Y013 y P020. Ciudad de México
Peromyscus difficilis	-97.551111	19.468056	1980	López Vidal J.C., C. Elizalde Arellano, C. Y. Salas Rodríguez y C. Salazar Motolinía. 2019. Computarización de las colecciones de vertebrados terrestres de la Escuela Nacional de Ciencias Biológicas, IPN Fase 4. Instituto Politécnico Nacional. Escuela Nacional de Ciencias Biológicas. Bases de datos SNIB CONABIO_Mamíferos Proyectos No. KE005, CC002, BC004, Y013 y P020. Ciudad de México
Peromyscus difficilis	-98.0834118645704	19.4600637073447	1984	Prestridge H (2021). Biodiversity Research and Teaching Collections - TCWC Vertebrates. Version 9.4. Texas A&M University Biodiversity Research and Teaching Collections. Occurrence dataset https://doi.org/10.15468/szomia accessed via GBIF.org on 2022-07-07.
Peromyscus difficilis	-98.103333	19.458611	1982	Sánchez Cordero V., Magallón S., Espinosa, H., Reynoso V.H., Escalante, P. y Cervantes, F. 2021. Digitalización y Sistematización de las Colecciones Biológicas Nacionales del Instituto de Biología, UNAM. Universidad Nacional Autónoma de México. Instituto de Biología. Bases de datos SNIB CONABIO (vertebrados), proyecto KE002. Ciudad de México
Peromyscus difficilis	-97.6903475201102	19.4525652375392	1956	Whiting A (2022). Brigham Young University Life Science Museum (BYU) Mammal Collection (Arctos). Version 1.14. Brigham Young University Life Science Museum. Occurrence dataset https://doi.org/10.15468/5sdbbp accessed via GBIF.org on 2022-07-07.
Peromyscus difficilis	-98.3703636354467	19.4522862004448	1991	León P. L. y V. Z. A. Ávila. 2012. Actualización de la base de datos de la Colección de mamíferos del Museo de Zoología 'Alfonso L. Herrera'. Colección Maztozoológica MZFC. Facultad de Ciencias. Universidad Nacional Autónoma de México. Bases de datos SNIB-CONABIO, proyectos EC010, J123, M099, B002 y H160. México, D. F.
Peromyscus difficilis	-97.6417353576571	19.4497885121446	1991	León P. L. y V. Z. A. Ávila. 2012. Actualización de la base de datos de la Colección de mamíferos del Museo de Zoología 'Alfonso L. Herrera'. Colección Maztozoológica MZFC. Facultad de Ciencias. Universidad Nacional Autónoma de México. Bases de datos SNIB-CONABIO, proyectos EC010, J123, M099, B002 y H160. México, D. F.
Peromyscus difficilis	-98.1570244855576	19.423399196961	1956	Whiting A (2022). Brigham Young University Life Science Museum (BYU) Mammal Collection (Arctos). Version 1.14. Brigham Young University Life Science Museum. Occurrence dataset https://doi.org/10.15468/5sdbbp accessed via GBIF.org on 2022-07-07.
Peromyscus difficilis	-97.405833	19.421389	1978	López Vidal J.C., C. Elizalde Arellano, C. Y. Salas Rodríguez y C. Salazar Motolinía. 2019. Computarización de las colecciones de vertebrados terrestres de la Escuela Nacional de Ciencias Biológicas, IPN Fase 4. Instituto Politécnico Nacional. Escuela Nacional de Ciencias Biológicas. Bases de datos SNIB CONABIO_Mamíferos Proyectos No. KE005, CC002, BC004, Y013 y P020. Ciudad de México
Peromyscus difficilis	-98.39480809015	19.4156208389007	1991	León P. L. y V. Z. A. Ávila. 2012. Actualización de la base de datos de la Colección de mamíferos del Museo de Zoología 'Alfonso L. Herrera'. Colección Maztozoológica MZFC. Facultad de Ciencias. Universidad Nacional Autónoma de México. Bases de datos SNIB-CONABIO, proyectos EC010, J123, M099, B002 y H160. México, D. F.
Peromyscus difficilis	-97.441389	19.4125	2001	López Vidal J.C., C. Elizalde Arellano, C. Y. Salas Rodríguez y C. Salazar Motolinía. 2019. Computarización de las colecciones de vertebrados terrestres de la Escuela Nacional de Ciencias Biológicas, IPN Fase 4. Instituto Politécnico Nacional. Escuela Nacional de Ciencias Biológicas. Bases de datos SNIB CONABIO_Mamíferos Proyectos No. KE005, CC002, BC004, Y013 y P020. Ciudad de México
Peromyscus difficilis	-97.7172920025783	19.405345361735	2004	León P. L. y V. Z. A. Ávila. 2012. Actualización de la base de datos de la Colección de mamíferos del Museo de Zoología 'Alfonso L. Herrera'. Colección Maztozoológica MZFC. Facultad de Ciencias. Universidad Nacional Autónoma de México. Bases de datos SNIB-CONABIO, proyectos EC010, J123, M099, B002 y H160. México, D. F.
Peromyscus difficilis	-97.9950765861168	19.4047895550037	1987	Ramírez Pulido J. 2007. Diversidad de los mamíferos de la Reserva de la biósfera Tehuacán-Cuicatlán, Puebla-Oaxaca, México. Unidad Iztapalapa. Universidad Autónoma Metropolitana. Bases de datos SNIB-CONABIO, proyecto BK022. México, D. F.
Peromyscus difficilis	-96.984444	19.402778	1991	López Vidal J.C., C. Elizalde Arellano, C. Y. Salas Rodríguez y C. Salazar Motolinía. 2019. Computarización de las colecciones de vertebrados terrestres de la Escuela Nacional de Ciencias Biológicas, IPN Fase 4. Instituto Politécnico Nacional. Escuela Nacional de Ciencias Biológicas. Bases de datos SNIB CONABIO_Mamíferos Proyectos No. KE005, CC002, BC004, Y013 y P020. Ciudad de México
Peromyscus difficilis	-97.4575	19.390556	2001	López Vidal J.C., C. Elizalde Arellano, C. Y. Salas Rodríguez y C. Salazar Motolinía. 2019. Computarización de las colecciones de vertebrados terrestres de la Escuela Nacional de Ciencias Biológicas, IPN Fase 4. Instituto Politécnico Nacional. Escuela Nacional de Ciencias Biológicas. Bases de datos SNIB CONABIO_Mamíferos Proyectos No. KE005, CC002, BC004, Y013 y P020. Ciudad de México
Peromyscus difficilis	-97.486389	19.3875	2001	López Vidal J.C., C. Elizalde Arellano, C. Y. Salas Rodríguez y C. Salazar Motolinía. 2019. Computarización de las colecciones de vertebrados terrestres de la Escuela Nacional de Ciencias Biológicas, IPN Fase 4. Instituto Politécnico Nacional. Escuela Nacional de Ciencias Biológicas. Bases de datos SNIB CONABIO_Mamíferos Proyectos No. KE005, CC002, BC004, Y013 y P020. Ciudad de México
Peromyscus difficilis	-98.6695364754707	19.3817325841369	1973	Garner H (2016). TTU Mammals Collection. Version 9.1. Museum of Texas Tech University (TTU). Occurrence dataset https://doi.org/10.15468/yocqyp accessed via GBIF.org on 2022-07-07.
Peromyscus difficilis	-98.037021458351	19.3684021296593	2004	León P. L. y V. Z. A. Ávila. 2012. Actualización de la base de datos de la Colección de mamíferos del Museo de Zoología 'Alfonso L. Herrera'. Colección Maztozoológica MZFC. Facultad de Ciencias. Universidad Nacional Autónoma de México. Bases de datos SNIB-CONABIO, proyectos EC010, J123, M099, B002 y H160. México, D. F.
Peromyscus difficilis	-97.4720080382516	19.3611821549548	1956	Whiting A (2022). Brigham Young University Life Science Museum (BYU) Mammal Collection (Arctos). Version 1.14. Brigham Young University Life Science Museum. Occurrence dataset https://doi.org/10.15468/5sdbbp accessed via GBIF.org on 2022-07-07.
Peromyscus difficilis	-97.719722	19.359167	1982	Vargas-Cuenca. J., Y. Hortelano-Mocanda y F. A. Cervantes. 2014. Actualización de la base de datos del estado de Morelos de la Colección Nacional de Mamíferos del Instituto de Biología, UNAM. Colección CNMA. Instituto de Biología. Universidad Nacional Autónoma de México. Bases de datos SNIB-CONABIO, proyectos JL003, HA023 y V043. México, D. F.
Peromyscus difficilis	-97.709444	19.359167	1982	Vargas-Cuenca. J., Y. Hortelano-Mocanda y F. A. Cervantes. 2014. Actualización de la base de datos del estado de Morelos de la Colección Nacional de Mamíferos del Instituto de Biología, UNAM. Colección CNMA. Instituto de Biología. Universidad Nacional Autónoma de México. Bases de datos SNIB-CONABIO, proyectos JL003, HA023 y V043. México, D. F.
Peromyscus difficilis	-98.1511911162023	19.3545134349508	2004	León P. L. y V. Z. A. Ávila. 2012. Actualización de la base de datos de la Colección de mamíferos del Museo de Zoología 'Alfonso L. Herrera'. Colección Maztozoológica MZFC. Facultad de Ciencias. Universidad Nacional Autónoma de México. Bases de datos SNIB-CONABIO, proyectos EC010, J123, M099, B002 y H160. México, D. F.
Peromyscus difficilis	-97.9000741633066	19.3534032426806	1956	Whiting A (2022). Brigham Young University Life Science Museum (BYU) Mammal Collection (Arctos). Version 1.14. Brigham Young University Life Science Museum. Occurrence dataset https://doi.org/10.15468/5sdbbp accessed via GBIF.org on 2022-07-07.
Peromyscus difficilis	-97.636	19.353	2007	Esselstyn J (2017). LSUMZ Mammals Collection. Louisiana State University Museum of Natural Science. Occurrence dataset https://doi.org/10.15468/wxiqf6 accessed via GBIF.org on 2022-07-07.
Peromyscus difficilis	-97.665	19.35	2007	Esselstyn J (2017). LSUMZ Mammals Collection. Louisiana State University Museum of Natural Science. Occurrence dataset https://doi.org/10.15468/wxiqf6 accessed via GBIF.org on 2022-07-07.
Peromyscus difficilis	-97.5042317452014	19.3436828776219	2004	León P. L. y V. Z. A. Ávila. 2012. Actualización de la base de datos de la Colección de mamíferos del Museo de Zoología 'Alfonso L. Herrera'. Colección Maztozoológica MZFC. Facultad de Ciencias. Universidad Nacional Autónoma de México. Bases de datos SNIB-CONABIO, proyectos EC010, J123, M099, B002 y H160. México, D. F.
Peromyscus difficilis	-98.0862085165211	19.3364054782964	1984	Global Biodiversity Information Facility [GBIF] (2018) GBIF occurrence download Mammalia. https://www.gbif.org/dataset/7f56df30-f762-11e1-a439-00145eb45e9aTCWC-TAMUT: 2437993
Peromyscus difficilis	-97.3208933684116	19.335627796372	1977	Global Biodiversity Information Facility [GBIF] (2018) GBIF occurrence download Mammalia. https://www.gbif.org/dataset/7f56df30-f762-11e1-a439-00145eb45e9aENCB-IPN: 11806
Peromyscus difficilis	-97.3925	19.33	1977	López Vidal J.C., C. Elizalde Arellano, C. Y. Salas Rodríguez y C. Salazar Motolinía. 2019. Computarización de las colecciones de vertebrados terrestres de la Escuela Nacional de Ciencias Biológicas, IPN Fase 4. Instituto Politécnico Nacional. Escuela Nacional de Ciencias Biológicas. Bases de datos SNIB CONABIO_Mamíferos Proyectos No. KE005, CC002, BC004, Y013 y P020. Ciudad de México
Peromyscus difficilis	-98.986389	19.326389	2008	León P. L., V. Z. A. Ávila. 2012. Actualización de la base de datos de la Colección de mamíferos del Museo de Zoología 'Alfonso L. Herrera'. Colección Maztozoológica MZFC. Facultad de Ciencias. Universidad Nacional Autónoma de México. Bases de datos SNIB-CONABIO, proyectos EC010, J123, M099, B002 y H160. México, D. F.
Peromyscus difficilis	-97.451389	19.3225	1977	López Vidal J.C., C. Elizalde Arellano, C. Y. Salas Rodríguez y C. Salazar Motolinía. 2019. Computarización de las colecciones de vertebrados terrestres de la Escuela Nacional de Ciencias Biológicas, IPN Fase 4. Instituto Politécnico Nacional. Escuela Nacional de Ciencias Biológicas. Bases de datos SNIB CONABIO_Mamíferos Proyectos No. KE005, CC002, BC004, Y013 y P020. Ciudad de México
Peromyscus difficilis	-97.391389	19.3175	1984	López Vidal J.C., C. Elizalde Arellano, C. Y. Salas Rodríguez y C. Salazar Motolinía. 2019. Computarización de las colecciones de vertebrados terrestres de la Escuela Nacional de Ciencias Biológicas, IPN Fase 4. Instituto Politécnico Nacional. Escuela Nacional de Ciencias Biológicas. Bases de datos SNIB CONABIO_Mamíferos Proyectos No. KE005, CC002, BC004, Y013 y P020. Ciudad de México
Peromyscus difficilis	-98.279527019544	19.3142369319115	2004	León P. L., V. Z. A. Ávila. 2012. Actualización de la base de datos de la Colección de mamíferos del Museo de Zoología 'Alfonso L. Herrera'. Colección Maztozoológica MZFC. Facultad de Ciencias. Universidad Nacional Autónoma de México. Bases de datos SNIB-CONABIO, proyectos EC010, J123, M099, B002 y H160. México, D. F.
Peromyscus difficilis	-99.31	19.311667	2004	León P. L., V. Z. A. Ávila. 2012. Actualización de la base de datos de la Colección de mamíferos del Museo de Zoología 'Alfonso L. Herrera'. Colección Maztozoológica MZFC. Facultad de Ciencias. Universidad Nacional Autónoma de México. Bases de datos SNIB-CONABIO, proyectos EC010, J123, M099, B002 y H160. México, D. F.
Peromyscus difficilis	-98.9695433225434	19.3103460037655	2004	León P. L. y V. Z. A. Ávila. 2012. Actualización de la base de datos de la Colección de mamíferos del Museo de Zoología 'Alfonso L. Herrera'. Colección Maztozoológica MZFC. Facultad de Ciencias. Universidad Nacional Autónoma de México. Bases de datos SNIB-CONABIO, proyectos EC010, J123, M099, B002 y H160. México, D. F.
Peromyscus difficilis	-97.6995132389518	19.3020172466902	1984	Prestridge H (2021). Biodiversity Research and Teaching Collections - TCWC Vertebrates. Version 9.4. Texas A&M University Biodiversity Research and Teaching Collections. Occurrence dataset https://doi.org/10.15468/szomia accessed via GBIF.org on 2022-07-07.
Peromyscus difficilis	-97.5375653924144	19.3000728191098	2002	Ceballos G. 2002. Actualización de la base de datos del Atlas Mastozoológico de México. Instituto de Ecología. Universidad Nacional Autónoma de México. Bases de datos SNIB-CONABIO, proyectos T009 y A003. México, D. F.
Peromyscus difficilis	-98.0289660171085	19.2934056637604	1984	Prestridge H (2021). Biodiversity Research and Teaching Collections - TCWC Vertebrates. Version 9.4. Texas A&M University Biodiversity Research and Teaching Collections. Occurrence dataset https://doi.org/10.15468/szomia accessed via GBIF.org on 2022-07-07.
Peromyscus difficilis	-97.67	19.290278	1980	López Vidal J.C., C. Elizalde Arellano, C. Y. Salas Rodríguez y C. Salazar Motolinía. 2019. Computarización de las colecciones de vertebrados terrestres de la Escuela Nacional de Ciencias Biológicas, IPN Fase 4. Instituto Politécnico Nacional. Escuela Nacional de Ciencias Biológicas. Bases de datos SNIB CONABIO_Mamíferos Proyectos No. KE005, CC002, BC004, Y013 y P020. Ciudad de México
Peromyscus difficilis	-97.378	19.28	2007	Esselstyn J (2017). LSUMZ Mammals Collection. Louisiana State University Museum of Natural Science. Occurrence dataset https://doi.org/10.15468/wxiqf6 accessed via GBIF.org on 2022-07-07.
Peromyscus difficilis	-99.286389	19.277778	2006	León P. L., V. Z. A. Ávila. 2012. Actualización de la base de datos de la Colección de mamíferos del Museo de Zoología 'Alfonso L. Herrera'. Colección Maztozoológica MZFC. Facultad de Ciencias. Universidad Nacional Autónoma de México. Bases de datos SNIB-CONABIO, proyectos EC010, J123, M099, B002 y H160. México, D. F.
Peromyscus difficilis	-97.9734086354792	19.2736847545004	1980	Ramírez Pulido J. 2007. Diversidad de los mamíferos de la Reserva de la biósfera Tehuacán-Cuicatlán, Puebla-Oaxaca, México. Unidad Iztapalapa. Universidad Autónoma Metropolitana. Bases de datos SNIB-CONABIO, proyecto BK022. México, D. F.
Peromyscus difficilis	-99.296111	19.261944	2006	León P. L., V. Z. A. Ávila. 2012. Actualización de la base de datos de la Colección de mamíferos del Museo de Zoología 'Alfonso L. Herrera'. Colección Maztozoológica MZFC. Facultad de Ciencias. Universidad Nacional Autónoma de México. Bases de datos SNIB-CONABIO, proyectos EC010, J123, M099, B002 y H160. México, D. F.
Peromyscus difficilis	-99.327222	19.261667	2206	León P. L., V. Z. A. Ávila. 2012. Actualización de la base de datos de la Colección de mamíferos del Museo de Zoología 'Alfonso L. Herrera'. Colección Maztozoológica MZFC. Facultad de Ciencias. Universidad Nacional Autónoma de México. Bases de datos SNIB-CONABIO, proyectos EC010, J123, M099, B002 y H160. México, D. F.
Peromyscus difficilis	-97.5250649416782	19.2531310544597	1974	Garner H (2016). TTU Mammals Collection. Version 9.1. Museum of Texas Tech University (TTU). Occurrence dataset https://doi.org/10.15468/yocqyp accessed via GBIF.org on 2022-07-07.
Peromyscus difficilis	-98.2350817411061	19.24674022932	1979	Ramírez Pulido J. 2007. Diversidad de los mamíferos de la Reserva de la biósfera Tehuacán-Cuicatlán, Puebla-Oaxaca, México. Unidad Iztapalapa. Universidad Autónoma Metropolitana. Bases de datos SNIB-CONABIO, proyecto BK022. México, D. F.
Peromyscus difficilis	-99.049444	19.226944	2000	López Vidal J.C., C. Elizalde Arellano, C. Y. Salas Rodríguez y C. Salazar Motolinía. 2019. Computarización de las colecciones de vertebrados terrestres de la Escuela Nacional de Ciencias Biológicas, IPN Fase 4. Instituto Politécnico Nacional. Escuela Nacional de Ciencias Biológicas. Bases de datos SNIB CONABIO_Mamíferos Proyectos No. KE005, CC002, BC004, Y013 y P020. Ciudad de México
Peromyscus difficilis	-97.638956516719	19.2150765003706	1989	León P. L. y V. Z. A. Ávila. 2012. Actualización de la base de datos de la Colección de mamíferos del Museo de Zoología 'Alfonso L. Herrera'. Colección Maztozoológica MZFC. Facultad de Ciencias. Universidad Nacional Autónoma de México. Bases de datos SNIB-CONABIO, proyectos EC010, J123, M099, B002 y H160. México, D. F.
Peromyscus difficilis	-97.830556	19.213056	1980	López Vidal J.C., C. Elizalde Arellano, C. Y. Salas Rodríguez y C. Salazar Motolinía. 2019. Computarización de las colecciones de vertebrados terrestres de la Escuela Nacional de Ciencias Biológicas, IPN Fase 4. Instituto Politécnico Nacional. Escuela Nacional de Ciencias Biológicas. Bases de datos SNIB CONABIO_Mamíferos Proyectos No. KE005, CC002, BC004, Y013 y P020. Ciudad de México
Peromyscus difficilis	-99.258333	19.208333	1989	León P. L. y V. Z. A. Ávila. 2012. Actualización de la base de datos de la Colección de mamíferos del Museo de Zoología 'Alfonso L. Herrera'. Colección Maztozoológica MZFC. Facultad de Ciencias. Universidad Nacional Autónoma de México. Bases de datos SNIB-CONABIO, proyectos EC010, J123, M099, B002 y H160. México, D. F.
Peromyscus difficilis	-97.9095178335009	19.1867440229744	1989	León P. L. y V. Z. A. Ávila. 2012. Actualización de la base de datos de la Colección de mamíferos del Museo de Zoología 'Alfonso L. Herrera'. Colección Maztozoológica MZFC. Facultad de Ciencias. Universidad Nacional Autónoma de México. Bases de datos SNIB-CONABIO, proyectos EC010, J123, M099, B002 y H160. México, D. F.
Peromyscus difficilis	-97.827778	19.183056	1980	López Vidal J.C., C. Elizalde Arellano, C. Y. Salas Rodríguez y C. Salazar Motolinía. 2019. Computarización de las colecciones de vertebrados terrestres de la Escuela Nacional de Ciencias Biológicas, IPN Fase 4. Instituto Politécnico Nacional. Escuela Nacional de Ciencias Biológicas. Bases de datos SNIB CONABIO_Mamíferos Proyectos No. KE005, CC002, BC004, Y013 y P020. Ciudad de México
Peromyscus difficilis	-97.9275742445394	19.1817442036174	1988	León P. L. y V. Z. A. Ávila. 2012. Actualización de la base de datos de la Colección de mamíferos del Museo de Zoología 'Alfonso L. Herrera'. Colección Maztozoológica MZFC. Facultad de Ciencias. Universidad Nacional Autónoma de México. Bases de datos SNIB-CONABIO, proyectos EC010, J123, M099, B002 y H160. México, D. F.
Peromyscus difficilis	-97.700556	19.173056	1980	López Vidal J.C., C. Elizalde Arellano, C. Y. Salas Rodríguez y C. Salazar Motolinía. 2019. Computarización de las colecciones de vertebrados terrestres de la Escuela Nacional de Ciencias Biológicas, IPN Fase 4. Instituto Politécnico Nacional. Escuela Nacional de Ciencias Biológicas. Bases de datos SNIB CONABIO_Mamíferos Proyectos No. KE005, CC002, BC004, Y013 y P020. Ciudad de México
Peromyscus difficilis	-98.9500983868703	19.1709086082489	1980	López Vidal J.C., C. Elizalde Arellano, C. Y. Salas Rodríguez y C. Salazar Motolinía. 2019. Computarización de las colecciones de vertebrados terrestres de la Escuela Nacional de Ciencias Biológicas, IPN Fase 4. Instituto Politécnico Nacional. Escuela Nacional de Ciencias Biológicas. Bases de datos SNIB CONABIO_Mamíferos Proyectos No. KE005, CC002, BC004, Y013 y P020. Ciudad de México
Peromyscus difficilis	-97.910556	19.168056	1988	León P. L. y V. Z. A. Ávila. 2012. Actualización de la base de datos de la Colección de mamíferos del Museo de Zoología 'Alfonso L. Herrera'. Colección Maztozoológica MZFC. Facultad de Ciencias. Universidad Nacional Autónoma de México. Bases de datos SNIB-CONABIO, proyectos EC010, J123, M099, B002 y H160. México, D. F.
Peromyscus difficilis	-99.191389	19.157222	2009	León P. L., V. Z. A. Ávila. 2012. Actualización de la base de datos de la Colección de mamíferos del Museo de Zoología 'Alfonso L. Herrera'. Colección Maztozoológica MZFC. Facultad de Ciencias. Universidad Nacional Autónoma de México. Bases de datos SNIB-CONABIO, proyectos EC010, J123, M099, B002 y H160. México, D. F.
Peromyscus difficilis	-99.269111	19.15675	2009	Botello F., M. Aranda y V. Sánchez-Cordero. 2010. Fortalecimiento de la Colección de fotocolectas biológicas (CFB): una propuesta del uso de la imagen digital al servicio del conocimiento de la biodiversidad. Colección CNFB. Instituto de Biología. Universidad Nacional Autónoma de México. Bases de datos SNIB-CONABIO, proyecto FS0030. México, D. F.
Peromyscus difficilis	-97.895833	19.148056	1985	López Vidal J.C., C. Elizalde Arellano, C. Y. Salas Rodríguez y C. Salazar Motolinía. 2019. Computarización de las colecciones de vertebrados terrestres de la Escuela Nacional de Ciencias Biológicas, IPN Fase 4. Instituto Politécnico Nacional. Escuela Nacional de Ciencias Biológicas. Bases de datos SNIB CONABIO_Mamíferos Proyectos No. KE005, CC002, BC004, Y013 y P020. Ciudad de México
Peromyscus difficilis	-98.762778	19.147778	1985	López Vidal J.C., C. Elizalde Arellano, C. Y. Salas Rodríguez y C. Salazar Motolinía. 2019. Computarización de las colecciones de vertebrados terrestres de la Escuela Nacional de Ciencias Biológicas, IPN Fase 4. Instituto Politécnico Nacional. Escuela Nacional de Ciencias Biológicas. Bases de datos SNIB CONABIO_Mamíferos Proyectos No. KE005, CC002, BC004, Y013 y P020. Ciudad de México
Peromyscus difficilis	-99.458333	19.139167	1985	López Vidal J.C., C. Elizalde Arellano, C. Y. Salas Rodríguez y C. Salazar Motolinía. 2019. Computarización de las colecciones de vertebrados terrestres de la Escuela Nacional de Ciencias Biológicas, IPN Fase 4. Instituto Politécnico Nacional. Escuela Nacional de Ciencias Biológicas. Bases de datos SNIB CONABIO_Mamíferos Proyectos No. KE005, CC002, BC004, Y013 y P020. Ciudad de México
Peromyscus difficilis	-98.716944	19.138056	1984	León P. L., V. Z. A. Ávila. 2012. Actualización de la base de datos de la Colección de mamíferos del Museo de Zoología 'Alfonso L. Herrera'. Colección Maztozoológica MZFC. Facultad de Ciencias. Universidad Nacional Autónoma de México. Bases de datos SNIB-CONABIO, proyectos EC010, J123, M099, B002 y H160. México, D. F.
Peromyscus difficilis	-97.540556	19.138056	1984	León P. L., V. Z. A. Ávila. 2012. Actualización de la base de datos de la Colección de mamíferos del Museo de Zoología 'Alfonso L. Herrera'. Colección Maztozoológica MZFC. Facultad de Ciencias. Universidad Nacional Autónoma de México. Bases de datos SNIB-CONABIO, proyectos EC010, J123, M099, B002 y H160. México, D. F.
Peromyscus difficilis	-99.501389	19.130833	1985	López Vidal J.C., C. Elizalde Arellano, C. Y. Salas Rodríguez y C. Salazar Motolinía. 2019. Computarización de las colecciones de vertebrados terrestres de la Escuela Nacional de Ciencias Biológicas, IPN Fase 4. Instituto Politécnico Nacional. Escuela Nacional de Ciencias Biológicas. Bases de datos SNIB CONABIO_Mamíferos Proyectos No. KE005, CC002, BC004, Y013 y P020. Ciudad de México
Peromyscus difficilis	-99.194167	19.110556	1989	Global Biodiversity Information Facility [GBIF] (2018) GBIF occurrence download Mammalia. https://www.gbif.org/dataset/7f56df30-f762-11e1-a439-00145eb45e9aFC-UNAM: 8119
Peromyscus difficilis	-99.505833	19.11	1988	León P. L., V. Z. A. Ávila. 2012. Actualización de la base de datos de la Colección de mamíferos del Museo de Zoología 'Alfonso L. Herrera'. Colección Maztozoológica MZFC. Facultad de Ciencias. Universidad Nacional Autónoma de México. Bases de datos SNIB-CONABIO, proyectos EC010, J123, M099, B002 y H160. México, D. F.
Peromyscus difficilis	-97.576389	19.106667	1978	López Vidal J.C., C. Elizalde Arellano, C. Y. Salas Rodríguez y C. Salazar Motolinía. 2019. Computarización de las colecciones de vertebrados terrestres de la Escuela Nacional de Ciencias Biológicas, IPN Fase 4. Instituto Politécnico Nacional. Escuela Nacional de Ciencias Biológicas. Bases de datos SNIB CONABIO_Mamíferos Proyectos No. KE005, CC002, BC004, Y013 y P020. Ciudad de México
Peromyscus difficilis	-99.116667	19.104167	1978	López Vidal J.C., C. Elizalde Arellano, C. Y. Salas Rodríguez y C. Salazar Motolinía. 2019. Computarización de las colecciones de vertebrados terrestres de la Escuela Nacional de Ciencias Biológicas, IPN Fase 4. Instituto Politécnico Nacional. Escuela Nacional de Ciencias Biológicas. Bases de datos SNIB CONABIO_Mamíferos Proyectos No. KE005, CC002, BC004, Y013 y P020. Ciudad de México
Peromyscus difficilis	-99.1275	19.100556	2000	López Vidal J.C., C. Elizalde Arellano, C. Y. Salas Rodríguez y C. Salazar Motolinía. 2019. Computarización de las colecciones de vertebrados terrestres de la Escuela Nacional de Ciencias Biológicas, IPN Fase 4. Instituto Politécnico Nacional. Escuela Nacional de Ciencias Biológicas. Bases de datos SNIB CONABIO_Mamíferos Proyectos No. KE005, CC002, BC004, Y013 y P020. Ciudad de México
Peromyscus difficilis	-99.291667	19.1	1995	Velázquez J. A. y F. J. Romero-Malpica. 1998. Análisis de la heterogeneidad ambiental y conectividad de las áreas naturales del sur del Valle de México. Facultad de Ciencias. Universidad Nacional Autónoma de México. Bases de datos SNIB-CONABIO, proyecto B144. México, D. F.
Peromyscus difficilis	-99.244167	19.098889	2009	González-Cózatl F. 2012. Computarización de la colección de mamíferos del Centro de Educación Ambiental e Investigación Sierra de Huautla (CEAMISH) de la Universidad Autónoma del Estado de Morelos (UAEM). Colección CMC. Centro de Investigación en Biodiversidad y Conservación. Universidad Autónoma del Estado de Morelos. Bases de datos SNIB-CONABIO, proyecto HC022. México, D. F.
Peromyscus difficilis	-99.202222	19.092778	2009	González-Cózatl F. 2012. Computarización de la colección de mamíferos del Centro de Educación Ambiental e Investigación Sierra de Huautla (CEAMISH) de la Universidad Autónoma del Estado de Morelos (UAEM). Colección CMC. Centro de Investigación en Biodiversidad y Conservación. Universidad Autónoma del Estado de Morelos. Bases de datos SNIB-CONABIO, proyecto HC022. México, D. F.
Peromyscus difficilis	-99.379444	19.086667	2001	López Vidal J.C., C. Elizalde Arellano, C. Y. Salas Rodríguez y C. Salazar Motolinía. 2019. Computarización de las colecciones de vertebrados terrestres de la Escuela Nacional de Ciencias Biológicas, IPN Fase 4. Instituto Politécnico Nacional. Escuela Nacional de Ciencias Biológicas. Bases de datos SNIB CONABIO_Mamíferos Proyectos No. KE005, CC002, BC004, Y013 y P020. Ciudad de México
Peromyscus difficilis	-98.974444	19.086389	2001	López Vidal J.C., C. Elizalde Arellano, C. Y. Salas Rodríguez y C. Salazar Motolinía. 2019. Computarización de las colecciones de vertebrados terrestres de la Escuela Nacional de Ciencias Biológicas, IPN Fase 4. Instituto Politécnico Nacional. Escuela Nacional de Ciencias Biológicas. Bases de datos SNIB CONABIO_Mamíferos Proyectos No. KE005, CC002, BC004, Y013 y P020. Ciudad de México
Peromyscus difficilis	-98.951389	19.083333	1991	Velázquez J. A. y F. J. Romero-Malpica. 1998. Análisis de la heterogeneidad ambiental y conectividad de las áreas naturales del sur del Valle de México. Facultad de Ciencias. Universidad Nacional Autónoma de México. Bases de datos SNIB-CONABIO, proyecto B144. México, D. F.
Peromyscus difficilis	-99.142778	19.083056	1964	López Vidal J.C., C. Elizalde Arellano, C. Y. Salas Rodríguez y C. Salazar Motolinía. 2019. Computarización de las colecciones de vertebrados terrestres de la Escuela Nacional de Ciencias Biológicas, IPN Fase 4. Instituto Politécnico Nacional. Escuela Nacional de Ciencias Biológicas. Bases de datos SNIB CONABIO_Mamíferos Proyectos No. KE005, CC002, BC004, Y013 y P020. Ciudad de México
Peromyscus difficilis	-98.722778	19.083056	1991	López Vidal J.C., C. Elizalde Arellano, C. Y. Salas Rodríguez y C. Salazar Motolinía. 2019. Computarización de las colecciones de vertebrados terrestres de la Escuela Nacional de Ciencias Biológicas, IPN Fase 4. Instituto Politécnico Nacional. Escuela Nacional de Ciencias Biológicas. Bases de datos SNIB CONABIO_Mamíferos Proyectos No. KE005, CC002, BC004, Y013 y P020. Ciudad de México
Peromyscus difficilis	-98.996111	19.082222	2000	López Vidal J.C., C. Elizalde Arellano, C. Y. Salas Rodríguez y C. Salazar Motolinía. 2019. Computarización de las colecciones de vertebrados terrestres de la Escuela Nacional de Ciencias Biológicas, IPN Fase 4. Instituto Politécnico Nacional. Escuela Nacional de Ciencias Biológicas. Bases de datos SNIB CONABIO_Mamíferos Proyectos No. KE005, CC002, BC004, Y013 y P020. Ciudad de México
Peromyscus difficilis	-98.978611	19.076111	1999	López Vidal J.C., C. Elizalde Arellano, C. Y. Salas Rodríguez y C. Salazar Motolinía. 2019. Computarización de las colecciones de vertebrados terrestres de la Escuela Nacional de Ciencias Biológicas, IPN Fase 4. Instituto Politécnico Nacional. Escuela Nacional de Ciencias Biológicas. Bases de datos SNIB CONABIO_Mamíferos Proyectos No. KE005, CC002, BC004, Y013 y P020. Ciudad de México
Peromyscus difficilis	-98.6968920623903	19.0691531714319	2000	González-Cózatl F. 2012. Computarización de la colección de mamíferos del Centro de Educación Ambiental e Investigación Sierra de Huautla (CEAMISH) de la Universidad Autónoma del Estado de Morelos (UAEM). Colección CMC. Centro de Investigación en Biodiversidad y Conservación. Universidad Autónoma del Estado de Morelos. Bases de datos SNIB-CONABIO, proyecto HC022. México, D. F.
Peromyscus difficilis	-98.835556	19.055556	1984	López Vidal J.C., C. Elizalde Arellano, C. Y. Salas Rodríguez y C. Salazar Motolinía. 2019. Computarización de las colecciones de vertebrados terrestres de la Escuela Nacional de Ciencias Biológicas, IPN Fase 4. Instituto Politécnico Nacional. Escuela Nacional de Ciencias Biológicas. Bases de datos SNIB CONABIO_Mamíferos Proyectos No. KE005, CC002, BC004, Y013 y P020. Ciudad de México
Peromyscus difficilis	-99.323611	19.051111	1991	León P. L., V. Z. A. Ávila. 2012. Actualización de la base de datos de la Colección de mamíferos del Museo de Zoología 'Alfonso L. Herrera'. Colección Maztozoológica MZFC. Facultad de Ciencias. Universidad Nacional Autónoma de México. Bases de datos SNIB-CONABIO, proyectos EC010, J123, M099, B002 y H160. México, D. F.
Peromyscus difficilis	-99.2596052512776	19.0428026828581	2009	Global Biodiversity Information Facility [GBIF] (2018) GBIF occurrence download Mammalia. https://www.gbif.org/dataset/7f56df30-f762-11e1-a439-00145eb45e9aCIByC-UAEM: 2576
Peromyscus difficilis	-99.1	19.042222	2009	Global Biodiversity Information Facility [GBIF] (2018) GBIF occurrence download Mammalia. https://www.gbif.org/dataset/7f56df30-f762-11e1-a439-00145eb45e9aCIByC-UAEM: 2577
Peromyscus difficilis	-99.041222	19.041222	2009	Botello F., M. Aranda y V. Sánchez-Cordero. 2010. Fortalecimiento de la Colección de fotocolectas biológicas (CFB): una propuesta del uso de la imagen digital al servicio del conocimiento de la biodiversidad. Colección CNFB. Instituto de Biología. Universidad Nacional Autónoma de México. Bases de datos SNIB-CONABIO, proyecto FS0030. México, D. F.
Peromyscus difficilis	-98.843889	19.039167	1982	Vargas-Cuenca. J., Y. Hortelano-Mocanda y F. A. Cervantes. 2014. Actualización de la base de datos del estado de Morelos de la Colección Nacional de Mamíferos del Instituto de Biología, UNAM. Colección CNMA. Instituto de Biología. Universidad Nacional Autónoma de México. Bases de datos SNIB-CONABIO, proyectos JL003, HA023 y V043. México, D. F.
Peromyscus difficilis	-98.681389	19.038056	1976	López Vidal J.C., C. Elizalde Arellano, C. Y. Salas Rodríguez y C. Salazar Motolinía. 2019. Computarización de las colecciones de vertebrados terrestres de la Escuela Nacional de Ciencias Biológicas, IPN Fase 4. Instituto Politécnico Nacional. Escuela Nacional de Ciencias Biológicas. Bases de datos SNIB CONABIO_Mamíferos Proyectos No. KE005, CC002, BC004, Y013 y P020. Ciudad de México
Peromyscus difficilis	-97.595556	19.038056	1979	López Vidal J.C., C. Elizalde Arellano, C. Y. Salas Rodríguez y C. Salazar Motolinía. 2019. Computarización de las colecciones de vertebrados terrestres de la Escuela Nacional de Ciencias Biológicas, IPN Fase 4. Instituto Politécnico Nacional. Escuela Nacional de Ciencias Biológicas. Bases de datos SNIB CONABIO_Mamíferos Proyectos No. KE005, CC002, BC004, Y013 y P020. Ciudad de México
Peromyscus difficilis	-99.29	19.028333	1982	Vargas-Cuenca. J., Y. Hortelano-Mocanda y F. A. Cervantes. 2014. Actualización de la base de datos del estado de Morelos de la Colección Nacional de Mamíferos del Instituto de Biología, UNAM. Colección CNMA. Instituto de Biología. Universidad Nacional Autónoma de México. Bases de datos SNIB-CONABIO, proyectos JL003, HA023 y V043. México, D. F.
Peromyscus difficilis	-99.142778	19.016111	1975	Global Biodiversity Information Facility [GBIF] (2018) GBIF occurrence download Mammalia. https://www.gbif.org/dataset/7f56df30-f762-11e1-a439-00145eb45e9aIB-UNAM: 16106
Peromyscus difficilis	-97.556	19.009	2007	Esselstyn J (2017). LSUMZ Mammals Collection. Louisiana State University Museum of Natural Science. Occurrence dataset https://doi.org/10.15468/wxiqf6 accessed via GBIF.org on 2022-07-07.
Peromyscus difficilis	-97.456944	18.9975	1981	Prestridge H (2021). Biodiversity Research and Teaching Collections - TCWC Vertebrates. Version 9.4. Texas A&M University Biodiversity Research and Teaching Collections. Occurrence dataset https://doi.org/10.15468/szomia accessed via GBIF.org on 2022-07-07.
Peromyscus difficilis	-97.430617864073	18.9964763896611	1981	Prestridge H (2021). Biodiversity Research and Teaching Collections - TCWC Vertebrates. Version 9.4. Texas A&M University Biodiversity Research and Teaching Collections. Occurrence dataset https://doi.org/10.15468/szomia accessed via GBIF.org on 2022-07-07.
Peromyscus difficilis	-97.4417291273541	18.9964763569543	1981	Prestridge H (2021). Biodiversity Research and Teaching Collections - TCWC Vertebrates. Version 9.4. Texas A&M University Biodiversity Research and Teaching Collections. Occurrence dataset https://doi.org/10.15468/szomia accessed via GBIF.org on 2022-07-07.
Peromyscus difficilis	-99.15	18.985278	1976	Velázquez J. A. y F. J. Romero-Malpica. 1998. Análisis de la heterogeneidad ambiental y conectividad de las áreas naturales del sur del Valle de México. Facultad de Ciencias. Universidad Nacional Autónoma de México. Bases de datos SNIB-CONABIO, proyecto B144. México, D. F.
Peromyscus difficilis	-99.1	18.984444	1980	Velázquez J. A. y F. J. Romero-Malpica. 1998. Análisis de la heterogeneidad ambiental y conectividad de las áreas naturales del sur del Valle de México. Facultad de Ciencias. Universidad Nacional Autónoma de México. Bases de datos SNIB-CONABIO, proyecto B144. México, D. F.
Peromyscus difficilis	-97.453333	18.979722	1987	López Vidal J.C., C. Elizalde Arellano, C. Y. Salas Rodríguez y C. Salazar Motolinía. 2019. Computarización de las colecciones de vertebrados terrestres de la Escuela Nacional de Ciencias Biológicas, IPN Fase 4. Instituto Politécnico Nacional. Escuela Nacional de Ciencias Biológicas. Bases de datos SNIB CONABIO_Mamíferos Proyectos No. KE005, CC002, BC004, Y013 y P020. Ciudad de México
Peromyscus difficilis	-99.339167	18.969722	1991	Medrano L. y M. J. Vázquez-Cuevas. 2020. Apoyo a las colecciones biológicas de la Facultad de Ciencias de la UNAM: Fase 1. Facultad de Ciencias. Universidad Nacional Autónoma de México. Bases de datos SNIB-CONABIO (coleccion de mastozoología marina), proyecto LE002. Ciudad de México
Peromyscus difficilis	-98.4709193543874	18.958975051483	1989	Ramírez Pulido J. 2007. Diversidad de los mamíferos de la Reserva de la biósfera Tehuacán-Cuicatlán, Puebla-Oaxaca, México. Unidad Iztapalapa. Universidad Autónoma Metropolitana. Bases de datos SNIB-CONABIO, proyecto BK022. México, D. F.
Peromyscus difficilis	-98.681389	18.948889	1991	López Vidal J.C., C. Elizalde Arellano, C. Y. Salas Rodríguez y C. Salazar Motolinía. 2019. Computarización de las colecciones de vertebrados terrestres de la Escuela Nacional de Ciencias Biológicas, IPN Fase 4. Instituto Politécnico Nacional. Escuela Nacional de Ciencias Biológicas. Bases de datos SNIB CONABIO_Mamíferos Proyectos No. KE005, CC002, BC004, Y013 y P020. Ciudad de México
Peromyscus difficilis	-97.750556	18.938056	1980	López Vidal J.C., C. Elizalde Arellano, C. Y. Salas Rodríguez y C. Salazar Motolinía. 2019. Computarización de las colecciones de vertebrados terrestres de la Escuela Nacional de Ciencias Biológicas, IPN Fase 4. Instituto Politécnico Nacional. Escuela Nacional de Ciencias Biológicas. Bases de datos SNIB CONABIO_Mamíferos Proyectos No. KE005, CC002, BC004, Y013 y P020. Ciudad de México
Peromyscus difficilis	-97.421	18.932	2007	Esselstyn J (2017). LSUMZ Mammals Collection. Louisiana State University Museum of Natural Science. Occurrence dataset https://doi.org/10.15468/wxiqf6 accessed via GBIF.org on 2022-07-07.
Peromyscus difficilis	-97.446389	18.931667	1987	López Vidal J.C., C. Elizalde Arellano, C. Y. Salas Rodríguez y C. Salazar Motolinía. 2019. Computarización de las colecciones de vertebrados terrestres de la Escuela Nacional de Ciencias Biológicas, IPN Fase 4. Instituto Politécnico Nacional. Escuela Nacional de Ciencias Biológicas. Bases de datos SNIB CONABIO_Mamíferos Proyectos No. KE005, CC002, BC004, Y013 y P020. Ciudad de México
Peromyscus difficilis	-97.426389	18.926667	1978	López Vidal J.C., C. Elizalde Arellano, C. Y. Salas Rodríguez y C. Salazar Motolinía. 2019. Computarización de las colecciones de vertebrados terrestres de la Escuela Nacional de Ciencias Biológicas, IPN Fase 4. Instituto Politécnico Nacional. Escuela Nacional de Ciencias Biológicas. Bases de datos SNIB CONABIO_Mamíferos Proyectos No. KE005, CC002, BC004, Y013 y P020. Ciudad de México
Peromyscus difficilis	-97.564167	18.925833	1980	León P. L., V. Z. A. Ávila. 2012. Actualización de la base de datos de la Colección de mamíferos del Museo de Zoología 'Alfonso L. Herrera'. Colección Maztozoológica MZFC. Facultad de Ciencias. Universidad Nacional Autónoma de México. Bases de datos SNIB-CONABIO, proyectos EC010, J123, M099, B002 y H160. México, D. F.
Peromyscus difficilis	-97.343889	18.8675	2001	López Vidal J.C., C. Elizalde Arellano, C. Y. Salas Rodríguez y C. Salazar Motolinía. 2019. Computarización de las colecciones de vertebrados terrestres de la Escuela Nacional de Ciencias Biológicas, IPN Fase 4. Instituto Politécnico Nacional. Escuela Nacional de Ciencias Biológicas. Bases de datos SNIB CONABIO_Mamíferos Proyectos No. KE005, CC002, BC004, Y013 y P020. Ciudad de México
Peromyscus difficilis	-99.223889	18.760556	1991	López Vidal J.C., C. Elizalde Arellano, C. Y. Salas Rodríguez y C. Salazar Motolinía. 2019. Computarización de las colecciones de vertebrados terrestres de la Escuela Nacional de Ciencias Biológicas, IPN Fase 4. Instituto Politécnico Nacional. Escuela Nacional de Ciencias Biológicas. Bases de datos SNIB CONABIO_Mamíferos Proyectos No. KE005, CC002, BC004, Y013 y P020. Ciudad de México
Peromyscus difficilis	-99.758611	18.703889	1986	León P. L., V. Z. A. Ávila. 2012. Actualización de la base de datos de la Colección de mamíferos del Museo de Zoología 'Alfonso L. Herrera'. Colección Maztozoológica MZFC. Facultad de Ciencias. Universidad Nacional Autónoma de México. Bases de datos SNIB-CONABIO, proyectos EC010, J123, M099, B002 y H160. México, D. F.
Peromyscus difficilis	-99.799536	18.691936	1994	León P. L., V. Z. A. Ávila. 2012. Actualización de la base de datos de la Colección de mamíferos del Museo de Zoología 'Alfonso L. Herrera'. Colección Maztozoológica MZFC. Facultad de Ciencias. Universidad Nacional Autónoma de México. Bases de datos SNIB-CONABIO, proyectos EC010, J123, M099, B002 y H160. México, D. F.
Peromyscus difficilis	-99.786944	18.648611	1993	López Vidal J.C., C. Elizalde Arellano, C. Y. Salas Rodríguez y C. Salazar Motolinía. 2019. Computarización de las colecciones de vertebrados terrestres de la Escuela Nacional de Ciencias Biológicas, IPN Fase 4. Instituto Politécnico Nacional. Escuela Nacional de Ciencias Biológicas. Bases de datos SNIB CONABIO_Mamíferos Proyectos No. KE005, CC002, BC004, Y013 y P020. Ciudad de México
Peromyscus difficilis	-98.034167	18.644444	1993	López Vidal J.C., C. Elizalde Arellano, C. Y. Salas Rodríguez y C. Salazar Motolinía. 2019. Computarización de las colecciones de vertebrados terrestres de la Escuela Nacional de Ciencias Biológicas, IPN Fase 4. Instituto Politécnico Nacional. Escuela Nacional de Ciencias Biológicas. Bases de datos SNIB CONABIO_Mamíferos Proyectos No. KE005, CC002, BC004, Y013 y P020. Ciudad de México
Peromyscus difficilis	-98.104722	18.615278	1987	León P. L., V. Z. A. Ávila. 2012. Actualización de la base de datos de la Colección de mamíferos del Museo de Zoología 'Alfonso L. Herrera'. Colección Maztozoológica MZFC. Facultad de Ciencias. Universidad Nacional Autónoma de México. Bases de datos SNIB-CONABIO, proyectos EC010, J123, M099, B002 y H160. México, D. F.
Peromyscus difficilis	-99.801667	18.611389	1987	León P. L., V. Z. A. Ávila. 2012. Actualización de la base de datos de la Colección de mamíferos del Museo de Zoología 'Alfonso L. Herrera'. Colección Maztozoológica MZFC. Facultad de Ciencias. Universidad Nacional Autónoma de México. Bases de datos SNIB-CONABIO, proyectos EC010, J123, M099, B002 y H160. México, D. F.
Peromyscus difficilis	-99.630833	18.610556	1986	León P. L., V. Z. A. Ávila. 2012. Actualización de la base de datos de la Colección de mamíferos del Museo de Zoología 'Alfonso L. Herrera'. Colección Maztozoológica MZFC. Facultad de Ciencias. Universidad Nacional Autónoma de México. Bases de datos SNIB-CONABIO, proyectos EC010, J123, M099, B002 y H160. México, D. F.
Peromyscus difficilis	-99.606667	18.606944	1986	León P. L., V. Z. A. Ávila. 2012. Actualización de la base de datos de la Colección de mamíferos del Museo de Zoología 'Alfonso L. Herrera'. Colección Maztozoológica MZFC. Facultad de Ciencias. Universidad Nacional Autónoma de México. Bases de datos SNIB-CONABIO, proyectos EC010, J123, M099, B002 y H160. México, D. F.
Peromyscus difficilis	-97.291389	18.583889	1985	López Vidal J.C., C. Elizalde Arellano, C. Y. Salas Rodríguez y C. Salazar Motolinía. 2019. Computarización de las colecciones de vertebrados terrestres de la Escuela Nacional de Ciencias Biológicas, IPN Fase 4. Instituto Politécnico Nacional. Escuela Nacional de Ciencias Biológicas. Bases de datos SNIB CONABIO_Mamíferos Proyectos No. KE005, CC002, BC004, Y013 y P020. Ciudad de México
Peromyscus difficilis	-97.584167	18.580556	1982	Ramírez Pulido J. 2007. Diversidad de los mamíferos de la Reserva de la biósfera Tehuacán-Cuicatlán, Puebla-Oaxaca, México. Unidad Iztapalapa. Universidad Autónoma Metropolitana. Bases de datos SNIB-CONABIO, proyecto BK022. México, D. F.
Peromyscus difficilis	-97.4292272266138	18.4998338999846	1985	Ramírez Pulido J. 2007. Diversidad de los mamíferos de la Reserva de la biósfera Tehuacán-Cuicatlán, Puebla-Oaxaca, México. Unidad Iztapalapa. Universidad Autónoma Metropolitana. Bases de datos SNIB-CONABIO, proyecto BK022. México, D. F.
Peromyscus difficilis	-97.432778	18.441667	1979	Ramírez Pulido J. 2007. Diversidad de los mamíferos de la Reserva de la biósfera Tehuacán-Cuicatlán, Puebla-Oaxaca, México. Unidad Iztapalapa. Universidad Autónoma Metropolitana. Bases de datos SNIB-CONABIO, proyecto BK022. México, D. F.
Peromyscus difficilis	-97.4575	18.3225	1980	López Vidal J.C., C. Elizalde Arellano, C. Y. Salas Rodríguez y C. Salazar Motolinía. 2019. Computarización de las colecciones de vertebrados terrestres de la Escuela Nacional de Ciencias Biológicas, IPN Fase 4. Instituto Politécnico Nacional. Escuela Nacional de Ciencias Biológicas. Bases de datos SNIB CONABIO_Mamíferos Proyectos No. KE005, CC002, BC004, Y013 y P020. Ciudad de México
Peromyscus difficilis	-97.5325	18.311389	1980	López Vidal J.C., C. Elizalde Arellano, C. Y. Salas Rodríguez y C. Salazar Motolinía. 2019. Computarización de las colecciones de vertebrados terrestres de la Escuela Nacional de Ciencias Biológicas, IPN Fase 4. Instituto Politécnico Nacional. Escuela Nacional de Ciencias Biológicas. Bases de datos SNIB CONABIO_Mamíferos Proyectos No. KE005, CC002, BC004, Y013 y P020. Ciudad de México
Peromyscus difficilis	-98.8375927806643	18.2917836357737	1982	Ramírez-Pulido J. 1999. Biodiversidad mastozoológica del Eje Volcánico Transversal. Unidad Iztapalapa. Universidad Autónoma Metropolitana. Bases de datos SNIB-CONABIO, proyecto J121. México, D. F.
Peromyscus difficilis	-96.690833	18.049722	1990	Vargas-Cuenca. J., Y. Hortelano-Mocanda y F. A. Cervantes. 2014. Actualización de la base de datos del estado de Morelos de la Colección Nacional de Mamíferos del Instituto de Biología, UNAM. Colección CNMA. Instituto de Biología. Universidad Nacional Autónoma de México. Bases de datos SNIB-CONABIO, proyectos JL003, HA023 y V043. México, D. F.
Peromyscus difficilis	-96.69	18.030556	1990	Briones-Salas M. A. 2006. Incorporación de nuevos registros de mamíferos de la región Sierra Norte de Oaxaca. Unidad Oaxaca. Centro Interdisciplinario de Investigación para el Desarrollo Integral Regional. Instituto Politécnico Nacional. Bases de datos SNIB-CONABIO, proyectos BA009 y R104. México, D. F.
Peromyscus difficilis	-96.9475	17.320556	2002	Ceballos G. 2002. Actualización de la base de datos del Atlas Mastozoológico de México. Instituto de Ecología. Universidad Nacional Autónoma de México. Bases de datos SNIB-CONABIO, proyectos T009 y A003. México, D. F.
Peromyscus difficilis	-96.673889	17.26	1999	Briones-Salas M. A. 2006. Incorporación de nuevos registros de mamíferos de la región Sierra Norte de Oaxaca. Unidad Oaxaca. Centro Interdisciplinario de Investigación para el Desarrollo Integral Regional. Instituto Politécnico Nacional. Bases de datos SNIB-CONABIO, proyectos BA009 y R104. México, D. F.
Peromyscus difficilis	-96.366944	17.215833	2001	León P. L., V. Z. A. Ávila. 2012. Actualización de la base de datos de la Colección de mamíferos del Museo de Zoología 'Alfonso L. Herrera'. Colección Maztozoológica MZFC. Facultad de Ciencias. Universidad Nacional Autónoma de México. Bases de datos SNIB-CONABIO, proyectos EC010, J123, M099, B002 y H160. México, D. F.
Peromyscus difficilis	-96.177778	17.184444	1985	López Vidal J.C., C. Elizalde Arellano, C. Y. Salas Rodríguez y C. Salazar Motolinía. 2019. Computarización de las colecciones de vertebrados terrestres de la Escuela Nacional de Ciencias Biológicas, IPN Fase 4. Instituto Politécnico Nacional. Escuela Nacional de Ciencias Biológicas. Bases de datos SNIB CONABIO_Mamíferos Proyectos No. KE005, CC002, BC004, Y013 y P020. Ciudad de México
Peromyscus difficilis	-96.382778	17.173889	2001	León P. L., V. Z. A. Ávila. 2012. Actualización de la base de datos de la Colección de mamíferos del Museo de Zoología 'Alfonso L. Herrera'. Colección Maztozoológica MZFC. Facultad de Ciencias. Universidad Nacional Autónoma de México. Bases de datos SNIB-CONABIO, proyectos EC010, J123, M099, B002 y H160. México, D. F.
Peromyscus difficilis	-96.683056	17.172222	1986	Briones-Salas M. A. 2006. Incorporación de nuevos registros de mamíferos de la región Sierra Norte de Oaxaca. Unidad Oaxaca. Centro Interdisciplinario de Investigación para el Desarrollo Integral Regional. Instituto Politécnico Nacional. Bases de datos SNIB-CONABIO, proyectos BA009 y R104. México, D. F.
Peromyscus difficilis	-96.451667	17.134167	1999	Briones-Salas M. A. 2006. Incorporación de nuevos registros de mamíferos de la región Sierra Norte de Oaxaca. Unidad Oaxaca. Centro Interdisciplinario de Investigación para el Desarrollo Integral Regional. Instituto Politécnico Nacional. Bases de datos SNIB-CONABIO, proyectos BA009 y R104. México, D. F.
Peromyscus difficilis	-96.467778	17.124722	1999	Briones-Salas M. A. 2006. Incorporación de nuevos registros de mamíferos de la región Sierra Norte de Oaxaca. Unidad Oaxaca. Centro Interdisciplinario de Investigación para el Desarrollo Integral Regional. Instituto Politécnico Nacional. Bases de datos SNIB-CONABIO, proyectos BA009 y R104. México, D. F.
Peromyscus difficilis	-96.469722	17.068889	1999	Briones-Salas M. A. 2006. Incorporación de nuevos registros de mamíferos de la región Sierra Norte de Oaxaca. Unidad Oaxaca. Centro Interdisciplinario de Investigación para el Desarrollo Integral Regional. Instituto Politécnico Nacional. Bases de datos SNIB-CONABIO, proyectos BA009 y R104. México, D. F.
