# Supplementary material for: A retrospective approach for evaluating ecological niche modeling transferability over time: the case of Mexican endemic rodents
Source: PeerJ. 2024 Nov 29;12:e18414. doi: 10.7717/peerj.18414 (PMC11610470; doi:10.7717/peerj.18414)
Supplement: Supplemental Information 3 — Georeferenced occurrences of Mexican endemic small mammals used to build niche modes [file peerj-12-18414-s003.zip › Species ccurrence files/Notocitellus adocetus.csv]

specie	x	y	year	source
Notocitellus adocetus	-101.718153719761	18.9740680765543	1950	UMMZ Mammals Data Group, LSA IT A (2022). University of Michigan Museum of Zoology, Division of Mammals. Version 8.48. University of Michigan Museum of Zoology. Occurrence dataset https://doi.org/10.15468/dx3rcj accessed via GBIF.org on 2022-07-07.
Notocitellus adocetus	-102.082874632607	19.08222475075	1950	UMMZ Mammals Data Group, LSA IT A (2022). University of Michigan Museum of Zoology, Division of Mammals. Version 8.48. University of Michigan Museum of Zoology. Occurrence dataset https://doi.org/10.15468/dx3rcj accessed via GBIF.org on 2022-07-07.
Notocitellus adocetus	-102.08645466413	19.0680874074827	1950	UMMZ Mammals Data Group, LSA IT A (2022). University of Michigan Museum of Zoology, Division of Mammals. Version 8.48. University of Michigan Museum of Zoology. Occurrence dataset https://doi.org/10.15468/dx3rcj accessed via GBIF.org on 2022-07-07.
Notocitellus adocetus	-102.362667612165	18.9342008301513	1950	UMMZ Mammals Data Group, LSA IT A (2022). University of Michigan Museum of Zoology, Division of Mammals. Version 8.48. University of Michigan Museum of Zoology. Occurrence dataset https://doi.org/10.15468/dx3rcj accessed via GBIF.org on 2022-07-07.
Notocitellus adocetus	-102.393248862453	19.0795938385312	1950	UMMZ Mammals Data Group, LSA IT A (2022). University of Michigan Museum of Zoology, Division of Mammals. Version 8.48. University of Michigan Museum of Zoology. Occurrence dataset https://doi.org/10.15468/dx3rcj accessed via GBIF.org on 2022-07-07.
Notocitellus adocetus	-102.085235543049	19.0429036031185	1953	Global Biodiversity Information Facility [GBIF] (2018) GBIF occurrence download Mammalia. https://www.gbif.org/dataset/7f56df30-f762-11e1-a439-00145eb45e9a: MVZ:Mamm:118943
Notocitellus adocetus	-102.098910747331	19.0116600368173	1953	Global Biodiversity Information Facility [GBIF] (2018) GBIF occurrence download Mammalia. https://www.gbif.org/dataset/7f56df30-f762-11e1-a439-00145eb45e9a: MVZ:Mamm:118942
Notocitellus adocetus	-102.350555	19.088056	1953	Global Biodiversity Information Facility [GBIF] (2018) GBIF occurrence download Mammalia. https://www.gbif.org/dataset/7f56df30-f762-11e1-a439-00145eb45e9a: MVZ:Mamm:118944
Notocitellus adocetus	-102.103645807471	18.9979556701895	1955	UMMZ Mammals Data Group, LSA IT A (2022). University of Michigan Museum of Zoology, Division of Mammals. Version 8.48. University of Michigan Museum of Zoology. Occurrence dataset https://doi.org/10.15468/dx3rcj accessed via GBIF.org on 2022-07-07.
Notocitellus adocetus	-102.105138535959	19.9865503120534	1955	UMMZ Mammals Data Group, LSA IT A (2022). University of Michigan Museum of Zoology, Division of Mammals. Version 8.48. University of Michigan Museum of Zoology. Occurrence dataset https://doi.org/10.15468/dx3rcj accessed via GBIF.org on 2022-07-07.
Notocitellus adocetus	-102.835325	19.188392	1956	Global Biodiversity Information Facility [GBIF] (2018) GBIF occurrence download Mammalia. https://www.gbif.org/dataset/7f56df30-f762-11e1-a439-00145eb45e9a: CONABIO: 2437290
Notocitellus adocetus	-102.087231646477	19.0583608650413	1960	UMMZ Mammals Data Group, LSA IT A (2022). University of Michigan Museum of Zoology, Division of Mammals. Version 8.48. University of Michigan Museum of Zoology. Occurrence dataset https://doi.org/10.15468/dx3rcj accessed via GBIF.org on 2022-07-07.
Notocitellus adocetus	-100.451667	18.159444	1961	Global Biodiversity Information Facility [GBIF] (2018) GBIF occurrence download Mammalia. https://www.gbif.org/dataset/7f56df30-f762-11e1-a439-00145eb45e9a: IB-UNAM: 5586
Notocitellus adocetus	-101.686944	19.141944	1964	Ramírez-Pulido J. 1999. Biodiversidad mastozoológica del Eje Volcánico Transversal. Unidad Iztapalapa. Universidad Autónoma Metropolitana. Bases de datos SNIB-CONABIO, proyecto J121. México, D. F.
Notocitellus adocetus	-101.879722	18.968056	1964	Ramírez-Pulido J. 1999. Biodiversidad mastozoológica del Eje Volcánico Transversal. Unidad Iztapalapa. Universidad Autónoma Metropolitana. Bases de datos SNIB-CONABIO, proyecto J121. México, D. F.
Notocitellus adocetus	-101.901878	18.418125	1964	Global Biodiversity Information Facility [GBIF] (2018) GBIF occurrence download Mammalia. https://www.gbif.org/dataset/7f56df30-f762-11e1-a439-00145eb45e9a: CONABIO: 4263822
Notocitellus adocetus	-101.920575	18.301405	1964	Global Biodiversity Information Facility [GBIF] (2018) GBIF occurrence download Mammalia. https://www.gbif.org/dataset/7f56df30-f762-11e1-a439-00145eb45e9a: IB-UNAM: 8604
Notocitellus adocetus	-102.1668372605	18.1645572692445	1964	Ramírez-Pulido J. 1999. Biodiversidad mastozoológica del Eje Volcánico Transversal. Unidad Iztapalapa. Universidad Autónoma Metropolitana. Bases de datos SNIB-CONABIO, proyecto J121. México, D. F.
Notocitellus adocetus	-102.092903	18.663672	1967	Global Biodiversity Information Facility [GBIF] (2018) GBIF occurrence download Mammalia. https://www.gbif.org/dataset/7f56df30-f762-11e1-a439-00145eb45e9a: CONABIO: 4263822
Notocitellus adocetus	-102.903219837204	19.3711683522156	1967	Global Biodiversity Information Facility [GBIF] (2018) GBIF occurrence download Mammalia. https://www.gbif.org/dataset/7f56df30-f762-11e1-a439-00145eb45e9a: KUM: 2437290
Notocitellus adocetus	-102.337778	19.075	1968	Harvard University M, Morris P J (2022). Museum of Comparative Zoology, Harvard University. Version 162.323. Museum of Comparative Zoology, Harvard University. Occurrence dataset https://doi.org/10.15468/p5rupv accessed via GBIF.org on 2022-07-07.
Notocitellus adocetus	-99.5406643315365	17.9992955285927	1969	Global Biodiversity Information Facility [GBIF] (2018) GBIF occurrence download Mammalia. https://www.gbif.org/dataset/7f56df30-f762-11e1-a439-00145eb45e9a: KUM: 2437290
Notocitellus adocetus	-97.923333	19.311389	1974	Global Biodiversity Information Facility [GBIF] (2018) GBIF occurrence download Mammalia. https://www.gbif.org/dataset/7f56df30-f762-11e1-a439-00145eb45e9a: IB-UNAM: 15122
Notocitellus adocetus	-98.668889	20.471667	1974	Global Biodiversity Information Facility [GBIF] (2018) GBIF occurrence download Mammalia. https://www.gbif.org/dataset/7f56df30-f762-11e1-a439-00145eb45e9a: IB-UNAM: 15586
Notocitellus adocetus	-102.352222	17.981944	1976	Global Biodiversity Information Facility [GBIF] (2018) GBIF occurrence download Mammalia. https://www.gbif.org/dataset/7f56df30-f762-11e1-a439-00145eb45e9a: IB-UNAM: 15712
Notocitellus adocetus	-102.412658	18.255864	1976	Global Biodiversity Information Facility [GBIF] (2018) GBIF occurrence download Mammalia. https://www.gbif.org/dataset/7f56df30-f762-11e1-a439-00145eb45e9a: CONABIO: 2437290
Notocitellus adocetus	-102.511475	19.093911	1976	Global Biodiversity Information Facility [GBIF] (2018) GBIF occurrence download Mammalia. https://www.gbif.org/dataset/7f56df30-f762-11e1-a439-00145eb45e9a: IB-UNAM: 15713
Notocitellus adocetus	-102.659192	19.058008	1976	Global Biodiversity Information Facility [GBIF] (2018) GBIF occurrence download Mammalia. https://www.gbif.org/dataset/7f56df30-f762-11e1-a439-00145eb45e9a: IB-UNAM: 15710
Notocitellus adocetus	-100.393333	18.269722	1977	Global Biodiversity Information Facility [GBIF] (2018) GBIF occurrence download Mammalia. https://www.gbif.org/dataset/7f56df30-f762-11e1-a439-00145eb45e9a: IB-UNAM: 25010
Notocitellus adocetus	-102.007222	18.498333	1977	Global Biodiversity Information Facility [GBIF] (2018) GBIF occurrence download Mammalia. https://www.gbif.org/dataset/7f56df30-f762-11e1-a439-00145eb45e9a: IB-UNAM: 15914
Notocitellus adocetus	-100.978611	18.4825	1979	Global Biodiversity Information Facility [GBIF] (2018) GBIF occurrence download Mammalia. https://www.gbif.org/dataset/7f56df30-f762-11e1-a439-00145eb45e9a: FC-UNAM: 400
Notocitellus adocetus	-99.194167	19.110556	1979	Global Biodiversity Information Facility [GBIF] (2018) GBIF occurrence download Mammalia. https://www.gbif.org/dataset/7f56df30-f762-11e1-a439-00145eb45e9a: IB-UNAM: 16872
Notocitellus adocetus	-100.688056	18.360278	1980	Global Biodiversity Information Facility [GBIF] (2018) GBIF occurrence download Mammalia. https://www.gbif.org/dataset/7f56df30-f762-11e1-a439-00145eb45e9a: ENCB-IPN: 2437290
Notocitellus adocetus	-101.003333	18.432778	1980	Global Biodiversity Information Facility [GBIF] (2018) GBIF occurrence download Mammalia. https://www.gbif.org/dataset/7f56df30-f762-11e1-a439-00145eb45e9a: FC-UNAM: 414
Notocitellus adocetus	-101.790556	18.458889	1980	Global Biodiversity Information Facility [GBIF] (2018) GBIF occurrence download Mammalia. https://www.gbif.org/dataset/7f56df30-f762-11e1-a439-00145eb45e9a: FC-UNAM: 405
Notocitellus adocetus	-98.9695430517192	19.2311837169946	1982	Ceballos G. 2002. Actualización de la base de datos del Atlas Mastozoológico de México. Instituto de Ecología. Universidad Nacional Autónoma de México. Bases de datos SNIB-CONABIO, proyectos T009 y A003. México, D. F.
Notocitellus adocetus	-100.415964527587	18.7770336281405	1983	Ceballos G. 2002. Actualización de la base de datos del Atlas Mastozoológico de México. Instituto de Ecología. Universidad Nacional Autónoma de México. Bases de datos SNIB-CONABIO, proyectos T009 y A003. México, D. F.
Notocitellus adocetus	-102.416944	19.092222	1983	Global Biodiversity Information Facility [GBIF] (2018) GBIF occurrence download Mammalia. https://www.gbif.org/dataset/7f56df30-f762-11e1-a439-00145eb45e9a: IB-UNAM: 4374
Notocitellus adocetus	-106.467222	23.234722	1988	Global Biodiversity Information Facility [GBIF] (2018) GBIF occurrence download Mammalia. https://www.gbif.org/dataset/7f56df30-f762-11e1-a439-00145eb45e9a: FC-UNAM: 4530
Notocitellus adocetus	-101.977533	18.493717	1993	Global Biodiversity Information Facility [GBIF] (2018) GBIF occurrence download Mammalia. https://www.gbif.org/dataset/7f56df30-f762-11e1-a439-00145eb45e9a: MSB:Mamm:272791
Notocitellus adocetus	-101.99375	18.7533	1993	Global Biodiversity Information Facility [GBIF] (2018) GBIF occurrence download Mammalia. https://www.gbif.org/dataset/7f56df30-f762-11e1-a439-00145eb45e9a: FMNH:51993
Notocitellus adocetus	-102.0481	18.441306	1993	Global Biodiversity Information Facility [GBIF] (2018) GBIF occurrence download Mammalia. https://www.gbif.org/dataset/7f56df30-f762-11e1-a439-00145eb45e9a: MSB:Mamm:272790
Notocitellus adocetus	-100.295833	18.315	1994	Global Biodiversity Information Facility [GBIF] (2018) GBIF occurrence download Mammalia. https://www.gbif.org/dataset/7f56df30-f762-11e1-a439-00145eb45e9a: IB-UNAM: 37252
Notocitellus adocetus	-101.87	19.163889	1997	Global Biodiversity Information Facility [GBIF] (2018) GBIF occurrence download Mammalia. https://www.gbif.org/dataset/7f56df30-f762-11e1-a439-00145eb45e9a: FC-UNAM: 9505
Notocitellus adocetus	-102.109852	18.815876	2008	CONABIO. 2019. Naturalista. Comisión Nacional para el Conocimiento y Uso de la Biodiversidad (CONABIO). Bases de datos SNIB-CONABIO. Ciudad de México
