# Supplementary material for: A retrospective approach for evaluating ecological niche modeling transferability over time: the case of Mexican endemic rodents
Source: PeerJ. 2024 Nov 29;12:e18414. doi: 10.7717/peerj.18414 (PMC11610470; doi:10.7717/peerj.18414)
Supplement: Supplemental Information 3 — Georeferenced occurrences of Mexican endemic small mammals used to build niche modes [file peerj-12-18414-s003.zip › Species ccurrence files/Chaetodipus artus.csv]

specie	x	y	year	source
Chaetodipus artus	-106.2147	23.1897	1950	Bentley A, Eifler M (2022). KUBI Mammalogy Collection. Version 26.57. University of Kansas Biodiversity Institute. Occurrence dataset https://doi.org/10.15468/a3woj7 accessed via GBIF.org on 2022-07-07.
Chaetodipus artus	-106.245311918735	23.1931162296905	1950	Bentley A, Eifler M (2022). KUBI Mammalogy Collection. Version 26.57. University of Kansas Biodiversity Institute. Occurrence dataset https://doi.org/10.15468/a3woj7 accessed via GBIF.org on 2022-07-07.
Chaetodipus artus	-107.093229802977	24.4332421145253	1954	Bentley A, Eifler M (2022). KUBI Mammalogy Collection. Version 26.57. University of Kansas Biodiversity Institute. Occurrence dataset https://doi.org/10.15468/a3woj7 accessed via GBIF.org on 2022-07-07.
Chaetodipus artus	-107.658561968576	25.7478609995941	1954	Bentley A, Eifler M (2022). KUBI Mammalogy Collection. Version 26.57. University of Kansas Biodiversity Institute. Occurrence dataset https://doi.org/10.15468/a3woj7 accessed via GBIF.org on 2022-07-07.
Chaetodipus artus	-107.696949203673	25.0684082837997	1954	Bentley A, Eifler M (2022). KUBI Mammalogy Collection. Version 26.57. University of Kansas Biodiversity Institute. Occurrence dataset https://doi.org/10.15468/a3woj7 accessed via GBIF.org on 2022-07-07.
Chaetodipus artus	-107.398468652843	24.9586370869126	1955	Bentley A, Eifler M (2022). KUBI Mammalogy Collection. Version 26.57. University of Kansas Biodiversity Institute. Occurrence dataset https://doi.org/10.15468/a3woj7 accessed via GBIF.org on 2022-07-07.
Chaetodipus artus	-106.659738674491	23.8323341922229	1956	Bentley A, Eifler M (2022). KUBI Mammalogy Collection. Version 26.57. University of Kansas Biodiversity Institute. Occurrence dataset https://doi.org/10.15468/a3woj7 accessed via GBIF.org on 2022-07-07.
Chaetodipus artus	-107.346270591764	24.4112859434297	1957	Bentley A, Eifler M (2022). KUBI Mammalogy Collection. Version 26.57. University of Kansas Biodiversity Institute. Occurrence dataset https://doi.org/10.15468/a3woj7 accessed via GBIF.org on 2022-07-07.
Chaetodipus artus	-108.107221944632	26.8922421322591	1957	Bentley A, Eifler M (2022). KUBI Mammalogy Collection. Version 26.57. University of Kansas Biodiversity Institute. Occurrence dataset https://doi.org/10.15468/a3woj7 accessed via GBIF.org on 2022-07-07.
Chaetodipus artus	-106.711130550697	23.9692781857732	1958	Bucci M (2016). UAZ Mammals. Version 5.1. University of Arizona Museum of Natural History. Occurrence dataset https://doi.org/10.15468/2swesj accessed via GBIF.org on 2022-07-07.
Chaetodipus artus	-107.550949211299	24.9580894420325	1958	Bucci M (2016). UAZ Mammals. Version 5.1. University of Arizona Museum of Natural History. Occurrence dataset https://doi.org/10.15468/2swesj accessed via GBIF.org on 2022-07-07.
Chaetodipus artus	-108.364168	27.118478	1958	Bucci M (2016). UAZ Mammals. Version 5.1. University of Arizona Museum of Natural History. Occurrence dataset https://doi.org/10.15468/2swesj accessed via GBIF.org on 2022-07-07.
Chaetodipus artus	-108.753998	27.016553	1958	Bucci M (2016). UAZ Mammals. Version 5.1. University of Arizona Museum of Natural History. Occurrence dataset https://doi.org/10.15468/2swesj accessed via GBIF.org on 2022-07-07.
Chaetodipus artus	-103.739616289597	25.170960713589	1959	Flannery M, Fong J (2022). CAS Mammalogy (MAM). Version 133.333. California Academy of Sciences. Occurrence dataset https://doi.org/10.15468/dhbozg accessed via GBIF.org on 2022-07-07.
Chaetodipus artus	-108.209173951245	27.3371467226585	1959	Flannery M, Fong J (2022). CAS Mammalogy (MAM). Version 133.333. California Academy of Sciences. Occurrence dataset https://doi.org/10.15468/dhbozg accessed via GBIF.org on 2022-07-07.
Chaetodipus artus	-107.874515245267	25.0496072674372	1960	Bentley A, Eifler M (2022). KUBI Mammalogy Collection. Version 26.57. University of Kansas Biodiversity Institute. Occurrence dataset https://doi.org/10.15468/a3woj7 accessed via GBIF.org on 2022-07-07.
Chaetodipus artus	-107.914236257814	27.2127528102839	1960	Bentley A, Eifler M (2022). KUBI Mammalogy Collection. Version 26.57. University of Kansas Biodiversity Institute. Occurrence dataset https://doi.org/10.15468/a3woj7 accessed via GBIF.org on 2022-07-07.
Chaetodipus artus	-107.925	27.208333	1960	Bentley A, Eifler M (2022). KUBI Mammalogy Collection. Version 26.57. University of Kansas Biodiversity Institute. Occurrence dataset https://doi.org/10.15468/a3woj7 accessed via GBIF.org on 2022-07-07.
Chaetodipus artus	-106.636119300237	23.8681637733147	1961	Bentley A, Eifler M (2022). KUBI Mammalogy Collection. Version 26.57. University of Kansas Biodiversity Institute. Occurrence dataset https://doi.org/10.15468/a3woj7 accessed via GBIF.org on 2022-07-07.
Chaetodipus artus	-108.575841293419	26.4330937307067	1961	Bentley A, Eifler M (2022). KUBI Mammalogy Collection. Version 26.57. University of Kansas Biodiversity Institute. Occurrence dataset https://doi.org/10.15468/a3woj7 accessed via GBIF.org on 2022-07-07.
Chaetodipus artus	-108.81159196872	26.9734707034791	1961	Bentley A, Eifler M (2022). KUBI Mammalogy Collection. Version 26.57. University of Kansas Biodiversity Institute. Occurrence dataset https://doi.org/10.15468/a3woj7 accessed via GBIF.org on 2022-07-07.
Chaetodipus artus	-106.558333	24.408333	1962	Bentley A, Eifler M (2022). KUBI Mammalogy Collection. Version 26.57. University of Kansas Biodiversity Institute. Occurrence dataset https://doi.org/10.15468/a3woj7 accessed via GBIF.org on 2022-07-07.
Chaetodipus artus	-106.575625619913	24.4165730086432	1962	Bentley A, Eifler M (2022). KUBI Mammalogy Collection. Version 26.57. University of Kansas Biodiversity Institute. Occurrence dataset https://doi.org/10.15468/a3woj7 accessed via GBIF.org on 2022-07-07.
Chaetodipus artus	-106.688912254991	24.4134296605425	1962	Bentley A, Eifler M (2022). KUBI Mammalogy Collection. Version 26.57. University of Kansas Biodiversity Institute. Occurrence dataset https://doi.org/10.15468/a3woj7 accessed via GBIF.org on 2022-07-07.
Chaetodipus artus	-106.893114557937	23.9217574293397	1962	Bentley A, Eifler M (2022). KUBI Mammalogy Collection. Version 26.57. University of Kansas Biodiversity Institute. Occurrence dataset https://doi.org/10.15468/a3woj7 accessed via GBIF.org on 2022-07-07.
Chaetodipus artus	-107.817926952047	25.9746912559952	1962	Bentley A, Eifler M (2022). KUBI Mammalogy Collection. Version 26.57. University of Kansas Biodiversity Institute. Occurrence dataset https://doi.org/10.15468/a3woj7 accessed via GBIF.org on 2022-07-07.
Chaetodipus artus	-107.844366236449	25.7324407813939	1962	Bentley A, Eifler M (2022). KUBI Mammalogy Collection. Version 26.57. University of Kansas Biodiversity Institute. Occurrence dataset https://doi.org/10.15468/a3woj7 accessed via GBIF.org on 2022-07-07.
Chaetodipus artus	-107.878006	25.734282	1962	Bentley A, Eifler M (2022). KUBI Mammalogy Collection. Version 26.57. University of Kansas Biodiversity Institute. Occurrence dataset https://doi.org/10.15468/a3woj7 accessed via GBIF.org on 2022-07-07.
Chaetodipus artus	-107.910441	25.162131	1962	Bentley A, Eifler M (2022). KUBI Mammalogy Collection. Version 26.57. University of Kansas Biodiversity Institute. Occurrence dataset https://doi.org/10.15468/a3woj7 accessed via GBIF.org on 2022-07-07.
Chaetodipus artus	-108.003940868068	25.8949135811994	1962	Bentley A, Eifler M (2022). KUBI Mammalogy Collection. Version 26.57. University of Kansas Biodiversity Institute. Occurrence dataset https://doi.org/10.15468/a3woj7 accessed via GBIF.org on 2022-07-07.
Chaetodipus artus	-108.32583	26.70861	1962	Bentley A, Eifler M (2022). KUBI Mammalogy Collection. Version 26.57. University of Kansas Biodiversity Institute. Occurrence dataset https://doi.org/10.15468/a3woj7 accessed via GBIF.org on 2022-07-07.
Chaetodipus artus	-108.380449415379	27.0706180281034	1962	Bentley A, Eifler M (2022). KUBI Mammalogy Collection. Version 26.57. University of Kansas Biodiversity Institute. Occurrence dataset https://doi.org/10.15468/a3woj7 accessed via GBIF.org on 2022-07-07.
Chaetodipus artus	-108.932589102386	27.0235852077244	1962	Bentley A, Eifler M (2022). KUBI Mammalogy Collection. Version 26.57. University of Kansas Biodiversity Institute. Occurrence dataset https://doi.org/10.15468/a3woj7 accessed via GBIF.org on 2022-07-07.
Chaetodipus artus	-105.774176960459	22.9865310607817	1963	Vargas-Cuenca. J., Y. Hortelano-Mocanda y F. A. Cervantes. 2014. Actualización de la base de datos del estado de Morelos de la Colección Nacional de Mamíferos del Instituto de Biología, UNAM. Colección CNMA. Instituto de Biología. Universidad Nacional Autónoma de México. Bases de datos SNIB-CONABIO, proyectos JL003, HA023 y V043. México, D. F.
Chaetodipus artus	-106.465104526017	23.9124016148944	1963	Bentley A, Eifler M (2022). KUBI Mammalogy Collection. Version 26.57. University of Kansas Biodiversity Institute. Occurrence dataset https://doi.org/10.15468/a3woj7 accessed via GBIF.org on 2022-07-07.
Chaetodipus artus	-107.82491	24.99819	1963	Bentley A, Eifler M (2022). KUBI Mammalogy Collection. Version 26.57. University of Kansas Biodiversity Institute. Occurrence dataset https://doi.org/10.15468/a3woj7 accessed via GBIF.org on 2022-07-07.
Chaetodipus artus	-108.399645901897	26.9059022408567	1963	Bentley A, Eifler M (2022). KUBI Mammalogy Collection. Version 26.57. University of Kansas Biodiversity Institute. Occurrence dataset https://doi.org/10.15468/a3woj7 accessed via GBIF.org on 2022-07-07.
Chaetodipus artus	-108.565618077501	26.4371506198363	1963	Bucci M (2016). UAZ Mammals. Version 5.1. University of Arizona Museum of Natural History. Occurrence dataset https://doi.org/10.15468/2swesj accessed via GBIF.org on 2022-07-07.
Chaetodipus artus	-108.586876840479	26.483234721367	1963	Bucci M (2016). UAZ Mammals. Version 5.1. University of Arizona Museum of Natural History. Occurrence dataset https://doi.org/10.15468/2swesj accessed via GBIF.org on 2022-07-07.
Chaetodipus artus	-108.841108	26.934476	1963	Bucci M (2016). UAZ Mammals. Version 5.1. University of Arizona Museum of Natural History. Occurrence dataset https://doi.org/10.15468/2swesj accessed via GBIF.org on 2022-07-07.
Chaetodipus artus	-110.158749	27.61881	1963	Bucci M (2016). UAZ Mammals. Version 5.1. University of Arizona Museum of Natural History. Occurrence dataset https://doi.org/10.15468/2swesj accessed via GBIF.org on 2022-07-07.
Chaetodipus artus	-107.3844	24.7992	1964	Cook J (2022). MSB Mammal Collection (Arctos). Version 35.63. Museum of Southwestern Biology. Occurrence dataset https://doi.org/10.15468/oirgxw accessed via GBIF.org on 2022-07-07.
Chaetodipus artus	-107.792841	25.172329	1964	Cook J (2022). MSB Mammal Collection (Arctos). Version 35.63. Museum of Southwestern Biology. Occurrence dataset https://doi.org/10.15468/oirgxw accessed via GBIF.org on 2022-07-07.
Chaetodipus artus	-108.531861	26.418862	1964	Bucci M (2016). UAZ Mammals. Version 5.1. University of Arizona Museum of Natural History. Occurrence dataset https://doi.org/10.15468/2swesj accessed via GBIF.org on 2022-07-07.
Chaetodipus artus	-107.358368788912	24.5888795057456	1965	Bucci M (2016). UAZ Mammals. Version 5.1. University of Arizona Museum of Natural History. Occurrence dataset https://doi.org/10.15468/2swesj accessed via GBIF.org on 2022-07-07.
Chaetodipus artus	-107.600387	25.0833	1965	Bucci M (2016). UAZ Mammals. Version 5.1. University of Arizona Museum of Natural History. Occurrence dataset https://doi.org/10.15468/2swesj accessed via GBIF.org on 2022-07-07.
Chaetodipus artus	-107.7	25.173552	1965	Bucci M (2016). UAZ Mammals. Version 5.1. University of Arizona Museum of Natural History. Occurrence dataset https://doi.org/10.15468/2swesj accessed via GBIF.org on 2022-07-07.
Chaetodipus artus	-108.557457591339	26.5594048915342	1965	Bentley A, Eifler M (2022). KUBI Mammalogy Collection. Version 26.57. University of Kansas Biodiversity Institute. Occurrence dataset https://doi.org/10.15468/a3woj7 accessed via GBIF.org on 2022-07-07.
Chaetodipus artus	-108.933333	26.900474	1965	Bentley A, Eifler M (2022). KUBI Mammalogy Collection. Version 26.57. University of Kansas Biodiversity Institute. Occurrence dataset https://doi.org/10.15468/a3woj7 accessed via GBIF.org on 2022-07-07.
Chaetodipus artus	-107.629563	25.147111	1966	Bucci M (2016). UAZ Mammals. Version 5.1. University of Arizona Museum of Natural History. Occurrence dataset https://doi.org/10.15468/2swesj accessed via GBIF.org on 2022-07-07.
Chaetodipus artus	-108.880412	26.938059	1966	Sánchez Cordero V., Magallón S., Espinosa, H., Reynoso V.H., Escalante, P. y Cervantes, F. 2021. Digitalización y Sistematización de las Colecciones Biológicas Nacionales del Instituto de Biología, UNAM. Universidad Nacional Autónoma de México. Instituto de Biología. Bases de datos SNIB CONABIO (vertebrados), proyecto KE002. Ciudad de México
Chaetodipus artus	-108.981944	26.916111	1966	Sánchez Cordero V., Magallón S., Espinosa, H., Reynoso V.H., Escalante, P. y Cervantes, F. 2021. Digitalización y Sistematización de las Colecciones Biológicas Nacionales del Instituto de Biología, UNAM. Universidad Nacional Autónoma de México. Instituto de Biología. Bases de datos SNIB CONABIO (vertebrados), proyecto KE002. Ciudad de México
Chaetodipus artus	-109.025558	26.934476	1966	Bucci M (2016). UAZ Mammals. Version 5.1. University of Arizona Museum of Natural History. Occurrence dataset https://doi.org/10.15468/2swesj accessed via GBIF.org on 2022-07-07.
Chaetodipus artus	-109.652728	27.831761	1966	Bucci M (2016). UAZ Mammals. Version 5.1. University of Arizona Museum of Natural History. Occurrence dataset https://doi.org/10.15468/2swesj accessed via GBIF.org on 2022-07-07.
Chaetodipus artus	-106.416667	23.261787	1968	Sánchez Cordero V., Magallón S., Espinosa, H., Reynoso V.H., Escalante, P. y Cervantes, F. 2021. Digitalización y Sistematización de las Colecciones Biológicas Nacionales del Instituto de Biología, UNAM. Universidad Nacional Autónoma de México. Instituto de Biología. Bases de datos SNIB CONABIO (vertebrados), proyecto KE002. Ciudad de México
Chaetodipus artus	-108.309935774628	26.73043141752	1968	Conroy C (2022). MVZ Mammal Collection (Arctos). Version 35.62. Museum of Vertebrate Zoology. Occurrence dataset https://doi.org/10.15468/uwudf9 accessed via GBIF.org on 2022-07-07.
Chaetodipus artus	-108.784747719983	27.0377603696887	1968	Conroy C (2022). MVZ Mammal Collection (Arctos). Version 35.62. Museum of Vertebrate Zoology. Occurrence dataset https://doi.org/10.15468/uwudf9 accessed via GBIF.org on 2022-07-07.
Chaetodipus artus	-108.932587595493	26.7689440009725	1968	Conroy C (2022). MVZ Mammal Collection (Arctos). Version 35.62. Museum of Vertebrate Zoology. Occurrence dataset https://doi.org/10.15468/uwudf9 accessed via GBIF.org on 2022-07-07.
Chaetodipus artus	-109.011459	26.399643	1968	Conroy C (2022). MVZ Mammal Collection (Arctos). Version 35.62. Museum of Vertebrate Zoology. Occurrence dataset https://doi.org/10.15468/uwudf9 accessed via GBIF.org on 2022-07-07.
Chaetodipus artus	-107.65919378977	25.1562038676894	1970	Conroy C (2022). MVZ Mammal Collection (Arctos). Version 35.62. Museum of Vertebrate Zoology. Occurrence dataset https://doi.org/10.15468/uwudf9 accessed via GBIF.org on 2022-07-07.
Chaetodipus artus	-108.619444	26.397101	1970	Bucci M (2016). UAZ Mammals. Version 5.1. University of Arizona Museum of Natural History. Occurrence dataset https://doi.org/10.15468/2swesj accessed via GBIF.org on 2022-07-07.
Chaetodipus artus	-108.619444	26.455202	1970	Bucci M (2016). UAZ Mammals. Version 5.1. University of Arizona Museum of Natural History. Occurrence dataset https://doi.org/10.15468/2swesj accessed via GBIF.org on 2022-07-07.
Chaetodipus artus	-108.257711	26.832191	1972	Bucci M (2016). UAZ Mammals. Version 5.1. University of Arizona Museum of Natural History. Occurrence dataset https://doi.org/10.15468/2swesj accessed via GBIF.org on 2022-07-07.
Chaetodipus artus	-108.966667	25.650453	1972	Bucci M (2016). UAZ Mammals. Version 5.1. University of Arizona Museum of Natural History. Occurrence dataset https://doi.org/10.15468/2swesj accessed via GBIF.org on 2022-07-07.
Chaetodipus artus	-107.083061586239	24.4372769900112	1974	Conroy C (2022). MVZ Mammal Collection (Arctos). Version 35.62. Museum of Vertebrate Zoology. Occurrence dataset https://doi.org/10.15468/uwudf9 accessed via GBIF.org on 2022-07-07.
Chaetodipus artus	-108.87550821622	26.9311240244531	1974	Conroy C (2022). MVZ Mammal Collection (Arctos). Version 35.62. Museum of Vertebrate Zoology. Occurrence dataset https://doi.org/10.15468/uwudf9 accessed via GBIF.org on 2022-07-07.
Chaetodipus artus	-107.636523518946	25.2046949936247	1976	Conroy C (2022). MVZ Mammal Collection (Arctos). Version 35.62. Museum of Vertebrate Zoology. Occurrence dataset https://doi.org/10.15468/uwudf9 accessed via GBIF.org on 2022-07-07.
Chaetodipus artus	-106.240846589543	23.3555272588224	1977	Conroy C (2022). MVZ Mammal Collection (Arctos). Version 35.62. Museum of Vertebrate Zoology. Occurrence dataset https://doi.org/10.15468/uwudf9 accessed via GBIF.org on 2022-07-07.
Chaetodipus artus	-107.116667	26.95	1997	Cook J (2022). MSB Mammal Collection (Arctos). Version 35.63. Museum of Southwestern Biology. Occurrence dataset https://doi.org/10.15468/oirgxw accessed via GBIF.org on 2022-07-07.
Chaetodipus artus	-107.416667	26.5	1997	Cook J (2022). MSB Mammal Collection (Arctos). Version 35.63. Museum of Southwestern Biology. Occurrence dataset https://doi.org/10.15468/oirgxw accessed via GBIF.org on 2022-07-07.
Chaetodipus artus	-108.547107	26.479086	1997	Cook J (2022). MSB Mammal Collection (Arctos). Version 35.63. Museum of Southwestern Biology. Occurrence dataset https://doi.org/10.15468/oirgxw accessed via GBIF.org on 2022-07-07.
Chaetodipus artus	-108.911577	26.949879	1997	Cook J (2022). MSB Mammal Collection (Arctos). Version 35.63. Museum of Southwestern Biology. Occurrence dataset https://doi.org/10.15468/oirgxw accessed via GBIF.org on 2022-07-07.
Chaetodipus artus	-106.41075	24.922917	2000	Muñiz-Martínez R. 2001. Vertebrados terrestres de San Juan de Camarones, Durango. Unidad Durango. Centro Interdisciplinario de Investigación para el Desarrollo Integral Regional. Instituto Politécnico Nacional. Bases de datos SNIB-CONABIO (vertebrados y plantas), proyecto R008. México, D. F.
Chaetodipus artus	-106.408889	25.0025	2005	Sánchez Cordero V., Magallón S., Espinosa, H., Reynoso V.H., Escalante, P. y Cervantes, F. 2021. Digitalización y Sistematización de las Colecciones Biológicas Nacionales del Instituto de Biología, UNAM. Universidad Nacional Autónoma de México. Instituto de Biología. Bases de datos SNIB CONABIO (vertebrados), proyecto KE002. Ciudad de México
Chaetodipus artus	-107.15	26.913889	2005	Sánchez Cordero V., Magallón S., Espinosa, H., Reynoso V.H., Escalante, P. y Cervantes, F. 2021. Digitalización y Sistematización de las Colecciones Biológicas Nacionales del Instituto de Biología, UNAM. Universidad Nacional Autónoma de México. Instituto de Biología. Bases de datos SNIB CONABIO (vertebrados), proyecto KE002. Ciudad de México
Chaetodipus artus	-107.591111	25.0025	2005	Sánchez Cordero V., Magallón S., Espinosa, H., Reynoso V.H., Escalante, P. y Cervantes, F. 2021. Digitalización y Sistematización de las Colecciones Biológicas Nacionales del Instituto de Biología, UNAM. Universidad Nacional Autónoma de México. Instituto de Biología. Bases de datos SNIB CONABIO (vertebrados), proyecto KE002. Ciudad de México
Chaetodipus artus	-107.620932	25.00229	2005	Sánchez Cordero V., Magallón S., Espinosa, H., Reynoso V.H., Escalante, P. y Cervantes, F. 2021. Digitalización y Sistematización de las Colecciones Biológicas Nacionales del Instituto de Biología, UNAM. Universidad Nacional Autónoma de México. Instituto de Biología. Bases de datos SNIB CONABIO (vertebrados), proyecto KE002. Ciudad de México
Chaetodipus artus	-108.8426	26.937626	2005	Sánchez Cordero V., Magallón S., Espinosa, H., Reynoso V.H., Escalante, P. y Cervantes, F. 2021. Digitalización y Sistematización de las Colecciones Biológicas Nacionales del Instituto de Biología, UNAM. Universidad Nacional Autónoma de México. Instituto de Biología. Bases de datos SNIB CONABIO (vertebrados), proyecto KE002. Ciudad de México
Chaetodipus artus	-108.85	26.913889	2005	Sánchez Cordero V., Magallón S., Espinosa, H., Reynoso V.H., Escalante, P. y Cervantes, F. 2021. Digitalización y Sistematización de las Colecciones Biológicas Nacionales del Instituto de Biología, UNAM. Universidad Nacional Autónoma de México. Instituto de Biología. Bases de datos SNIB CONABIO (vertebrados), proyecto KE002. Ciudad de México
Chaetodipus artus	-107.573333	25.268333	2006	García-Mendoza D. F. 2015. Actualización de la base de datos de la Colección Regional Durango (Mammalia). Colección CRD. Unidad Durango. Centro Interdisciplinario de Investigación para el Desarrollo Integral Regional. Instituto Politécnico Nacional. Bases de datos SNIB-CONABIO, proyectos HA002, DC015, X011 y R008. México, D. F.
Chaetodipus artus	-107.795998276374	25.0236726762994	2006	García-Mendoza D. F. 2015. Actualización de la base de datos de la Colección Regional Durango (Mammalia). Colección CRD. Unidad Durango. Centro Interdisciplinario de Investigación para el Desarrollo Integral Regional. Instituto Politécnico Nacional. Bases de datos SNIB-CONABIO, proyectos HA002, DC015, X011 y R008. México, D. F.
Chaetodipus artus	-107.8075	25.011333	2006	García-Mendoza D. F. 2015. Actualización de la base de datos de la Colección Regional Durango (Mammalia). Colección CRD. Unidad Durango. Centro Interdisciplinario de Investigación para el Desarrollo Integral Regional. Instituto Politécnico Nacional. Bases de datos SNIB-CONABIO, proyectos HA002, DC015, X011 y R008. México, D. F.
Chaetodipus artus	-105.755106651741	23.0157658705077	2007	García-Mendoza D. F. 2015. Actualización de la base de datos de la Colección Regional Durango (Mammalia). Colección CRD. Unidad Durango. Centro Interdisciplinario de Investigación para el Desarrollo Integral Regional. Instituto Politécnico Nacional. Bases de datos SNIB-CONABIO, proyectos HA002, DC015, X011 y R008. México, D. F.
Chaetodipus artus	-109.306999	27.238001	2008	Álvarez-Castañeda S. T. y E. Rios. 2011. Códigos de barras del ADN de mamíferos topotipos de México Fase I: Noroeste mexicano. Centro de Investigaciones Biológicas del Noroeste S. C. Bases de datos SNIB-CONABIO, proyecto HB037. México, D. F.
Chaetodipus artus	-109.638	28.941999	2008	Álvarez-Castañeda S. T. y E. Rios. 2011. Códigos de barras del ADN de mamíferos topotipos de México Fase I: Noroeste mexicano. Centro de Investigaciones Biológicas del Noroeste S. C. Bases de datos SNIB-CONABIO, proyecto HB037. México, D. F.
Chaetodipus artus	-109.848	30.410999	2008	Álvarez-Castañeda S. T. y E. Rios. 2011. Códigos de barras del ADN de mamíferos topotipos de México Fase I: Noroeste mexicano. Centro de Investigaciones Biológicas del Noroeste S. C. Bases de datos SNIB-CONABIO, proyecto HB037. México, D. F.
Chaetodipus artus	-110.141998	29.002001	2008	Álvarez-Castañeda S. T. y E. Rios. 2011. Códigos de barras del ADN de mamíferos topotipos de México Fase I: Noroeste mexicano. Centro de Investigaciones Biológicas del Noroeste S. C. Bases de datos SNIB-CONABIO, proyecto HB037. México, D. F.
Chaetodipus artus	-110.222	29.811001	2008	Álvarez-Castañeda S. T. y E. Rios. 2011. Códigos de barras del ADN de mamíferos topotipos de México Fase I: Noroeste mexicano. Centro de Investigaciones Biológicas del Noroeste S. C. Bases de datos SNIB-CONABIO, proyecto HB037. México, D. F.
