# Supplementary material for: A retrospective approach for evaluating ecological niche modeling transferability over time: the case of Mexican endemic rodents
Source: PeerJ. 2024 Nov 29;12:e18414. doi: 10.7717/peerj.18414 (PMC11610470; doi:10.7717/peerj.18414)
Supplement: Supplemental Information 3 — Georeferenced occurrences of Mexican endemic small mammals used to build niche modes [file peerj-12-18414-s003.zip › Species ccurrence files/Callospermophilus madrensis.csv]

specie	x	y	year	source
Callospermophilus madrensis	-107.535353	27.536033	1957	Bentley A, Eifler M (2022). KUBI Mammalogy Collection. Version 26.57. University of Kansas Biodiversity Institute. Occurrence dataset https://doi.org/10.15468/a3woj7 accessed via GBIF.org on 2022-07-07.
Callospermophilus madrensis	-107.52988	28.03242	1957	Bentley A, Eifler M (2022). KUBI Mammalogy Collection. Version 26.57. University of Kansas Biodiversity Institute. Occurrence dataset https://doi.org/10.15468/a3woj7 accessed via GBIF.org on 2022-07-07.
Callospermophilus madrensis	-107.709594	27.635	1957	Bentley A, Eifler M (2022). KUBI Mammalogy Collection. Version 26.57. University of Kansas Biodiversity Institute. Occurrence dataset https://doi.org/10.15468/a3woj7 accessed via GBIF.org on 2022-07-07.
Callospermophilus madrensis	-107.537878	27.565314	1957	Bentley A, Eifler M (2022). KUBI Mammalogy Collection. Version 26.57. University of Kansas Biodiversity Institute. Occurrence dataset https://doi.org/10.15468/a3woj7 accessed via GBIF.org on 2022-07-07.
Callospermophilus madrensis	-107.562243	27.636648	1957	Bentley A, Eifler M (2022). KUBI Mammalogy Collection. Version 26.57. University of Kansas Biodiversity Institute. Occurrence dataset https://doi.org/10.15468/a3woj7 accessed via GBIF.org on 2022-07-07.
Callospermophilus madrensis	-107.58895	27.88466	1958	Bentley A, Eifler M (2022). KUBI Mammalogy Collection. Version 26.57. University of Kansas Biodiversity Institute. Occurrence dataset https://doi.org/10.15468/a3woj7 accessed via GBIF.org on 2022-07-07.
Callospermophilus madrensis	-107.55546	28.06472	1959	Bentley A, Eifler M (2022). KUBI Mammalogy Collection. Version 26.57. University of Kansas Biodiversity Institute. Occurrence dataset https://doi.org/10.15468/a3woj7 accessed via GBIF.org on 2022-07-07.
Callospermophilus madrensis	-107.59927	27.86914	1959	Bentley A, Eifler M (2022). KUBI Mammalogy Collection. Version 26.57. University of Kansas Biodiversity Institute. Occurrence dataset https://doi.org/10.15468/a3woj7 accessed via GBIF.org on 2022-07-07.
Callospermophilus madrensis	-107.59927	27.88367	1959	Bentley A, Eifler M (2022). KUBI Mammalogy Collection. Version 26.57. University of Kansas Biodiversity Institute. Occurrence dataset https://doi.org/10.15468/a3woj7 accessed via GBIF.org on 2022-07-07.
Callospermophilus madrensis	-107.59927	27.89819	1959	Bentley A, Eifler M (2022). KUBI Mammalogy Collection. Version 26.57. University of Kansas Biodiversity Institute. Occurrence dataset https://doi.org/10.15468/a3woj7 accessed via GBIF.org on 2022-07-07.
Callospermophilus madrensis	-107.59927	27.92723	1959	Bentley A, Eifler M (2022). KUBI Mammalogy Collection. Version 26.57. University of Kansas Biodiversity Institute. Occurrence dataset https://doi.org/10.15468/a3woj7 accessed via GBIF.org on 2022-07-07.
Callospermophilus madrensis	-107.59927	27.91271	1960	Bentley A, Eifler M (2022). KUBI Mammalogy Collection. Version 26.57. University of Kansas Biodiversity Institute. Occurrence dataset https://doi.org/10.15468/a3woj7 accessed via GBIF.org on 2022-07-07.
Callospermophilus madrensis	-106.473508071688	26.4882071291397	1961	Global Biodiversity Information Facility [GBIF] (2018) GBIF occurrence download Mammalia. https://www.gbif.org/dataset/7f56df30-f762-11e1-a439-00145eb45e9a: LACM:3051
Callospermophilus madrensis	-106.707516874313	26.3525273709481	1961	Global Biodiversity Information Facility [GBIF] (2018) GBIF occurrence download Mammalia. https://www.gbif.org/dataset/7f56df30-f762-11e1-a439-00145eb45e9a: UAZ08118
Callospermophilus madrensis	-106.584858	26.466525	1961	Global Biodiversity Information Facility [GBIF] (2018) GBIF occurrence download Mammalia. https://www.gbif.org/dataset/7f56df30-f762-11e1-a439-00145eb45e9a: LACM:13888
Callospermophilus madrensis	-106.035297869073	26.525567605818	1963	Global Biodiversity Information Facility [GBIF] (2018) GBIF occurrence download Mammalia. https://www.gbif.org/dataset/7f56df30-f762-11e1-a439-00145eb45e9a: LACM:19840
Callospermophilus madrensis	-107.034735492164	25.9651271412281	1982	Global Biodiversity Information Facility [GBIF] (2018) GBIF occurrence download Mammalia. https://www.gbif.org/dataset/7f56df30-f762-11e1-a439-00145eb45e9a: RHB6847-Rollin H. Baker
Callospermophilus madrensis	-106.2175	26.172667	1994	S�nchez Cordero V., Magall�n S., Espinosa, H., Reynoso V.H., Escalante, P. y Cervantes, F. 2021. Digitalizaci�n y Sistematizaci�n de las Colecciones Biol�gicas Nacionales del Instituto de Biolog�a, UNAM. Universidad Nacional Aut�noma de M�xico. Instituto de Biolog�a. Bases de datos SNIB CONABIO (vertebrados), proyecto KE002. Ciudad de M�xico
Callospermophilus madrensis	-106.266667	25.916667	1994	S�nchez Cordero V., Magall�n S., Espinosa, H., Reynoso V.H., Escalante, P. y Cervantes, F. 2021. Digitalizaci�n y Sistematizaci�n de las Colecciones Biol�gicas Nacionales del Instituto de Biolog�a, UNAM. Universidad Nacional Aut�noma de M�xico. Instituto de Biolog�a. Bases de datos SNIB CONABIO (vertebrados), proyecto KE002. Ciudad de M�xico
Callospermophilus madrensis	-105.876413	26.588307	1994	S�nchez Cordero V., Magall�n S., Espinosa, H., Reynoso V.H., Escalante, P. y Cervantes, F. 2021. Digitalizaci�n y Sistematizaci�n de las Colecciones Biol�gicas Nacionales del Instituto de Biolog�a, UNAM. Universidad Nacional Aut�noma de M�xico. Instituto de Biolog�a. Bases de datos SNIB CONABIO (vertebrados), proyecto KE002. Ciudad de M�xico
Callospermophilus madrensis	-106.116667	25.983333	1994	S�nchez Cordero V., Magall�n S., Espinosa, H., Reynoso V.H., Escalante, P. y Cervantes, F. 2021. Digitalizaci�n y Sistematizaci�n de las Colecciones Biol�gicas Nacionales del Instituto de Biolog�a, UNAM. Universidad Nacional Aut�noma de M�xico. Instituto de Biolog�a. Bases de datos SNIB CONABIO (vertebrados), proyecto KE002. Ciudad de M�xico
Callospermophilus madrensis	-106.218656	26.019195	1994	S�nchez Cordero V., Magall�n S., Espinosa, H., Reynoso V.H., Escalante, P. y Cervantes, F. 2021. Digitalizaci�n y Sistematizaci�n de las Colecciones Biol�gicas Nacionales del Instituto de Biolog�a, UNAM. Universidad Nacional Aut�noma de M�xico. Instituto de Biolog�a. Bases de datos SNIB CONABIO (vertebrados), proyecto KE002. Ciudad de M�xico
Callospermophilus madrensis	-106.266667	26.083333	1994	S�nchez Cordero V., Magall�n S., Espinosa, H., Reynoso V.H., Escalante, P. y Cervantes, F. 2021. Digitalizaci�n y Sistematizaci�n de las Colecciones Biol�gicas Nacionales del Instituto de Biolog�a, UNAM. Universidad Nacional Aut�noma de M�xico. Instituto de Biolog�a. Bases de datos SNIB CONABIO (vertebrados), proyecto KE002. Ciudad de M�xico
Callospermophilus madrensis	-106.070085	26.00353	1994	S�nchez Cordero V., Magall�n S., Espinosa, H., Reynoso V.H., Escalante, P. y Cervantes, F. 2021. Digitalizaci�n y Sistematizaci�n de las Colecciones Biol�gicas Nacionales del Instituto de Biolog�a, UNAM. Universidad Nacional Aut�noma de M�xico. Instituto de Biolog�a. Bases de datos SNIB CONABIO (vertebrados), proyecto KE002. Ciudad de M�xico
Callospermophilus madrensis	-106.459583	26.396389	1994	S�nchez Cordero V., Magall�n S., Espinosa, H., Reynoso V.H., Escalante, P. y Cervantes, F. 2021. Digitalizaci�n y Sistematizaci�n de las Colecciones Biol�gicas Nacionales del Instituto de Biolog�a, UNAM. Universidad Nacional Aut�noma de M�xico. Instituto de Biolog�a. Bases de datos SNIB CONABIO (vertebrados), proyecto KE002. Ciudad de M�xico
Callospermophilus madrensis	-106.452	26.405403	1994	S�nchez Cordero V., Magall�n S., Espinosa, H., Reynoso V.H., Escalante, P. y Cervantes, F. 2021. Digitalizaci�n y Sistematizaci�n de las Colecciones Biol�gicas Nacionales del Instituto de Biolog�a, UNAM. Universidad Nacional Aut�noma de M�xico. Instituto de Biolog�a. Bases de datos SNIB CONABIO (vertebrados), proyecto KE002. Ciudad de M�xico
Callospermophilus madrensis	-106.15	25.916667	2001	Global Biodiversity Information Facility [GBIF] (2018) GBIF occurrence download Mammalia. https://www.gbif.org/dataset/7f56df30-f762-11e1-a439-00145eb45e9a: CRD4338-CIDIR-IPN
Callospermophilus madrensis	-106.134297004869	25.9236437217379	2008	Global Biodiversity Information Facility [GBIF] (2018) GBIF occurrence download Mammalia. https://www.gbif.org/dataset/7f56df30-f762-11e1-a439-00145eb45e9a: CIIDIR-IPN: TD1786
Callospermophilus madrensis	-106.256633471922	26.0313059418617	2008	Global Biodiversity Information Facility [GBIF] (2018) GBIF occurrence download Mammalia. https://www.gbif.org/dataset/7f56df30-f762-11e1-a439-00145eb45e9a: CIIDIR-IPN: TD1748
