# Supplementary material for: A retrospective approach for evaluating ecological niche modeling transferability over time: the case of Mexican endemic rodents
Source: PeerJ. 2024 Nov 29;12:e18414. doi: 10.7717/peerj.18414 (PMC11610470; doi:10.7717/peerj.18414)
Supplement: Supplemental Information 3 — Georeferenced occurrences of Mexican endemic small mammals used to build niche modes [file peerj-12-18414-s003.zip › Species ccurrence files/Cynomys mexicanus.csv]

specie	x	y	year	source
Cynomys mexicanus	-100.637538385916	25.3162306400401	1950	Esselstyn J (2017). LSUMZ Mammals Collection. Louisiana State University Museum of Natural Science. Occurrence dataset https://doi.org/10.15468/wxiqf6 accessed via GBIF.org on 2022-07-07.
Cynomys mexicanus	-100.819162282227	24.2743983268448	1950	Bentley A, Eifler M (2022). KUBI Mammalogy Collection. Version 26.57. University of Kansas Biodiversity Institute. Occurrence dataset https://doi.org/10.15468/a3woj7 accessed via GBIF.org on 2022-07-07.
Cynomys mexicanus	-100.769440187105	26.3485256552781	1952	Bentley A, Eifler M (2022). KUBI Mammalogy Collection. Version 26.57. University of Kansas Biodiversity Institute. Occurrence dataset https://doi.org/10.15468/a3woj7 accessed via GBIF.org on 2022-07-07.
Cynomys mexicanus	-100.758938	25.329728	1952	Bentley A, Eifler M (2022). KUBI Mammalogy Collection. Version 26.57. University of Kansas Biodiversity Institute. Occurrence dataset https://doi.org/10.15468/a3woj7 accessed via GBIF.org on 2022-07-07.
Cynomys mexicanus	-100.691173493065	25.2725781911885	1954	Bentley A, Eifler M (2022). KUBI Mammalogy Collection. Version 26.57. University of Kansas Biodiversity Institute. Occurrence dataset https://doi.org/10.15468/a3woj7 accessed via GBIF.org on 2022-07-07.
Cynomys mexicanus	-101.033635288734	25.1629283435648	1954	Bentley A, Eifler M (2022). KUBI Mammalogy Collection. Version 26.57. University of Kansas Biodiversity Institute. Occurrence dataset https://doi.org/10.15468/a3woj7 accessed via GBIF.org on 2022-07-07.
Cynomys mexicanus	-100.371625757946	25.2725793392915	1954	Bentley A, Eifler M (2022). KUBI Mammalogy Collection. Version 26.57. University of Kansas Biodiversity Institute. Occurrence dataset https://doi.org/10.15468/a3woj7 accessed via GBIF.org on 2022-07-07.
Cynomys mexicanus	-100.771055425262	25.2725779022407	1955	Bentley A, Eifler M (2022). KUBI Mammalogy Collection. Version 26.57. University of Kansas Biodiversity Institute. Occurrence dataset https://doi.org/10.15468/a3woj7 accessed via GBIF.org on 2022-07-07.
Cynomys mexicanus	-100.772102394088	24.5664964790952	1956	Gall L (2022). Vertebrate Zoology Division - Mammalogy, Yale Peabody Museum. Yale University Peabody Museum. Occurrence dataset https://doi.org/10.15468/4mm6uc accessed via GBIF.org on 2022-07-07.
Cynomys mexicanus	-100.9667	25.7167	1956	Gall L (2022). Vertebrate Zoology Division - Mammalogy, Yale Peabody Museum. Yale University Peabody Museum. Occurrence dataset https://doi.org/10.15468/4mm6uc accessed via GBIF.org on 2022-07-07.
Cynomys mexicanus	-100.537375	25.284325	1964	Sánchez Cordero V., Magallón S., Espinosa, H., Reynoso V.H., Escalante, P. y Cervantes, F. 2021. Digitalización y Sistematización de las Colecciones Biológicas Nacionales del Instituto de Biología, UNAM. Universidad Nacional Autónoma de México. Instituto de Biología. Bases de datos SNIB CONABIO (vertebrados), proyecto KE002. Ciudad de México
Cynomys mexicanus	-100.713247540789	25.1611525771115	1965	Jiménez-Guzmán A., J. A. Niño-Ramírez y M. A. Zúñiga-Ramos. 1998. Mamíferos de Nuevo León: distribución y taxonomía. Facultad de Ciencias Biológicas. Universidad Autónoma de Nuevo León. Bases de datos SNIB-CONABIO, proyecto P008. México, D. F.
Cynomys mexicanus	-100.336944	24.630556	1965	Jiménez-Guzmán A., J. A. Niño-Ramírez y M. A. Zúñiga-Ramos. 1998. Mamíferos de Nuevo León: distribución y taxonomía. Facultad de Ciencias Biológicas. Universidad Autónoma de Nuevo León. Bases de datos SNIB-CONABIO, proyecto P008. México, D. F.
Cynomys mexicanus	-101.261778387292	24.6151027230251	1970	Mertz W (2022). LACM Vertebrate Collection. Version 18.11. Natural History Museum of Los Angeles County. Occurrence dataset https://doi.org/10.15468/77rmwd accessed via GBIF.org on 2022-07-07.
Cynomys mexicanus	-104.4815	32.3723	1971	López Vidal J.C., C. Elizalde Arellano, C. Y. Salas Rodríguez y C. Salazar Motolinía. 2019. Computarización de las colecciones de vertebrados terrestres de la Escuela Nacional de Ciencias Biológicas, IPN Fase 4. Instituto Politécnico Nacional. Escuela Nacional de Ciencias Biológicas. Bases de datos SNIB CONABIO_Mamíferos Proyectos No. KE005, CC002, BC004, Y013 y P020. Ciudad de México
Cynomys mexicanus	-101.396389	21.909167	1971	López Vidal J.C., C. Elizalde Arellano, C. Y. Salas Rodríguez y C. Salazar Motolinía. 2019. Computarización de las colecciones de vertebrados terrestres de la Escuela Nacional de Ciencias Biológicas, IPN Fase 4. Instituto Politécnico Nacional. Escuela Nacional de Ciencias Biológicas. Bases de datos SNIB CONABIO_Mamíferos Proyectos No. KE005, CC002, BC004, Y013 y P020. Ciudad de México
Cynomys mexicanus	-101.092447862348	24.9704688856322	1972	Sánchez Cordero V., Magallón S., Espinosa, H., Reynoso V.H., Escalante, P. y Cervantes, F. 2021. Digitalización y Sistematización de las Colecciones Biológicas Nacionales del Instituto de Biología, UNAM. Universidad Nacional Autónoma de México. Instituto de Biología. Bases de datos SNIB CONABIO (vertebrados), proyecto KE002. Ciudad de México
Cynomys mexicanus	-100.075957697033	24.8262153625944	1972	Jiménez-Guzmán A., J. A. Niño-Ramírez y M. A. Zúñiga-Ramos. 1998. Mamíferos de Nuevo León: distribución y taxonomía. Facultad de Ciencias Biológicas. Universidad Autónoma de Nuevo León. Bases de datos SNIB-CONABIO, proyecto P008. México, D. F.
Cynomys mexicanus	-100.28361	24.671939	1972	Jiménez-Guzmán A., J. A. Niño-Ramírez y M. A. Zúñiga-Ramos. 1998. Mamíferos de Nuevo León: distribución y taxonomía. Facultad de Ciencias Biológicas. Universidad Autónoma de Nuevo León. Bases de datos SNIB-CONABIO, proyecto P008. México, D. F.
Cynomys mexicanus	-100.300278	24.676111	1974	Whiting A (2022). Brigham Young University Life Science Museum (BYU) Mammal Collection (Arctos). Version 1.14. Brigham Young University Life Science Museum. Occurrence dataset https://doi.org/10.15468/5sdbbp accessed via GBIF.org on 2022-07-07.
Cynomys mexicanus	-100.207371571052	24.7545478109329	1977	López Vidal J.C., C. Elizalde Arellano, C. Y. Salas Rodríguez y C. Salazar Motolinía. 2019. Computarización de las colecciones de vertebrados terrestres de la Escuela Nacional de Ciencias Biológicas, IPN Fase 4. Instituto Politécnico Nacional. Escuela Nacional de Ciencias Biológicas. Bases de datos SNIB CONABIO_Mamíferos Proyectos No. KE005, CC002, BC004, Y013 y P020. Ciudad de México
Cynomys mexicanus	-100.20709349395	24.7378814897933	1977	Ramírez-Pulido J. 1999. Biodiversidad mastozoológica del Eje Volcánico Transversal. Unidad Iztapalapa. Universidad Autónoma Metropolitana. Bases de datos SNIB-CONABIO, proyecto J121. México, D. F.
Cynomys mexicanus	-100.950556	24.001667	1977	Ramírez-Pulido J. 1999. Biodiversidad mastozoológica del Eje Volcánico Transversal. Unidad Iztapalapa. Universidad Autónoma Metropolitana. Bases de datos SNIB-CONABIO, proyecto J121. México, D. F.
Cynomys mexicanus	-100.240278	24.6825	1978	Jiménez-Guzmán A., J. A. Niño-Ramírez y M. A. Zúñiga-Ramos. 1998. Mamíferos de Nuevo León: distribución y taxonomía. Facultad de Ciencias Biológicas. Universidad Autónoma de Nuevo León. Bases de datos SNIB-CONABIO, proyecto P008. México, D. F.
Cynomys mexicanus	-104.4815	32.3723	1982	Jiménez-Guzmán A., J. A. Niño-Ramírez y M. A. Zúñiga-Ramos. 1998. Mamíferos de Nuevo León: distribución y taxonomía. Facultad de Ciencias Biológicas. Universidad Autónoma de Nuevo León. Bases de datos SNIB-CONABIO, proyecto P008. México, D. F.
Cynomys mexicanus	-101.084747	25.059235	1985	Garner H (2016). TTU Mammals Collection. Version 9.1. Museum of Texas Tech University (TTU). Occurrence dataset https://doi.org/10.15468/yocqyp accessed via GBIF.org on 2022-07-07.
Cynomys mexicanus	-100.336944	24.630556	1985	Sánchez Cordero V., Magallón S., Espinosa, H., Reynoso V.H., Escalante, P. y Cervantes, F. 2021. Digitalización y Sistematización de las Colecciones Biológicas Nacionales del Instituto de Biología, UNAM. Universidad Nacional Autónoma de México. Instituto de Biología. Bases de datos SNIB CONABIO (vertebrados), proyecto KE002. Ciudad de México
Cynomys mexicanus	-100.902222	24.160556	1992	Scott-Morales L. y P. Vela-Coiffier. 2016. Modelos predictivos de distribución geográfica para Spizella wortheni, Cynomys mexicanus, Vulpes macrotis zinseri y Taxidea taxus berlandieri. Facultad de Ciencias Forestales. Universidad Autónoma de Nuevo León. Bases de datos SNIB-CONABIO, proyecto JM004. México, D. F.
Cynomys mexicanus	-100.9	24.169722	1992	Scott-Morales L. y P. Vela-Coiffier. 2016. Modelos predictivos de distribución geográfica para Spizella wortheni, Cynomys mexicanus, Vulpes macrotis zinseri y Taxidea taxus berlandieri. Facultad de Ciencias Forestales. Universidad Autónoma de Nuevo León. Bases de datos SNIB-CONABIO, proyecto JM004. México, D. F.
Cynomys mexicanus	-100.928333	24.15	1992	Scott-Morales L. y P. Vela-Coiffier. 2016. Modelos predictivos de distribución geográfica para Spizella wortheni, Cynomys mexicanus, Vulpes macrotis zinseri y Taxidea taxus berlandieri. Facultad de Ciencias Forestales. Universidad Autónoma de Nuevo León. Bases de datos SNIB-CONABIO, proyecto JM004. México, D. F.
Cynomys mexicanus	-100.901667	24.2	1992	Scott-Morales L. y P. Vela-Coiffier. 2016. Modelos predictivos de distribución geográfica para Spizella wortheni, Cynomys mexicanus, Vulpes macrotis zinseri y Taxidea taxus berlandieri. Facultad de Ciencias Forestales. Universidad Autónoma de Nuevo León. Bases de datos SNIB-CONABIO, proyecto JM004. México, D. F.
Cynomys mexicanus	-100.88	24.225556	1992	Scott-Morales L. y P. Vela-Coiffier. 2016. Modelos predictivos de distribución geográfica para Spizella wortheni, Cynomys mexicanus, Vulpes macrotis zinseri y Taxidea taxus berlandieri. Facultad de Ciencias Forestales. Universidad Autónoma de Nuevo León. Bases de datos SNIB-CONABIO, proyecto JM004. México, D. F.
Cynomys mexicanus	-100.900833	24.211389	1992	Scott-Morales L. y P. Vela-Coiffier. 2016. Modelos predictivos de distribución geográfica para Spizella wortheni, Cynomys mexicanus, Vulpes macrotis zinseri y Taxidea taxus berlandieri. Facultad de Ciencias Forestales. Universidad Autónoma de Nuevo León. Bases de datos SNIB-CONABIO, proyecto JM004. México, D. F.
Cynomys mexicanus	-100.865	24.230556	1992	Scott-Morales L. y P. Vela-Coiffier. 2016. Modelos predictivos de distribución geográfica para Spizella wortheni, Cynomys mexicanus, Vulpes macrotis zinseri y Taxidea taxus berlandieri. Facultad de Ciencias Forestales. Universidad Autónoma de Nuevo León. Bases de datos SNIB-CONABIO, proyecto JM004. México, D. F.
Cynomys mexicanus	-100.883333	24.733333	1992	Scott-Morales L. y P. Vela-Coiffier. 2016. Modelos predictivos de distribución geográfica para Spizella wortheni, Cynomys mexicanus, Vulpes macrotis zinseri y Taxidea taxus berlandieri. Facultad de Ciencias Forestales. Universidad Autónoma de Nuevo León. Bases de datos SNIB-CONABIO, proyecto JM004. México, D. F.
Cynomys mexicanus	-101.083333	24.853611	1992	Scott-Morales L. y P. Vela-Coiffier. 2016. Modelos predictivos de distribución geográfica para Spizella wortheni, Cynomys mexicanus, Vulpes macrotis zinseri y Taxidea taxus berlandieri. Facultad de Ciencias Forestales. Universidad Autónoma de Nuevo León. Bases de datos SNIB-CONABIO, proyecto JM004. México, D. F.
Cynomys mexicanus	-100.798889	24.473889	1992	Scott-Morales L. y P. Vela-Coiffier. 2016. Modelos predictivos de distribución geográfica para Spizella wortheni, Cynomys mexicanus, Vulpes macrotis zinseri y Taxidea taxus berlandieri. Facultad de Ciencias Forestales. Universidad Autónoma de Nuevo León. Bases de datos SNIB-CONABIO, proyecto JM004. México, D. F.
Cynomys mexicanus	-100.25	24.566667	1993	Scott-Morales L. y P. Vela-Coiffier. 2016. Modelos predictivos de distribución geográfica para Spizella wortheni, Cynomys mexicanus, Vulpes macrotis zinseri y Taxidea taxus berlandieri. Facultad de Ciencias Forestales. Universidad Autónoma de Nuevo León. Bases de datos SNIB-CONABIO, proyecto JM004. México, D. F.
Cynomys mexicanus	-100.366667	24.85	1993	Scott-Morales L. y P. Vela-Coiffier. 2016. Modelos predictivos de distribución geográfica para Spizella wortheni, Cynomys mexicanus, Vulpes macrotis zinseri y Taxidea taxus berlandieri. Facultad de Ciencias Forestales. Universidad Autónoma de Nuevo León. Bases de datos SNIB-CONABIO, proyecto JM004. México, D. F.
Cynomys mexicanus	-100.253889	24.660833	1993	Scott-Morales L. y P. Vela-Coiffier. 2016. Modelos predictivos de distribución geográfica para Spizella wortheni, Cynomys mexicanus, Vulpes macrotis zinseri y Taxidea taxus berlandieri. Facultad de Ciencias Forestales. Universidad Autónoma de Nuevo León. Bases de datos SNIB-CONABIO, proyecto JM004. México, D. F.
Cynomys mexicanus	-100.247222	24.683333	1993	Scott-Morales L. y P. Vela-Coiffier. 2016. Modelos predictivos de distribución geográfica para Spizella wortheni, Cynomys mexicanus, Vulpes macrotis zinseri y Taxidea taxus berlandieri. Facultad de Ciencias Forestales. Universidad Autónoma de Nuevo León. Bases de datos SNIB-CONABIO, proyecto JM004. México, D. F.
Cynomys mexicanus	-100.25	24.583333	1993	Scott-Morales L. y P. Vela-Coiffier. 2016. Modelos predictivos de distribución geográfica para Spizella wortheni, Cynomys mexicanus, Vulpes macrotis zinseri y Taxidea taxus berlandieri. Facultad de Ciencias Forestales. Universidad Autónoma de Nuevo León. Bases de datos SNIB-CONABIO, proyecto JM004. México, D. F.
Cynomys mexicanus	-100.213889	24.649167	1993	Scott-Morales L. y P. Vela-Coiffier. 2016. Modelos predictivos de distribución geográfica para Spizella wortheni, Cynomys mexicanus, Vulpes macrotis zinseri y Taxidea taxus berlandieri. Facultad de Ciencias Forestales. Universidad Autónoma de Nuevo León. Bases de datos SNIB-CONABIO, proyecto JM004. México, D. F.
Cynomys mexicanus	-100.524444	24.971389	1993	Scott-Morales L. y P. Vela-Coiffier. 2016. Modelos predictivos de distribución geográfica para Spizella wortheni, Cynomys mexicanus, Vulpes macrotis zinseri y Taxidea taxus berlandieri. Facultad de Ciencias Forestales. Universidad Autónoma de Nuevo León. Bases de datos SNIB-CONABIO, proyecto JM004. México, D. F.
Cynomys mexicanus	-100.308333	24.796667	1993	Garner H (2016). TTU Mammals Collection. Version 9.1. Museum of Texas Tech University (TTU). Occurrence dataset https://doi.org/10.15468/yocqyp accessed via GBIF.org on 2022-07-07.
Cynomys mexicanus	-100.263889	24.67	1993	Sánchez Cordero V., Magallón S., Espinosa, H., Reynoso V.H., Escalante, P. y Cervantes, F. 2021. Digitalización y Sistematización de las Colecciones Biológicas Nacionales del Instituto de Biología, UNAM. Universidad Nacional Autónoma de México. Instituto de Biología. Bases de datos SNIB CONABIO (vertebrados), proyecto KE002. Ciudad de México
Cynomys mexicanus	-100.375555	24.5725	1993	Scott-Morales L. y P. Vela-Coiffier. 2016. Modelos predictivos de distribución geográfica para Spizella wortheni, Cynomys mexicanus, Vulpes macrotis zinseri y Taxidea taxus berlandieri. Facultad de Ciencias Forestales. Universidad Autónoma de Nuevo León. Bases de datos SNIB-CONABIO, proyecto JM004. México, D. F.
Cynomys mexicanus	-100.36	24.523333	1993	Scott-Morales L. y P. Vela-Coiffier. 2016. Modelos predictivos de distribución geográfica para Spizella wortheni, Cynomys mexicanus, Vulpes macrotis zinseri y Taxidea taxus berlandieri. Facultad de Ciencias Forestales. Universidad Autónoma de Nuevo León. Bases de datos SNIB-CONABIO, proyecto JM004. México, D. F.
Cynomys mexicanus	-100.675	24.973889	1993	Scott-Morales L. y P. Vela-Coiffier. 2016. Modelos predictivos de distribución geográfica para Spizella wortheni, Cynomys mexicanus, Vulpes macrotis zinseri y Taxidea taxus berlandieri. Facultad de Ciencias Forestales. Universidad Autónoma de Nuevo León. Bases de datos SNIB-CONABIO, proyecto JM004. México, D. F.
Cynomys mexicanus	-100.683333	24.833333	1993	Scott-Morales L. y P. Vela-Coiffier. 2016. Modelos predictivos de distribución geográfica para Spizella wortheni, Cynomys mexicanus, Vulpes macrotis zinseri y Taxidea taxus berlandieri. Facultad de Ciencias Forestales. Universidad Autónoma de Nuevo León. Bases de datos SNIB-CONABIO, proyecto JM004. México, D. F.
Cynomys mexicanus	-100.723055	25.205556	1993	Scott-Morales L. y P. Vela-Coiffier. 2016. Modelos predictivos de distribución geográfica para Spizella wortheni, Cynomys mexicanus, Vulpes macrotis zinseri y Taxidea taxus berlandieri. Facultad de Ciencias Forestales. Universidad Autónoma de Nuevo León. Bases de datos SNIB-CONABIO, proyecto JM004. México, D. F.
Cynomys mexicanus	-100.583333	25	1993	Scott-Morales L. y P. Vela-Coiffier. 2016. Modelos predictivos de distribución geográfica para Spizella wortheni, Cynomys mexicanus, Vulpes macrotis zinseri y Taxidea taxus berlandieri. Facultad de Ciencias Forestales. Universidad Autónoma de Nuevo León. Bases de datos SNIB-CONABIO, proyecto JM004. México, D. F.
Cynomys mexicanus	-100.627778	25.195	1993	Scott-Morales L. y P. Vela-Coiffier. 2016. Modelos predictivos de distribución geográfica para Spizella wortheni, Cynomys mexicanus, Vulpes macrotis zinseri y Taxidea taxus berlandieri. Facultad de Ciencias Forestales. Universidad Autónoma de Nuevo León. Bases de datos SNIB-CONABIO, proyecto JM004. México, D. F.
Cynomys mexicanus	-100.6075	25.091111	1993	Scott-Morales L. y P. Vela-Coiffier. 2016. Modelos predictivos de distribución geográfica para Spizella wortheni, Cynomys mexicanus, Vulpes macrotis zinseri y Taxidea taxus berlandieri. Facultad de Ciencias Forestales. Universidad Autónoma de Nuevo León. Bases de datos SNIB-CONABIO, proyecto JM004. México, D. F.
Cynomys mexicanus	-100.351111	25.126389	1993	Scott-Morales L. y P. Vela-Coiffier. 2016. Modelos predictivos de distribución geográfica para Spizella wortheni, Cynomys mexicanus, Vulpes macrotis zinseri y Taxidea taxus berlandieri. Facultad de Ciencias Forestales. Universidad Autónoma de Nuevo León. Bases de datos SNIB-CONABIO, proyecto JM004. México, D. F.
Cynomys mexicanus	-100.633333	25.133333	1993	Scott-Morales L. y P. Vela-Coiffier. 2016. Modelos predictivos de distribución geográfica para Spizella wortheni, Cynomys mexicanus, Vulpes macrotis zinseri y Taxidea taxus berlandieri. Facultad de Ciencias Forestales. Universidad Autónoma de Nuevo León. Bases de datos SNIB-CONABIO, proyecto JM004. México, D. F.
Cynomys mexicanus	-100.915278	25.056944	1993	Scott-Morales L. y P. Vela-Coiffier. 2016. Modelos predictivos de distribución geográfica para Spizella wortheni, Cynomys mexicanus, Vulpes macrotis zinseri y Taxidea taxus berlandieri. Facultad de Ciencias Forestales. Universidad Autónoma de Nuevo León. Bases de datos SNIB-CONABIO, proyecto JM004. México, D. F.
Cynomys mexicanus	-100.959167	24.71	1993	Scott-Morales L. y P. Vela-Coiffier. 2016. Modelos predictivos de distribución geográfica para Spizella wortheni, Cynomys mexicanus, Vulpes macrotis zinseri y Taxidea taxus berlandieri. Facultad de Ciencias Forestales. Universidad Autónoma de Nuevo León. Bases de datos SNIB-CONABIO, proyecto JM004. México, D. F.
Cynomys mexicanus	-101.085833	25.148611	1993	Scott-Morales L. y P. Vela-Coiffier. 2016. Modelos predictivos de distribución geográfica para Spizella wortheni, Cynomys mexicanus, Vulpes macrotis zinseri y Taxidea taxus berlandieri. Facultad de Ciencias Forestales. Universidad Autónoma de Nuevo León. Bases de datos SNIB-CONABIO, proyecto JM004. México, D. F.
Cynomys mexicanus	-100.9375	25.083333	1993	Scott-Morales L. y P. Vela-Coiffier. 2016. Modelos predictivos de distribución geográfica para Spizella wortheni, Cynomys mexicanus, Vulpes macrotis zinseri y Taxidea taxus berlandieri. Facultad de Ciencias Forestales. Universidad Autónoma de Nuevo León. Bases de datos SNIB-CONABIO, proyecto JM004. México, D. F.
Cynomys mexicanus	-100.904444	25.053611	1993	Scott-Morales L. y P. Vela-Coiffier. 2016. Modelos predictivos de distribución geográfica para Spizella wortheni, Cynomys mexicanus, Vulpes macrotis zinseri y Taxidea taxus berlandieri. Facultad de Ciencias Forestales. Universidad Autónoma de Nuevo León. Bases de datos SNIB-CONABIO, proyecto JM004. México, D. F.
Cynomys mexicanus	-100.883333	24.985833	1993	Scott-Morales L. y P. Vela-Coiffier. 2016. Modelos predictivos de distribución geográfica para Spizella wortheni, Cynomys mexicanus, Vulpes macrotis zinseri y Taxidea taxus berlandieri. Facultad de Ciencias Forestales. Universidad Autónoma de Nuevo León. Bases de datos SNIB-CONABIO, proyecto JM004. México, D. F.
Cynomys mexicanus	-100.769444	24.433333	1993	Scott-Morales L. y P. Vela-Coiffier. 2016. Modelos predictivos de distribución geográfica para Spizella wortheni, Cynomys mexicanus, Vulpes macrotis zinseri y Taxidea taxus berlandieri. Facultad de Ciencias Forestales. Universidad Autónoma de Nuevo León. Bases de datos SNIB-CONABIO, proyecto JM004. México, D. F.
Cynomys mexicanus	-100.893611	24.005556	1993	Scott-Morales L. y P. Vela-Coiffier. 2016. Modelos predictivos de distribución geográfica para Spizella wortheni, Cynomys mexicanus, Vulpes macrotis zinseri y Taxidea taxus berlandieri. Facultad de Ciencias Forestales. Universidad Autónoma de Nuevo León. Bases de datos SNIB-CONABIO, proyecto JM004. México, D. F.
Cynomys mexicanus	-100.8475	25.109722	1993	Scott-Morales L. y P. Vela-Coiffier. 2016. Modelos predictivos de distribución geográfica para Spizella wortheni, Cynomys mexicanus, Vulpes macrotis zinseri y Taxidea taxus berlandieri. Facultad de Ciencias Forestales. Universidad Autónoma de Nuevo León. Bases de datos SNIB-CONABIO, proyecto JM004. México, D. F.
Cynomys mexicanus	-100.926667	25.087222	1993	Scott-Morales L. y P. Vela-Coiffier. 2016. Modelos predictivos de distribución geográfica para Spizella wortheni, Cynomys mexicanus, Vulpes macrotis zinseri y Taxidea taxus berlandieri. Facultad de Ciencias Forestales. Universidad Autónoma de Nuevo León. Bases de datos SNIB-CONABIO, proyecto JM004. México, D. F.
Cynomys mexicanus	-100.825278	24.276944	1993	Scott-Morales L. y P. Vela-Coiffier. 2016. Modelos predictivos de distribución geográfica para Spizella wortheni, Cynomys mexicanus, Vulpes macrotis zinseri y Taxidea taxus berlandieri. Facultad de Ciencias Forestales. Universidad Autónoma de Nuevo León. Bases de datos SNIB-CONABIO, proyecto JM004. México, D. F.
Cynomys mexicanus	-100.815278	24.283333	1993	Scott-Morales L. y P. Vela-Coiffier. 2016. Modelos predictivos de distribución geográfica para Spizella wortheni, Cynomys mexicanus, Vulpes macrotis zinseri y Taxidea taxus berlandieri. Facultad de Ciencias Forestales. Universidad Autónoma de Nuevo León. Bases de datos SNIB-CONABIO, proyecto JM004. México, D. F.
Cynomys mexicanus	-100.753889	24.302778	1993	Scott-Morales L. y P. Vela-Coiffier. 2016. Modelos predictivos de distribución geográfica para Spizella wortheni, Cynomys mexicanus, Vulpes macrotis zinseri y Taxidea taxus berlandieri. Facultad de Ciencias Forestales. Universidad Autónoma de Nuevo León. Bases de datos SNIB-CONABIO, proyecto JM004. México, D. F.
Cynomys mexicanus	-101.260555	25.105556	1993	Scott-Morales L. y P. Vela-Coiffier. 2016. Modelos predictivos de distribución geográfica para Spizella wortheni, Cynomys mexicanus, Vulpes macrotis zinseri y Taxidea taxus berlandieri. Facultad de Ciencias Forestales. Universidad Autónoma de Nuevo León. Bases de datos SNIB-CONABIO, proyecto JM004. México, D. F.
Cynomys mexicanus	-100.9125	23.976389	1993	Scott-Morales L. y P. Vela-Coiffier. 2016. Modelos predictivos de distribución geográfica para Spizella wortheni, Cynomys mexicanus, Vulpes macrotis zinseri y Taxidea taxus berlandieri. Facultad de Ciencias Forestales. Universidad Autónoma de Nuevo León. Bases de datos SNIB-CONABIO, proyecto JM004. México, D. F.
Cynomys mexicanus	-100.813611	24.308611	1993	Scott-Morales L. y P. Vela-Coiffier. 2016. Modelos predictivos de distribución geográfica para Spizella wortheni, Cynomys mexicanus, Vulpes macrotis zinseri y Taxidea taxus berlandieri. Facultad de Ciencias Forestales. Universidad Autónoma de Nuevo León. Bases de datos SNIB-CONABIO, proyecto JM004. México, D. F.
Cynomys mexicanus	-101.05	25.021389	1993	Scott-Morales L. y P. Vela-Coiffier. 2016. Modelos predictivos de distribución geográfica para Spizella wortheni, Cynomys mexicanus, Vulpes macrotis zinseri y Taxidea taxus berlandieri. Facultad de Ciencias Forestales. Universidad Autónoma de Nuevo León. Bases de datos SNIB-CONABIO, proyecto JM004. México, D. F.
Cynomys mexicanus	-101.289444	25.086389	1993	Scott-Morales L. y P. Vela-Coiffier. 2016. Modelos predictivos de distribución geográfica para Spizella wortheni, Cynomys mexicanus, Vulpes macrotis zinseri y Taxidea taxus berlandieri. Facultad de Ciencias Forestales. Universidad Autónoma de Nuevo León. Bases de datos SNIB-CONABIO, proyecto JM004. México, D. F.
Cynomys mexicanus	-100.908889	23.947778	1993	Scott-Morales L. y P. Vela-Coiffier. 2016. Modelos predictivos de distribución geográfica para Spizella wortheni, Cynomys mexicanus, Vulpes macrotis zinseri y Taxidea taxus berlandieri. Facultad de Ciencias Forestales. Universidad Autónoma de Nuevo León. Bases de datos SNIB-CONABIO, proyecto JM004. México, D. F.
Cynomys mexicanus	-100.816667	24.966667	1993	Scott-Morales L. y P. Vela-Coiffier. 2016. Modelos predictivos de distribución geográfica para Spizella wortheni, Cynomys mexicanus, Vulpes macrotis zinseri y Taxidea taxus berlandieri. Facultad de Ciencias Forestales. Universidad Autónoma de Nuevo León. Bases de datos SNIB-CONABIO, proyecto JM004. México, D. F.
Cynomys mexicanus	-100.165108	24.688038	1994	CONABIO. 2022. Naturalista. Comisión Nacional para el Conocimiento y Uso de la Biodiversidad (CONABIO). Bases de datos SNIB-CONABIO. Ciudad de México
Cynomys mexicanus	-101	25.433333	2001	Sánchez-Cordero V. 2006. Estado actual del conocimiento biológico de algunas especies de roedores de las familias Muridae, Geomyidae, Heteromyidae y Sciuridae (Rodentia: Mammalia) incluidas en el PROY-NOM-059-ECOL-2000. Instituto de Biología. Bases de datos SNIB-CONABIO, proyectos W036, A026 y L047. México, D. F.
Cynomys mexicanus	-101.0667	25.0525	2002	Scholes III, Ph.D. E (2015). Macaulay Library Audio and Video Collection. Cornell Lab of Ornithology. Occurrence dataset https://doi.org/10.15468/ckcdpy accessed via GBIF.org on 2022-07-07.
Cynomys mexicanus	-100.329751	24.535166	2003	CONABIO. 2021. Naturalista. Comisión Nacional para el Conocimiento y Uso de la Biodiversidad (CONABIO). Bases de datos SNIB-CONABIO. Ciudad de México
Cynomys mexicanus	-100.64241	24.858492	2004	CONABIO. 2019. Naturalista. Comisión Nacional para el Conocimiento y Uso de la Biodiversidad (CONABIO). Bases de datos SNIB-CONABIO. Ciudad de México
Cynomys mexicanus	-100.952921	25.062826	2004	Scott-Morales L. y P. Vela-Coiffier. 2016. Modelos predictivos de distribución geográfica para Spizella wortheni, Cynomys mexicanus, Vulpes macrotis zinseri y Taxidea taxus berlandieri. Facultad de Ciencias Forestales. Universidad Autónoma de Nuevo León. Bases de datos SNIB-CONABIO, proyecto JM004. México, D. F.
Cynomys mexicanus	-100.752027	24.895988	2004	Scott-Morales L. y P. Vela-Coiffier. 2016. Modelos predictivos de distribución geográfica para Spizella wortheni, Cynomys mexicanus, Vulpes macrotis zinseri y Taxidea taxus berlandieri. Facultad de Ciencias Forestales. Universidad Autónoma de Nuevo León. Bases de datos SNIB-CONABIO, proyecto JM004. México, D. F.
Cynomys mexicanus	-100.739487	25.059423	2004	Scott-Morales L. y P. Vela-Coiffier. 2016. Modelos predictivos de distribución geográfica para Spizella wortheni, Cynomys mexicanus, Vulpes macrotis zinseri y Taxidea taxus berlandieri. Facultad de Ciencias Forestales. Universidad Autónoma de Nuevo León. Bases de datos SNIB-CONABIO, proyecto JM004. México, D. F.
Cynomys mexicanus	-100.839544	24.897706	2004	Scott-Morales L. y P. Vela-Coiffier. 2016. Modelos predictivos de distribución geográfica para Spizella wortheni, Cynomys mexicanus, Vulpes macrotis zinseri y Taxidea taxus berlandieri. Facultad de Ciencias Forestales. Universidad Autónoma de Nuevo León. Bases de datos SNIB-CONABIO, proyecto JM004. México, D. F.
Cynomys mexicanus	-100.385674	24.450069	2004	Scott-Morales L. y P. Vela-Coiffier. 2016. Modelos predictivos de distribución geográfica para Spizella wortheni, Cynomys mexicanus, Vulpes macrotis zinseri y Taxidea taxus berlandieri. Facultad de Ciencias Forestales. Universidad Autónoma de Nuevo León. Bases de datos SNIB-CONABIO, proyecto JM004. México, D. F.
Cynomys mexicanus	-100.994231	25.050018	2004	Scott-Morales L. y P. Vela-Coiffier. 2016. Modelos predictivos de distribución geográfica para Spizella wortheni, Cynomys mexicanus, Vulpes macrotis zinseri y Taxidea taxus berlandieri. Facultad de Ciencias Forestales. Universidad Autónoma de Nuevo León. Bases de datos SNIB-CONABIO, proyecto JM004. México, D. F.
Cynomys mexicanus	-100.758616	24.407222	2004	Scott-Morales L. y P. Vela-Coiffier. 2016. Modelos predictivos de distribución geográfica para Spizella wortheni, Cynomys mexicanus, Vulpes macrotis zinseri y Taxidea taxus berlandieri. Facultad de Ciencias Forestales. Universidad Autónoma de Nuevo León. Bases de datos SNIB-CONABIO, proyecto JM004. México, D. F.
Cynomys mexicanus	-100.340051	24.490186	2004	Scott-Morales L. y P. Vela-Coiffier. 2016. Modelos predictivos de distribución geográfica para Spizella wortheni, Cynomys mexicanus, Vulpes macrotis zinseri y Taxidea taxus berlandieri. Facultad de Ciencias Forestales. Universidad Autónoma de Nuevo León. Bases de datos SNIB-CONABIO, proyecto JM004. México, D. F.
Cynomys mexicanus	-100.792272	24.273804	2004	Scott-Morales L. y P. Vela-Coiffier. 2016. Modelos predictivos de distribución geográfica para Spizella wortheni, Cynomys mexicanus, Vulpes macrotis zinseri y Taxidea taxus berlandieri. Facultad de Ciencias Forestales. Universidad Autónoma de Nuevo León. Bases de datos SNIB-CONABIO, proyecto JM004. México, D. F.
Cynomys mexicanus	-101.014245	25.05827	2004	Scott-Morales L. y P. Vela-Coiffier. 2016. Modelos predictivos de distribución geográfica para Spizella wortheni, Cynomys mexicanus, Vulpes macrotis zinseri y Taxidea taxus berlandieri. Facultad de Ciencias Forestales. Universidad Autónoma de Nuevo León. Bases de datos SNIB-CONABIO, proyecto JM004. México, D. F.
Cynomys mexicanus	-100.793022	25.073908	2004	Scott-Morales L. y P. Vela-Coiffier. 2016. Modelos predictivos de distribución geográfica para Spizella wortheni, Cynomys mexicanus, Vulpes macrotis zinseri y Taxidea taxus berlandieri. Facultad de Ciencias Forestales. Universidad Autónoma de Nuevo León. Bases de datos SNIB-CONABIO, proyecto JM004. México, D. F.
Cynomys mexicanus	-100.717509	24.966596	2004	Scott-Morales L. y P. Vela-Coiffier. 2016. Modelos predictivos de distribución geográfica para Spizella wortheni, Cynomys mexicanus, Vulpes macrotis zinseri y Taxidea taxus berlandieri. Facultad de Ciencias Forestales. Universidad Autónoma de Nuevo León. Bases de datos SNIB-CONABIO, proyecto JM004. México, D. F.
Cynomys mexicanus	-101.082611	25.108835	2004	Scott-Morales L. y P. Vela-Coiffier. 2016. Modelos predictivos de distribución geográfica para Spizella wortheni, Cynomys mexicanus, Vulpes macrotis zinseri y Taxidea taxus berlandieri. Facultad de Ciencias Forestales. Universidad Autónoma de Nuevo León. Bases de datos SNIB-CONABIO, proyecto JM004. México, D. F.
Cynomys mexicanus	-101.041385	24.810448	2004	Scott-Morales L. y P. Vela-Coiffier. 2016. Modelos predictivos de distribución geográfica para Spizella wortheni, Cynomys mexicanus, Vulpes macrotis zinseri y Taxidea taxus berlandieri. Facultad de Ciencias Forestales. Universidad Autónoma de Nuevo León. Bases de datos SNIB-CONABIO, proyecto JM004. México, D. F.
Cynomys mexicanus	-100.743174	25.036331	2004	Scott-Morales L. y P. Vela-Coiffier. 2016. Modelos predictivos de distribución geográfica para Spizella wortheni, Cynomys mexicanus, Vulpes macrotis zinseri y Taxidea taxus berlandieri. Facultad de Ciencias Forestales. Universidad Autónoma de Nuevo León. Bases de datos SNIB-CONABIO, proyecto JM004. México, D. F.
Cynomys mexicanus	-100.48521	24.928192	2004	Scott-Morales L. y P. Vela-Coiffier. 2016. Modelos predictivos de distribución geográfica para Spizella wortheni, Cynomys mexicanus, Vulpes macrotis zinseri y Taxidea taxus berlandieri. Facultad de Ciencias Forestales. Universidad Autónoma de Nuevo León. Bases de datos SNIB-CONABIO, proyecto JM004. México, D. F.
Cynomys mexicanus	-101.058597	24.968733	2004	Scott-Morales L. y P. Vela-Coiffier. 2016. Modelos predictivos de distribución geográfica para Spizella wortheni, Cynomys mexicanus, Vulpes macrotis zinseri y Taxidea taxus berlandieri. Facultad de Ciencias Forestales. Universidad Autónoma de Nuevo León. Bases de datos SNIB-CONABIO, proyecto JM004. México, D. F.
Cynomys mexicanus	-100.970444	25.064066	2004	Scott-Morales L. y P. Vela-Coiffier. 2016. Modelos predictivos de distribución geográfica para Spizella wortheni, Cynomys mexicanus, Vulpes macrotis zinseri y Taxidea taxus berlandieri. Facultad de Ciencias Forestales. Universidad Autónoma de Nuevo León. Bases de datos SNIB-CONABIO, proyecto JM004. México, D. F.
Cynomys mexicanus	-100.90839	24.961644	2004	Scott-Morales L. y P. Vela-Coiffier. 2016. Modelos predictivos de distribución geográfica para Spizella wortheni, Cynomys mexicanus, Vulpes macrotis zinseri y Taxidea taxus berlandieri. Facultad de Ciencias Forestales. Universidad Autónoma de Nuevo León. Bases de datos SNIB-CONABIO, proyecto JM004. México, D. F.
Cynomys mexicanus	-101.100998	25.256067	2004	Scott-Morales L. y P. Vela-Coiffier. 2016. Modelos predictivos de distribución geográfica para Spizella wortheni, Cynomys mexicanus, Vulpes macrotis zinseri y Taxidea taxus berlandieri. Facultad de Ciencias Forestales. Universidad Autónoma de Nuevo León. Bases de datos SNIB-CONABIO, proyecto JM004. México, D. F.
Cynomys mexicanus	-100.727084	25.23115	2004	Scott-Morales L. y P. Vela-Coiffier. 2016. Modelos predictivos de distribución geográfica para Spizella wortheni, Cynomys mexicanus, Vulpes macrotis zinseri y Taxidea taxus berlandieri. Facultad de Ciencias Forestales. Universidad Autónoma de Nuevo León. Bases de datos SNIB-CONABIO, proyecto JM004. México, D. F.
Cynomys mexicanus	-100.720321	24.91882	2004	Scott-Morales L. y P. Vela-Coiffier. 2016. Modelos predictivos de distribución geográfica para Spizella wortheni, Cynomys mexicanus, Vulpes macrotis zinseri y Taxidea taxus berlandieri. Facultad de Ciencias Forestales. Universidad Autónoma de Nuevo León. Bases de datos SNIB-CONABIO, proyecto JM004. México, D. F.
Cynomys mexicanus	-100.984882	25.049123	2004	Scott-Morales L. y P. Vela-Coiffier. 2016. Modelos predictivos de distribución geográfica para Spizella wortheni, Cynomys mexicanus, Vulpes macrotis zinseri y Taxidea taxus berlandieri. Facultad de Ciencias Forestales. Universidad Autónoma de Nuevo León. Bases de datos SNIB-CONABIO, proyecto JM004. México, D. F.
Cynomys mexicanus	-101.072965	25.110063	2004	Scott-Morales L. y P. Vela-Coiffier. 2016. Modelos predictivos de distribución geográfica para Spizella wortheni, Cynomys mexicanus, Vulpes macrotis zinseri y Taxidea taxus berlandieri. Facultad de Ciencias Forestales. Universidad Autónoma de Nuevo León. Bases de datos SNIB-CONABIO, proyecto JM004. México, D. F.
Cynomys mexicanus	-100.959172	25.098773	2004	Scott-Morales L. y P. Vela-Coiffier. 2016. Modelos predictivos de distribución geográfica para Spizella wortheni, Cynomys mexicanus, Vulpes macrotis zinseri y Taxidea taxus berlandieri. Facultad de Ciencias Forestales. Universidad Autónoma de Nuevo León. Bases de datos SNIB-CONABIO, proyecto JM004. México, D. F.
Cynomys mexicanus	-100.571175	25.028615	2004	Scott-Morales L. y P. Vela-Coiffier. 2016. Modelos predictivos de distribución geográfica para Spizella wortheni, Cynomys mexicanus, Vulpes macrotis zinseri y Taxidea taxus berlandieri. Facultad de Ciencias Forestales. Universidad Autónoma de Nuevo León. Bases de datos SNIB-CONABIO, proyecto JM004. México, D. F.
Cynomys mexicanus	-100.595076	25.023115	2004	Scott-Morales L. y P. Vela-Coiffier. 2016. Modelos predictivos de distribución geográfica para Spizella wortheni, Cynomys mexicanus, Vulpes macrotis zinseri y Taxidea taxus berlandieri. Facultad de Ciencias Forestales. Universidad Autónoma de Nuevo León. Bases de datos SNIB-CONABIO, proyecto JM004. México, D. F.
Cynomys mexicanus	-100.771259	25.073574	2004	Scott-Morales L. y P. Vela-Coiffier. 2016. Modelos predictivos de distribución geográfica para Spizella wortheni, Cynomys mexicanus, Vulpes macrotis zinseri y Taxidea taxus berlandieri. Facultad de Ciencias Forestales. Universidad Autónoma de Nuevo León. Bases de datos SNIB-CONABIO, proyecto JM004. México, D. F.
Cynomys mexicanus	-101.197717	25.017384	2004	Scott-Morales L. y P. Vela-Coiffier. 2016. Modelos predictivos de distribución geográfica para Spizella wortheni, Cynomys mexicanus, Vulpes macrotis zinseri y Taxidea taxus berlandieri. Facultad de Ciencias Forestales. Universidad Autónoma de Nuevo León. Bases de datos SNIB-CONABIO, proyecto JM004. México, D. F.
Cynomys mexicanus	-100.582709	25.025432	2004	Scott-Morales L. y P. Vela-Coiffier. 2016. Modelos predictivos de distribución geográfica para Spizella wortheni, Cynomys mexicanus, Vulpes macrotis zinseri y Taxidea taxus berlandieri. Facultad de Ciencias Forestales. Universidad Autónoma de Nuevo León. Bases de datos SNIB-CONABIO, proyecto JM004. México, D. F.
Cynomys mexicanus	-100.652296	24.748981	2004	Scott-Morales L. y P. Vela-Coiffier. 2016. Modelos predictivos de distribución geográfica para Spizella wortheni, Cynomys mexicanus, Vulpes macrotis zinseri y Taxidea taxus berlandieri. Facultad de Ciencias Forestales. Universidad Autónoma de Nuevo León. Bases de datos SNIB-CONABIO, proyecto JM004. México, D. F.
Cynomys mexicanus	-100.726702	25.214606	2004	Scott-Morales L. y P. Vela-Coiffier. 2016. Modelos predictivos de distribución geográfica para Spizella wortheni, Cynomys mexicanus, Vulpes macrotis zinseri y Taxidea taxus berlandieri. Facultad de Ciencias Forestales. Universidad Autónoma de Nuevo León. Bases de datos SNIB-CONABIO, proyecto JM004. México, D. F.
Cynomys mexicanus	-100.792995	25.065278	2004	Scott-Morales L. y P. Vela-Coiffier. 2016. Modelos predictivos de distribución geográfica para Spizella wortheni, Cynomys mexicanus, Vulpes macrotis zinseri y Taxidea taxus berlandieri. Facultad de Ciencias Forestales. Universidad Autónoma de Nuevo León. Bases de datos SNIB-CONABIO, proyecto JM004. México, D. F.
Cynomys mexicanus	-100.824281	25.069528	2004	Scott-Morales L. y P. Vela-Coiffier. 2016. Modelos predictivos de distribución geográfica para Spizella wortheni, Cynomys mexicanus, Vulpes macrotis zinseri y Taxidea taxus berlandieri. Facultad de Ciencias Forestales. Universidad Autónoma de Nuevo León. Bases de datos SNIB-CONABIO, proyecto JM004. México, D. F.
Cynomys mexicanus	-101.122225	24.973409	2004	Scott-Morales L. y P. Vela-Coiffier. 2016. Modelos predictivos de distribución geográfica para Spizella wortheni, Cynomys mexicanus, Vulpes macrotis zinseri y Taxidea taxus berlandieri. Facultad de Ciencias Forestales. Universidad Autónoma de Nuevo León. Bases de datos SNIB-CONABIO, proyecto JM004. México, D. F.
Cynomys mexicanus	-100.633938	24.781677	2004	Scott-Morales L. y P. Vela-Coiffier. 2016. Modelos predictivos de distribución geográfica para Spizella wortheni, Cynomys mexicanus, Vulpes macrotis zinseri y Taxidea taxus berlandieri. Facultad de Ciencias Forestales. Universidad Autónoma de Nuevo León. Bases de datos SNIB-CONABIO, proyecto JM004. México, D. F.
Cynomys mexicanus	-100.910249	24.730783	2004	Scott-Morales L. y P. Vela-Coiffier. 2016. Modelos predictivos de distribución geográfica para Spizella wortheni, Cynomys mexicanus, Vulpes macrotis zinseri y Taxidea taxus berlandieri. Facultad de Ciencias Forestales. Universidad Autónoma de Nuevo León. Bases de datos SNIB-CONABIO, proyecto JM004. México, D. F.
Cynomys mexicanus	-101.081262	25.118739	2004	Scott-Morales L. y P. Vela-Coiffier. 2016. Modelos predictivos de distribución geográfica para Spizella wortheni, Cynomys mexicanus, Vulpes macrotis zinseri y Taxidea taxus berlandieri. Facultad de Ciencias Forestales. Universidad Autónoma de Nuevo León. Bases de datos SNIB-CONABIO, proyecto JM004. México, D. F.
Cynomys mexicanus	-100.89824	25.008105	2004	Scott-Morales L. y P. Vela-Coiffier. 2016. Modelos predictivos de distribución geográfica para Spizella wortheni, Cynomys mexicanus, Vulpes macrotis zinseri y Taxidea taxus berlandieri. Facultad de Ciencias Forestales. Universidad Autónoma de Nuevo León. Bases de datos SNIB-CONABIO, proyecto JM004. México, D. F.
Cynomys mexicanus	-100.834225	24.981084	2004	Scott-Morales L. y P. Vela-Coiffier. 2016. Modelos predictivos de distribución geográfica para Spizella wortheni, Cynomys mexicanus, Vulpes macrotis zinseri y Taxidea taxus berlandieri. Facultad de Ciencias Forestales. Universidad Autónoma de Nuevo León. Bases de datos SNIB-CONABIO, proyecto JM004. México, D. F.
Cynomys mexicanus	-100.721695	25.03315	2004	Scott-Morales L. y P. Vela-Coiffier. 2016. Modelos predictivos de distribución geográfica para Spizella wortheni, Cynomys mexicanus, Vulpes macrotis zinseri y Taxidea taxus berlandieri. Facultad de Ciencias Forestales. Universidad Autónoma de Nuevo León. Bases de datos SNIB-CONABIO, proyecto JM004. México, D. F.
Cynomys mexicanus	-101.192346	25.039561	2004	Scott-Morales L. y P. Vela-Coiffier. 2016. Modelos predictivos de distribución geográfica para Spizella wortheni, Cynomys mexicanus, Vulpes macrotis zinseri y Taxidea taxus berlandieri. Facultad de Ciencias Forestales. Universidad Autónoma de Nuevo León. Bases de datos SNIB-CONABIO, proyecto JM004. México, D. F.
Cynomys mexicanus	-100.907238	24.712918	2004	Scott-Morales L. y P. Vela-Coiffier. 2016. Modelos predictivos de distribución geográfica para Spizella wortheni, Cynomys mexicanus, Vulpes macrotis zinseri y Taxidea taxus berlandieri. Facultad de Ciencias Forestales. Universidad Autónoma de Nuevo León. Bases de datos SNIB-CONABIO, proyecto JM004. México, D. F.
Cynomys mexicanus	-101.094161	24.846332	2004	Scott-Morales L. y P. Vela-Coiffier. 2016. Modelos predictivos de distribución geográfica para Spizella wortheni, Cynomys mexicanus, Vulpes macrotis zinseri y Taxidea taxus berlandieri. Facultad de Ciencias Forestales. Universidad Autónoma de Nuevo León. Bases de datos SNIB-CONABIO, proyecto JM004. México, D. F.
Cynomys mexicanus	-101.047286	24.816812	2004	Scott-Morales L. y P. Vela-Coiffier. 2016. Modelos predictivos de distribución geográfica para Spizella wortheni, Cynomys mexicanus, Vulpes macrotis zinseri y Taxidea taxus berlandieri. Facultad de Ciencias Forestales. Universidad Autónoma de Nuevo León. Bases de datos SNIB-CONABIO, proyecto JM004. México, D. F.
Cynomys mexicanus	-100.809361	25.07213	2004	Scott-Morales L. y P. Vela-Coiffier. 2016. Modelos predictivos de distribución geográfica para Spizella wortheni, Cynomys mexicanus, Vulpes macrotis zinseri y Taxidea taxus berlandieri. Facultad de Ciencias Forestales. Universidad Autónoma de Nuevo León. Bases de datos SNIB-CONABIO, proyecto JM004. México, D. F.
Cynomys mexicanus	-100.805991	25.08156	2004	Scott-Morales L. y P. Vela-Coiffier. 2016. Modelos predictivos de distribución geográfica para Spizella wortheni, Cynomys mexicanus, Vulpes macrotis zinseri y Taxidea taxus berlandieri. Facultad de Ciencias Forestales. Universidad Autónoma de Nuevo León. Bases de datos SNIB-CONABIO, proyecto JM004. México, D. F.
Cynomys mexicanus	-100.719998	25.236821	2004	Scott-Morales L. y P. Vela-Coiffier. 2016. Modelos predictivos de distribución geográfica para Spizella wortheni, Cynomys mexicanus, Vulpes macrotis zinseri y Taxidea taxus berlandieri. Facultad de Ciencias Forestales. Universidad Autónoma de Nuevo León. Bases de datos SNIB-CONABIO, proyecto JM004. México, D. F.
Cynomys mexicanus	-100.852754	24.987427	2004	Scott-Morales L. y P. Vela-Coiffier. 2016. Modelos predictivos de distribución geográfica para Spizella wortheni, Cynomys mexicanus, Vulpes macrotis zinseri y Taxidea taxus berlandieri. Facultad de Ciencias Forestales. Universidad Autónoma de Nuevo León. Bases de datos SNIB-CONABIO, proyecto JM004. México, D. F.
Cynomys mexicanus	-100.603359	24.713134	2004	Scott-Morales L. y P. Vela-Coiffier. 2016. Modelos predictivos de distribución geográfica para Spizella wortheni, Cynomys mexicanus, Vulpes macrotis zinseri y Taxidea taxus berlandieri. Facultad de Ciencias Forestales. Universidad Autónoma de Nuevo León. Bases de datos SNIB-CONABIO, proyecto JM004. México, D. F.
Cynomys mexicanus	-100.873105	24.978613	2004	Scott-Morales L. y P. Vela-Coiffier. 2016. Modelos predictivos de distribución geográfica para Spizella wortheni, Cynomys mexicanus, Vulpes macrotis zinseri y Taxidea taxus berlandieri. Facultad de Ciencias Forestales. Universidad Autónoma de Nuevo León. Bases de datos SNIB-CONABIO, proyecto JM004. México, D. F.
Cynomys mexicanus	-101.063371	24.976449	2004	Scott-Morales L. y P. Vela-Coiffier. 2016. Modelos predictivos de distribución geográfica para Spizella wortheni, Cynomys mexicanus, Vulpes macrotis zinseri y Taxidea taxus berlandieri. Facultad de Ciencias Forestales. Universidad Autónoma de Nuevo León. Bases de datos SNIB-CONABIO, proyecto JM004. México, D. F.
Cynomys mexicanus	-100.871599	24.938683	2004	Scott-Morales L. y P. Vela-Coiffier. 2016. Modelos predictivos de distribución geográfica para Spizella wortheni, Cynomys mexicanus, Vulpes macrotis zinseri y Taxidea taxus berlandieri. Facultad de Ciencias Forestales. Universidad Autónoma de Nuevo León. Bases de datos SNIB-CONABIO, proyecto JM004. México, D. F.
Cynomys mexicanus	-100.613077	24.764559	2004	Scott-Morales L. y P. Vela-Coiffier. 2016. Modelos predictivos de distribución geográfica para Spizella wortheni, Cynomys mexicanus, Vulpes macrotis zinseri y Taxidea taxus berlandieri. Facultad de Ciencias Forestales. Universidad Autónoma de Nuevo León. Bases de datos SNIB-CONABIO, proyecto JM004. México, D. F.
Cynomys mexicanus	-100.784507	25.061624	2004	Scott-Morales L. y P. Vela-Coiffier. 2016. Modelos predictivos de distribución geográfica para Spizella wortheni, Cynomys mexicanus, Vulpes macrotis zinseri y Taxidea taxus berlandieri. Facultad de Ciencias Forestales. Universidad Autónoma de Nuevo León. Bases de datos SNIB-CONABIO, proyecto JM004. México, D. F.
Cynomys mexicanus	-100.383662	24.466333	2004	Scott-Morales L. y P. Vela-Coiffier. 2016. Modelos predictivos de distribución geográfica para Spizella wortheni, Cynomys mexicanus, Vulpes macrotis zinseri y Taxidea taxus berlandieri. Facultad de Ciencias Forestales. Universidad Autónoma de Nuevo León. Bases de datos SNIB-CONABIO, proyecto JM004. México, D. F.
Cynomys mexicanus	-100.649287	24.790637	2004	Scott-Morales L. y P. Vela-Coiffier. 2016. Modelos predictivos de distribución geográfica para Spizella wortheni, Cynomys mexicanus, Vulpes macrotis zinseri y Taxidea taxus berlandieri. Facultad de Ciencias Forestales. Universidad Autónoma de Nuevo León. Bases de datos SNIB-CONABIO, proyecto JM004. México, D. F.
Cynomys mexicanus	-100.745478	24.887831	2004	Scott-Morales L. y P. Vela-Coiffier. 2016. Modelos predictivos de distribución geográfica para Spizella wortheni, Cynomys mexicanus, Vulpes macrotis zinseri y Taxidea taxus berlandieri. Facultad de Ciencias Forestales. Universidad Autónoma de Nuevo León. Bases de datos SNIB-CONABIO, proyecto JM004. México, D. F.
Cynomys mexicanus	-101.207884	25.015293	2004	Scott-Morales L. y P. Vela-Coiffier. 2016. Modelos predictivos de distribución geográfica para Spizella wortheni, Cynomys mexicanus, Vulpes macrotis zinseri y Taxidea taxus berlandieri. Facultad de Ciencias Forestales. Universidad Autónoma de Nuevo León. Bases de datos SNIB-CONABIO, proyecto JM004. México, D. F.
Cynomys mexicanus	-100.762048	24.422134	2004	Scott-Morales L. y P. Vela-Coiffier. 2016. Modelos predictivos de distribución geográfica para Spizella wortheni, Cynomys mexicanus, Vulpes macrotis zinseri y Taxidea taxus berlandieri. Facultad de Ciencias Forestales. Universidad Autónoma de Nuevo León. Bases de datos SNIB-CONABIO, proyecto JM004. México, D. F.
Cynomys mexicanus	-100.715197	25.040475	2004	Scott-Morales L. y P. Vela-Coiffier. 2016. Modelos predictivos de distribución geográfica para Spizella wortheni, Cynomys mexicanus, Vulpes macrotis zinseri y Taxidea taxus berlandieri. Facultad de Ciencias Forestales. Universidad Autónoma de Nuevo León. Bases de datos SNIB-CONABIO, proyecto JM004. México, D. F.
Cynomys mexicanus	-101.084279	24.976527	2004	Scott-Morales L. y P. Vela-Coiffier. 2016. Modelos predictivos de distribución geográfica para Spizella wortheni, Cynomys mexicanus, Vulpes macrotis zinseri y Taxidea taxus berlandieri. Facultad de Ciencias Forestales. Universidad Autónoma de Nuevo León. Bases de datos SNIB-CONABIO, proyecto JM004. México, D. F.
Cynomys mexicanus	-101.179767	25.020781	2004	Scott-Morales L. y P. Vela-Coiffier. 2016. Modelos predictivos de distribución geográfica para Spizella wortheni, Cynomys mexicanus, Vulpes macrotis zinseri y Taxidea taxus berlandieri. Facultad de Ciencias Forestales. Universidad Autónoma de Nuevo León. Bases de datos SNIB-CONABIO, proyecto JM004. México, D. F.
Cynomys mexicanus	-100.474852	24.932367	2004	Scott-Morales L. y P. Vela-Coiffier. 2016. Modelos predictivos de distribución geográfica para Spizella wortheni, Cynomys mexicanus, Vulpes macrotis zinseri y Taxidea taxus berlandieri. Facultad de Ciencias Forestales. Universidad Autónoma de Nuevo León. Bases de datos SNIB-CONABIO, proyecto JM004. México, D. F.
Cynomys mexicanus	-100.805293	24.302317	2004	Scott-Morales L. y P. Vela-Coiffier. 2016. Modelos predictivos de distribución geográfica para Spizella wortheni, Cynomys mexicanus, Vulpes macrotis zinseri y Taxidea taxus berlandieri. Facultad de Ciencias Forestales. Universidad Autónoma de Nuevo León. Bases de datos SNIB-CONABIO, proyecto JM004. México, D. F.
Cynomys mexicanus	-100.712532	24.997729	2004	Scott-Morales L. y P. Vela-Coiffier. 2016. Modelos predictivos de distribución geográfica para Spizella wortheni, Cynomys mexicanus, Vulpes macrotis zinseri y Taxidea taxus berlandieri. Facultad de Ciencias Forestales. Universidad Autónoma de Nuevo León. Bases de datos SNIB-CONABIO, proyecto JM004. México, D. F.
Cynomys mexicanus	-100.764024	24.898309	2004	Scott-Morales L. y P. Vela-Coiffier. 2016. Modelos predictivos de distribución geográfica para Spizella wortheni, Cynomys mexicanus, Vulpes macrotis zinseri y Taxidea taxus berlandieri. Facultad de Ciencias Forestales. Universidad Autónoma de Nuevo León. Bases de datos SNIB-CONABIO, proyecto JM004. México, D. F.
Cynomys mexicanus	-100.696457	24.800294	2004	Scott-Morales L. y P. Vela-Coiffier. 2016. Modelos predictivos de distribución geográfica para Spizella wortheni, Cynomys mexicanus, Vulpes macrotis zinseri y Taxidea taxus berlandieri. Facultad de Ciencias Forestales. Universidad Autónoma de Nuevo León. Bases de datos SNIB-CONABIO, proyecto JM004. México, D. F.
Cynomys mexicanus	-100.690149	25.062548	2004	Scott-Morales L. y P. Vela-Coiffier. 2016. Modelos predictivos de distribución geográfica para Spizella wortheni, Cynomys mexicanus, Vulpes macrotis zinseri y Taxidea taxus berlandieri. Facultad de Ciencias Forestales. Universidad Autónoma de Nuevo León. Bases de datos SNIB-CONABIO, proyecto JM004. México, D. F.
Cynomys mexicanus	-100.376065	24.446373	2004	Scott-Morales L. y P. Vela-Coiffier. 2016. Modelos predictivos de distribución geográfica para Spizella wortheni, Cynomys mexicanus, Vulpes macrotis zinseri y Taxidea taxus berlandieri. Facultad de Ciencias Forestales. Universidad Autónoma de Nuevo León. Bases de datos SNIB-CONABIO, proyecto JM004. México, D. F.
Cynomys mexicanus	-100.723665	24.848043	2004	Scott-Morales L. y P. Vela-Coiffier. 2016. Modelos predictivos de distribución geográfica para Spizella wortheni, Cynomys mexicanus, Vulpes macrotis zinseri y Taxidea taxus berlandieri. Facultad de Ciencias Forestales. Universidad Autónoma de Nuevo León. Bases de datos SNIB-CONABIO, proyecto JM004. México, D. F.
Cynomys mexicanus	-101.069511	24.958119	2004	Scott-Morales L. y P. Vela-Coiffier. 2016. Modelos predictivos de distribución geográfica para Spizella wortheni, Cynomys mexicanus, Vulpes macrotis zinseri y Taxidea taxus berlandieri. Facultad de Ciencias Forestales. Universidad Autónoma de Nuevo León. Bases de datos SNIB-CONABIO, proyecto JM004. México, D. F.
Cynomys mexicanus	-100.715962	24.813272	2004	Scott-Morales L. y P. Vela-Coiffier. 2016. Modelos predictivos de distribución geográfica para Spizella wortheni, Cynomys mexicanus, Vulpes macrotis zinseri y Taxidea taxus berlandieri. Facultad de Ciencias Forestales. Universidad Autónoma de Nuevo León. Bases de datos SNIB-CONABIO, proyecto JM004. México, D. F.
Cynomys mexicanus	-100.695692	24.992794	2004	Scott-Morales L. y P. Vela-Coiffier. 2016. Modelos predictivos de distribución geográfica para Spizella wortheni, Cynomys mexicanus, Vulpes macrotis zinseri y Taxidea taxus berlandieri. Facultad de Ciencias Forestales. Universidad Autónoma de Nuevo León. Bases de datos SNIB-CONABIO, proyecto JM004. México, D. F.
Cynomys mexicanus	-100.792825	24.303991	2004	Scott-Morales L. y P. Vela-Coiffier. 2016. Modelos predictivos de distribución geográfica para Spizella wortheni, Cynomys mexicanus, Vulpes macrotis zinseri y Taxidea taxus berlandieri. Facultad de Ciencias Forestales. Universidad Autónoma de Nuevo León. Bases de datos SNIB-CONABIO, proyecto JM004. México, D. F.
Cynomys mexicanus	-100.736853	25.069439	2004	Scott-Morales L. y P. Vela-Coiffier. 2016. Modelos predictivos de distribución geográfica para Spizella wortheni, Cynomys mexicanus, Vulpes macrotis zinseri y Taxidea taxus berlandieri. Facultad de Ciencias Forestales. Universidad Autónoma de Nuevo León. Bases de datos SNIB-CONABIO, proyecto JM004. México, D. F.
Cynomys mexicanus	-100.671717	25.185968	2004	Scott-Morales L. y P. Vela-Coiffier. 2016. Modelos predictivos de distribución geográfica para Spizella wortheni, Cynomys mexicanus, Vulpes macrotis zinseri y Taxidea taxus berlandieri. Facultad de Ciencias Forestales. Universidad Autónoma de Nuevo León. Bases de datos SNIB-CONABIO, proyecto JM004. México, D. F.
Cynomys mexicanus	-100.909344	24.750476	2004	Scott-Morales L. y P. Vela-Coiffier. 2016. Modelos predictivos de distribución geográfica para Spizella wortheni, Cynomys mexicanus, Vulpes macrotis zinseri y Taxidea taxus berlandieri. Facultad de Ciencias Forestales. Universidad Autónoma de Nuevo León. Bases de datos SNIB-CONABIO, proyecto JM004. México, D. F.
Cynomys mexicanus	-101.104772	24.969703	2004	Scott-Morales L. y P. Vela-Coiffier. 2016. Modelos predictivos de distribución geográfica para Spizella wortheni, Cynomys mexicanus, Vulpes macrotis zinseri y Taxidea taxus berlandieri. Facultad de Ciencias Forestales. Universidad Autónoma de Nuevo León. Bases de datos SNIB-CONABIO, proyecto JM004. México, D. F.
Cynomys mexicanus	-100.863138	24.944251	2004	Scott-Morales L. y P. Vela-Coiffier. 2016. Modelos predictivos de distribución geográfica para Spizella wortheni, Cynomys mexicanus, Vulpes macrotis zinseri y Taxidea taxus berlandieri. Facultad de Ciencias Forestales. Universidad Autónoma de Nuevo León. Bases de datos SNIB-CONABIO, proyecto JM004. México, D. F.
Cynomys mexicanus	-100.299707	25.095266	2004	Scott-Morales L. y P. Vela-Coiffier. 2016. Modelos predictivos de distribución geográfica para Spizella wortheni, Cynomys mexicanus, Vulpes macrotis zinseri y Taxidea taxus berlandieri. Facultad de Ciencias Forestales. Universidad Autónoma de Nuevo León. Bases de datos SNIB-CONABIO, proyecto JM004. México, D. F.
Cynomys mexicanus	-100.734385	24.886633	2004	Scott-Morales L. y P. Vela-Coiffier. 2016. Modelos predictivos de distribución geográfica para Spizella wortheni, Cynomys mexicanus, Vulpes macrotis zinseri y Taxidea taxus berlandieri. Facultad de Ciencias Forestales. Universidad Autónoma de Nuevo León. Bases de datos SNIB-CONABIO, proyecto JM004. México, D. F.
Cynomys mexicanus	-100.752411	25.056608	2004	Scott-Morales L. y P. Vela-Coiffier. 2016. Modelos predictivos de distribución geográfica para Spizella wortheni, Cynomys mexicanus, Vulpes macrotis zinseri y Taxidea taxus berlandieri. Facultad de Ciencias Forestales. Universidad Autónoma de Nuevo León. Bases de datos SNIB-CONABIO, proyecto JM004. México, D. F.
Cynomys mexicanus	-100.61369	24.755415	2004	Scott-Morales L. y P. Vela-Coiffier. 2016. Modelos predictivos de distribución geográfica para Spizella wortheni, Cynomys mexicanus, Vulpes macrotis zinseri y Taxidea taxus berlandieri. Facultad de Ciencias Forestales. Universidad Autónoma de Nuevo León. Bases de datos SNIB-CONABIO, proyecto JM004. México, D. F.
Cynomys mexicanus	-100.88183	24.707154	2004	Scott-Morales L. y P. Vela-Coiffier. 2016. Modelos predictivos de distribución geográfica para Spizella wortheni, Cynomys mexicanus, Vulpes macrotis zinseri y Taxidea taxus berlandieri. Facultad de Ciencias Forestales. Universidad Autónoma de Nuevo León. Bases de datos SNIB-CONABIO, proyecto JM004. México, D. F.
Cynomys mexicanus	-100.980823	25.066646	2004	Scott-Morales L. y P. Vela-Coiffier. 2016. Modelos predictivos de distribución geográfica para Spizella wortheni, Cynomys mexicanus, Vulpes macrotis zinseri y Taxidea taxus berlandieri. Facultad de Ciencias Forestales. Universidad Autónoma de Nuevo León. Bases de datos SNIB-CONABIO, proyecto JM004. México, D. F.
Cynomys mexicanus	-100.914439	24.997289	2004	Scott-Morales L. y P. Vela-Coiffier. 2016. Modelos predictivos de distribución geográfica para Spizella wortheni, Cynomys mexicanus, Vulpes macrotis zinseri y Taxidea taxus berlandieri. Facultad de Ciencias Forestales. Universidad Autónoma de Nuevo León. Bases de datos SNIB-CONABIO, proyecto JM004. México, D. F.
Cynomys mexicanus	-100.314495	25.096526	2004	Scott-Morales L. y P. Vela-Coiffier. 2016. Modelos predictivos de distribución geográfica para Spizella wortheni, Cynomys mexicanus, Vulpes macrotis zinseri y Taxidea taxus berlandieri. Facultad de Ciencias Forestales. Universidad Autónoma de Nuevo León. Bases de datos SNIB-CONABIO, proyecto JM004. México, D. F.
Cynomys mexicanus	-100.615184	25.077747	2004	Scott-Morales L. y P. Vela-Coiffier. 2016. Modelos predictivos de distribución geográfica para Spizella wortheni, Cynomys mexicanus, Vulpes macrotis zinseri y Taxidea taxus berlandieri. Facultad de Ciencias Forestales. Universidad Autónoma de Nuevo León. Bases de datos SNIB-CONABIO, proyecto JM004. México, D. F.
Cynomys mexicanus	-101.256652	25.045612	2004	Scott-Morales L. y P. Vela-Coiffier. 2016. Modelos predictivos de distribución geográfica para Spizella wortheni, Cynomys mexicanus, Vulpes macrotis zinseri y Taxidea taxus berlandieri. Facultad de Ciencias Forestales. Universidad Autónoma de Nuevo León. Bases de datos SNIB-CONABIO, proyecto JM004. México, D. F.
Cynomys mexicanus	-100.578364	25.047472	2004	Scott-Morales L. y P. Vela-Coiffier. 2016. Modelos predictivos de distribución geográfica para Spizella wortheni, Cynomys mexicanus, Vulpes macrotis zinseri y Taxidea taxus berlandieri. Facultad de Ciencias Forestales. Universidad Autónoma de Nuevo León. Bases de datos SNIB-CONABIO, proyecto JM004. México, D. F.
Cynomys mexicanus	-101.061635	24.812454	2004	Scott-Morales L. y P. Vela-Coiffier. 2016. Modelos predictivos de distribución geográfica para Spizella wortheni, Cynomys mexicanus, Vulpes macrotis zinseri y Taxidea taxus berlandieri. Facultad de Ciencias Forestales. Universidad Autónoma de Nuevo León. Bases de datos SNIB-CONABIO, proyecto JM004. México, D. F.
Cynomys mexicanus	-100.988775	24.825826	2004	Scott-Morales L. y P. Vela-Coiffier. 2016. Modelos predictivos de distribución geográfica para Spizella wortheni, Cynomys mexicanus, Vulpes macrotis zinseri y Taxidea taxus berlandieri. Facultad de Ciencias Forestales. Universidad Autónoma de Nuevo León. Bases de datos SNIB-CONABIO, proyecto JM004. México, D. F.
Cynomys mexicanus	-100.503948	24.982287	2004	Scott-Morales L. y P. Vela-Coiffier. 2016. Modelos predictivos de distribución geográfica para Spizella wortheni, Cynomys mexicanus, Vulpes macrotis zinseri y Taxidea taxus berlandieri. Facultad de Ciencias Forestales. Universidad Autónoma de Nuevo León. Bases de datos SNIB-CONABIO, proyecto JM004. México, D. F.
Cynomys mexicanus	-100.794394	24.514823	2004	Scott-Morales L. y P. Vela-Coiffier. 2016. Modelos predictivos de distribución geográfica para Spizella wortheni, Cynomys mexicanus, Vulpes macrotis zinseri y Taxidea taxus berlandieri. Facultad de Ciencias Forestales. Universidad Autónoma de Nuevo León. Bases de datos SNIB-CONABIO, proyecto JM004. México, D. F.
Cynomys mexicanus	-100.84711	24.904628	2004	Scott-Morales L. y P. Vela-Coiffier. 2016. Modelos predictivos de distribución geográfica para Spizella wortheni, Cynomys mexicanus, Vulpes macrotis zinseri y Taxidea taxus berlandieri. Facultad de Ciencias Forestales. Universidad Autónoma de Nuevo León. Bases de datos SNIB-CONABIO, proyecto JM004. México, D. F.
Cynomys mexicanus	-100.685384	24.802903	2004	Scott-Morales L. y P. Vela-Coiffier. 2016. Modelos predictivos de distribución geográfica para Spizella wortheni, Cynomys mexicanus, Vulpes macrotis zinseri y Taxidea taxus berlandieri. Facultad de Ciencias Forestales. Universidad Autónoma de Nuevo León. Bases de datos SNIB-CONABIO, proyecto JM004. México, D. F.
Cynomys mexicanus	-100.409385	24.875492	2004	Scott-Morales L. y P. Vela-Coiffier. 2016. Modelos predictivos de distribución geográfica para Spizella wortheni, Cynomys mexicanus, Vulpes macrotis zinseri y Taxidea taxus berlandieri. Facultad de Ciencias Forestales. Universidad Autónoma de Nuevo León. Bases de datos SNIB-CONABIO, proyecto JM004. México, D. F.
Cynomys mexicanus	-100.7078	25.063773	2004	Scott-Morales L. y P. Vela-Coiffier. 2016. Modelos predictivos de distribución geográfica para Spizella wortheni, Cynomys mexicanus, Vulpes macrotis zinseri y Taxidea taxus berlandieri. Facultad de Ciencias Forestales. Universidad Autónoma de Nuevo León. Bases de datos SNIB-CONABIO, proyecto JM004. México, D. F.
Cynomys mexicanus	-100.734168	25.032211	2004	Scott-Morales L. y P. Vela-Coiffier. 2016. Modelos predictivos de distribución geográfica para Spizella wortheni, Cynomys mexicanus, Vulpes macrotis zinseri y Taxidea taxus berlandieri. Facultad de Ciencias Forestales. Universidad Autónoma de Nuevo León. Bases de datos SNIB-CONABIO, proyecto JM004. México, D. F.
Cynomys mexicanus	-100.911555	24.951095	2004	Scott-Morales L. y P. Vela-Coiffier. 2016. Modelos predictivos de distribución geográfica para Spizella wortheni, Cynomys mexicanus, Vulpes macrotis zinseri y Taxidea taxus berlandieri. Facultad de Ciencias Forestales. Universidad Autónoma de Nuevo León. Bases de datos SNIB-CONABIO, proyecto JM004. México, D. F.
Cynomys mexicanus	-100.731514	24.878749	2004	Scott-Morales L. y P. Vela-Coiffier. 2016. Modelos predictivos de distribución geográfica para Spizella wortheni, Cynomys mexicanus, Vulpes macrotis zinseri y Taxidea taxus berlandieri. Facultad de Ciencias Forestales. Universidad Autónoma de Nuevo León. Bases de datos SNIB-CONABIO, proyecto JM004. México, D. F.
Cynomys mexicanus	-100.95359	25.045674	2004	Scott-Morales L. y P. Vela-Coiffier. 2016. Modelos predictivos de distribución geográfica para Spizella wortheni, Cynomys mexicanus, Vulpes macrotis zinseri y Taxidea taxus berlandieri. Facultad de Ciencias Forestales. Universidad Autónoma de Nuevo León. Bases de datos SNIB-CONABIO, proyecto JM004. México, D. F.
Cynomys mexicanus	-100.698215	24.975277	2004	Scott-Morales L. y P. Vela-Coiffier. 2016. Modelos predictivos de distribución geográfica para Spizella wortheni, Cynomys mexicanus, Vulpes macrotis zinseri y Taxidea taxus berlandieri. Facultad de Ciencias Forestales. Universidad Autónoma de Nuevo León. Bases de datos SNIB-CONABIO, proyecto JM004. México, D. F.
Cynomys mexicanus	-100.774869	25.060638	2004	Scott-Morales L. y P. Vela-Coiffier. 2016. Modelos predictivos de distribución geográfica para Spizella wortheni, Cynomys mexicanus, Vulpes macrotis zinseri y Taxidea taxus berlandieri. Facultad de Ciencias Forestales. Universidad Autónoma de Nuevo León. Bases de datos SNIB-CONABIO, proyecto JM004. México, D. F.
Cynomys mexicanus	-100.423081	24.879534	2004	Scott-Morales L. y P. Vela-Coiffier. 2016. Modelos predictivos de distribución geográfica para Spizella wortheni, Cynomys mexicanus, Vulpes macrotis zinseri y Taxidea taxus berlandieri. Facultad de Ciencias Forestales. Universidad Autónoma de Nuevo León. Bases de datos SNIB-CONABIO, proyecto JM004. México, D. F.
Cynomys mexicanus	-100.662701	24.82423	2004	Scott-Morales L. y P. Vela-Coiffier. 2016. Modelos predictivos de distribución geográfica para Spizella wortheni, Cynomys mexicanus, Vulpes macrotis zinseri y Taxidea taxus berlandieri. Facultad de Ciencias Forestales. Universidad Autónoma de Nuevo León. Bases de datos SNIB-CONABIO, proyecto JM004. México, D. F.
Cynomys mexicanus	-100.765106	24.31431	2004	Scott-Morales L. y P. Vela-Coiffier. 2016. Modelos predictivos de distribución geográfica para Spizella wortheni, Cynomys mexicanus, Vulpes macrotis zinseri y Taxidea taxus berlandieri. Facultad de Ciencias Forestales. Universidad Autónoma de Nuevo León. Bases de datos SNIB-CONABIO, proyecto JM004. México, D. F.
Cynomys mexicanus	-100.809731	25.093883	2004	Scott-Morales L. y P. Vela-Coiffier. 2016. Modelos predictivos de distribución geográfica para Spizella wortheni, Cynomys mexicanus, Vulpes macrotis zinseri y Taxidea taxus berlandieri. Facultad de Ciencias Forestales. Universidad Autónoma de Nuevo León. Bases de datos SNIB-CONABIO, proyecto JM004. México, D. F.
Cynomys mexicanus	-101.050254	24.942145	2004	Scott-Morales L. y P. Vela-Coiffier. 2016. Modelos predictivos de distribución geográfica para Spizella wortheni, Cynomys mexicanus, Vulpes macrotis zinseri y Taxidea taxus berlandieri. Facultad de Ciencias Forestales. Universidad Autónoma de Nuevo León. Bases de datos SNIB-CONABIO, proyecto JM004. México, D. F.
Cynomys mexicanus	-100.452814	24.929324	2004	Scott-Morales L. y P. Vela-Coiffier. 2016. Modelos predictivos de distribución geográfica para Spizella wortheni, Cynomys mexicanus, Vulpes macrotis zinseri y Taxidea taxus berlandieri. Facultad de Ciencias Forestales. Universidad Autónoma de Nuevo León. Bases de datos SNIB-CONABIO, proyecto JM004. México, D. F.
Cynomys mexicanus	-100.66173	24.834497	2004	Scott-Morales L. y P. Vela-Coiffier. 2016. Modelos predictivos de distribución geográfica para Spizella wortheni, Cynomys mexicanus, Vulpes macrotis zinseri y Taxidea taxus berlandieri. Facultad de Ciencias Forestales. Universidad Autónoma de Nuevo León. Bases de datos SNIB-CONABIO, proyecto JM004. México, D. F.
Cynomys mexicanus	-100.661579	24.810536	2004	Scott-Morales L. y P. Vela-Coiffier. 2016. Modelos predictivos de distribución geográfica para Spizella wortheni, Cynomys mexicanus, Vulpes macrotis zinseri y Taxidea taxus berlandieri. Facultad de Ciencias Forestales. Universidad Autónoma de Nuevo León. Bases de datos SNIB-CONABIO, proyecto JM004. México, D. F.
Cynomys mexicanus	-101.026481	24.801379	2004	Scott-Morales L. y P. Vela-Coiffier. 2016. Modelos predictivos de distribución geográfica para Spizella wortheni, Cynomys mexicanus, Vulpes macrotis zinseri y Taxidea taxus berlandieri. Facultad de Ciencias Forestales. Universidad Autónoma de Nuevo León. Bases de datos SNIB-CONABIO, proyecto JM004. México, D. F.
Cynomys mexicanus	-100.87162	24.94986	2004	Scott-Morales L. y P. Vela-Coiffier. 2016. Modelos predictivos de distribución geográfica para Spizella wortheni, Cynomys mexicanus, Vulpes macrotis zinseri y Taxidea taxus berlandieri. Facultad de Ciencias Forestales. Universidad Autónoma de Nuevo León. Bases de datos SNIB-CONABIO, proyecto JM004. México, D. F.
Cynomys mexicanus	-100.644112	24.746227	2004	Scott-Morales L. y P. Vela-Coiffier. 2016. Modelos predictivos de distribución geográfica para Spizella wortheni, Cynomys mexicanus, Vulpes macrotis zinseri y Taxidea taxus berlandieri. Facultad de Ciencias Forestales. Universidad Autónoma de Nuevo León. Bases de datos SNIB-CONABIO, proyecto JM004. México, D. F.
Cynomys mexicanus	-100.281284	24.456598	2004	Scott-Morales L. y P. Vela-Coiffier. 2016. Modelos predictivos de distribución geográfica para Spizella wortheni, Cynomys mexicanus, Vulpes macrotis zinseri y Taxidea taxus berlandieri. Facultad de Ciencias Forestales. Universidad Autónoma de Nuevo León. Bases de datos SNIB-CONABIO, proyecto JM004. México, D. F.
Cynomys mexicanus	-100.664811	24.759948	2004	Scott-Morales L. y P. Vela-Coiffier. 2016. Modelos predictivos de distribución geográfica para Spizella wortheni, Cynomys mexicanus, Vulpes macrotis zinseri y Taxidea taxus berlandieri. Facultad de Ciencias Forestales. Universidad Autónoma de Nuevo León. Bases de datos SNIB-CONABIO, proyecto JM004. México, D. F.
Cynomys mexicanus	-101.041711	24.828516	2004	Scott-Morales L. y P. Vela-Coiffier. 2016. Modelos predictivos de distribución geográfica para Spizella wortheni, Cynomys mexicanus, Vulpes macrotis zinseri y Taxidea taxus berlandieri. Facultad de Ciencias Forestales. Universidad Autónoma de Nuevo León. Bases de datos SNIB-CONABIO, proyecto JM004. México, D. F.
Cynomys mexicanus	-100.680033	24.775705	2004	Scott-Morales L. y P. Vela-Coiffier. 2016. Modelos predictivos de distribución geográfica para Spizella wortheni, Cynomys mexicanus, Vulpes macrotis zinseri y Taxidea taxus berlandieri. Facultad de Ciencias Forestales. Universidad Autónoma de Nuevo León. Bases de datos SNIB-CONABIO, proyecto JM004. México, D. F.
Cynomys mexicanus	-101.021231	24.808193	2004	Scott-Morales L. y P. Vela-Coiffier. 2016. Modelos predictivos de distribución geográfica para Spizella wortheni, Cynomys mexicanus, Vulpes macrotis zinseri y Taxidea taxus berlandieri. Facultad de Ciencias Forestales. Universidad Autónoma de Nuevo León. Bases de datos SNIB-CONABIO, proyecto JM004. México, D. F.
Cynomys mexicanus	-100.338977	25.076442	2004	Scott-Morales L. y P. Vela-Coiffier. 2016. Modelos predictivos de distribución geográfica para Spizella wortheni, Cynomys mexicanus, Vulpes macrotis zinseri y Taxidea taxus berlandieri. Facultad de Ciencias Forestales. Universidad Autónoma de Nuevo León. Bases de datos SNIB-CONABIO, proyecto JM004. México, D. F.
Cynomys mexicanus	-101.035482	24.820801	2004	Scott-Morales L. y P. Vela-Coiffier. 2016. Modelos predictivos de distribución geográfica para Spizella wortheni, Cynomys mexicanus, Vulpes macrotis zinseri y Taxidea taxus berlandieri. Facultad de Ciencias Forestales. Universidad Autónoma de Nuevo León. Bases de datos SNIB-CONABIO, proyecto JM004. México, D. F.
Cynomys mexicanus	-101.245187	25.047212	2004	Scott-Morales L. y P. Vela-Coiffier. 2016. Modelos predictivos de distribución geográfica para Spizella wortheni, Cynomys mexicanus, Vulpes macrotis zinseri y Taxidea taxus berlandieri. Facultad de Ciencias Forestales. Universidad Autónoma de Nuevo León. Bases de datos SNIB-CONABIO, proyecto JM004. México, D. F.
Cynomys mexicanus	-101.004471	25.061183	2004	Scott-Morales L. y P. Vela-Coiffier. 2016. Modelos predictivos de distribución geográfica para Spizella wortheni, Cynomys mexicanus, Vulpes macrotis zinseri y Taxidea taxus berlandieri. Facultad de Ciencias Forestales. Universidad Autónoma de Nuevo León. Bases de datos SNIB-CONABIO, proyecto JM004. México, D. F.
Cynomys mexicanus	-100.658226	25.175268	2004	Scott-Morales L. y P. Vela-Coiffier. 2016. Modelos predictivos de distribución geográfica para Spizella wortheni, Cynomys mexicanus, Vulpes macrotis zinseri y Taxidea taxus berlandieri. Facultad de Ciencias Forestales. Universidad Autónoma de Nuevo León. Bases de datos SNIB-CONABIO, proyecto JM004. México, D. F.
Cynomys mexicanus	-100.723765	24.837415	2004	Scott-Morales L. y P. Vela-Coiffier. 2016. Modelos predictivos de distribución geográfica para Spizella wortheni, Cynomys mexicanus, Vulpes macrotis zinseri y Taxidea taxus berlandieri. Facultad de Ciencias Forestales. Universidad Autónoma de Nuevo León. Bases de datos SNIB-CONABIO, proyecto JM004. México, D. F.
Cynomys mexicanus	-101.050588	24.963499	2004	Scott-Morales L. y P. Vela-Coiffier. 2016. Modelos predictivos de distribución geográfica para Spizella wortheni, Cynomys mexicanus, Vulpes macrotis zinseri y Taxidea taxus berlandieri. Facultad de Ciencias Forestales. Universidad Autónoma de Nuevo León. Bases de datos SNIB-CONABIO, proyecto JM004. México, D. F.
Cynomys mexicanus	-100.410205	24.896297	2004	Scott-Morales L. y P. Vela-Coiffier. 2016. Modelos predictivos de distribución geográfica para Spizella wortheni, Cynomys mexicanus, Vulpes macrotis zinseri y Taxidea taxus berlandieri. Facultad de Ciencias Forestales. Universidad Autónoma de Nuevo León. Bases de datos SNIB-CONABIO, proyecto JM004. México, D. F.
Cynomys mexicanus	-100.299296	24.717666	2004	Scott-Morales L. y P. Vela-Coiffier. 2016. Modelos predictivos de distribución geográfica para Spizella wortheni, Cynomys mexicanus, Vulpes macrotis zinseri y Taxidea taxus berlandieri. Facultad de Ciencias Forestales. Universidad Autónoma de Nuevo León. Bases de datos SNIB-CONABIO, proyecto JM004. México, D. F.
Cynomys mexicanus	-100.724143	24.977822	2004	Scott-Morales L. y P. Vela-Coiffier. 2016. Modelos predictivos de distribución geográfica para Spizella wortheni, Cynomys mexicanus, Vulpes macrotis zinseri y Taxidea taxus berlandieri. Facultad de Ciencias Forestales. Universidad Autónoma de Nuevo León. Bases de datos SNIB-CONABIO, proyecto JM004. México, D. F.
Cynomys mexicanus	-100.623469	25.006168	2004	Scott-Morales L. y P. Vela-Coiffier. 2016. Modelos predictivos de distribución geográfica para Spizella wortheni, Cynomys mexicanus, Vulpes macrotis zinseri y Taxidea taxus berlandieri. Facultad de Ciencias Forestales. Universidad Autónoma de Nuevo León. Bases de datos SNIB-CONABIO, proyecto JM004. México, D. F.
Cynomys mexicanus	-100.891478	24.935227	2004	Scott-Morales L. y P. Vela-Coiffier. 2016. Modelos predictivos de distribución geográfica para Spizella wortheni, Cynomys mexicanus, Vulpes macrotis zinseri y Taxidea taxus berlandieri. Facultad de Ciencias Forestales. Universidad Autónoma de Nuevo León. Bases de datos SNIB-CONABIO, proyecto JM004. México, D. F.
Cynomys mexicanus	-100.67602	24.865604	2004	Scott-Morales L. y P. Vela-Coiffier. 2016. Modelos predictivos de distribución geográfica para Spizella wortheni, Cynomys mexicanus, Vulpes macrotis zinseri y Taxidea taxus berlandieri. Facultad de Ciencias Forestales. Universidad Autónoma de Nuevo León. Bases de datos SNIB-CONABIO, proyecto JM004. México, D. F.
Cynomys mexicanus	-101.117143	24.987158	2004	Scott-Morales L. y P. Vela-Coiffier. 2016. Modelos predictivos de distribución geográfica para Spizella wortheni, Cynomys mexicanus, Vulpes macrotis zinseri y Taxidea taxus berlandieri. Facultad de Ciencias Forestales. Universidad Autónoma de Nuevo León. Bases de datos SNIB-CONABIO, proyecto JM004. México, D. F.
Cynomys mexicanus	-100.864656	24.962848	2004	Scott-Morales L. y P. Vela-Coiffier. 2016. Modelos predictivos de distribución geográfica para Spizella wortheni, Cynomys mexicanus, Vulpes macrotis zinseri y Taxidea taxus berlandieri. Facultad de Ciencias Forestales. Universidad Autónoma de Nuevo León. Bases de datos SNIB-CONABIO, proyecto JM004. México, D. F.
Cynomys mexicanus	-100.681396	24.872306	2004	Scott-Morales L. y P. Vela-Coiffier. 2016. Modelos predictivos de distribución geográfica para Spizella wortheni, Cynomys mexicanus, Vulpes macrotis zinseri y Taxidea taxus berlandieri. Facultad de Ciencias Forestales. Universidad Autónoma de Nuevo León. Bases de datos SNIB-CONABIO, proyecto JM004. México, D. F.
Cynomys mexicanus	-100.673848	24.796766	2004	Scott-Morales L. y P. Vela-Coiffier. 2016. Modelos predictivos de distribución geográfica para Spizella wortheni, Cynomys mexicanus, Vulpes macrotis zinseri y Taxidea taxus berlandieri. Facultad de Ciencias Forestales. Universidad Autónoma de Nuevo León. Bases de datos SNIB-CONABIO, proyecto JM004. México, D. F.
Cynomys mexicanus	-100.676408	25.001824	2004	Scott-Morales L. y P. Vela-Coiffier. 2016. Modelos predictivos de distribución geográfica para Spizella wortheni, Cynomys mexicanus, Vulpes macrotis zinseri y Taxidea taxus berlandieri. Facultad de Ciencias Forestales. Universidad Autónoma de Nuevo León. Bases de datos SNIB-CONABIO, proyecto JM004. México, D. F.
Cynomys mexicanus	-100.697656	24.886767	2004	Scott-Morales L. y P. Vela-Coiffier. 2016. Modelos predictivos de distribución geográfica para Spizella wortheni, Cynomys mexicanus, Vulpes macrotis zinseri y Taxidea taxus berlandieri. Facultad de Ciencias Forestales. Universidad Autónoma de Nuevo León. Bases de datos SNIB-CONABIO, proyecto JM004. México, D. F.
Cynomys mexicanus	-100.481684	24.914079	2004	Scott-Morales L. y P. Vela-Coiffier. 2016. Modelos predictivos de distribución geográfica para Spizella wortheni, Cynomys mexicanus, Vulpes macrotis zinseri y Taxidea taxus berlandieri. Facultad de Ciencias Forestales. Universidad Autónoma de Nuevo León. Bases de datos SNIB-CONABIO, proyecto JM004. México, D. F.
Cynomys mexicanus	-100.707725	25.026955	2004	Scott-Morales L. y P. Vela-Coiffier. 2016. Modelos predictivos de distribución geográfica para Spizella wortheni, Cynomys mexicanus, Vulpes macrotis zinseri y Taxidea taxus berlandieri. Facultad de Ciencias Forestales. Universidad Autónoma de Nuevo León. Bases de datos SNIB-CONABIO, proyecto JM004. México, D. F.
Cynomys mexicanus	-100.731685	24.327363	2004	Scott-Morales L. y P. Vela-Coiffier. 2016. Modelos predictivos de distribución geográfica para Spizella wortheni, Cynomys mexicanus, Vulpes macrotis zinseri y Taxidea taxus berlandieri. Facultad de Ciencias Forestales. Universidad Autónoma de Nuevo León. Bases de datos SNIB-CONABIO, proyecto JM004. México, D. F.
Cynomys mexicanus	-100.703758	24.805484	2004	Scott-Morales L. y P. Vela-Coiffier. 2016. Modelos predictivos de distribución geográfica para Spizella wortheni, Cynomys mexicanus, Vulpes macrotis zinseri y Taxidea taxus berlandieri. Facultad de Ciencias Forestales. Universidad Autónoma de Nuevo León. Bases de datos SNIB-CONABIO, proyecto JM004. México, D. F.
Cynomys mexicanus	-100.821481	25.086652	2004	Scott-Morales L. y P. Vela-Coiffier. 2016. Modelos predictivos de distribución geográfica para Spizella wortheni, Cynomys mexicanus, Vulpes macrotis zinseri y Taxidea taxus berlandieri. Facultad de Ciencias Forestales. Universidad Autónoma de Nuevo León. Bases de datos SNIB-CONABIO, proyecto JM004. México, D. F.
Cynomys mexicanus	-101.049081	24.952019	2004	Scott-Morales L. y P. Vela-Coiffier. 2016. Modelos predictivos de distribución geográfica para Spizella wortheni, Cynomys mexicanus, Vulpes macrotis zinseri y Taxidea taxus berlandieri. Facultad de Ciencias Forestales. Universidad Autónoma de Nuevo León. Bases de datos SNIB-CONABIO, proyecto JM004. México, D. F.
Cynomys mexicanus	-100.845219	24.975061	2004	Scott-Morales L. y P. Vela-Coiffier. 2016. Modelos predictivos de distribución geográfica para Spizella wortheni, Cynomys mexicanus, Vulpes macrotis zinseri y Taxidea taxus berlandieri. Facultad de Ciencias Forestales. Universidad Autónoma de Nuevo León. Bases de datos SNIB-CONABIO, proyecto JM004. México, D. F.
Cynomys mexicanus	-101.025257	24.817979	2004	Scott-Morales L. y P. Vela-Coiffier. 2016. Modelos predictivos de distribución geográfica para Spizella wortheni, Cynomys mexicanus, Vulpes macrotis zinseri y Taxidea taxus berlandieri. Facultad de Ciencias Forestales. Universidad Autónoma de Nuevo León. Bases de datos SNIB-CONABIO, proyecto JM004. México, D. F.
Cynomys mexicanus	-100.271836	24.703327	2004	Scott-Morales L. y P. Vela-Coiffier. 2016. Modelos predictivos de distribución geográfica para Spizella wortheni, Cynomys mexicanus, Vulpes macrotis zinseri y Taxidea taxus berlandieri. Facultad de Ciencias Forestales. Universidad Autónoma de Nuevo León. Bases de datos SNIB-CONABIO, proyecto JM004. México, D. F.
Cynomys mexicanus	-100.914983	25.013208	2004	Scott-Morales L. y P. Vela-Coiffier. 2016. Modelos predictivos de distribución geográfica para Spizella wortheni, Cynomys mexicanus, Vulpes macrotis zinseri y Taxidea taxus berlandieri. Facultad de Ciencias Forestales. Universidad Autónoma de Nuevo León. Bases de datos SNIB-CONABIO, proyecto JM004. México, D. F.
Cynomys mexicanus	-100.915078	24.705316	2004	Scott-Morales L. y P. Vela-Coiffier. 2016. Modelos predictivos de distribución geográfica para Spizella wortheni, Cynomys mexicanus, Vulpes macrotis zinseri y Taxidea taxus berlandieri. Facultad de Ciencias Forestales. Universidad Autónoma de Nuevo León. Bases de datos SNIB-CONABIO, proyecto JM004. México, D. F.
Cynomys mexicanus	-100.802794	25.043979	2004	Scott-Morales L. y P. Vela-Coiffier. 2016. Modelos predictivos de distribución geográfica para Spizella wortheni, Cynomys mexicanus, Vulpes macrotis zinseri y Taxidea taxus berlandieri. Facultad de Ciencias Forestales. Universidad Autónoma de Nuevo León. Bases de datos SNIB-CONABIO, proyecto JM004. México, D. F.
Cynomys mexicanus	-100.765901	24.412771	2004	Scott-Morales L. y P. Vela-Coiffier. 2016. Modelos predictivos de distribución geográfica para Spizella wortheni, Cynomys mexicanus, Vulpes macrotis zinseri y Taxidea taxus berlandieri. Facultad de Ciencias Forestales. Universidad Autónoma de Nuevo León. Bases de datos SNIB-CONABIO, proyecto JM004. México, D. F.
Cynomys mexicanus	-100.291346	24.73183	2004	Scott-Morales L. y P. Vela-Coiffier. 2016. Modelos predictivos de distribución geográfica para Spizella wortheni, Cynomys mexicanus, Vulpes macrotis zinseri y Taxidea taxus berlandieri. Facultad de Ciencias Forestales. Universidad Autónoma de Nuevo León. Bases de datos SNIB-CONABIO, proyecto JM004. México, D. F.
Cynomys mexicanus	-100.755097	24.884233	2004	Scott-Morales L. y P. Vela-Coiffier. 2016. Modelos predictivos de distribución geográfica para Spizella wortheni, Cynomys mexicanus, Vulpes macrotis zinseri y Taxidea taxus berlandieri. Facultad de Ciencias Forestales. Universidad Autónoma de Nuevo León. Bases de datos SNIB-CONABIO, proyecto JM004. México, D. F.
Cynomys mexicanus	-100.185262	24.610889	2004	Scott-Morales L. y P. Vela-Coiffier. 2016. Modelos predictivos de distribución geográfica para Spizella wortheni, Cynomys mexicanus, Vulpes macrotis zinseri y Taxidea taxus berlandieri. Facultad de Ciencias Forestales. Universidad Autónoma de Nuevo León. Bases de datos SNIB-CONABIO, proyecto JM004. México, D. F.
Cynomys mexicanus	-100.895177	24.718579	2004	Scott-Morales L. y P. Vela-Coiffier. 2016. Modelos predictivos de distribución geográfica para Spizella wortheni, Cynomys mexicanus, Vulpes macrotis zinseri y Taxidea taxus berlandieri. Facultad de Ciencias Forestales. Universidad Autónoma de Nuevo León. Bases de datos SNIB-CONABIO, proyecto JM004. México, D. F.
Cynomys mexicanus	-100.76538	25.083196	2004	Scott-Morales L. y P. Vela-Coiffier. 2016. Modelos predictivos de distribución geográfica para Spizella wortheni, Cynomys mexicanus, Vulpes macrotis zinseri y Taxidea taxus berlandieri. Facultad de Ciencias Forestales. Universidad Autónoma de Nuevo León. Bases de datos SNIB-CONABIO, proyecto JM004. México, D. F.
Cynomys mexicanus	-100.373805	24.437174	2004	Scott-Morales L. y P. Vela-Coiffier. 2016. Modelos predictivos de distribución geográfica para Spizella wortheni, Cynomys mexicanus, Vulpes macrotis zinseri y Taxidea taxus berlandieri. Facultad de Ciencias Forestales. Universidad Autónoma de Nuevo León. Bases de datos SNIB-CONABIO, proyecto JM004. México, D. F.
Cynomys mexicanus	-100.688199	24.878414	2004	Scott-Morales L. y P. Vela-Coiffier. 2016. Modelos predictivos de distribución geográfica para Spizella wortheni, Cynomys mexicanus, Vulpes macrotis zinseri y Taxidea taxus berlandieri. Facultad de Ciencias Forestales. Universidad Autónoma de Nuevo León. Bases de datos SNIB-CONABIO, proyecto JM004. México, D. F.
Cynomys mexicanus	-100.89688	24.732469	2004	Scott-Morales L. y P. Vela-Coiffier. 2016. Modelos predictivos de distribución geográfica para Spizella wortheni, Cynomys mexicanus, Vulpes macrotis zinseri y Taxidea taxus berlandieri. Facultad de Ciencias Forestales. Universidad Autónoma de Nuevo León. Bases de datos SNIB-CONABIO, proyecto JM004. México, D. F.
Cynomys mexicanus	-100.608257	25.071818	2004	Scott-Morales L. y P. Vela-Coiffier. 2016. Modelos predictivos de distribución geográfica para Spizella wortheni, Cynomys mexicanus, Vulpes macrotis zinseri y Taxidea taxus berlandieri. Facultad de Ciencias Forestales. Universidad Autónoma de Nuevo León. Bases de datos SNIB-CONABIO, proyecto JM004. México, D. F.
Cynomys mexicanus	-100.893504	24.955045	2004	Scott-Morales L. y P. Vela-Coiffier. 2016. Modelos predictivos de distribución geográfica para Spizella wortheni, Cynomys mexicanus, Vulpes macrotis zinseri y Taxidea taxus berlandieri. Facultad de Ciencias Forestales. Universidad Autónoma de Nuevo León. Bases de datos SNIB-CONABIO, proyecto JM004. México, D. F.
Cynomys mexicanus	-100.603929	24.764531	2004	Scott-Morales L. y P. Vela-Coiffier. 2016. Modelos predictivos de distribución geográfica para Spizella wortheni, Cynomys mexicanus, Vulpes macrotis zinseri y Taxidea taxus berlandieri. Facultad de Ciencias Forestales. Universidad Autónoma de Nuevo León. Bases de datos SNIB-CONABIO, proyecto JM004. México, D. F.
Cynomys mexicanus	-100.730008	25.058505	2004	Scott-Morales L. y P. Vela-Coiffier. 2016. Modelos predictivos de distribución geográfica para Spizella wortheni, Cynomys mexicanus, Vulpes macrotis zinseri y Taxidea taxus berlandieri. Facultad de Ciencias Forestales. Universidad Autónoma de Nuevo León. Bases de datos SNIB-CONABIO, proyecto JM004. México, D. F.
Cynomys mexicanus	-100.423979	24.870713	2004	Scott-Morales L. y P. Vela-Coiffier. 2016. Modelos predictivos de distribución geográfica para Spizella wortheni, Cynomys mexicanus, Vulpes macrotis zinseri y Taxidea taxus berlandieri. Facultad de Ciencias Forestales. Universidad Autónoma de Nuevo León. Bases de datos SNIB-CONABIO, proyecto JM004. México, D. F.
Cynomys mexicanus	-100.687061	24.983872	2004	Scott-Morales L. y P. Vela-Coiffier. 2016. Modelos predictivos de distribución geográfica para Spizella wortheni, Cynomys mexicanus, Vulpes macrotis zinseri y Taxidea taxus berlandieri. Facultad de Ciencias Forestales. Universidad Autónoma de Nuevo León. Bases de datos SNIB-CONABIO, proyecto JM004. México, D. F.
Cynomys mexicanus	-100.961528	25.059996	2004	Scott-Morales L. y P. Vela-Coiffier. 2016. Modelos predictivos de distribución geográfica para Spizella wortheni, Cynomys mexicanus, Vulpes macrotis zinseri y Taxidea taxus berlandieri. Facultad de Ciencias Forestales. Universidad Autónoma de Nuevo León. Bases de datos SNIB-CONABIO, proyecto JM004. México, D. F.
Cynomys mexicanus	-100.583286	25.054932	2004	Scott-Morales L. y P. Vela-Coiffier. 2016. Modelos predictivos de distribución geográfica para Spizella wortheni, Cynomys mexicanus, Vulpes macrotis zinseri y Taxidea taxus berlandieri. Facultad de Ciencias Forestales. Universidad Autónoma de Nuevo León. Bases de datos SNIB-CONABIO, proyecto JM004. México, D. F.
Cynomys mexicanus	-100.306525	25.087404	2004	Scott-Morales L. y P. Vela-Coiffier. 2016. Modelos predictivos de distribución geográfica para Spizella wortheni, Cynomys mexicanus, Vulpes macrotis zinseri y Taxidea taxus berlandieri. Facultad de Ciencias Forestales. Universidad Autónoma de Nuevo León. Bases de datos SNIB-CONABIO, proyecto JM004. México, D. F.
Cynomys mexicanus	-100.851171	24.954512	2004	Scott-Morales L. y P. Vela-Coiffier. 2016. Modelos predictivos de distribución geográfica para Spizella wortheni, Cynomys mexicanus, Vulpes macrotis zinseri y Taxidea taxus berlandieri. Facultad de Ciencias Forestales. Universidad Autónoma de Nuevo León. Bases de datos SNIB-CONABIO, proyecto JM004. México, D. F.
Cynomys mexicanus	-100.943023	25.059282	2004	Scott-Morales L. y P. Vela-Coiffier. 2016. Modelos predictivos de distribución geográfica para Spizella wortheni, Cynomys mexicanus, Vulpes macrotis zinseri y Taxidea taxus berlandieri. Facultad de Ciencias Forestales. Universidad Autónoma de Nuevo León. Bases de datos SNIB-CONABIO, proyecto JM004. México, D. F.
Cynomys mexicanus	-100.43864	24.883737	2004	Scott-Morales L. y P. Vela-Coiffier. 2016. Modelos predictivos de distribución geográfica para Spizella wortheni, Cynomys mexicanus, Vulpes macrotis zinseri y Taxidea taxus berlandieri. Facultad de Ciencias Forestales. Universidad Autónoma de Nuevo León. Bases de datos SNIB-CONABIO, proyecto JM004. México, D. F.
Cynomys mexicanus	-100.719265	25.222114	2004	Scott-Morales L. y P. Vela-Coiffier. 2016. Modelos predictivos de distribución geográfica para Spizella wortheni, Cynomys mexicanus, Vulpes macrotis zinseri y Taxidea taxus berlandieri. Facultad de Ciencias Forestales. Universidad Autónoma de Nuevo León. Bases de datos SNIB-CONABIO, proyecto JM004. México, D. F.
Cynomys mexicanus	-100.76911	25.028151	2004	Scott-Morales L. y P. Vela-Coiffier. 2016. Modelos predictivos de distribución geográfica para Spizella wortheni, Cynomys mexicanus, Vulpes macrotis zinseri y Taxidea taxus berlandieri. Facultad de Ciencias Forestales. Universidad Autónoma de Nuevo León. Bases de datos SNIB-CONABIO, proyecto JM004. México, D. F.
Cynomys mexicanus	-100.73283	24.858843	2004	Scott-Morales L. y P. Vela-Coiffier. 2016. Modelos predictivos de distribución geográfica para Spizella wortheni, Cynomys mexicanus, Vulpes macrotis zinseri y Taxidea taxus berlandieri. Facultad de Ciencias Forestales. Universidad Autónoma de Nuevo León. Bases de datos SNIB-CONABIO, proyecto JM004. México, D. F.
Cynomys mexicanus	-101.104269	24.979135	2004	Scott-Morales L. y P. Vela-Coiffier. 2016. Modelos predictivos de distribución geográfica para Spizella wortheni, Cynomys mexicanus, Vulpes macrotis zinseri y Taxidea taxus berlandieri. Facultad de Ciencias Forestales. Universidad Autónoma de Nuevo León. Bases de datos SNIB-CONABIO, proyecto JM004. México, D. F.
Cynomys mexicanus	-100.636846	24.790738	2004	Scott-Morales L. y P. Vela-Coiffier. 2016. Modelos predictivos de distribución geográfica para Spizella wortheni, Cynomys mexicanus, Vulpes macrotis zinseri y Taxidea taxus berlandieri. Facultad de Ciencias Forestales. Universidad Autónoma de Nuevo León. Bases de datos SNIB-CONABIO, proyecto JM004. México, D. F.
Cynomys mexicanus	-100.657839	24.886934	2004	Scott-Morales L. y P. Vela-Coiffier. 2016. Modelos predictivos de distribución geográfica para Spizella wortheni, Cynomys mexicanus, Vulpes macrotis zinseri y Taxidea taxus berlandieri. Facultad de Ciencias Forestales. Universidad Autónoma de Nuevo León. Bases de datos SNIB-CONABIO, proyecto JM004. México, D. F.
Cynomys mexicanus	-101.17624	25.030862	2004	Scott-Morales L. y P. Vela-Coiffier. 2016. Modelos predictivos de distribución geográfica para Spizella wortheni, Cynomys mexicanus, Vulpes macrotis zinseri y Taxidea taxus berlandieri. Facultad de Ciencias Forestales. Universidad Autónoma de Nuevo León. Bases de datos SNIB-CONABIO, proyecto JM004. México, D. F.
Cynomys mexicanus	-101.075065	24.972792	2004	Scott-Morales L. y P. Vela-Coiffier. 2016. Modelos predictivos de distribución geográfica para Spizella wortheni, Cynomys mexicanus, Vulpes macrotis zinseri y Taxidea taxus berlandieri. Facultad de Ciencias Forestales. Universidad Autónoma de Nuevo León. Bases de datos SNIB-CONABIO, proyecto JM004. México, D. F.
Cynomys mexicanus	-101.206295	25.042261	2004	Scott-Morales L. y P. Vela-Coiffier. 2016. Modelos predictivos de distribución geográfica para Spizella wortheni, Cynomys mexicanus, Vulpes macrotis zinseri y Taxidea taxus berlandieri. Facultad de Ciencias Forestales. Universidad Autónoma de Nuevo León. Bases de datos SNIB-CONABIO, proyecto JM004. México, D. F.
Cynomys mexicanus	-100.738335	25.016434	2004	Scott-Morales L. y P. Vela-Coiffier. 2016. Modelos predictivos de distribución geográfica para Spizella wortheni, Cynomys mexicanus, Vulpes macrotis zinseri y Taxidea taxus berlandieri. Facultad de Ciencias Forestales. Universidad Autónoma de Nuevo León. Bases de datos SNIB-CONABIO, proyecto JM004. México, D. F.
Cynomys mexicanus	-100.618202	24.731186	2004	Scott-Morales L. y P. Vela-Coiffier. 2016. Modelos predictivos de distribución geográfica para Spizella wortheni, Cynomys mexicanus, Vulpes macrotis zinseri y Taxidea taxus berlandieri. Facultad de Ciencias Forestales. Universidad Autónoma de Nuevo León. Bases de datos SNIB-CONABIO, proyecto JM004. México, D. F.
Cynomys mexicanus	-100.896538	24.705994	2004	Scott-Morales L. y P. Vela-Coiffier. 2016. Modelos predictivos de distribución geográfica para Spizella wortheni, Cynomys mexicanus, Vulpes macrotis zinseri y Taxidea taxus berlandieri. Facultad de Ciencias Forestales. Universidad Autónoma de Nuevo León. Bases de datos SNIB-CONABIO, proyecto JM004. México, D. F.
Cynomys mexicanus	-100.901968	24.998	2004	Scott-Morales L. y P. Vela-Coiffier. 2016. Modelos predictivos de distribución geográfica para Spizella wortheni, Cynomys mexicanus, Vulpes macrotis zinseri y Taxidea taxus berlandieri. Facultad de Ciencias Forestales. Universidad Autónoma de Nuevo León. Bases de datos SNIB-CONABIO, proyecto JM004. México, D. F.
Cynomys mexicanus	-100.299829	24.733779	2004	Scott-Morales L. y P. Vela-Coiffier. 2016. Modelos predictivos de distribución geográfica para Spizella wortheni, Cynomys mexicanus, Vulpes macrotis zinseri y Taxidea taxus berlandieri. Facultad de Ciencias Forestales. Universidad Autónoma de Nuevo León. Bases de datos SNIB-CONABIO, proyecto JM004. México, D. F.
Cynomys mexicanus	-101.125999	24.982635	2004	Scott-Morales L. y P. Vela-Coiffier. 2016. Modelos predictivos de distribución geográfica para Spizella wortheni, Cynomys mexicanus, Vulpes macrotis zinseri y Taxidea taxus berlandieri. Facultad de Ciencias Forestales. Universidad Autónoma de Nuevo León. Bases de datos SNIB-CONABIO, proyecto JM004. México, D. F.
Cynomys mexicanus	-100.994322	25.113128	2004	Scott-Morales L. y P. Vela-Coiffier. 2016. Modelos predictivos de distribución geográfica para Spizella wortheni, Cynomys mexicanus, Vulpes macrotis zinseri y Taxidea taxus berlandieri. Facultad de Ciencias Forestales. Universidad Autónoma de Nuevo León. Bases de datos SNIB-CONABIO, proyecto JM004. México, D. F.
Cynomys mexicanus	-100.200676	24.614514	2004	Scott-Morales L. y P. Vela-Coiffier. 2016. Modelos predictivos de distribución geográfica para Spizella wortheni, Cynomys mexicanus, Vulpes macrotis zinseri y Taxidea taxus berlandieri. Facultad de Ciencias Forestales. Universidad Autónoma de Nuevo León. Bases de datos SNIB-CONABIO, proyecto JM004. México, D. F.
Cynomys mexicanus	-100.414256	24.885984	2004	Scott-Morales L. y P. Vela-Coiffier. 2016. Modelos predictivos de distribución geográfica para Spizella wortheni, Cynomys mexicanus, Vulpes macrotis zinseri y Taxidea taxus berlandieri. Facultad de Ciencias Forestales. Universidad Autónoma de Nuevo León. Bases de datos SNIB-CONABIO, proyecto JM004. México, D. F.
Cynomys mexicanus	-100.994939	25.058837	2004	Scott-Morales L. y P. Vela-Coiffier. 2016. Modelos predictivos de distribución geográfica para Spizella wortheni, Cynomys mexicanus, Vulpes macrotis zinseri y Taxidea taxus berlandieri. Facultad de Ciencias Forestales. Universidad Autónoma de Nuevo León. Bases de datos SNIB-CONABIO, proyecto JM004. México, D. F.
Cynomys mexicanus	-100.855139	24.970135	2004	Scott-Morales L. y P. Vela-Coiffier. 2016. Modelos predictivos de distribución geográfica para Spizella wortheni, Cynomys mexicanus, Vulpes macrotis zinseri y Taxidea taxus berlandieri. Facultad de Ciencias Forestales. Universidad Autónoma de Nuevo León. Bases de datos SNIB-CONABIO, proyecto JM004. México, D. F.
Cynomys mexicanus	-100.997957	25.06833	2004	Scott-Morales L. y P. Vela-Coiffier. 2016. Modelos predictivos de distribución geográfica para Spizella wortheni, Cynomys mexicanus, Vulpes macrotis zinseri y Taxidea taxus berlandieri. Facultad de Ciencias Forestales. Universidad Autónoma de Nuevo León. Bases de datos SNIB-CONABIO, proyecto JM004. México, D. F.
Cynomys mexicanus	-100.46035	24.896628	2004	Scott-Morales L. y P. Vela-Coiffier. 2016. Modelos predictivos de distribución geográfica para Spizella wortheni, Cynomys mexicanus, Vulpes macrotis zinseri y Taxidea taxus berlandieri. Facultad de Ciencias Forestales. Universidad Autónoma de Nuevo León. Bases de datos SNIB-CONABIO, proyecto JM004. México, D. F.
Cynomys mexicanus	-100.416794	24.908028	2004	Scott-Morales L. y P. Vela-Coiffier. 2016. Modelos predictivos de distribución geográfica para Spizella wortheni, Cynomys mexicanus, Vulpes macrotis zinseri y Taxidea taxus berlandieri. Facultad de Ciencias Forestales. Universidad Autónoma de Nuevo León. Bases de datos SNIB-CONABIO, proyecto JM004. México, D. F.
Cynomys mexicanus	-101.250487	25.032463	2004	Scott-Morales L. y P. Vela-Coiffier. 2016. Modelos predictivos de distribución geográfica para Spizella wortheni, Cynomys mexicanus, Vulpes macrotis zinseri y Taxidea taxus berlandieri. Facultad de Ciencias Forestales. Universidad Autónoma de Nuevo León. Bases de datos SNIB-CONABIO, proyecto JM004. México, D. F.
Cynomys mexicanus	-100.711461	24.384946	2004	Scott-Morales L. y P. Vela-Coiffier. 2016. Modelos predictivos de distribución geográfica para Spizella wortheni, Cynomys mexicanus, Vulpes macrotis zinseri y Taxidea taxus berlandieri. Facultad de Ciencias Forestales. Universidad Autónoma de Nuevo León. Bases de datos SNIB-CONABIO, proyecto JM004. México, D. F.
Cynomys mexicanus	-100.194882	24.604582	2004	Scott-Morales L. y P. Vela-Coiffier. 2016. Modelos predictivos de distribución geográfica para Spizella wortheni, Cynomys mexicanus, Vulpes macrotis zinseri y Taxidea taxus berlandieri. Facultad de Ciencias Forestales. Universidad Autónoma de Nuevo León. Bases de datos SNIB-CONABIO, proyecto JM004. México, D. F.
Cynomys mexicanus	-100.191722	24.585878	2004	Scott-Morales L. y P. Vela-Coiffier. 2016. Modelos predictivos de distribución geográfica para Spizella wortheni, Cynomys mexicanus, Vulpes macrotis zinseri y Taxidea taxus berlandieri. Facultad de Ciencias Forestales. Universidad Autónoma de Nuevo León. Bases de datos SNIB-CONABIO, proyecto JM004. México, D. F.
Cynomys mexicanus	-100.699605	24.909117	2004	Scott-Morales L. y P. Vela-Coiffier. 2016. Modelos predictivos de distribución geográfica para Spizella wortheni, Cynomys mexicanus, Vulpes macrotis zinseri y Taxidea taxus berlandieri. Facultad de Ciencias Forestales. Universidad Autónoma de Nuevo León. Bases de datos SNIB-CONABIO, proyecto JM004. México, D. F.
Cynomys mexicanus	-100.700592	24.897306	2004	Scott-Morales L. y P. Vela-Coiffier. 2016. Modelos predictivos de distribución geográfica para Spizella wortheni, Cynomys mexicanus, Vulpes macrotis zinseri y Taxidea taxus berlandieri. Facultad de Ciencias Forestales. Universidad Autónoma de Nuevo León. Bases de datos SNIB-CONABIO, proyecto JM004. México, D. F.
Cynomys mexicanus	-101.038822	25.12813	2004	Scott-Morales L. y P. Vela-Coiffier. 2016. Modelos predictivos de distribución geográfica para Spizella wortheni, Cynomys mexicanus, Vulpes macrotis zinseri y Taxidea taxus berlandieri. Facultad de Ciencias Forestales. Universidad Autónoma de Nuevo León. Bases de datos SNIB-CONABIO, proyecto JM004. México, D. F.
Cynomys mexicanus	-101.058568	24.943159	2004	Scott-Morales L. y P. Vela-Coiffier. 2016. Modelos predictivos de distribución geográfica para Spizella wortheni, Cynomys mexicanus, Vulpes macrotis zinseri y Taxidea taxus berlandieri. Facultad de Ciencias Forestales. Universidad Autónoma de Nuevo León. Bases de datos SNIB-CONABIO, proyecto JM004. México, D. F.
Cynomys mexicanus	-100.620276	24.774512	2004	Scott-Morales L. y P. Vela-Coiffier. 2016. Modelos predictivos de distribución geográfica para Spizella wortheni, Cynomys mexicanus, Vulpes macrotis zinseri y Taxidea taxus berlandieri. Facultad de Ciencias Forestales. Universidad Autónoma de Nuevo León. Bases de datos SNIB-CONABIO, proyecto JM004. México, D. F.
Cynomys mexicanus	-100.866174	24.92492	2004	Scott-Morales L. y P. Vela-Coiffier. 2016. Modelos predictivos de distribución geográfica para Spizella wortheni, Cynomys mexicanus, Vulpes macrotis zinseri y Taxidea taxus berlandieri. Facultad de Ciencias Forestales. Universidad Autónoma de Nuevo León. Bases de datos SNIB-CONABIO, proyecto JM004. México, D. F.
Cynomys mexicanus	-100.705403	24.959954	2004	Scott-Morales L. y P. Vela-Coiffier. 2016. Modelos predictivos de distribución geográfica para Spizella wortheni, Cynomys mexicanus, Vulpes macrotis zinseri y Taxidea taxus berlandieri. Facultad de Ciencias Forestales. Universidad Autónoma de Nuevo León. Bases de datos SNIB-CONABIO, proyecto JM004. México, D. F.
Cynomys mexicanus	-100.736865	24.867157	2004	Scott-Morales L. y P. Vela-Coiffier. 2016. Modelos predictivos de distribución geográfica para Spizella wortheni, Cynomys mexicanus, Vulpes macrotis zinseri y Taxidea taxus berlandieri. Facultad de Ciencias Forestales. Universidad Autónoma de Nuevo León. Bases de datos SNIB-CONABIO, proyecto JM004. México, D. F.
Cynomys mexicanus	-101.239421	25.025996	2004	Scott-Morales L. y P. Vela-Coiffier. 2016. Modelos predictivos de distribución geográfica para Spizella wortheni, Cynomys mexicanus, Vulpes macrotis zinseri y Taxidea taxus berlandieri. Facultad de Ciencias Forestales. Universidad Autónoma de Nuevo León. Bases de datos SNIB-CONABIO, proyecto JM004. México, D. F.
Cynomys mexicanus	-100.766756	25.038878	2004	Scott-Morales L. y P. Vela-Coiffier. 2016. Modelos predictivos de distribución geográfica para Spizella wortheni, Cynomys mexicanus, Vulpes macrotis zinseri y Taxidea taxus berlandieri. Facultad de Ciencias Forestales. Universidad Autónoma de Nuevo León. Bases de datos SNIB-CONABIO, proyecto JM004. México, D. F.
Cynomys mexicanus	-100.439808	24.686675	2004	Scott-Morales L. y P. Vela-Coiffier. 2016. Modelos predictivos de distribución geográfica para Spizella wortheni, Cynomys mexicanus, Vulpes macrotis zinseri y Taxidea taxus berlandieri. Facultad de Ciencias Forestales. Universidad Autónoma de Nuevo León. Bases de datos SNIB-CONABIO, proyecto JM004. México, D. F.
Cynomys mexicanus	-100.628683	24.738197	2004	Scott-Morales L. y P. Vela-Coiffier. 2016. Modelos predictivos de distribución geográfica para Spizella wortheni, Cynomys mexicanus, Vulpes macrotis zinseri y Taxidea taxus berlandieri. Facultad de Ciencias Forestales. Universidad Autónoma de Nuevo León. Bases de datos SNIB-CONABIO, proyecto JM004. México, D. F.
Cynomys mexicanus	-100.260007	24.714425	2004	Scott-Morales L. y P. Vela-Coiffier. 2016. Modelos predictivos de distribución geográfica para Spizella wortheni, Cynomys mexicanus, Vulpes macrotis zinseri y Taxidea taxus berlandieri. Facultad de Ciencias Forestales. Universidad Autónoma de Nuevo León. Bases de datos SNIB-CONABIO, proyecto JM004. México, D. F.
Cynomys mexicanus	-100.97694	25.046457	2004	Scott-Morales L. y P. Vela-Coiffier. 2016. Modelos predictivos de distribución geográfica para Spizella wortheni, Cynomys mexicanus, Vulpes macrotis zinseri y Taxidea taxus berlandieri. Facultad de Ciencias Forestales. Universidad Autónoma de Nuevo León. Bases de datos SNIB-CONABIO, proyecto JM004. México, D. F.
Cynomys mexicanus	-101.050425	25.134127	2004	Scott-Morales L. y P. Vela-Coiffier. 2016. Modelos predictivos de distribución geográfica para Spizella wortheni, Cynomys mexicanus, Vulpes macrotis zinseri y Taxidea taxus berlandieri. Facultad de Ciencias Forestales. Universidad Autónoma de Nuevo León. Bases de datos SNIB-CONABIO, proyecto JM004. México, D. F.
Cynomys mexicanus	-100.802647	25.065098	2004	Scott-Morales L. y P. Vela-Coiffier. 2016. Modelos predictivos de distribución geográfica para Spizella wortheni, Cynomys mexicanus, Vulpes macrotis zinseri y Taxidea taxus berlandieri. Facultad de Ciencias Forestales. Universidad Autónoma de Nuevo León. Bases de datos SNIB-CONABIO, proyecto JM004. México, D. F.
Cynomys mexicanus	-100.776633	24.372855	2004	Scott-Morales L. y P. Vela-Coiffier. 2016. Modelos predictivos de distribución geográfica para Spizella wortheni, Cynomys mexicanus, Vulpes macrotis zinseri y Taxidea taxus berlandieri. Facultad de Ciencias Forestales. Universidad Autónoma de Nuevo León. Bases de datos SNIB-CONABIO, proyecto JM004. México, D. F.
Cynomys mexicanus	-100.233466	24.682498	2004	Scott-Morales L. y P. Vela-Coiffier. 2016. Modelos predictivos de distribución geográfica para Spizella wortheni, Cynomys mexicanus, Vulpes macrotis zinseri y Taxidea taxus berlandieri. Facultad de Ciencias Forestales. Universidad Autónoma de Nuevo León. Bases de datos SNIB-CONABIO, proyecto JM004. México, D. F.
Cynomys mexicanus	-100.680548	24.785315	2004	Scott-Morales L. y P. Vela-Coiffier. 2016. Modelos predictivos de distribución geográfica para Spizella wortheni, Cynomys mexicanus, Vulpes macrotis zinseri y Taxidea taxus berlandieri. Facultad de Ciencias Forestales. Universidad Autónoma de Nuevo León. Bases de datos SNIB-CONABIO, proyecto JM004. México, D. F.
Cynomys mexicanus	-100.247607	24.693209	2004	Scott-Morales L. y P. Vela-Coiffier. 2016. Modelos predictivos de distribución geográfica para Spizella wortheni, Cynomys mexicanus, Vulpes macrotis zinseri y Taxidea taxus berlandieri. Facultad de Ciencias Forestales. Universidad Autónoma de Nuevo León. Bases de datos SNIB-CONABIO, proyecto JM004. México, D. F.
Cynomys mexicanus	-100.750271	25.01829	2004	Scott-Morales L. y P. Vela-Coiffier. 2016. Modelos predictivos de distribución geográfica para Spizella wortheni, Cynomys mexicanus, Vulpes macrotis zinseri y Taxidea taxus berlandieri. Facultad de Ciencias Forestales. Universidad Autónoma de Nuevo León. Bases de datos SNIB-CONABIO, proyecto JM004. México, D. F.
Cynomys mexicanus	-100.762434	25.060263	2004	Scott-Morales L. y P. Vela-Coiffier. 2016. Modelos predictivos de distribución geográfica para Spizella wortheni, Cynomys mexicanus, Vulpes macrotis zinseri y Taxidea taxus berlandieri. Facultad de Ciencias Forestales. Universidad Autónoma de Nuevo León. Bases de datos SNIB-CONABIO, proyecto JM004. México, D. F.
Cynomys mexicanus	-100.896075	24.989652	2004	Scott-Morales L. y P. Vela-Coiffier. 2016. Modelos predictivos de distribución geográfica para Spizella wortheni, Cynomys mexicanus, Vulpes macrotis zinseri y Taxidea taxus berlandieri. Facultad de Ciencias Forestales. Universidad Autónoma de Nuevo León. Bases de datos SNIB-CONABIO, proyecto JM004. México, D. F.
Cynomys mexicanus	-100.318153	24.781866	2004	Scott-Morales L. y P. Vela-Coiffier. 2016. Modelos predictivos de distribución geográfica para Spizella wortheni, Cynomys mexicanus, Vulpes macrotis zinseri y Taxidea taxus berlandieri. Facultad de Ciencias Forestales. Universidad Autónoma de Nuevo León. Bases de datos SNIB-CONABIO, proyecto JM004. México, D. F.
Cynomys mexicanus	-100.780251	25.042111	2004	Scott-Morales L. y P. Vela-Coiffier. 2016. Modelos predictivos de distribución geográfica para Spizella wortheni, Cynomys mexicanus, Vulpes macrotis zinseri y Taxidea taxus berlandieri. Facultad de Ciencias Forestales. Universidad Autónoma de Nuevo León. Bases de datos SNIB-CONABIO, proyecto JM004. México, D. F.
Cynomys mexicanus	-100.700306	25.189841	2004	Scott-Morales L. y P. Vela-Coiffier. 2016. Modelos predictivos de distribución geográfica para Spizella wortheni, Cynomys mexicanus, Vulpes macrotis zinseri y Taxidea taxus berlandieri. Facultad de Ciencias Forestales. Universidad Autónoma de Nuevo León. Bases de datos SNIB-CONABIO, proyecto JM004. México, D. F.
Cynomys mexicanus	-100.79959	24.735414	2004	Scott-Morales L. y P. Vela-Coiffier. 2016. Modelos predictivos de distribución geográfica para Spizella wortheni, Cynomys mexicanus, Vulpes macrotis zinseri y Taxidea taxus berlandieri. Facultad de Ciencias Forestales. Universidad Autónoma de Nuevo León. Bases de datos SNIB-CONABIO, proyecto JM004. México, D. F.
Cynomys mexicanus	-100.767188	24.979033	2004	Scott-Morales L. y P. Vela-Coiffier. 2016. Modelos predictivos de distribución geográfica para Spizella wortheni, Cynomys mexicanus, Vulpes macrotis zinseri y Taxidea taxus berlandieri. Facultad de Ciencias Forestales. Universidad Autónoma de Nuevo León. Bases de datos SNIB-CONABIO, proyecto JM004. México, D. F.
Cynomys mexicanus	-100.686686	24.999947	2004	Scott-Morales L. y P. Vela-Coiffier. 2016. Modelos predictivos de distribución geográfica para Spizella wortheni, Cynomys mexicanus, Vulpes macrotis zinseri y Taxidea taxus berlandieri. Facultad de Ciencias Forestales. Universidad Autónoma de Nuevo León. Bases de datos SNIB-CONABIO, proyecto JM004. México, D. F.
Cynomys mexicanus	-100.332062	24.487782	2004	Scott-Morales L. y P. Vela-Coiffier. 2016. Modelos predictivos de distribución geográfica para Spizella wortheni, Cynomys mexicanus, Vulpes macrotis zinseri y Taxidea taxus berlandieri. Facultad de Ciencias Forestales. Universidad Autónoma de Nuevo León. Bases de datos SNIB-CONABIO, proyecto JM004. México, D. F.
Cynomys mexicanus	-100.7989	25.088833	2004	Scott-Morales L. y P. Vela-Coiffier. 2016. Modelos predictivos de distribución geográfica para Spizella wortheni, Cynomys mexicanus, Vulpes macrotis zinseri y Taxidea taxus berlandieri. Facultad de Ciencias Forestales. Universidad Autónoma de Nuevo León. Bases de datos SNIB-CONABIO, proyecto JM004. México, D. F.
Cynomys mexicanus	-100.976179	25.055829	2004	Scott-Morales L. y P. Vela-Coiffier. 2016. Modelos predictivos de distribución geográfica para Spizella wortheni, Cynomys mexicanus, Vulpes macrotis zinseri y Taxidea taxus berlandieri. Facultad de Ciencias Forestales. Universidad Autónoma de Nuevo León. Bases de datos SNIB-CONABIO, proyecto JM004. México, D. F.
Cynomys mexicanus	-100.480771	25.023601	2004	Scott-Morales L. y P. Vela-Coiffier. 2016. Modelos predictivos de distribución geográfica para Spizella wortheni, Cynomys mexicanus, Vulpes macrotis zinseri y Taxidea taxus berlandieri. Facultad de Ciencias Forestales. Universidad Autónoma de Nuevo León. Bases de datos SNIB-CONABIO, proyecto JM004. México, D. F.
Cynomys mexicanus	-100.642889	25.003074	2004	Scott-Morales L. y P. Vela-Coiffier. 2016. Modelos predictivos de distribución geográfica para Spizella wortheni, Cynomys mexicanus, Vulpes macrotis zinseri y Taxidea taxus berlandieri. Facultad de Ciencias Forestales. Universidad Autónoma de Nuevo León. Bases de datos SNIB-CONABIO, proyecto JM004. México, D. F.
Cynomys mexicanus	-100.910594	24.984411	2004	Scott-Morales L. y P. Vela-Coiffier. 2016. Modelos predictivos de distribución geográfica para Spizella wortheni, Cynomys mexicanus, Vulpes macrotis zinseri y Taxidea taxus berlandieri. Facultad de Ciencias Forestales. Universidad Autónoma de Nuevo León. Bases de datos SNIB-CONABIO, proyecto JM004. México, D. F.
Cynomys mexicanus	-101.184976	25.028477	2004	Scott-Morales L. y P. Vela-Coiffier. 2016. Modelos predictivos de distribución geográfica para Spizella wortheni, Cynomys mexicanus, Vulpes macrotis zinseri y Taxidea taxus berlandieri. Facultad de Ciencias Forestales. Universidad Autónoma de Nuevo León. Bases de datos SNIB-CONABIO, proyecto JM004. México, D. F.
Cynomys mexicanus	-100.552066	25.033528	2004	Scott-Morales L. y P. Vela-Coiffier. 2016. Modelos predictivos de distribución geográfica para Spizella wortheni, Cynomys mexicanus, Vulpes macrotis zinseri y Taxidea taxus berlandieri. Facultad de Ciencias Forestales. Universidad Autónoma de Nuevo León. Bases de datos SNIB-CONABIO, proyecto JM004. México, D. F.
Cynomys mexicanus	-100.897554	24.977653	2004	Scott-Morales L. y P. Vela-Coiffier. 2016. Modelos predictivos de distribución geográfica para Spizella wortheni, Cynomys mexicanus, Vulpes macrotis zinseri y Taxidea taxus berlandieri. Facultad de Ciencias Forestales. Universidad Autónoma de Nuevo León. Bases de datos SNIB-CONABIO, proyecto JM004. México, D. F.
Cynomys mexicanus	-101.087925	24.964299	2004	Scott-Morales L. y P. Vela-Coiffier. 2016. Modelos predictivos de distribución geográfica para Spizella wortheni, Cynomys mexicanus, Vulpes macrotis zinseri y Taxidea taxus berlandieri. Facultad de Ciencias Forestales. Universidad Autónoma de Nuevo León. Bases de datos SNIB-CONABIO, proyecto JM004. México, D. F.
Cynomys mexicanus	-100.655685	24.801781	2004	Scott-Morales L. y P. Vela-Coiffier. 2016. Modelos predictivos de distribución geográfica para Spizella wortheni, Cynomys mexicanus, Vulpes macrotis zinseri y Taxidea taxus berlandieri. Facultad de Ciencias Forestales. Universidad Autónoma de Nuevo León. Bases de datos SNIB-CONABIO, proyecto JM004. México, D. F.
Cynomys mexicanus	-100.863088	24.758651	2004	Scott-Morales L. y P. Vela-Coiffier. 2016. Modelos predictivos de distribución geográfica para Spizella wortheni, Cynomys mexicanus, Vulpes macrotis zinseri y Taxidea taxus berlandieri. Facultad de Ciencias Forestales. Universidad Autónoma de Nuevo León. Bases de datos SNIB-CONABIO, proyecto JM004. México, D. F.
Cynomys mexicanus	-100.661379	24.794837	2004	Scott-Morales L. y P. Vela-Coiffier. 2016. Modelos predictivos de distribución geográfica para Spizella wortheni, Cynomys mexicanus, Vulpes macrotis zinseri y Taxidea taxus berlandieri. Facultad de Ciencias Forestales. Universidad Autónoma de Nuevo León. Bases de datos SNIB-CONABIO, proyecto JM004. México, D. F.
Cynomys mexicanus	-101.237232	25.051141	2004	Scott-Morales L. y P. Vela-Coiffier. 2016. Modelos predictivos de distribución geográfica para Spizella wortheni, Cynomys mexicanus, Vulpes macrotis zinseri y Taxidea taxus berlandieri. Facultad de Ciencias Forestales. Universidad Autónoma de Nuevo León. Bases de datos SNIB-CONABIO, proyecto JM004. México, D. F.
Cynomys mexicanus	-100.724198	24.826485	2004	Scott-Morales L. y P. Vela-Coiffier. 2016. Modelos predictivos de distribución geográfica para Spizella wortheni, Cynomys mexicanus, Vulpes macrotis zinseri y Taxidea taxus berlandieri. Facultad de Ciencias Forestales. Universidad Autónoma de Nuevo León. Bases de datos SNIB-CONABIO, proyecto JM004. México, D. F.
Cynomys mexicanus	-100.713583	25.051996	2004	Scott-Morales L. y P. Vela-Coiffier. 2016. Modelos predictivos de distribución geográfica para Spizella wortheni, Cynomys mexicanus, Vulpes macrotis zinseri y Taxidea taxus berlandieri. Facultad de Ciencias Forestales. Universidad Autónoma de Nuevo León. Bases de datos SNIB-CONABIO, proyecto JM004. México, D. F.
Cynomys mexicanus	-100.466066	24.932969	2004	Scott-Morales L. y P. Vela-Coiffier. 2016. Modelos predictivos de distribución geográfica para Spizella wortheni, Cynomys mexicanus, Vulpes macrotis zinseri y Taxidea taxus berlandieri. Facultad de Ciencias Forestales. Universidad Autónoma de Nuevo León. Bases de datos SNIB-CONABIO, proyecto JM004. México, D. F.
Cynomys mexicanus	-100.664203	25.000399	2004	Scott-Morales L. y P. Vela-Coiffier. 2016. Modelos predictivos de distribución geográfica para Spizella wortheni, Cynomys mexicanus, Vulpes macrotis zinseri y Taxidea taxus berlandieri. Facultad de Ciencias Forestales. Universidad Autónoma de Nuevo León. Bases de datos SNIB-CONABIO, proyecto JM004. México, D. F.
Cynomys mexicanus	-100.680966	25.181792	2004	Scott-Morales L. y P. Vela-Coiffier. 2016. Modelos predictivos de distribución geográfica para Spizella wortheni, Cynomys mexicanus, Vulpes macrotis zinseri y Taxidea taxus berlandieri. Facultad de Ciencias Forestales. Universidad Autónoma de Nuevo León. Bases de datos SNIB-CONABIO, proyecto JM004. México, D. F.
Cynomys mexicanus	-100.720776	25.061736	2004	Scott-Morales L. y P. Vela-Coiffier. 2016. Modelos predictivos de distribución geográfica para Spizella wortheni, Cynomys mexicanus, Vulpes macrotis zinseri y Taxidea taxus berlandieri. Facultad de Ciencias Forestales. Universidad Autónoma de Nuevo León. Bases de datos SNIB-CONABIO, proyecto JM004. México, D. F.
Cynomys mexicanus	-100.70122	24.918588	2004	Scott-Morales L. y P. Vela-Coiffier. 2016. Modelos predictivos de distribución geográfica para Spizella wortheni, Cynomys mexicanus, Vulpes macrotis zinseri y Taxidea taxus berlandieri. Facultad de Ciencias Forestales. Universidad Autónoma de Nuevo León. Bases de datos SNIB-CONABIO, proyecto JM004. México, D. F.
Cynomys mexicanus	-100.882204	24.943938	2004	Scott-Morales L. y P. Vela-Coiffier. 2016. Modelos predictivos de distribución geográfica para Spizella wortheni, Cynomys mexicanus, Vulpes macrotis zinseri y Taxidea taxus berlandieri. Facultad de Ciencias Forestales. Universidad Autónoma de Nuevo León. Bases de datos SNIB-CONABIO, proyecto JM004. México, D. F.
Cynomys mexicanus	-100.687848	25.194452	2004	Scott-Morales L. y P. Vela-Coiffier. 2016. Modelos predictivos de distribución geográfica para Spizella wortheni, Cynomys mexicanus, Vulpes macrotis zinseri y Taxidea taxus berlandieri. Facultad de Ciencias Forestales. Universidad Autónoma de Nuevo León. Bases de datos SNIB-CONABIO, proyecto JM004. México, D. F.
Cynomys mexicanus	-100.673097	24.768117	2004	Scott-Morales L. y P. Vela-Coiffier. 2016. Modelos predictivos de distribución geográfica para Spizella wortheni, Cynomys mexicanus, Vulpes macrotis zinseri y Taxidea taxus berlandieri. Facultad de Ciencias Forestales. Universidad Autónoma de Nuevo León. Bases de datos SNIB-CONABIO, proyecto JM004. México, D. F.
Cynomys mexicanus	-100.625258	25.086124	2004	Scott-Morales L. y P. Vela-Coiffier. 2016. Modelos predictivos de distribución geográfica para Spizella wortheni, Cynomys mexicanus, Vulpes macrotis zinseri y Taxidea taxus berlandieri. Facultad de Ciencias Forestales. Universidad Autónoma de Nuevo León. Bases de datos SNIB-CONABIO, proyecto JM004. México, D. F.
Cynomys mexicanus	-100.701936	25.020296	2004	Scott-Morales L. y P. Vela-Coiffier. 2016. Modelos predictivos de distribución geográfica para Spizella wortheni, Cynomys mexicanus, Vulpes macrotis zinseri y Taxidea taxus berlandieri. Facultad de Ciencias Forestales. Universidad Autónoma de Nuevo León. Bases de datos SNIB-CONABIO, proyecto JM004. México, D. F.
Cynomys mexicanus	-100.675637	25.011448	2004	Scott-Morales L. y P. Vela-Coiffier. 2016. Modelos predictivos de distribución geográfica para Spizella wortheni, Cynomys mexicanus, Vulpes macrotis zinseri y Taxidea taxus berlandieri. Facultad de Ciencias Forestales. Universidad Autónoma de Nuevo León. Bases de datos SNIB-CONABIO, proyecto JM004. México, D. F.
Cynomys mexicanus	-100.463376	24.941645	2004	Scott-Morales L. y P. Vela-Coiffier. 2016. Modelos predictivos de distribución geográfica para Spizella wortheni, Cynomys mexicanus, Vulpes macrotis zinseri y Taxidea taxus berlandieri. Facultad de Ciencias Forestales. Universidad Autónoma de Nuevo León. Bases de datos SNIB-CONABIO, proyecto JM004. México, D. F.
Cynomys mexicanus	-100.472987	24.907916	2004	Scott-Morales L. y P. Vela-Coiffier. 2016. Modelos predictivos de distribución geográfica para Spizella wortheni, Cynomys mexicanus, Vulpes macrotis zinseri y Taxidea taxus berlandieri. Facultad de Ciencias Forestales. Universidad Autónoma de Nuevo León. Bases de datos SNIB-CONABIO, proyecto JM004. México, D. F.
Cynomys mexicanus	-100.327272	24.809696	2004	Scott-Morales L. y P. Vela-Coiffier. 2016. Modelos predictivos de distribución geográfica para Spizella wortheni, Cynomys mexicanus, Vulpes macrotis zinseri y Taxidea taxus berlandieri. Facultad de Ciencias Forestales. Universidad Autónoma de Nuevo León. Bases de datos SNIB-CONABIO, proyecto JM004. México, D. F.
Cynomys mexicanus	-100.601776	24.755453	2004	Scott-Morales L. y P. Vela-Coiffier. 2016. Modelos predictivos de distribución geográfica para Spizella wortheni, Cynomys mexicanus, Vulpes macrotis zinseri y Taxidea taxus berlandieri. Facultad de Ciencias Forestales. Universidad Autónoma de Nuevo León. Bases de datos SNIB-CONABIO, proyecto JM004. México, D. F.
Cynomys mexicanus	-101.035556	24.801743	2004	Scott-Morales L. y P. Vela-Coiffier. 2016. Modelos predictivos de distribución geográfica para Spizella wortheni, Cynomys mexicanus, Vulpes macrotis zinseri y Taxidea taxus berlandieri. Facultad de Ciencias Forestales. Universidad Autónoma de Nuevo León. Bases de datos SNIB-CONABIO, proyecto JM004. México, D. F.
Cynomys mexicanus	-100.853467	24.915979	2004	Scott-Morales L. y P. Vela-Coiffier. 2016. Modelos predictivos de distribución geográfica para Spizella wortheni, Cynomys mexicanus, Vulpes macrotis zinseri y Taxidea taxus berlandieri. Facultad de Ciencias Forestales. Universidad Autónoma de Nuevo León. Bases de datos SNIB-CONABIO, proyecto JM004. México, D. F.
Cynomys mexicanus	-100.901674	25.020691	2004	Scott-Morales L. y P. Vela-Coiffier. 2016. Modelos predictivos de distribución geográfica para Spizella wortheni, Cynomys mexicanus, Vulpes macrotis zinseri y Taxidea taxus berlandieri. Facultad de Ciencias Forestales. Universidad Autónoma de Nuevo León. Bases de datos SNIB-CONABIO, proyecto JM004. México, D. F.
Cynomys mexicanus	-100.664422	24.845681	2004	Scott-Morales L. y P. Vela-Coiffier. 2016. Modelos predictivos de distribución geográfica para Spizella wortheni, Cynomys mexicanus, Vulpes macrotis zinseri y Taxidea taxus berlandieri. Facultad de Ciencias Forestales. Universidad Autónoma de Nuevo León. Bases de datos SNIB-CONABIO, proyecto JM004. México, D. F.
Cynomys mexicanus	-100.88734	24.714687	2004	Scott-Morales L. y P. Vela-Coiffier. 2016. Modelos predictivos de distribución geográfica para Spizella wortheni, Cynomys mexicanus, Vulpes macrotis zinseri y Taxidea taxus berlandieri. Facultad de Ciencias Forestales. Universidad Autónoma de Nuevo León. Bases de datos SNIB-CONABIO, proyecto JM004. México, D. F.
Cynomys mexicanus	-100.923333	24.708704	2004	Scott-Morales L. y P. Vela-Coiffier. 2016. Modelos predictivos de distribución geográfica para Spizella wortheni, Cynomys mexicanus, Vulpes macrotis zinseri y Taxidea taxus berlandieri. Facultad de Ciencias Forestales. Universidad Autónoma de Nuevo León. Bases de datos SNIB-CONABIO, proyecto JM004. México, D. F.
Cynomys mexicanus	-100.673857	24.819509	2004	Scott-Morales L. y P. Vela-Coiffier. 2016. Modelos predictivos de distribución geográfica para Spizella wortheni, Cynomys mexicanus, Vulpes macrotis zinseri y Taxidea taxus berlandieri. Facultad de Ciencias Forestales. Universidad Autónoma de Nuevo León. Bases de datos SNIB-CONABIO, proyecto JM004. México, D. F.
Cynomys mexicanus	-100.906973	24.740918	2004	Scott-Morales L. y P. Vela-Coiffier. 2016. Modelos predictivos de distribución geográfica para Spizella wortheni, Cynomys mexicanus, Vulpes macrotis zinseri y Taxidea taxus berlandieri. Facultad de Ciencias Forestales. Universidad Autónoma de Nuevo León. Bases de datos SNIB-CONABIO, proyecto JM004. México, D. F.
Cynomys mexicanus	-101.22636	25.02362	2004	Scott-Morales L. y P. Vela-Coiffier. 2016. Modelos predictivos de distribución geográfica para Spizella wortheni, Cynomys mexicanus, Vulpes macrotis zinseri y Taxidea taxus berlandieri. Facultad de Ciencias Forestales. Universidad Autónoma de Nuevo León. Bases de datos SNIB-CONABIO, proyecto JM004. México, D. F.
Cynomys mexicanus	-100.694032	24.810416	2004	Scott-Morales L. y P. Vela-Coiffier. 2016. Modelos predictivos de distribución geográfica para Spizella wortheni, Cynomys mexicanus, Vulpes macrotis zinseri y Taxidea taxus berlandieri. Facultad de Ciencias Forestales. Universidad Autónoma de Nuevo León. Bases de datos SNIB-CONABIO, proyecto JM004. México, D. F.
Cynomys mexicanus	-100.39341	24.462794	2004	Scott-Morales L. y P. Vela-Coiffier. 2016. Modelos predictivos de distribución geográfica para Spizella wortheni, Cynomys mexicanus, Vulpes macrotis zinseri y Taxidea taxus berlandieri. Facultad de Ciencias Forestales. Universidad Autónoma de Nuevo León. Bases de datos SNIB-CONABIO, proyecto JM004. México, D. F.
Cynomys mexicanus	-100.889301	24.906067	2004	Scott-Morales L. y P. Vela-Coiffier. 2016. Modelos predictivos de distribución geográfica para Spizella wortheni, Cynomys mexicanus, Vulpes macrotis zinseri y Taxidea taxus berlandieri. Facultad de Ciencias Forestales. Universidad Autónoma de Nuevo León. Bases de datos SNIB-CONABIO, proyecto JM004. México, D. F.
Cynomys mexicanus	-100.188657	24.618908	2004	Scott-Morales L. y P. Vela-Coiffier. 2016. Modelos predictivos de distribución geográfica para Spizella wortheni, Cynomys mexicanus, Vulpes macrotis zinseri y Taxidea taxus berlandieri. Facultad de Ciencias Forestales. Universidad Autónoma de Nuevo León. Bases de datos SNIB-CONABIO, proyecto JM004. México, D. F.
Cynomys mexicanus	-100.74362	24.899328	2004	Scott-Morales L. y P. Vela-Coiffier. 2016. Modelos predictivos de distribución geográfica para Spizella wortheni, Cynomys mexicanus, Vulpes macrotis zinseri y Taxidea taxus berlandieri. Facultad de Ciencias Forestales. Universidad Autónoma de Nuevo León. Bases de datos SNIB-CONABIO, proyecto JM004. México, D. F.
Cynomys mexicanus	-100.695229	25.011741	2004	Scott-Morales L. y P. Vela-Coiffier. 2016. Modelos predictivos de distribución geográfica para Spizella wortheni, Cynomys mexicanus, Vulpes macrotis zinseri y Taxidea taxus berlandieri. Facultad de Ciencias Forestales. Universidad Autónoma de Nuevo León. Bases de datos SNIB-CONABIO, proyecto JM004. México, D. F.
Cynomys mexicanus	-100.374871	24.490785	2004	Scott-Morales L. y P. Vela-Coiffier. 2016. Modelos predictivos de distribución geográfica para Spizella wortheni, Cynomys mexicanus, Vulpes macrotis zinseri y Taxidea taxus berlandieri. Facultad de Ciencias Forestales. Universidad Autónoma de Nuevo León. Bases de datos SNIB-CONABIO, proyecto JM004. México, D. F.
Cynomys mexicanus	-100.733819	24.904886	2004	Scott-Morales L. y P. Vela-Coiffier. 2016. Modelos predictivos de distribución geográfica para Spizella wortheni, Cynomys mexicanus, Vulpes macrotis zinseri y Taxidea taxus berlandieri. Facultad de Ciencias Forestales. Universidad Autónoma de Nuevo León. Bases de datos SNIB-CONABIO, proyecto JM004. México, D. F.
Cynomys mexicanus	-100.939435	25.049841	2004	Scott-Morales L. y P. Vela-Coiffier. 2016. Modelos predictivos de distribución geográfica para Spizella wortheni, Cynomys mexicanus, Vulpes macrotis zinseri y Taxidea taxus berlandieri. Facultad de Ciencias Forestales. Universidad Autónoma de Nuevo León. Bases de datos SNIB-CONABIO, proyecto JM004. México, D. F.
Cynomys mexicanus	-100.70682	24.989407	2004	Scott-Morales L. y P. Vela-Coiffier. 2016. Modelos predictivos de distribución geográfica para Spizella wortheni, Cynomys mexicanus, Vulpes macrotis zinseri y Taxidea taxus berlandieri. Facultad de Ciencias Forestales. Universidad Autónoma de Nuevo León. Bases de datos SNIB-CONABIO, proyecto JM004. México, D. F.
Cynomys mexicanus	-101.221781	25.044395	2004	Scott-Morales L. y P. Vela-Coiffier. 2016. Modelos predictivos de distribución geográfica para Spizella wortheni, Cynomys mexicanus, Vulpes macrotis zinseri y Taxidea taxus berlandieri. Facultad de Ciencias Forestales. Universidad Autónoma de Nuevo León. Bases de datos SNIB-CONABIO, proyecto JM004. México, D. F.
Cynomys mexicanus	-101.094727	25.107689	2004	Scott-Morales L. y P. Vela-Coiffier. 2016. Modelos predictivos de distribución geográfica para Spizella wortheni, Cynomys mexicanus, Vulpes macrotis zinseri y Taxidea taxus berlandieri. Facultad de Ciencias Forestales. Universidad Autónoma de Nuevo León. Bases de datos SNIB-CONABIO, proyecto JM004. México, D. F.
Cynomys mexicanus	-101.027181	25.122756	2004	Scott-Morales L. y P. Vela-Coiffier. 2016. Modelos predictivos de distribución geográfica para Spizella wortheni, Cynomys mexicanus, Vulpes macrotis zinseri y Taxidea taxus berlandieri. Facultad de Ciencias Forestales. Universidad Autónoma de Nuevo León. Bases de datos SNIB-CONABIO, proyecto JM004. México, D. F.
Cynomys mexicanus	-100.801592	25.054656	2004	Scott-Morales L. y P. Vela-Coiffier. 2016. Modelos predictivos de distribución geográfica para Spizella wortheni, Cynomys mexicanus, Vulpes macrotis zinseri y Taxidea taxus berlandieri. Facultad de Ciencias Forestales. Universidad Autónoma de Nuevo León. Bases de datos SNIB-CONABIO, proyecto JM004. México, D. F.
Cynomys mexicanus	-101.095937	24.976012	2004	Scott-Morales L. y P. Vela-Coiffier. 2016. Modelos predictivos de distribución geográfica para Spizella wortheni, Cynomys mexicanus, Vulpes macrotis zinseri y Taxidea taxus berlandieri. Facultad de Ciencias Forestales. Universidad Autónoma de Nuevo León. Bases de datos SNIB-CONABIO, proyecto JM004. México, D. F.
Cynomys mexicanus	-100.579241	25.033207	2004	Scott-Morales L. y P. Vela-Coiffier. 2016. Modelos predictivos de distribución geográfica para Spizella wortheni, Cynomys mexicanus, Vulpes macrotis zinseri y Taxidea taxus berlandieri. Facultad de Ciencias Forestales. Universidad Autónoma de Nuevo León. Bases de datos SNIB-CONABIO, proyecto JM004. México, D. F.
Cynomys mexicanus	-101.077313	24.964528	2004	Scott-Morales L. y P. Vela-Coiffier. 2016. Modelos predictivos de distribución geográfica para Spizella wortheni, Cynomys mexicanus, Vulpes macrotis zinseri y Taxidea taxus berlandieri. Facultad de Ciencias Forestales. Universidad Autónoma de Nuevo León. Bases de datos SNIB-CONABIO, proyecto JM004. México, D. F.
Cynomys mexicanus	-100.75839	25.025525	2004	Scott-Morales L. y P. Vela-Coiffier. 2016. Modelos predictivos de distribución geográfica para Spizella wortheni, Cynomys mexicanus, Vulpes macrotis zinseri y Taxidea taxus berlandieri. Facultad de Ciencias Forestales. Universidad Autónoma de Nuevo León. Bases de datos SNIB-CONABIO, proyecto JM004. México, D. F.
Cynomys mexicanus	-100.90902	24.722159	2004	Scott-Morales L. y P. Vela-Coiffier. 2016. Modelos predictivos de distribución geográfica para Spizella wortheni, Cynomys mexicanus, Vulpes macrotis zinseri y Taxidea taxus berlandieri. Facultad de Ciencias Forestales. Universidad Autónoma de Nuevo León. Bases de datos SNIB-CONABIO, proyecto JM004. México, D. F.
Cynomys mexicanus	-100.620836	24.744548	2004	Scott-Morales L. y P. Vela-Coiffier. 2016. Modelos predictivos de distribución geográfica para Spizella wortheni, Cynomys mexicanus, Vulpes macrotis zinseri y Taxidea taxus berlandieri. Facultad de Ciencias Forestales. Universidad Autónoma de Nuevo León. Bases de datos SNIB-CONABIO, proyecto JM004. México, D. F.
Cynomys mexicanus	-100.731859	25.223457	2004	Scott-Morales L. y P. Vela-Coiffier. 2016. Modelos predictivos de distribución geográfica para Spizella wortheni, Cynomys mexicanus, Vulpes macrotis zinseri y Taxidea taxus berlandieri. Facultad de Ciencias Forestales. Universidad Autónoma de Nuevo León. Bases de datos SNIB-CONABIO, proyecto JM004. México, D. F.
Cynomys mexicanus	-100.910008	25.089195	2004	Scott-Morales L. y P. Vela-Coiffier. 2016. Modelos predictivos de distribución geográfica para Spizella wortheni, Cynomys mexicanus, Vulpes macrotis zinseri y Taxidea taxus berlandieri. Facultad de Ciencias Forestales. Universidad Autónoma de Nuevo León. Bases de datos SNIB-CONABIO, proyecto JM004. México, D. F.
Cynomys mexicanus	-101.0303	24.966684	2004	Scott-Morales L. y P. Vela-Coiffier. 2016. Modelos predictivos de distribución geográfica para Spizella wortheni, Cynomys mexicanus, Vulpes macrotis zinseri y Taxidea taxus berlandieri. Facultad de Ciencias Forestales. Universidad Autónoma de Nuevo León. Bases de datos SNIB-CONABIO, proyecto JM004. México, D. F.
Cynomys mexicanus	-100.920431	24.723096	2004	Scott-Morales L. y P. Vela-Coiffier. 2016. Modelos predictivos de distribución geográfica para Spizella wortheni, Cynomys mexicanus, Vulpes macrotis zinseri y Taxidea taxus berlandieri. Facultad de Ciencias Forestales. Universidad Autónoma de Nuevo León. Bases de datos SNIB-CONABIO, proyecto JM004. México, D. F.
Cynomys mexicanus	-100.859042	24.935211	2004	Scott-Morales L. y P. Vela-Coiffier. 2016. Modelos predictivos de distribución geográfica para Spizella wortheni, Cynomys mexicanus, Vulpes macrotis zinseri y Taxidea taxus berlandieri. Facultad de Ciencias Forestales. Universidad Autónoma de Nuevo León. Bases de datos SNIB-CONABIO, proyecto JM004. México, D. F.
Cynomys mexicanus	-100.208173	24.620685	2004	Scott-Morales L. y P. Vela-Coiffier. 2016. Modelos predictivos de distribución geográfica para Spizella wortheni, Cynomys mexicanus, Vulpes macrotis zinseri y Taxidea taxus berlandieri. Facultad de Ciencias Forestales. Universidad Autónoma de Nuevo León. Bases de datos SNIB-CONABIO, proyecto JM004. México, D. F.
Cynomys mexicanus	-100.74576	25.070562	2004	Scott-Morales L. y P. Vela-Coiffier. 2016. Modelos predictivos de distribución geográfica para Spizella wortheni, Cynomys mexicanus, Vulpes macrotis zinseri y Taxidea taxus berlandieri. Facultad de Ciencias Forestales. Universidad Autónoma de Nuevo León. Bases de datos SNIB-CONABIO, proyecto JM004. México, D. F.
Cynomys mexicanus	-101.059432	25.111849	2004	Scott-Morales L. y P. Vela-Coiffier. 2016. Modelos predictivos de distribución geográfica para Spizella wortheni, Cynomys mexicanus, Vulpes macrotis zinseri y Taxidea taxus berlandieri. Facultad de Ciencias Forestales. Universidad Autónoma de Nuevo León. Bases de datos SNIB-CONABIO, proyecto JM004. México, D. F.
Cynomys mexicanus	-101.053081	24.807173	2004	Scott-Morales L. y P. Vela-Coiffier. 2016. Modelos predictivos de distribución geográfica para Spizella wortheni, Cynomys mexicanus, Vulpes macrotis zinseri y Taxidea taxus berlandieri. Facultad de Ciencias Forestales. Universidad Autónoma de Nuevo León. Bases de datos SNIB-CONABIO, proyecto JM004. México, D. F.
Cynomys mexicanus	-101.085888	25.099771	2004	Scott-Morales L. y P. Vela-Coiffier. 2016. Modelos predictivos de distribución geográfica para Spizella wortheni, Cynomys mexicanus, Vulpes macrotis zinseri y Taxidea taxus berlandieri. Facultad de Ciencias Forestales. Universidad Autónoma de Nuevo León. Bases de datos SNIB-CONABIO, proyecto JM004. México, D. F.
Cynomys mexicanus	-100.286104	24.723938	2004	Scott-Morales L. y P. Vela-Coiffier. 2016. Modelos predictivos de distribución geográfica para Spizella wortheni, Cynomys mexicanus, Vulpes macrotis zinseri y Taxidea taxus berlandieri. Facultad de Ciencias Forestales. Universidad Autónoma de Nuevo León. Bases de datos SNIB-CONABIO, proyecto JM004. México, D. F.
Cynomys mexicanus	-100.27442	24.479385	2004	Scott-Morales L. y P. Vela-Coiffier. 2016. Modelos predictivos de distribución geográfica para Spizella wortheni, Cynomys mexicanus, Vulpes macrotis zinseri y Taxidea taxus berlandieri. Facultad de Ciencias Forestales. Universidad Autónoma de Nuevo León. Bases de datos SNIB-CONABIO, proyecto JM004. México, D. F.
Cynomys mexicanus	-100.706527	24.979705	2004	Scott-Morales L. y P. Vela-Coiffier. 2016. Modelos predictivos de distribución geográfica para Spizella wortheni, Cynomys mexicanus, Vulpes macrotis zinseri y Taxidea taxus berlandieri. Facultad de Ciencias Forestales. Universidad Autónoma de Nuevo León. Bases de datos SNIB-CONABIO, proyecto JM004. México, D. F.
Cynomys mexicanus	-100.279094	24.713261	2004	Scott-Morales L. y P. Vela-Coiffier. 2016. Modelos predictivos de distribución geográfica para Spizella wortheni, Cynomys mexicanus, Vulpes macrotis zinseri y Taxidea taxus berlandieri. Facultad de Ciencias Forestales. Universidad Autónoma de Nuevo León. Bases de datos SNIB-CONABIO, proyecto JM004. México, D. F.
Cynomys mexicanus	-100.780079	25.032986	2004	Scott-Morales L. y P. Vela-Coiffier. 2016. Modelos predictivos de distribución geográfica para Spizella wortheni, Cynomys mexicanus, Vulpes macrotis zinseri y Taxidea taxus berlandieri. Facultad de Ciencias Forestales. Universidad Autónoma de Nuevo León. Bases de datos SNIB-CONABIO, proyecto JM004. México, D. F.
Cynomys mexicanus	-100.935288	25.039414	2004	Scott-Morales L. y P. Vela-Coiffier. 2016. Modelos predictivos de distribución geográfica para Spizella wortheni, Cynomys mexicanus, Vulpes macrotis zinseri y Taxidea taxus berlandieri. Facultad de Ciencias Forestales. Universidad Autónoma de Nuevo León. Bases de datos SNIB-CONABIO, proyecto JM004. México, D. F.
Cynomys mexicanus	-101.075945	24.636092	2004	Scott-Morales L. y P. Vela-Coiffier. 2016. Modelos predictivos de distribución geográfica para Spizella wortheni, Cynomys mexicanus, Vulpes macrotis zinseri y Taxidea taxus berlandieri. Facultad de Ciencias Forestales. Universidad Autónoma de Nuevo León. Bases de datos SNIB-CONABIO, proyecto JM004. México, D. F.
Cynomys mexicanus	-101.218414	25.019126	2004	Scott-Morales L. y P. Vela-Coiffier. 2016. Modelos predictivos de distribución geográfica para Spizella wortheni, Cynomys mexicanus, Vulpes macrotis zinseri y Taxidea taxus berlandieri. Facultad de Ciencias Forestales. Universidad Autónoma de Nuevo León. Bases de datos SNIB-CONABIO, proyecto JM004. México, D. F.
Cynomys mexicanus	-100.988808	25.0695	2004	Scott-Morales L. y P. Vela-Coiffier. 2016. Modelos predictivos de distribución geográfica para Spizella wortheni, Cynomys mexicanus, Vulpes macrotis zinseri y Taxidea taxus berlandieri. Facultad de Ciencias Forestales. Universidad Autónoma de Nuevo León. Bases de datos SNIB-CONABIO, proyecto JM004. México, D. F.
Cynomys mexicanus	-100.291843	25.020507	2004	Scott-Morales L. y P. Vela-Coiffier. 2016. Modelos predictivos de distribución geográfica para Spizella wortheni, Cynomys mexicanus, Vulpes macrotis zinseri y Taxidea taxus berlandieri. Facultad de Ciencias Forestales. Universidad Autónoma de Nuevo León. Bases de datos SNIB-CONABIO, proyecto JM004. México, D. F.
Cynomys mexicanus	-100.838921	24.988465	2004	Scott-Morales L. y P. Vela-Coiffier. 2016. Modelos predictivos de distribución geográfica para Spizella wortheni, Cynomys mexicanus, Vulpes macrotis zinseri y Taxidea taxus berlandieri. Facultad de Ciencias Forestales. Universidad Autónoma de Nuevo León. Bases de datos SNIB-CONABIO, proyecto JM004. México, D. F.
Cynomys mexicanus	-100.814097	25.063234	2004	Scott-Morales L. y P. Vela-Coiffier. 2016. Modelos predictivos de distribución geográfica para Spizella wortheni, Cynomys mexicanus, Vulpes macrotis zinseri y Taxidea taxus berlandieri. Facultad de Ciencias Forestales. Universidad Autónoma de Nuevo León. Bases de datos SNIB-CONABIO, proyecto JM004. México, D. F.
Cynomys mexicanus	-100.638627	24.738865	2004	Scott-Morales L. y P. Vela-Coiffier. 2016. Modelos predictivos de distribución geográfica para Spizella wortheni, Cynomys mexicanus, Vulpes macrotis zinseri y Taxidea taxus berlandieri. Facultad de Ciencias Forestales. Universidad Autónoma de Nuevo León. Bases de datos SNIB-CONABIO, proyecto JM004. México, D. F.
Cynomys mexicanus	-101.13416	24.979224	2004	Scott-Morales L. y P. Vela-Coiffier. 2016. Modelos predictivos de distribución geográfica para Spizella wortheni, Cynomys mexicanus, Vulpes macrotis zinseri y Taxidea taxus berlandieri. Facultad de Ciencias Forestales. Universidad Autónoma de Nuevo León. Bases de datos SNIB-CONABIO, proyecto JM004. México, D. F.
Cynomys mexicanus	-100.666386	25.013873	2004	Scott-Morales L. y P. Vela-Coiffier. 2016. Modelos predictivos de distribución geográfica para Spizella wortheni, Cynomys mexicanus, Vulpes macrotis zinseri y Taxidea taxus berlandieri. Facultad de Ciencias Forestales. Universidad Autónoma de Nuevo León. Bases de datos SNIB-CONABIO, proyecto JM004. México, D. F.
Cynomys mexicanus	-100.825645	25.097336	2004	Scott-Morales L. y P. Vela-Coiffier. 2016. Modelos predictivos de distribución geográfica para Spizella wortheni, Cynomys mexicanus, Vulpes macrotis zinseri y Taxidea taxus berlandieri. Facultad de Ciencias Forestales. Universidad Autónoma de Nuevo León. Bases de datos SNIB-CONABIO, proyecto JM004. México, D. F.
Cynomys mexicanus	-100.774263	24.302081	2004	Scott-Morales L. y P. Vela-Coiffier. 2016. Modelos predictivos de distribución geográfica para Spizella wortheni, Cynomys mexicanus, Vulpes macrotis zinseri y Taxidea taxus berlandieri. Facultad de Ciencias Forestales. Universidad Autónoma de Nuevo León. Bases de datos SNIB-CONABIO, proyecto JM004. México, D. F.
Cynomys mexicanus	-100.262727	24.464466	2004	Scott-Morales L. y P. Vela-Coiffier. 2016. Modelos predictivos de distribución geográfica para Spizella wortheni, Cynomys mexicanus, Vulpes macrotis zinseri y Taxidea taxus berlandieri. Facultad de Ciencias Forestales. Universidad Autónoma de Nuevo León. Bases de datos SNIB-CONABIO, proyecto JM004. México, D. F.
Cynomys mexicanus	-100.901915	24.955913	2004	Scott-Morales L. y P. Vela-Coiffier. 2016. Modelos predictivos de distribución geográfica para Spizella wortheni, Cynomys mexicanus, Vulpes macrotis zinseri y Taxidea taxus berlandieri. Facultad de Ciencias Forestales. Universidad Autónoma de Nuevo León. Bases de datos SNIB-CONABIO, proyecto JM004. México, D. F.
Cynomys mexicanus	-100.464613	24.914762	2004	Scott-Morales L. y P. Vela-Coiffier. 2016. Modelos predictivos de distribución geográfica para Spizella wortheni, Cynomys mexicanus, Vulpes macrotis zinseri y Taxidea taxus berlandieri. Facultad de Ciencias Forestales. Universidad Autónoma de Nuevo León. Bases de datos SNIB-CONABIO, proyecto JM004. México, D. F.
Cynomys mexicanus	-100.716236	25.024736	2004	Scott-Morales L. y P. Vela-Coiffier. 2016. Modelos predictivos de distribución geográfica para Spizella wortheni, Cynomys mexicanus, Vulpes macrotis zinseri y Taxidea taxus berlandieri. Facultad de Ciencias Forestales. Universidad Autónoma de Nuevo León. Bases de datos SNIB-CONABIO, proyecto JM004. México, D. F.
Cynomys mexicanus	-100.284764	24.465111	2004	Scott-Morales L. y P. Vela-Coiffier. 2016. Modelos predictivos de distribución geográfica para Spizella wortheni, Cynomys mexicanus, Vulpes macrotis zinseri y Taxidea taxus berlandieri. Facultad de Ciencias Forestales. Universidad Autónoma de Nuevo León. Bases de datos SNIB-CONABIO, proyecto JM004. México, D. F.
Cynomys mexicanus	-101.013559	25.116253	2004	Scott-Morales L. y P. Vela-Coiffier. 2016. Modelos predictivos de distribución geográfica para Spizella wortheni, Cynomys mexicanus, Vulpes macrotis zinseri y Taxidea taxus berlandieri. Facultad de Ciencias Forestales. Universidad Autónoma de Nuevo León. Bases de datos SNIB-CONABIO, proyecto JM004. México, D. F.
Cynomys mexicanus	-100.759754	25.073846	2004	Scott-Morales L. y P. Vela-Coiffier. 2016. Modelos predictivos de distribución geográfica para Spizella wortheni, Cynomys mexicanus, Vulpes macrotis zinseri y Taxidea taxus berlandieri. Facultad de Ciencias Forestales. Universidad Autónoma de Nuevo León. Bases de datos SNIB-CONABIO, proyecto JM004. México, D. F.
Cynomys mexicanus	-100.265229	24.722526	2004	Scott-Morales L. y P. Vela-Coiffier. 2016. Modelos predictivos de distribución geográfica para Spizella wortheni, Cynomys mexicanus, Vulpes macrotis zinseri y Taxidea taxus berlandieri. Facultad de Ciencias Forestales. Universidad Autónoma de Nuevo León. Bases de datos SNIB-CONABIO, proyecto JM004. México, D. F.
Cynomys mexicanus	-100.843396	24.948442	2004	Scott-Morales L. y P. Vela-Coiffier. 2016. Modelos predictivos de distribución geográfica para Spizella wortheni, Cynomys mexicanus, Vulpes macrotis zinseri y Taxidea taxus berlandieri. Facultad de Ciencias Forestales. Universidad Autónoma de Nuevo León. Bases de datos SNIB-CONABIO, proyecto JM004. México, D. F.
Cynomys mexicanus	-100.322582	24.81809	2004	Scott-Morales L. y P. Vela-Coiffier. 2016. Modelos predictivos de distribución geográfica para Spizella wortheni, Cynomys mexicanus, Vulpes macrotis zinseri y Taxidea taxus berlandieri. Facultad de Ciencias Forestales. Universidad Autónoma de Nuevo León. Bases de datos SNIB-CONABIO, proyecto JM004. México, D. F.
Cynomys mexicanus	-100.698568	25.057053	2004	Scott-Morales L. y P. Vela-Coiffier. 2016. Modelos predictivos de distribución geográfica para Spizella wortheni, Cynomys mexicanus, Vulpes macrotis zinseri y Taxidea taxus berlandieri. Facultad de Ciencias Forestales. Universidad Autónoma de Nuevo León. Bases de datos SNIB-CONABIO, proyecto JM004. México, D. F.
Cynomys mexicanus	-100.974935	25.104288	2004	Scott-Morales L. y P. Vela-Coiffier. 2016. Modelos predictivos de distribución geográfica para Spizella wortheni, Cynomys mexicanus, Vulpes macrotis zinseri y Taxidea taxus berlandieri. Facultad de Ciencias Forestales. Universidad Autónoma de Nuevo León. Bases de datos SNIB-CONABIO, proyecto JM004. México, D. F.
Cynomys mexicanus	-100.320654	25.103135	2004	Scott-Morales L. y P. Vela-Coiffier. 2016. Modelos predictivos de distribución geográfica para Spizella wortheni, Cynomys mexicanus, Vulpes macrotis zinseri y Taxidea taxus berlandieri. Facultad de Ciencias Forestales. Universidad Autónoma de Nuevo León. Bases de datos SNIB-CONABIO, proyecto JM004. México, D. F.
Cynomys mexicanus	-100.224092	24.570483	2004	Scott-Morales L. y P. Vela-Coiffier. 2016. Modelos predictivos de distribución geográfica para Spizella wortheni, Cynomys mexicanus, Vulpes macrotis zinseri y Taxidea taxus berlandieri. Facultad de Ciencias Forestales. Universidad Autónoma de Nuevo León. Bases de datos SNIB-CONABIO, proyecto JM004. México, D. F.
Cynomys mexicanus	-101.13686	24.987571	2004	Scott-Morales L. y P. Vela-Coiffier. 2016. Modelos predictivos de distribución geográfica para Spizella wortheni, Cynomys mexicanus, Vulpes macrotis zinseri y Taxidea taxus berlandieri. Facultad de Ciencias Forestales. Universidad Autónoma de Nuevo León. Bases de datos SNIB-CONABIO, proyecto JM004. México, D. F.
Cynomys mexicanus	-101.204482	24.942867	2004	Scott-Morales L. y P. Vela-Coiffier. 2016. Modelos predictivos de distribución geográfica para Spizella wortheni, Cynomys mexicanus, Vulpes macrotis zinseri y Taxidea taxus berlandieri. Facultad de Ciencias Forestales. Universidad Autónoma de Nuevo León. Bases de datos SNIB-CONABIO, proyecto JM004. México, D. F.
Cynomys mexicanus	-100.449111	24.891266	2004	Scott-Morales L. y P. Vela-Coiffier. 2016. Modelos predictivos de distribución geográfica para Spizella wortheni, Cynomys mexicanus, Vulpes macrotis zinseri y Taxidea taxus berlandieri. Facultad de Ciencias Forestales. Universidad Autónoma de Nuevo León. Bases de datos SNIB-CONABIO, proyecto JM004. México, D. F.
Cynomys mexicanus	-101.009435	24.972862	2004	Scott-Morales L. y P. Vela-Coiffier. 2016. Modelos predictivos de distribución geográfica para Spizella wortheni, Cynomys mexicanus, Vulpes macrotis zinseri y Taxidea taxus berlandieri. Facultad de Ciencias Forestales. Universidad Autónoma de Nuevo León. Bases de datos SNIB-CONABIO, proyecto JM004. México, D. F.
Cynomys mexicanus	-100.785679	25.050171	2004	Scott-Morales L. y P. Vela-Coiffier. 2016. Modelos predictivos de distribución geográfica para Spizella wortheni, Cynomys mexicanus, Vulpes macrotis zinseri y Taxidea taxus berlandieri. Facultad de Ciencias Forestales. Universidad Autónoma de Nuevo León. Bases de datos SNIB-CONABIO, proyecto JM004. México, D. F.
Cynomys mexicanus	-100.710157	25.012211	2004	Scott-Morales L. y P. Vela-Coiffier. 2016. Modelos predictivos de distribución geográfica para Spizella wortheni, Cynomys mexicanus, Vulpes macrotis zinseri y Taxidea taxus berlandieri. Facultad de Ciencias Forestales. Universidad Autónoma de Nuevo León. Bases de datos SNIB-CONABIO, proyecto JM004. México, D. F.
Cynomys mexicanus	-100.725885	24.969207	2004	Scott-Morales L. y P. Vela-Coiffier. 2016. Modelos predictivos de distribución geográfica para Spizella wortheni, Cynomys mexicanus, Vulpes macrotis zinseri y Taxidea taxus berlandieri. Facultad de Ciencias Forestales. Universidad Autónoma de Nuevo León. Bases de datos SNIB-CONABIO, proyecto JM004. México, D. F.
Cynomys mexicanus	-100.458244	24.907718	2004	Scott-Morales L. y P. Vela-Coiffier. 2016. Modelos predictivos de distribución geográfica para Spizella wortheni, Cynomys mexicanus, Vulpes macrotis zinseri y Taxidea taxus berlandieri. Facultad de Ciencias Forestales. Universidad Autónoma de Nuevo León. Bases de datos SNIB-CONABIO, proyecto JM004. México, D. F.
Cynomys mexicanus	-100.80643	25.207767	2004	Scott-Morales L. y P. Vela-Coiffier. 2016. Modelos predictivos de distribución geográfica para Spizella wortheni, Cynomys mexicanus, Vulpes macrotis zinseri y Taxidea taxus berlandieri. Facultad de Ciencias Forestales. Universidad Autónoma de Nuevo León. Bases de datos SNIB-CONABIO, proyecto JM004. México, D. F.
Cynomys mexicanus	-100.897114	24.941845	2004	Scott-Morales L. y P. Vela-Coiffier. 2016. Modelos predictivos de distribución geográfica para Spizella wortheni, Cynomys mexicanus, Vulpes macrotis zinseri y Taxidea taxus berlandieri. Facultad de Ciencias Forestales. Universidad Autónoma de Nuevo León. Bases de datos SNIB-CONABIO, proyecto JM004. México, D. F.
Cynomys mexicanus	-100.728444	25.043093	2004	Scott-Morales L. y P. Vela-Coiffier. 2016. Modelos predictivos de distribución geográfica para Spizella wortheni, Cynomys mexicanus, Vulpes macrotis zinseri y Taxidea taxus berlandieri. Facultad de Ciencias Forestales. Universidad Autónoma de Nuevo León. Bases de datos SNIB-CONABIO, proyecto JM004. México, D. F.
Cynomys mexicanus	-100.757314	25.048758	2004	Scott-Morales L. y P. Vela-Coiffier. 2016. Modelos predictivos de distribución geográfica para Spizella wortheni, Cynomys mexicanus, Vulpes macrotis zinseri y Taxidea taxus berlandieri. Facultad de Ciencias Forestales. Universidad Autónoma de Nuevo León. Bases de datos SNIB-CONABIO, proyecto JM004. México, D. F.
Cynomys mexicanus	-100.670652	24.85715	2004	Scott-Morales L. y P. Vela-Coiffier. 2016. Modelos predictivos de distribución geográfica para Spizella wortheni, Cynomys mexicanus, Vulpes macrotis zinseri y Taxidea taxus berlandieri. Facultad de Ciencias Forestales. Universidad Autónoma de Nuevo León. Bases de datos SNIB-CONABIO, proyecto JM004. México, D. F.
Cynomys mexicanus	-100.256495	24.457863	2004	Scott-Morales L. y P. Vela-Coiffier. 2016. Modelos predictivos de distribución geográfica para Spizella wortheni, Cynomys mexicanus, Vulpes macrotis zinseri y Taxidea taxus berlandieri. Facultad de Ciencias Forestales. Universidad Autónoma de Nuevo León. Bases de datos SNIB-CONABIO, proyecto JM004. México, D. F.
Cynomys mexicanus	-101.108142	25.081772	2004	Scott-Morales L. y P. Vela-Coiffier. 2016. Modelos predictivos de distribución geográfica para Spizella wortheni, Cynomys mexicanus, Vulpes macrotis zinseri y Taxidea taxus berlandieri. Facultad de Ciencias Forestales. Universidad Autónoma de Nuevo León. Bases de datos SNIB-CONABIO, proyecto JM004. México, D. F.
Cynomys mexicanus	-100.926814	24.118617	2006	CONABIO. 2019. Naturalista. Comisión Nacional para el Conocimiento y Uso de la Biodiversidad (CONABIO). Bases de datos SNIB-CONABIO. Ciudad de México
Cynomys mexicanus	-100.340832	24.645546	2006	CONABIO. 2019. Naturalista. Comisión Nacional para el Conocimiento y Uso de la Biodiversidad (CONABIO). Bases de datos SNIB-CONABIO. Ciudad de México
Cynomys mexicanus	-100.630151	25.019046	2007	CONABIO. 2019. Naturalista. Comisión Nacional para el Conocimiento y Uso de la Biodiversidad (CONABIO). Bases de datos SNIB-CONABIO. Ciudad de México
Cynomys mexicanus	-101.027	24.959	2008	Álvarez-Castañeda S. T. y E. Rios. 2011. Códigos de barras del ADN de mamíferos topotipos de México Fase I: Noroeste mexicano. Centro de Investigaciones Biológicas del Noroeste S. C. Bases de datos SNIB-CONABIO, proyecto HB037. México, D. F.
Cynomys mexicanus	-100.463661	24.840047	2008	Álvarez-Castañeda S. T. y E. Rios. 2011. Códigos de barras del ADN de mamíferos topotipos de México Fase I: Noroeste mexicano. Centro de Investigaciones Biológicas del Noroeste S. C. Bases de datos SNIB-CONABIO, proyecto HB037. México, D. F.
