# Supplementary material for: A retrospective approach for evaluating ecological niche modeling transferability over time: the case of Mexican endemic rodents
Source: PeerJ. 2024 Nov 29;12:e18414. doi: 10.7717/peerj.18414 (PMC11610470; doi:10.7717/peerj.18414)
Supplement: Supplemental Information 3 — Georeferenced occurrences of Mexican endemic small mammals used to build niche modes [file peerj-12-18414-s003.zip › Species ccurrence files/Dipodomys phillipsii.csv]

specie	x	y	year	source
Dipodomys phillipsii	-101.130159750475	21.841501486229	1950	Bentley A, Eifler M (2022). KUBI Mammalogy Collection. Version 26.57. University of Kansas Biodiversity Institute. Occurrence dataset https://doi.org/10.15468/a3woj7 accessed via GBIF.org on 2022-07-07.
Dipodomys phillipsii	-101.116159418573	21.8415015343585	1950	Bentley A, Eifler M (2022). KUBI Mammalogy Collection. Version 26.57. University of Kansas Biodiversity Institute. Occurrence dataset https://doi.org/10.15468/a3woj7 accessed via GBIF.org on 2022-07-07.
Dipodomys phillipsii	-98.879939	19.511912	1952	Global Biodiversity Information Facility [GBIF] (2018) GBIF occurrence download Mammalia. https://www.gbif.org/dataset/7f56df30-f762-11e1-a439-00145eb45e9a: KUM: 2439519
Dipodomys phillipsii	-98.197280169669	19.0439388728271	1952	Global Biodiversity Information Facility [GBIF] (2018) GBIF occurrence download Mammalia. https://www.gbif.org/dataset/7f56df30-f762-11e1-a439-00145eb45e9a: KUM: 2439519
Dipodomys phillipsii	-98.1514677461025	18.941476839927	1952	Global Biodiversity Information Facility [GBIF] (2018) GBIF occurrence download Mammalia. https://www.gbif.org/dataset/7f56df30-f762-11e1-a439-00145eb45e9a: KUM: 2439519
Dipodomys phillipsii	-98.8970420292559	19.4328404941545	1952	Global Biodiversity Information Facility [GBIF] (2018) GBIF occurrence download Mammalia. https://www.gbif.org/dataset/7f56df30-f762-11e1-a439-00145eb45e9a: KUM: 2439519
Dipodomys phillipsii	-102.326635644766	22.2304801191718	1953	Bentley A, Eifler M (2022). KUBI Mammalogy Collection. Version 26.57. University of Kansas Biodiversity Institute. Occurrence dataset https://doi.org/10.15468/a3woj7 accessed via GBIF.org on 2022-07-07.
Dipodomys phillipsii	-97.551111	19.099167	1953	Global Biodiversity Information Facility [GBIF] (2018) GBIF occurrence download Mammalia. https://www.gbif.org/dataset/7f56df30-f762-11e1-a439-00145eb45e9a: IB-UNAM: 1228
Dipodomys phillipsii	-98.2989692138605	18.3292834608187	1954	Global Biodiversity Information Facility [GBIF] (2018) GBIF occurrence download Mammalia. https://www.gbif.org/dataset/7f56df30-f762-11e1-a439-00145eb45e9a: KUM: 2439519
Dipodomys phillipsii	-104.220843616423	23.4405016619611	1957	Bentley A, Eifler M (2022). KUBI Mammalogy Collection. Version 26.57. University of Kansas Biodiversity Institute. Occurrence dataset https://doi.org/10.15468/a3woj7 accessed via GBIF.org on 2022-07-07.
Dipodomys phillipsii	-103.312711539255	21.9078707986082	1957	Global Biodiversity Information Facility [GBIF] (2018) GBIF occurrence download Mammalia. https://www.gbif.org/dataset/7f56df30-f762-11e1-a439-00145eb45e9a: CAS-MAM:11157
Dipodomys phillipsii	-98.087778	18.067222	1961	Servín-Martínez J. I. 1998. Los mamíferos del estado de Durango, México. Centro Regional. Instituto de Ecología. Bases de datos SNIB-CONABIO, proyecto P064. México, D. F.
Dipodomys phillipsii	-102.765844800977	23.350608018652	1964	Flannery M, Fong J (2022). CAS Mammalogy (MAM). Version 133.333. California Academy of Sciences. Occurrence dataset https://doi.org/10.15468/dhbozg accessed via GBIF.org on 2022-07-07.
Dipodomys phillipsii	-97.5215542831479	19.0775193076835	1969	Servín-Martínez J. I. 1998. Los mamíferos del estado de Durango, México. Centro Regional. Instituto de Ecología. Bases de datos SNIB-CONABIO, proyecto P064. México, D. F.
Dipodomys phillipsii	-97.330833	19.506945	1969	Abraczinskas L (2016). MSU Mammalogy, Ornithology and Vertebrate Paleontology Collections. Version 8.1. Michigan State University Museum. Occurrence dataset https://doi.org/10.15468/xypr72 accessed via GBIF.org on 2022-07-07.
Dipodomys phillipsii	-103.059393	21.579055	1973	Global Biodiversity Information Facility [GBIF] (2018) GBIF occurrence download Mammalia. https://www.gbif.org/dataset/7f56df30-f762-11e1-a439-00145eb45e9a: OMNH: 12561
Dipodomys phillipsii	-103.69139476196	23.5836896137906	1973	Global Biodiversity Information Facility [GBIF] (2018) GBIF occurrence download Mammalia. https://www.gbif.org/dataset/7f56df30-f762-11e1-a439-00145eb45e9a: LACM: 44290
Dipodomys phillipsii	-97.1583858521009	18.195126219585	1977	Abraczinskas L (2016). MSU Mammalogy, Ornithology and Vertebrate Paleontology Collections. Version 8.1. Michigan State University Museum. Occurrence dataset https://doi.org/10.15468/xypr72 accessed via GBIF.org on 2022-07-07.
Dipodomys phillipsii	-97.181944	18.23	1977	Abraczinskas L (2016). MSU Mammalogy, Ornithology and Vertebrate Paleontology Collections. Version 8.1. Michigan State University Museum. Occurrence dataset https://doi.org/10.15468/xypr72 accessed via GBIF.org on 2022-07-07.
Dipodomys phillipsii	-101.161830745394	21.9032786418332	1986	Global Biodiversity Information Facility [GBIF] (2018) GBIF occurrence download Mammalia. https://www.gbif.org/dataset/7f56df30-f762-11e1-a439-00145eb45e9a: MSB: Mamm: 58194
Dipodomys phillipsii	-97.3500574016139	18.201237372492	1988	Global Biodiversity Information Facility [GBIF] (2018) GBIF occurrence download Mammalia. https://www.gbif.org/dataset/7f56df30-f762-11e1-a439-00145eb45e9a: UAMI: 9425
Dipodomys phillipsii	-97.338611	18.217222	1988	Global Biodiversity Information Facility [GBIF] (2018) GBIF occurrence download Mammalia. https://www.gbif.org/dataset/7f56df30-f762-11e1-a439-00145eb45e9a: UAMI: 9424
Dipodomys phillipsii	-104.116667	23.5	1994	Servín-Martínez J. I. 1998. Los mamíferos del estado de Durango, México. Centro Regional. Instituto de Ecología. Bases de datos SNIB-CONABIO, proyecto P064. México, D. F.
Dipodomys phillipsii	-104.220135	23.388445	1994	Sánchez Cordero V., Magallón S., Espinosa, H., Reynoso V.H., Escalante, P. y Cervantes, F. 2021. Digitalización y Sistematización de las Colecciones Biológicas Nacionales del Instituto de Biología, UNAM. Universidad Nacional Autónoma de México. Instituto de Biología. Bases de datos SNIB CONABIO (vertebrados), proyecto KE002. Ciudad de México
Dipodomys phillipsii	-103.956944	23.708889	1996	Global Biodiversity Information Facility [GBIF] (2018) GBIF occurrence download Mammalia. https://www.gbif.org/dataset/7f56df30-f762-11e1-a439-00145eb45e9a: ASNHC:Mamm:9106
Dipodomys phillipsii	-101.546111	22.640278	2004	Sánchez Cordero V., Magallón S., Espinosa, H., Reynoso V.H., Escalante, P. y Cervantes, F. 2021. Digitalización y Sistematización de las Colecciones Biológicas Nacionales del Instituto de Biología, UNAM. Universidad Nacional Autónoma de México. Instituto de Biología. Bases de datos SNIB CONABIO (vertebrados), proyecto KE002. Ciudad de México
Dipodomys phillipsii	-102.45988	22.653085	2004	Sánchez Cordero V., Magallón S., Espinosa, H., Reynoso V.H., Escalante, P. y Cervantes, F. 2021. Digitalización y Sistematización de las Colecciones Biológicas Nacionales del Instituto de Biología, UNAM. Universidad Nacional Autónoma de México. Instituto de Biología. Bases de datos SNIB CONABIO (vertebrados), proyecto KE002. Ciudad de México
Dipodomys phillipsii	-97.142222	18.206111	2004	Sánchez Cordero V., Magallón S., Espinosa, H., Reynoso V.H., Escalante, P. y Cervantes, F. 2021. Digitalización y Sistematización de las Colecciones Biológicas Nacionales del Instituto de Biología, UNAM. Universidad Nacional Autónoma de México. Instituto de Biología. Bases de datos SNIB CONABIO (vertebrados), proyecto KE002. Ciudad de México
Dipodomys phillipsii	-97.225556	18.379444	2004	Sánchez Cordero V., Magallón S., Espinosa, H., Reynoso V.H., Escalante, P. y Cervantes, F. 2021. Digitalización y Sistematización de las Colecciones Biológicas Nacionales del Instituto de Biología, UNAM. Universidad Nacional Autónoma de México. Instituto de Biología. Bases de datos SNIB CONABIO (vertebrados), proyecto KE002. Ciudad de México
Dipodomys phillipsii	-97.171667	18.205	2004	Sánchez Cordero V., Magallón S., Espinosa, H., Reynoso V.H., Escalante, P. y Cervantes, F. 2021. Digitalización y Sistematización de las Colecciones Biológicas Nacionales del Instituto de Biología, UNAM. Universidad Nacional Autónoma de México. Instituto de Biología. Bases de datos SNIB CONABIO (vertebrados), proyecto KE002. Ciudad de México
Dipodomys phillipsii	-97.49875	18.324056	2005	Global Biodiversity Information Facility [GBIF] (2018) GBIF occurrence download Mammalia. https://www.gbif.org/dataset/7f56df30-f762-11e1-a439-00145eb45e9a: UAMI: 16178
Dipodomys phillipsii	-97.167333	18.197	2005	Global Biodiversity Information Facility [GBIF] (2018) GBIF occurrence download Mammalia. https://www.gbif.org/dataset/7f56df30-f762-11e1-a439-00145eb45e9a: EB-BUAP: 1007
Dipodomys phillipsii	-97.378	19.28	2007	Esselstyn J (2017). LSUMZ Mammals Collection. Louisiana State University Museum of Natural Science. Occurrence dataset https://doi.org/10.15468/wxiqf6 accessed via GBIF.org on 2022-07-07.
Dipodomys phillipsii	-97.384	19.572	2007	Esselstyn J (2017). LSUMZ Mammals Collection. Louisiana State University Museum of Natural Science. Occurrence dataset https://doi.org/10.15468/wxiqf6 accessed via GBIF.org on 2022-07-07.
