# Supplementary material for: A retrospective approach for evaluating ecological niche modeling transferability over time: the case of Mexican endemic rodents
Source: PeerJ. 2024 Nov 29;12:e18414. doi: 10.7717/peerj.18414 (PMC11610470; doi:10.7717/peerj.18414)
Supplement: Supplemental Information 3 — Georeferenced occurrences of Mexican endemic small mammals used to build niche modes [file peerj-12-18414-s003.zip › Species ccurrence files/Peromyscus melanocarpus.csv]

specie	x	y	year	source
Peromyscus melanocarpus	-96.410833	17.600556	1964	López Vidal J.C., C. Elizalde Arellano, C. Y. Salas Rodríguez y C. Salazar Motolinía. 2019. Computarización de las colecciones de vertebrados terrestres de la Escuela Nacional de Ciencias Biológicas, IPN Fase 4. Instituto Politécnico Nacional. Escuela Nacional de Ciencias Biológicas. Bases de datos SNIB CONABIO_Mamíferos Proyectos No. KE005, CC002, BC004, Y013 y P020. Ciudad de México
Peromyscus melanocarpus	-96.3777623985499	17.5491755079871	1964	Abraczinskas L (2016). MSU Mammalogy, Ornithology and Vertebrate Paleontology Collections. Version 8.1. Michigan State University Museum. Occurrence dataset https://doi.org/10.15468/xypr72 accessed via GBIF.org on 2022-07-07.
Peromyscus melanocarpus	-96.374444	17.619167	1964	Abraczinskas L (2016). MSU Mammalogy, Ornithology and Vertebrate Paleontology Collections. Version 8.1. Michigan State University Museum. Occurrence dataset https://doi.org/10.15468/xypr72 accessed via GBIF.org on 2022-07-07.
Peromyscus melanocarpus	-96.3533019928799	17.6057828402312	1964	Briones-Salas M. A. 2006. Incorporación de nuevos registros de mamíferos de la región Sierra Norte de Oaxaca. Unidad Oaxaca. Centro Interdisciplinario de Investigación para el Desarrollo Integral Regional. Instituto Politécnico Nacional. Bases de datos SNIB-CONABIO, proyectos BA009 y R104. México, D. F.
Peromyscus melanocarpus	-96.3417017119664	17.603572979498	1964	Briones-Salas M. A. 2006. Incorporación de nuevos registros de mamíferos de la región Sierra Norte de Oaxaca. Unidad Oaxaca. Centro Interdisciplinario de Investigación para el Desarrollo Integral Regional. Instituto Politécnico Nacional. Bases de datos SNIB-CONABIO, proyectos BA009 y R104. México, D. F.
Peromyscus melanocarpus	-96.3620121373632	17.5856337894724	1964	Bentley A, Eifler M (2022). KUBI Mammalogy Collection. Version 26.57. University of Kansas Biodiversity Institute. Occurrence dataset https://doi.org/10.15468/a3woj7 accessed via GBIF.org on 2022-07-07.
Peromyscus melanocarpus	-96.4872567665622	17.4773856752008	1964	Bentley A, Eifler M (2022). KUBI Mammalogy Collection. Version 26.57. University of Kansas Biodiversity Institute. Occurrence dataset https://doi.org/10.15468/a3woj7 accessed via GBIF.org on 2022-07-07.
Peromyscus melanocarpus	-96.366111	17.621111	1969	Bentley A, Eifler M (2022). KUBI Mammalogy Collection. Version 26.57. University of Kansas Biodiversity Institute. Occurrence dataset https://doi.org/10.15468/a3woj7 accessed via GBIF.org on 2022-07-07.
Peromyscus melanocarpus	-96.513833	17.573667	1970	Bentley A, Eifler M (2022). KUBI Mammalogy Collection. Version 26.57. University of Kansas Biodiversity Institute. Occurrence dataset https://doi.org/10.15468/a3woj7 accessed via GBIF.org on 2022-07-07.
Peromyscus melanocarpus	-96.35	17.623056	1970	Bentley A, Eifler M (2022). KUBI Mammalogy Collection. Version 26.57. University of Kansas Biodiversity Institute. Occurrence dataset https://doi.org/10.15468/a3woj7 accessed via GBIF.org on 2022-07-07.
Peromyscus melanocarpus	-96.6425	17.167222	1970	Bentley A, Eifler M (2022). KUBI Mammalogy Collection. Version 26.57. University of Kansas Biodiversity Institute. Occurrence dataset https://doi.org/10.15468/a3woj7 accessed via GBIF.org on 2022-07-07.
Peromyscus melanocarpus	-96.3417016849569	17.5947034080644	1970	Bentley A, Eifler M (2022). KUBI Mammalogy Collection. Version 26.57. University of Kansas Biodiversity Institute. Occurrence dataset https://doi.org/10.15468/a3woj7 accessed via GBIF.org on 2022-07-07.
Peromyscus melanocarpus	-96.3417013442901	17.4826688272189	1970	Bentley A, Eifler M (2022). KUBI Mammalogy Collection. Version 26.57. University of Kansas Biodiversity Institute. Occurrence dataset https://doi.org/10.15468/a3woj7 accessed via GBIF.org on 2022-07-07.
Peromyscus melanocarpus	-96.4375	17.584833	1970	Briones-Salas M. A. 2006. Incorporación de nuevos registros de mamíferos de la región Sierra Norte de Oaxaca. Unidad Oaxaca. Centro Interdisciplinario de Investigación para el Desarrollo Integral Regional. Instituto Politécnico Nacional. Bases de datos SNIB-CONABIO, proyectos BA009 y R104. México, D. F.
Peromyscus melanocarpus	-96.341700933403	17.3471353972529	1970	Briones-Salas M. A. 2006. Incorporación de nuevos registros de mamíferos de la región Sierra Norte de Oaxaca. Unidad Oaxaca. Centro Interdisciplinario de Investigación para el Desarrollo Integral Regional. Instituto Politécnico Nacional. Bases de datos SNIB-CONABIO, proyectos BA009 y R104. México, D. F.
Peromyscus melanocarpus	-96.518689	17.946428	1970	Briones-Salas M. A. 2006. Incorporación de nuevos registros de mamíferos de la región Sierra Norte de Oaxaca. Unidad Oaxaca. Centro Interdisciplinario de Investigación para el Desarrollo Integral Regional. Instituto Politécnico Nacional. Bases de datos SNIB-CONABIO, proyectos BA009 y R104. México, D. F.
Peromyscus melanocarpus	-96.479167	17.599444	1970	Briones-Salas M. A. 2006. Incorporación de nuevos registros de mamíferos de la región Sierra Norte de Oaxaca. Unidad Oaxaca. Centro Interdisciplinario de Investigación para el Desarrollo Integral Regional. Instituto Politécnico Nacional. Bases de datos SNIB-CONABIO, proyectos BA009 y R104. México, D. F.
Peromyscus melanocarpus	-96.3000302325419	17.4407209754116	1970	Briones-Salas M. A. 2006. Incorporación de nuevos registros de mamíferos de la región Sierra Norte de Oaxaca. Unidad Oaxaca. Centro Interdisciplinario de Investigación para el Desarrollo Integral Regional. Instituto Politécnico Nacional. Bases de datos SNIB-CONABIO, proyectos BA009 y R104. México, D. F.
Peromyscus melanocarpus	-96.611389	17.592222	1974	Briones-Salas M. A. 2006. Incorporación de nuevos registros de mamíferos de la región Sierra Norte de Oaxaca. Unidad Oaxaca. Centro Interdisciplinario de Investigación para el Desarrollo Integral Regional. Instituto Politécnico Nacional. Bases de datos SNIB-CONABIO, proyectos BA009 y R104. México, D. F.
Peromyscus melanocarpus	-96.389999	17.614721	1974	Briones-Salas M. A. 2006. Incorporación de nuevos registros de mamíferos de la región Sierra Norte de Oaxaca. Unidad Oaxaca. Centro Interdisciplinario de Investigación para el Desarrollo Integral Regional. Instituto Politécnico Nacional. Bases de datos SNIB-CONABIO, proyectos BA009 y R104. México, D. F.
Peromyscus melanocarpus	-96.407333	17.5825	1975	Briones-Salas M. A. 2006. Incorporación de nuevos registros de mamíferos de la región Sierra Norte de Oaxaca. Unidad Oaxaca. Centro Interdisciplinario de Investigación para el Desarrollo Integral Regional. Instituto Politécnico Nacional. Bases de datos SNIB-CONABIO, proyectos BA009 y R104. México, D. F.
Peromyscus melanocarpus	-96.492778	17.5825	1975	Briones-Salas M. A. 2006. Incorporación de nuevos registros de mamíferos de la región Sierra Norte de Oaxaca. Unidad Oaxaca. Centro Interdisciplinario de Investigación para el Desarrollo Integral Regional. Instituto Politécnico Nacional. Bases de datos SNIB-CONABIO, proyectos BA009 y R104. México, D. F.
Peromyscus melanocarpus	-96.3417014705487	17.5242268157951	1975	Briones-Salas M. A. 2006. Incorporación de nuevos registros de mamíferos de la región Sierra Norte de Oaxaca. Unidad Oaxaca. Centro Interdisciplinario de Investigación para el Desarrollo Integral Regional. Instituto Politécnico Nacional. Bases de datos SNIB-CONABIO, proyectos BA009 y R104. México, D. F.
Peromyscus melanocarpus	-96.3417012236187	17.4429107528983	1975	Briones-Salas M. A. 2006. Incorporación de nuevos registros de mamíferos de la región Sierra Norte de Oaxaca. Unidad Oaxaca. Centro Interdisciplinario de Investigación para el Desarrollo Integral Regional. Instituto Politécnico Nacional. Bases de datos SNIB-CONABIO, proyectos BA009 y R104. México, D. F.
Peromyscus melanocarpus	-96.396944	17.589167	1975	Briones-Salas M. A. 2006. Incorporación de nuevos registros de mamíferos de la región Sierra Norte de Oaxaca. Unidad Oaxaca. Centro Interdisciplinario de Investigación para el Desarrollo Integral Regional. Instituto Politécnico Nacional. Bases de datos SNIB-CONABIO, proyectos BA009 y R104. México, D. F.
Peromyscus melanocarpus	-96.3417015529771	17.5513355045158	1975	Briones-Salas M. A. 2006. Incorporación de nuevos registros de mamíferos de la región Sierra Norte de Oaxaca. Unidad Oaxaca. Centro Interdisciplinario de Investigación para el Desarrollo Integral Regional. Instituto Politécnico Nacional. Bases de datos SNIB-CONABIO, proyectos BA009 y R104. México, D. F.
Peromyscus melanocarpus	-96.420556	17.577778	1975	Briones-Salas M. A. 2006. Incorporación de nuevos registros de mamíferos de la región Sierra Norte de Oaxaca. Unidad Oaxaca. Centro Interdisciplinario de Investigación para el Desarrollo Integral Regional. Instituto Politécnico Nacional. Bases de datos SNIB-CONABIO, proyectos BA009 y R104. México, D. F.
Peromyscus melanocarpus	-96.333333	17.3683	1975	Briones-Salas M. A. 2006. Incorporación de nuevos registros de mamíferos de la región Sierra Norte de Oaxaca. Unidad Oaxaca. Centro Interdisciplinario de Investigación para el Desarrollo Integral Regional. Instituto Politécnico Nacional. Bases de datos SNIB-CONABIO, proyectos BA009 y R104. México, D. F.
Peromyscus melanocarpus	-96.525556	17.526667	1975	Briones-Salas M. A. 2006. Incorporación de nuevos registros de mamíferos de la región Sierra Norte de Oaxaca. Unidad Oaxaca. Centro Interdisciplinario de Investigación para el Desarrollo Integral Regional. Instituto Politécnico Nacional. Bases de datos SNIB-CONABIO, proyectos BA009 y R104. México, D. F.
Peromyscus melanocarpus	-96.3417017455004	17.6145824476284	1975	Briones-Salas M. A. 2006. Incorporación de nuevos registros de mamíferos de la región Sierra Norte de Oaxaca. Unidad Oaxaca. Centro Interdisciplinario de Investigación para el Desarrollo Integral Regional. Instituto Politécnico Nacional. Bases de datos SNIB-CONABIO, proyectos BA009 y R104. México, D. F.
Peromyscus melanocarpus	-96.3417014156367	17.5061576901677	1975	Briones-Salas M. A. 2006. Incorporación de nuevos registros de mamíferos de la región Sierra Norte de Oaxaca. Unidad Oaxaca. Centro Interdisciplinario de Investigación para el Desarrollo Integral Regional. Instituto Politécnico Nacional. Bases de datos SNIB-CONABIO, proyectos BA009 y R104. México, D. F.
Peromyscus melanocarpus	-96.3417010318943	17.3796638190128	1976	Bentley A, Eifler M (2022). KUBI Mammalogy Collection. Version 26.57. University of Kansas Biodiversity Institute. Occurrence dataset https://doi.org/10.15468/a3woj7 accessed via GBIF.org on 2022-07-07.
Peromyscus melanocarpus	-96.303056	17.425278	1979	Briones-Salas M. A. 2006. Incorporación de nuevos registros de mamíferos de la región Sierra Norte de Oaxaca. Unidad Oaxaca. Centro Interdisciplinario de Investigación para el Desarrollo Integral Regional. Instituto Politécnico Nacional. Bases de datos SNIB-CONABIO, proyectos BA009 y R104. México, D. F.
Peromyscus melanocarpus	-96.468516	16.050275	1983	Prestridge H (2021). Biodiversity Research and Teaching Collections - TCWC Vertebrates. Version 9.4. Texas A&M University Biodiversity Research and Teaching Collections. Occurrence dataset https://doi.org/10.15468/szomia accessed via GBIF.org on 2022-07-07.
Peromyscus melanocarpus	-96.386389	17.700556	1986	Sánchez Cordero V., Magallón S., Espinosa, H., Reynoso V.H., Escalante, P. y Cervantes, F. 2021. Digitalización y Sistematización de las Colecciones Biológicas Nacionales del Instituto de Biología, UNAM. Universidad Nacional Autónoma de México. Instituto de Biología. Bases de datos SNIB CONABIO (vertebrados), proyecto KE002. Ciudad de México
Peromyscus melanocarpus	-96.491667	17.491667	1986	Sánchez Cordero V., Magallón S., Espinosa, H., Reynoso V.H., Escalante, P. y Cervantes, F. 2021. Digitalización y Sistematización de las Colecciones Biológicas Nacionales del Instituto de Biología, UNAM. Universidad Nacional Autónoma de México. Instituto de Biología. Bases de datos SNIB CONABIO (vertebrados), proyecto KE002. Ciudad de México
Peromyscus melanocarpus	-96.474722	17.481111	1987	León P. L. y V. Z. A. Ávila. 2012. Actualización de la base de datos de la Colección de mamíferos del Museo de Zoología 'Alfonso L. Herrera'. Colección Maztozoológica MZFC. Facultad de Ciencias. Universidad Nacional Autónoma de México. Bases de datos SNIB-CONABIO, proyectos EC010, J123, M099, B002 y H160. México, D. F.
Peromyscus melanocarpus	-96.335556	17.496667	1987	León P. L. y V. Z. A. Ávila. 2012. Actualización de la base de datos de la Colección de mamíferos del Museo de Zoología 'Alfonso L. Herrera'. Colección Maztozoológica MZFC. Facultad de Ciencias. Universidad Nacional Autónoma de México. Bases de datos SNIB-CONABIO, proyectos EC010, J123, M099, B002 y H160. México, D. F.
Peromyscus melanocarpus	-96.391667	17.608333	1987	León P. L. y V. Z. A. Ávila. 2012. Actualización de la base de datos de la Colección de mamíferos del Museo de Zoología 'Alfonso L. Herrera'. Colección Maztozoológica MZFC. Facultad de Ciencias. Universidad Nacional Autónoma de México. Bases de datos SNIB-CONABIO, proyectos EC010, J123, M099, B002 y H160. México, D. F.
Peromyscus melanocarpus	-96.348333	17.624444	1987	León P. L. y V. Z. A. Ávila. 2012. Actualización de la base de datos de la Colección de mamíferos del Museo de Zoología 'Alfonso L. Herrera'. Colección Maztozoológica MZFC. Facultad de Ciencias. Universidad Nacional Autónoma de México. Bases de datos SNIB-CONABIO, proyectos EC010, J123, M099, B002 y H160. México, D. F.
Peromyscus melanocarpus	-96.305556	17.702778	1988	León P. L. y V. Z. A. Ávila. 2012. Actualización de la base de datos de la Colección de mamíferos del Museo de Zoología 'Alfonso L. Herrera'. Colección Maztozoológica MZFC. Facultad de Ciencias. Universidad Nacional Autónoma de México. Bases de datos SNIB-CONABIO, proyectos EC010, J123, M099, B002 y H160. México, D. F.
Peromyscus melanocarpus	-96.391667	17.625	1988	León P. L. y V. Z. A. Ávila. 2012. Actualización de la base de datos de la Colección de mamíferos del Museo de Zoología 'Alfonso L. Herrera'. Colección Maztozoológica MZFC. Facultad de Ciencias. Universidad Nacional Autónoma de México. Bases de datos SNIB-CONABIO, proyectos EC010, J123, M099, B002 y H160. México, D. F.
Peromyscus melanocarpus	-96.477222	17.605	1988	Sánchez-Cordero V. 2006. Estado actual del conocimiento biológico de algunas especies de roedores de las familias Muridae, Geomyidae, Heteromyidae y Sciuridae (Rodentia: Mammalia) incluidas en el PROY-NOM-059-ECOL-2000. Instituto de Biología. Bases de datos SNIB-CONABIO, proyectos W036, A026 y L047. México, D. F.
Peromyscus melanocarpus	-96.341667	17.741667	1989	Sánchez Cordero V., Magallón S., Espinosa, H., Reynoso V.H., Escalante, P. y Cervantes, F. 2021. Digitalización y Sistematización de las Colecciones Biológicas Nacionales del Instituto de Biología, UNAM. Universidad Nacional Autónoma de México. Instituto de Biología. Bases de datos SNIB CONABIO (vertebrados), proyecto KE002. Ciudad de México
Peromyscus melanocarpus	-96.369167	17.635833	1989	Sánchez Cordero V., Magallón S., Espinosa, H., Reynoso V.H., Escalante, P. y Cervantes, F. 2021. Digitalización y Sistematización de las Colecciones Biológicas Nacionales del Instituto de Biología, UNAM. Universidad Nacional Autónoma de México. Instituto de Biología. Bases de datos SNIB CONABIO (vertebrados), proyecto KE002. Ciudad de México
Peromyscus melanocarpus	-96.308333	17.626944	1989	Sánchez Cordero V., Magallón S., Espinosa, H., Reynoso V.H., Escalante, P. y Cervantes, F. 2021. Digitalización y Sistematización de las Colecciones Biológicas Nacionales del Instituto de Biología, UNAM. Universidad Nacional Autónoma de México. Instituto de Biología. Bases de datos SNIB CONABIO (vertebrados), proyecto KE002. Ciudad de México
Peromyscus melanocarpus	-96.309722	17.617778	1989	Sánchez Cordero V., Magallón S., Espinosa, H., Reynoso V.H., Escalante, P. y Cervantes, F. 2021. Digitalización y Sistematización de las Colecciones Biológicas Nacionales del Instituto de Biología, UNAM. Universidad Nacional Autónoma de México. Instituto de Biología. Bases de datos SNIB CONABIO (vertebrados), proyecto KE002. Ciudad de México
Peromyscus melanocarpus	-96.351111	17.635833	1989	Vargas-Cuenca. J., Y. Hortelano-Mocanda y F. A. Cervantes. 2014. Actualización de la base de datos del estado de Morelos de la Colección Nacional de Mamíferos del Instituto de Biología, UNAM. Colección CNMA. Instituto de Biología. Universidad Nacional Autónoma de México. Bases de datos SNIB-CONABIO, proyectos JL003, HA023 y V043. México, D. F.
Peromyscus melanocarpus	-96.369167	17.553889	1989	Sánchez Cordero V., Magallón S., Espinosa, H., Reynoso V.H., Escalante, P. y Cervantes, F. 2021. Digitalización y Sistematización de las Colecciones Biológicas Nacionales del Instituto de Biología, UNAM. Universidad Nacional Autónoma de México. Instituto de Biología. Bases de datos SNIB CONABIO (vertebrados), proyecto KE002. Ciudad de México
Peromyscus melanocarpus	-96.374722	17.565833	1989	Sánchez Cordero V., Magallón S., Espinosa, H., Reynoso V.H., Escalante, P. y Cervantes, F. 2021. Digitalización y Sistematización de las Colecciones Biológicas Nacionales del Instituto de Biología, UNAM. Universidad Nacional Autónoma de México. Instituto de Biología. Bases de datos SNIB CONABIO (vertebrados), proyecto KE002. Ciudad de México
Peromyscus melanocarpus	-96.2078067633144	17.6748769113661	1989	Ramírez-Pulido J. 1999. Biodiversidad mastozoológica del Eje Volcánico Transversal. Unidad Iztapalapa. Universidad Autónoma Metropolitana. Bases de datos SNIB-CONABIO, proyecto J121. México, D. F.
Peromyscus melanocarpus	-96.311944	17.575278	1989	Briones-Salas M. A. 2006. Incorporación de nuevos registros de mamíferos de la región Sierra Norte de Oaxaca. Unidad Oaxaca. Centro Interdisciplinario de Investigación para el Desarrollo Integral Regional. Instituto Politécnico Nacional. Bases de datos SNIB-CONABIO, proyectos BA009 y R104. México, D. F.
Peromyscus melanocarpus	-96.354722	17.613889	1989	Briones-Salas M. A. 2006. Incorporación de nuevos registros de mamíferos de la región Sierra Norte de Oaxaca. Unidad Oaxaca. Centro Interdisciplinario de Investigación para el Desarrollo Integral Regional. Instituto Politécnico Nacional. Bases de datos SNIB-CONABIO, proyectos BA009 y R104. México, D. F.
Peromyscus melanocarpus	-96.669444	17.426667	1990	López Vidal J.C., C. Elizalde Arellano, C. Y. Salas Rodríguez y C. Salazar Motolinía. 2019. Computarización de las colecciones de vertebrados terrestres de la Escuela Nacional de Ciencias Biológicas, IPN Fase 4. Instituto Politécnico Nacional. Escuela Nacional de Ciencias Biológicas. Bases de datos SNIB CONABIO_Mamíferos Proyectos No. KE005, CC002, BC004, Y013 y P020. Ciudad de México
Peromyscus melanocarpus	-96.2475	17.517222	1990	Sánchez-Cordero V. 2006. Estado actual del conocimiento biológico de algunas especies de roedores de las familias Muridae, Geomyidae, Heteromyidae y Sciuridae (Rodentia: Mammalia) incluidas en el PROY-NOM-059-ECOL-2000. Instituto de Biología. Bases de datos SNIB-CONABIO, proyectos W036, A026 y L047. México, D. F.
Peromyscus melanocarpus	-96.459444	17.586944	1990	Vargas-Cuenca. J., Y. Hortelano-Mocanda y F. A. Cervantes. 2014. Actualización de la base de datos del estado de Morelos de la Colección Nacional de Mamíferos del Instituto de Biología, UNAM. Colección CNMA. Instituto de Biología. Universidad Nacional Autónoma de México. Bases de datos SNIB-CONABIO, proyectos JL003, HA023 y V043. México, D. F.
Peromyscus melanocarpus	-96.440556	17.5625	1990	Sánchez Cordero V., Magallón S., Espinosa, H., Reynoso V.H., Escalante, P. y Cervantes, F. 2021. Digitalización y Sistematización de las Colecciones Biológicas Nacionales del Instituto de Biología, UNAM. Universidad Nacional Autónoma de México. Instituto de Biología. Bases de datos SNIB CONABIO (vertebrados), proyecto KE002. Ciudad de México
Peromyscus melanocarpus	-96.236111	17.515833	1990	Sánchez Cordero V., Magallón S., Espinosa, H., Reynoso V.H., Escalante, P. y Cervantes, F. 2021. Digitalización y Sistematización de las Colecciones Biológicas Nacionales del Instituto de Biología, UNAM. Universidad Nacional Autónoma de México. Instituto de Biología. Bases de datos SNIB CONABIO (vertebrados), proyecto KE002. Ciudad de México
Peromyscus melanocarpus	-96.369167	17.5175	1990	Sánchez Cordero V., Magallón S., Espinosa, H., Reynoso V.H., Escalante, P. y Cervantes, F. 2021. Digitalización y Sistematización de las Colecciones Biológicas Nacionales del Instituto de Biología, UNAM. Universidad Nacional Autónoma de México. Instituto de Biología. Bases de datos SNIB CONABIO (vertebrados), proyecto KE002. Ciudad de México
Peromyscus melanocarpus	-96.275	17.541667	1990	Sánchez Cordero V., Magallón S., Espinosa, H., Reynoso V.H., Escalante, P. y Cervantes, F. 2021. Digitalización y Sistematización de las Colecciones Biológicas Nacionales del Instituto de Biología, UNAM. Universidad Nacional Autónoma de México. Instituto de Biología. Bases de datos SNIB CONABIO (vertebrados), proyecto KE002. Ciudad de México
Peromyscus melanocarpus	-96.4728126803985	17.5609926698443	1990	Sánchez Cordero V., Magallón S., Espinosa, H., Reynoso V.H., Escalante, P. y Cervantes, F. 2021. Digitalización y Sistematización de las Colecciones Biológicas Nacionales del Instituto de Biología, UNAM. Universidad Nacional Autónoma de México. Instituto de Biología. Bases de datos SNIB CONABIO (vertebrados), proyecto KE002. Ciudad de México
Peromyscus melanocarpus	-96.217222	17.607778	1990	Sánchez Cordero V., Magallón S., Espinosa, H., Reynoso V.H., Escalante, P. y Cervantes, F. 2021. Digitalización y Sistematización de las Colecciones Biológicas Nacionales del Instituto de Biología, UNAM. Universidad Nacional Autónoma de México. Instituto de Biología. Bases de datos SNIB CONABIO (vertebrados), proyecto KE002. Ciudad de México
Peromyscus melanocarpus	-96.655833	17.426667	1990	Vargas-Cuenca. J., Y. Hortelano-Mocanda y F. A. Cervantes. 2014. Actualización de la base de datos del estado de Morelos de la Colección Nacional de Mamíferos del Instituto de Biología, UNAM. Colección CNMA. Instituto de Biología. Universidad Nacional Autónoma de México. Bases de datos SNIB-CONABIO, proyectos JL003, HA023 y V043. México, D. F.
Peromyscus melanocarpus	-96.2	17.681667	1990	Sánchez Cordero V., Magallón S., Espinosa, H., Reynoso V.H., Escalante, P. y Cervantes, F. 2021. Digitalización y Sistematización de las Colecciones Biológicas Nacionales del Instituto de Biología, UNAM. Universidad Nacional Autónoma de México. Instituto de Biología. Bases de datos SNIB CONABIO (vertebrados), proyecto KE002. Ciudad de México
Peromyscus melanocarpus	-96.908333	18.058333	1990	López Vidal J.C., C. Elizalde Arellano, C. Y. Salas Rodríguez y C. Salazar Motolinía. 2019. Computarización de las colecciones de vertebrados terrestres de la Escuela Nacional de Ciencias Biológicas, IPN Fase 4. Instituto Politécnico Nacional. Escuela Nacional de Ciencias Biológicas. Bases de datos SNIB CONABIO_Mamíferos Proyectos No. KE005, CC002, BC004, Y013 y P020. Ciudad de México
Peromyscus melanocarpus	-96.503611	17.446389	1990	Vargas-Cuenca. J., Y. Hortelano-Mocanda y F. A. Cervantes. 2014. Actualización de la base de datos del estado de Morelos de la Colección Nacional de Mamíferos del Instituto de Biología, UNAM. Colección CNMA. Instituto de Biología. Universidad Nacional Autónoma de México. Bases de datos SNIB-CONABIO, proyectos JL003, HA023 y V043. México, D. F.
Peromyscus melanocarpus	-96.008889	17.140833	1990	Ramírez-Pulido J. 1999. Biodiversidad mastozoológica del Eje Volcánico Transversal. Unidad Iztapalapa. Universidad Autónoma Metropolitana. Bases de datos SNIB-CONABIO, proyecto J121. México, D. F.
Peromyscus melanocarpus	-96.025	17.241667	1990	Sánchez Cordero V., Magallón S., Espinosa, H., Reynoso V.H., Escalante, P. y Cervantes, F. 2021. Digitalización y Sistematización de las Colecciones Biológicas Nacionales del Instituto de Biología, UNAM. Universidad Nacional Autónoma de México. Instituto de Biología. Bases de datos SNIB CONABIO (vertebrados), proyecto KE002. Ciudad de México
Peromyscus melanocarpus	-96.005278	17.237222	1990	Sánchez Cordero V., Magallón S., Espinosa, H., Reynoso V.H., Escalante, P. y Cervantes, F. 2021. Digitalización y Sistematización de las Colecciones Biológicas Nacionales del Instituto de Biología, UNAM. Universidad Nacional Autónoma de México. Instituto de Biología. Bases de datos SNIB CONABIO (vertebrados), proyecto KE002. Ciudad de México
Peromyscus melanocarpus	-96.038889	17.147222	1990	Sánchez Cordero V., Magallón S., Espinosa, H., Reynoso V.H., Escalante, P. y Cervantes, F. 2021. Digitalización y Sistematización de las Colecciones Biológicas Nacionales del Instituto de Biología, UNAM. Universidad Nacional Autónoma de México. Instituto de Biología. Bases de datos SNIB CONABIO (vertebrados), proyecto KE002. Ciudad de México
Peromyscus melanocarpus	-96.057778	17.190833	1990	Sánchez Cordero V., Magallón S., Espinosa, H., Reynoso V.H., Escalante, P. y Cervantes, F. 2021. Digitalización y Sistematización de las Colecciones Biológicas Nacionales del Instituto de Biología, UNAM. Universidad Nacional Autónoma de México. Instituto de Biología. Bases de datos SNIB CONABIO (vertebrados), proyecto KE002. Ciudad de México
Peromyscus melanocarpus	-96.382076	17.606705	1991	Sánchez Cordero V., Magallón S., Espinosa, H., Reynoso V.H., Escalante, P. y Cervantes, F. 2021. Digitalización y Sistematización de las Colecciones Biológicas Nacionales del Instituto de Biología, UNAM. Universidad Nacional Autónoma de México. Instituto de Biología. Bases de datos SNIB CONABIO (vertebrados), proyecto KE002. Ciudad de México
Peromyscus melanocarpus	-96.398479	17.592582	1991	Sánchez Cordero V., Magallón S., Espinosa, H., Reynoso V.H., Escalante, P. y Cervantes, F. 2021. Digitalización y Sistematización de las Colecciones Biológicas Nacionales del Instituto de Biología, UNAM. Universidad Nacional Autónoma de México. Instituto de Biología. Bases de datos SNIB CONABIO (vertebrados), proyecto KE002. Ciudad de México
Peromyscus melanocarpus	-96.36917	17.62694	1991	Sánchez Cordero V., Magallón S., Espinosa, H., Reynoso V.H., Escalante, P. y Cervantes, F. 2021. Digitalización y Sistematización de las Colecciones Biológicas Nacionales del Instituto de Biología, UNAM. Universidad Nacional Autónoma de México. Instituto de Biología. Bases de datos SNIB CONABIO (vertebrados), proyecto KE002. Ciudad de México
Peromyscus melanocarpus	-96.025	17.141667	1991	Briones-Salas M. A. 2006. Incorporación de nuevos registros de mamíferos de la región Sierra Norte de Oaxaca. Unidad Oaxaca. Centro Interdisciplinario de Investigación para el Desarrollo Integral Regional. Instituto Politécnico Nacional. Bases de datos SNIB-CONABIO, proyectos BA009 y R104. México, D. F.
Peromyscus melanocarpus	-96.041389	17.193056	1991	Briones-Salas M. A. 2006. Incorporación de nuevos registros de mamíferos de la región Sierra Norte de Oaxaca. Unidad Oaxaca. Centro Interdisciplinario de Investigación para el Desarrollo Integral Regional. Instituto Politécnico Nacional. Bases de datos SNIB-CONABIO, proyectos BA009 y R104. México, D. F.
Peromyscus melanocarpus	-96.049444	17.168056	1992	Sánchez Cordero V., Magallón S., Espinosa, H., Reynoso V.H., Escalante, P. y Cervantes, F. 2021. Digitalización y Sistematización de las Colecciones Biológicas Nacionales del Instituto de Biología, UNAM. Universidad Nacional Autónoma de México. Instituto de Biología. Bases de datos SNIB CONABIO (vertebrados), proyecto KE002. Ciudad de México
Peromyscus melanocarpus	-96.025	17.125	1992	Sánchez Cordero V., Magallón S., Espinosa, H., Reynoso V.H., Escalante, P. y Cervantes, F. 2021. Digitalización y Sistematización de las Colecciones Biológicas Nacionales del Instituto de Biología, UNAM. Universidad Nacional Autónoma de México. Instituto de Biología. Bases de datos SNIB CONABIO (vertebrados), proyecto KE002. Ciudad de México
Peromyscus melanocarpus	-96.049444	17.181667	1993	Medrano L. y M. J. Vázquez-Cuevas. 2020. Apoyo a las colecciones biológicas de la Facultad de Ciencias de la UNAM: Fase 1. Facultad de Ciencias. Universidad Nacional Autónoma de México. Bases de datos SNIB-CONABIO (coleccion de mastozoología marina), proyecto LE002. Ciudad de México
Peromyscus melanocarpus	-96.758133	17.847056	1994	León P. L. y V. Z. A. Ávila. 2012. Actualización de la base de datos de la Colección de mamíferos del Museo de Zoología 'Alfonso L. Herrera'. Colección Maztozoológica MZFC. Facultad de Ciencias. Universidad Nacional Autónoma de México. Bases de datos SNIB-CONABIO, proyectos EC010, J123, M099, B002 y H160. México, D. F.
Peromyscus melanocarpus	-96.4475	17.555833	1995	Vargas-Cuenca. J., Y. Hortelano-Mocanda y F. A. Cervantes. 2014. Actualización de la base de datos del estado de Morelos de la Colección Nacional de Mamíferos del Instituto de Biología, UNAM. Colección CNMA. Instituto de Biología. Universidad Nacional Autónoma de México. Bases de datos SNIB-CONABIO, proyectos JL003, HA023 y V043. México, D. F.
Peromyscus melanocarpus	-96.998333	18.151667	1995	Sánchez Cordero V., Magallón S., Espinosa, H., Reynoso V.H., Escalante, P. y Cervantes, F. 2021. Digitalización y Sistematización de las Colecciones Biológicas Nacionales del Instituto de Biología, UNAM. Universidad Nacional Autónoma de México. Instituto de Biología. Bases de datos SNIB CONABIO (vertebrados), proyecto KE002. Ciudad de México
Peromyscus melanocarpus	-96.568889	17.446389	1995	Sánchez Cordero V., Magallón S., Espinosa, H., Reynoso V.H., Escalante, P. y Cervantes, F. 2021. Digitalización y Sistematización de las Colecciones Biológicas Nacionales del Instituto de Biología, UNAM. Universidad Nacional Autónoma de México. Instituto de Biología. Bases de datos SNIB CONABIO (vertebrados), proyecto KE002. Ciudad de México
Peromyscus melanocarpus	-96.436111	17.386111	1997	Sánchez Cordero V., Magallón S., Espinosa, H., Reynoso V.H., Escalante, P. y Cervantes, F. 2021. Digitalización y Sistematización de las Colecciones Biológicas Nacionales del Instituto de Biología, UNAM. Universidad Nacional Autónoma de México. Instituto de Biología. Bases de datos SNIB CONABIO (vertebrados), proyecto KE002. Ciudad de México
Peromyscus melanocarpus	-96.385556	17.515	1997	Sánchez Cordero V., Magallón S., Espinosa, H., Reynoso V.H., Escalante, P. y Cervantes, F. 2021. Digitalización y Sistematización de las Colecciones Biológicas Nacionales del Instituto de Biología, UNAM. Universidad Nacional Autónoma de México. Instituto de Biología. Bases de datos SNIB CONABIO (vertebrados), proyecto KE002. Ciudad de México
Peromyscus melanocarpus	-96.440278	17.334444	1997	Briones-Salas M. A. 2006. Incorporación de nuevos registros de mamíferos de la región Sierra Norte de Oaxaca. Unidad Oaxaca. Centro Interdisciplinario de Investigación para el Desarrollo Integral Regional. Instituto Politécnico Nacional. Bases de datos SNIB-CONABIO, proyectos BA009 y R104. México, D. F.
Peromyscus melanocarpus	-96.381667	17.556111	1997	Briones-Salas M. A. 2006. Incorporación de nuevos registros de mamíferos de la región Sierra Norte de Oaxaca. Unidad Oaxaca. Centro Interdisciplinario de Investigación para el Desarrollo Integral Regional. Instituto Politécnico Nacional. Bases de datos SNIB-CONABIO, proyectos BA009 y R104. México, D. F.
Peromyscus melanocarpus	-96.488889	17.39	1997	Briones-Salas M. A. 2006. Incorporación de nuevos registros de mamíferos de la región Sierra Norte de Oaxaca. Unidad Oaxaca. Centro Interdisciplinario de Investigación para el Desarrollo Integral Regional. Instituto Politécnico Nacional. Bases de datos SNIB-CONABIO, proyectos BA009 y R104. México, D. F.
Peromyscus melanocarpus	-96.341667	17.558333	1997	Briones-Salas M. A. 2006. Incorporación de nuevos registros de mamíferos de la región Sierra Norte de Oaxaca. Unidad Oaxaca. Centro Interdisciplinario de Investigación para el Desarrollo Integral Regional. Instituto Politécnico Nacional. Bases de datos SNIB-CONABIO, proyectos BA009 y R104. México, D. F.
Peromyscus melanocarpus	-96.348333	17.569722	1997	Briones-Salas M. A. 2006. Incorporación de nuevos registros de mamíferos de la región Sierra Norte de Oaxaca. Unidad Oaxaca. Centro Interdisciplinario de Investigación para el Desarrollo Integral Regional. Instituto Politécnico Nacional. Bases de datos SNIB-CONABIO, proyectos BA009 y R104. México, D. F.
Peromyscus melanocarpus	-96.208889	17.592778	1998	Briones-Salas M. A. 2006. Incorporación de nuevos registros de mamíferos de la región Sierra Norte de Oaxaca. Unidad Oaxaca. Centro Interdisciplinario de Investigación para el Desarrollo Integral Regional. Instituto Politécnico Nacional. Bases de datos SNIB-CONABIO, proyectos BA009 y R104. México, D. F.
Peromyscus melanocarpus	-96.208333	17.579444	1998	Briones-Salas M. A. 2006. Incorporación de nuevos registros de mamíferos de la región Sierra Norte de Oaxaca. Unidad Oaxaca. Centro Interdisciplinario de Investigación para el Desarrollo Integral Regional. Instituto Politécnico Nacional. Bases de datos SNIB-CONABIO, proyectos BA009 y R104. México, D. F.
Peromyscus melanocarpus	-96.496111	17.408333	1998	Briones-Salas M. A. 2006. Incorporación de nuevos registros de mamíferos de la región Sierra Norte de Oaxaca. Unidad Oaxaca. Centro Interdisciplinario de Investigación para el Desarrollo Integral Regional. Instituto Politécnico Nacional. Bases de datos SNIB-CONABIO, proyectos BA009 y R104. México, D. F.
Peromyscus melanocarpus	-96.265278	17.625	1998	Briones-Salas M. A. 2006. Incorporación de nuevos registros de mamíferos de la región Sierra Norte de Oaxaca. Unidad Oaxaca. Centro Interdisciplinario de Investigación para el Desarrollo Integral Regional. Instituto Politécnico Nacional. Bases de datos SNIB-CONABIO, proyectos BA009 y R104. México, D. F.
Peromyscus melanocarpus	-96.249722	17.352222	1999	Briones-Salas M. A. 2006. Incorporación de nuevos registros de mamíferos de la región Sierra Norte de Oaxaca. Unidad Oaxaca. Centro Interdisciplinario de Investigación para el Desarrollo Integral Regional. Instituto Politécnico Nacional. Bases de datos SNIB-CONABIO, proyectos BA009 y R104. México, D. F.
Peromyscus melanocarpus	-96.248333	17.361667	1999	Briones-Salas M. A. 2006. Incorporación de nuevos registros de mamíferos de la región Sierra Norte de Oaxaca. Unidad Oaxaca. Centro Interdisciplinario de Investigación para el Desarrollo Integral Regional. Instituto Politécnico Nacional. Bases de datos SNIB-CONABIO, proyectos BA009 y R104. México, D. F.
Peromyscus melanocarpus	-96.4275	17.605	1999	Briones-Salas M. A. 2006. Incorporación de nuevos registros de mamíferos de la región Sierra Norte de Oaxaca. Unidad Oaxaca. Centro Interdisciplinario de Investigación para el Desarrollo Integral Regional. Instituto Politécnico Nacional. Bases de datos SNIB-CONABIO, proyectos BA009 y R104. México, D. F.
Peromyscus melanocarpus	-96.495556	17.588333	1999	Briones-Salas M. A. 2006. Incorporación de nuevos registros de mamíferos de la región Sierra Norte de Oaxaca. Unidad Oaxaca. Centro Interdisciplinario de Investigación para el Desarrollo Integral Regional. Instituto Politécnico Nacional. Bases de datos SNIB-CONABIO, proyectos BA009 y R104. México, D. F.
Peromyscus melanocarpus	-96.548333	17.573611	1999	Briones-Salas M. A. 2006. Incorporación de nuevos registros de mamíferos de la región Sierra Norte de Oaxaca. Unidad Oaxaca. Centro Interdisciplinario de Investigación para el Desarrollo Integral Regional. Instituto Politécnico Nacional. Bases de datos SNIB-CONABIO, proyectos BA009 y R104. México, D. F.
Peromyscus melanocarpus	-96.363611	17.374722	1999	Briones-Salas M. A. 2006. Incorporación de nuevos registros de mamíferos de la región Sierra Norte de Oaxaca. Unidad Oaxaca. Centro Interdisciplinario de Investigación para el Desarrollo Integral Regional. Instituto Politécnico Nacional. Bases de datos SNIB-CONABIO, proyectos BA009 y R104. México, D. F.
Peromyscus melanocarpus	-96.067778	17.221389	1999	Briones-Salas M. A. 2006. Incorporación de nuevos registros de mamíferos de la región Sierra Norte de Oaxaca. Unidad Oaxaca. Centro Interdisciplinario de Investigación para el Desarrollo Integral Regional. Instituto Politécnico Nacional. Bases de datos SNIB-CONABIO, proyectos BA009 y R104. México, D. F.
Peromyscus melanocarpus	-96.0166896923306	17.1590684406644	2000	González-Cózatl F. 2012. Computarización de la colección de mamíferos del Centro de Educación Ambiental e Investigación Sierra de Huautla (CEAMISH) de la Universidad Autónoma del Estado de Morelos (UAEM). Colección CMC. Centro de Investigación en Biodiversidad y Conservación. Universidad Autónoma del Estado de Morelos. Bases de datos SNIB-CONABIO, proyecto HC022. México, D. F.
Peromyscus melanocarpus	-96.0125226312606	17.1715678437979	2000	González-Cózatl F. 2012. Computarización de la colección de mamíferos del Centro de Educación Ambiental e Investigación Sierra de Huautla (CEAMISH) de la Universidad Autónoma del Estado de Morelos (UAEM). Colección CMC. Centro de Investigación en Biodiversidad y Conservación. Universidad Autónoma del Estado de Morelos. Bases de datos SNIB-CONABIO, proyecto HC022. México, D. F.
Peromyscus melanocarpus	-96.5114246698653	17.5862693392669	2000	González-Cózatl F. 2012. Computarización de la colección de mamíferos del Centro de Educación Ambiental e Investigación Sierra de Huautla (CEAMISH) de la Universidad Autónoma del Estado de Morelos (UAEM). Colección CMC. Centro de Investigación en Biodiversidad y Conservación. Universidad Autónoma del Estado de Morelos. Bases de datos SNIB-CONABIO, proyecto HC022. México, D. F.
Peromyscus melanocarpus	-96.800306	17.810417	2005	Ramírez Pulido J. 2007. Diversidad de los mamíferos de la Reserva de la biósfera Tehuacán-Cuicatlán, Puebla-Oaxaca, México. Unidad Iztapalapa. Universidad Autónoma Metropolitana. Bases de datos SNIB-CONABIO, proyecto BK022. México, D. F.
Peromyscus melanocarpus	-96.80964364574	17.887714962063	2005	Ramírez Pulido J. 2007. Diversidad de los mamíferos de la Reserva de la biósfera Tehuacán-Cuicatlán, Puebla-Oaxaca, México. Unidad Iztapalapa. Universidad Autónoma Metropolitana. Bases de datos SNIB-CONABIO, proyecto BK022. México, D. F.
Peromyscus melanocarpus	-97.014611	18.179417	2005	Ramírez Pulido J. 2007. Diversidad de los mamíferos de la Reserva de la biósfera Tehuacán-Cuicatlán, Puebla-Oaxaca, México. Unidad Iztapalapa. Universidad Autónoma Metropolitana. Bases de datos SNIB-CONABIO, proyecto BK022. México, D. F.
Peromyscus melanocarpus	-96.800333	17.78775	2005	Ramírez Pulido J. 2007. Diversidad de los mamíferos de la Reserva de la biósfera Tehuacán-Cuicatlán, Puebla-Oaxaca, México. Unidad Iztapalapa. Universidad Autónoma Metropolitana. Bases de datos SNIB-CONABIO, proyecto BK022. México, D. F.
