# Supplementary material for: A retrospective approach for evaluating ecological niche modeling transferability over time: the case of Mexican endemic rodents
Source: PeerJ. 2024 Nov 29;12:e18414. doi: 10.7717/peerj.18414 (PMC11610470; doi:10.7717/peerj.18414)
Supplement: Supplemental Information 3 — Georeferenced occurrences of Mexican endemic small mammals used to build niche modes [file peerj-12-18414-s003.zip › Species ccurrence files/Oryzomys albiventer.csv]

specie	x	y	year	source
Oryzomys albiventer	-101.202222	17.472778	1976	Global Biodiversity Information Facility [GBIF] (2018) GBIF occurrence download Mammalia. https://www.gbif.org/dataset/7f56df30-f762-11e1-a439-00145eb45e9a: IB-UNAM: 27595
Oryzomys albiventer	-101.639167	17.672222	1985	Global Biodiversity Information Facility [GBIF] (2018) GBIF occurrence download Mammalia. https://www.gbif.org/dataset/7f56df30-f762-11e1-a439-00145eb45e9a: IB-UNAM: 3918
Oryzomys albiventer	-102.108056	17.976389	1991	Global Biodiversity Information Facility [GBIF] (2018) GBIF occurrence download Mammalia. https://www.gbif.org/dataset/7f56df30-f762-11e1-a439-00145eb45e9a: ENCB-IPN: 36046
Oryzomys albiventer	-102.09	17.983333	1991	Global Biodiversity Information Facility [GBIF] (2018) GBIF occurrence download Mammalia. https://www.gbif.org/dataset/7f56df30-f762-11e1-a439-00145eb45e9a: ENCB-IPN: 35664
Oryzomys albiventer	-102.1225	17.985833	1991	Global Biodiversity Information Facility [GBIF] (2018) GBIF occurrence download Mammalia. https://www.gbif.org/dataset/7f56df30-f762-11e1-a439-00145eb45e9a: ENCB-IPN: 35681
Oryzomys albiventer	-102.073056	17.986389	1991	Global Biodiversity Information Facility [GBIF] (2018) GBIF occurrence download Mammalia. https://www.gbif.org/dataset/7f56df30-f762-11e1-a439-00145eb45e9a: ENCB-IPN: 35663
Oryzomys albiventer	-102.028056	17.986389	1991	Global Biodiversity Information Facility [GBIF] (2018) GBIF occurrence download Mammalia. https://www.gbif.org/dataset/7f56df30-f762-11e1-a439-00145eb45e9a: ENCB-IPN: 35669
Oryzomys albiventer	-102.033056	18.011389	1991	Global Biodiversity Information Facility [GBIF] (2018) GBIF occurrence download Mammalia. https://www.gbif.org/dataset/7f56df30-f762-11e1-a439-00145eb45e9a: ENCB-IPN: 36041
Oryzomys albiventer	-102.095833	18.016389	1985	Global Biodiversity Information Facility [GBIF] (2018) GBIF occurrence download Mammalia. https://www.gbif.org/dataset/7f56df30-f762-11e1-a439-00145eb45e9a: ASNHC:Mamm:4196
Oryzomys albiventer	-102.472965	18.018124	1985	Global Biodiversity Information Facility [GBIF] (2018) GBIF occurrence download Mammalia. https://www.gbif.org/dataset/7f56df30-f762-11e1-a439-00145eb45e9a: IB-UNAM: 33052
Oryzomys albiventer	-102.378014	18.018161	1985	Global Biodiversity Information Facility [GBIF] (2018) GBIF occurrence download Mammalia. https://www.gbif.org/dataset/7f56df30-f762-11e1-a439-00145eb45e9a: ASNHC:Mamm:4195
Oryzomys albiventer	-102.202186	18.019015	1976	Global Biodiversity Information Facility [GBIF] (2018) GBIF occurrence download Mammalia. https://www.gbif.org/dataset/7f56df30-f762-11e1-a439-00145eb45e9a: IB-UNAM: 27594
Oryzomys albiventer	-102.060833	18.036389	1991	Global Biodiversity Information Facility [GBIF] (2018) GBIF occurrence download Mammalia. https://www.gbif.org/dataset/7f56df30-f762-11e1-a439-00145eb45e9a: IB-UNAM: 36023
Oryzomys albiventer	-102.556667	18.039167	1979	Horv�th A. 2008. Mam�feros de los Parques Nacionales Lagunas de Montebello y Palenque, Chiapas. Unidad San Crist�bal de las Casas. El Colegio de la Frontera Sur. Bases de datos SNIB-CONABIO, proyecto BK047. M�xico, D. F.
Oryzomys albiventer	-102.395556	18.093028	2009	Le�n P. L. y V. Z. A. �vila. 2012. Actualizaci�n de la base de datos de la Colecci�n de mam�feros del Museo de Zoolog�a 'Alfonso L. Herrera'. Colecci�n Maztozool�gica MZFC. Facultad de Ciencias. Universidad Nacional Aut�noma de M�xico. Bases de datos SNIB-CONABIO, proyectos EC010, J123, M099, B002 y H160. M�xico, D. F.
Oryzomys albiventer	-102.310111	18.1775	2009	Le�n P. L. y V. Z. A. �vila. 2012. Actualizaci�n de la base de datos de la Colecci�n de mam�feros del Museo de Zoolog�a 'Alfonso L. Herrera'. Colecci�n Maztozool�gica MZFC. Facultad de Ciencias. Universidad Nacional Aut�noma de M�xico. Bases de datos SNIB-CONABIO, proyectos EC010, J123, M099, B002 y H160. M�xico, D. F.
Oryzomys albiventer	-103.736389	18.683056	1962	Global Biodiversity Information Facility [GBIF] (2018) GBIF occurrence download Mammalia. https://www.gbif.org/dataset/7f56df30-f762-11e1-a439-00145eb45e9a: IB-UNAM: 6069
Oryzomys albiventer	-103.766667	18.713885	1959	Mertz W (2022). LACM Vertebrate Collection. Version 18.11. Natural History Museum of Los Angeles County. Occurrence dataset https://doi.org/10.15468/77rmwd accessed via GBIF.org on 2022-07-07.
Oryzomys albiventer	-103.7188183	18.71446171	1959	Bucci M (2016). UAZ Mammals. Version 5.1. University of Arizona Museum of Natural History. Occurrence dataset https://doi.org/10.15468/2swesj accessed via GBIF.org on 2022-07-07.
Oryzomys albiventer	-103.2305303	18.79730142	2006	Gonz�lez-C�zatl F. 2012. Computarizaci�n de la colecci�n de mam�feros del Centro de Educaci�n Ambiental e Investigaci�n Sierra de Huautla (CEAMISH) de la Universidad Aut�noma del Estado de Morelos (UAEM). Colecci�n CMC. Centro de Investigaci�n en Biodiversidad y Conservaci�n. Universidad Aut�noma del Estado de Morelos. Bases de datos SNIB-CONABIO, proyecto HC022. M�xico, D. F.
Oryzomys albiventer	-103.898833	18.8135	1999	Global Biodiversity Information Facility [GBIF] (2018) GBIF occurrence download Mammalia. https://www.gbif.org/dataset/7f56df30-f762-11e1-a439-00145eb45e9a: OMNH: 29498
Oryzomys albiventer	-103.89741	18.826878	1999	Global Biodiversity Information Facility [GBIF] (2018) GBIF occurrence download Mammalia. https://www.gbif.org/dataset/7f56df30-f762-11e1-a439-00145eb45e9a: OMNH: 29499
Oryzomys albiventer	-103.8915	18.836333	1986	L�pez Vidal J.C., C. Elizalde Arellano, C. Y. Salas Rodr�guez y C. Salazar Motolin�a. 2019. Computarizaci�n de las colecciones de vertebrados terrestres de la Escuela Nacional de Ciencias Biol�gicas, IPN Fase 4. Instituto Polit�cnico Nacional. Escuela Nacional de Ciencias Biol�gicas. Bases de datos SNIB CONABIO_Mam�feros Proyectos No. KE005, CC002, BC004, Y013 y P020. Ciudad de M�xico
Oryzomys albiventer	-103.64535	18.891667	1997	Global Biodiversity Information Facility [GBIF] (2018) GBIF occurrence download Mammalia. https://www.gbif.org/dataset/7f56df30-f762-11e1-a439-00145eb45e9a: OMNH: 29394
Oryzomys albiventer	-103.830667	18.902167	1985	Global Biodiversity Information Facility [GBIF] (2018) GBIF occurrence download Mammalia. https://www.gbif.org/dataset/7f56df30-f762-11e1-a439-00145eb45e9a: CMNH: 2438070
Oryzomys albiventer	-103.8744	18.9083	1985	L�pez Vidal J.C., C. Elizalde Arellano, C. Y. Salas Rodr�guez y C. Salazar Motolin�a. 2019. Computarizaci�n de las colecciones de vertebrados terrestres de la Escuela Nacional de Ciencias Biol�gicas, IPN Fase 4. Instituto Polit�cnico Nacional. Escuela Nacional de Ciencias Biol�gicas. Bases de datos SNIB CONABIO_Mam�feros Proyectos No. KE005, CC002, BC004, Y013 y P020. Ciudad de M�xico
Oryzomys albiventer	-103.8746126	18.9089269	1969	L�pez Vidal J.C., C. Elizalde Arellano, C. Y. Salas Rodr�guez y C. Salazar Motolin�a. 2019. Computarizaci�n de las colecciones de vertebrados terrestres de la Escuela Nacional de Ciencias Biol�gicas, IPN Fase 4. Instituto Polit�cnico Nacional. Escuela Nacional de Ciencias Biol�gicas. Bases de datos SNIB CONABIO_Mam�feros Proyectos No. KE005, CC002, BC004, Y013 y P020. Ciudad de M�xico
Oryzomys albiventer	-104.022066	18.917699	1977	Global Biodiversity Information Facility [GBIF] (2018) GBIF occurrence download Mammalia. https://www.gbif.org/dataset/7f56df30-f762-11e1-a439-00145eb45e9a: OMNH: 30829
Oryzomys albiventer	-102.1147388	18.92458211	2005	Gonz�lez-C�zatl F. 2012. Computarizaci�n de la colecci�n de mam�feros del Centro de Educaci�n Ambiental e Investigaci�n Sierra de Huautla (CEAMISH) de la Universidad Aut�noma del Estado de Morelos (UAEM). Colecci�n CMC. Centro de Investigaci�n en Biodiversidad y Conservaci�n. Universidad Aut�noma del Estado de Morelos. Bases de datos SNIB-CONABIO, proyecto HC022. M�xico, D. F.
Oryzomys albiventer	-104.007415	18.942148	1985	Krejsa D (2022). Angelo State Natural History Collections (ASNHC) Mammal specimens (Arctos). Version 1.31. Angelo State Natural History Collections (ASNHC). Occurrence dataset https://doi.org/10.15468/vbfxbd accessed via GBIF.org on 2022-07-07.
Oryzomys albiventer	-104.010289	18.951999	1985	Krejsa D (2022). Angelo State Natural History Collections (ASNHC) Mammal specimens (Arctos). Version 1.31. Angelo State Natural History Collections (ASNHC). Occurrence dataset https://doi.org/10.15468/vbfxbd accessed via GBIF.org on 2022-07-07.
Oryzomys albiventer	-103.493806	18.96533752	1969	Mertz W (2022). LACM Vertebrate Collection. Version 18.11. Natural History Museum of Los Angeles County. Occurrence dataset https://doi.org/10.15468/77rmwd accessed via GBIF.org on 2022-07-07.
Oryzomys albiventer	-103.846422	18.981359	1985	Krejsa D (2022). Angelo State Natural History Collections (ASNHC) Mammal specimens (Arctos). Version 1.31. Angelo State Natural History Collections (ASNHC). Occurrence dataset https://doi.org/10.15468/vbfxbd accessed via GBIF.org on 2022-07-07.
Oryzomys albiventer	-103.3788116	19.0415663	1967	Bentley A, Eifler M (2022). KUBI Mammalogy Collection. Version 26.57. University of Kansas Biodiversity Institute. Occurrence dataset https://doi.org/10.15468/a3woj7 accessed via GBIF.org on 2022-07-07.
Oryzomys albiventer	-104.3156	19.0517	1985	L�pez Vidal J.C., C. Elizalde Arellano, C. Y. Salas Rodr�guez y C. Salazar Motolin�a. 2019. Computarizaci�n de las colecciones de vertebrados terrestres de la Escuela Nacional de Ciencias Biol�gicas, IPN Fase 4. Instituto Polit�cnico Nacional. Escuela Nacional de Ciencias Biol�gicas. Bases de datos SNIB CONABIO_Mam�feros Proyectos No. KE005, CC002, BC004, Y013 y P020. Ciudad de M�xico
Oryzomys albiventer	-104.0879232	19.07511426	1972	Abraczinskas L (2016). MSU Mammalogy, Ornithology and Vertebrate Paleontology Collections. Version 8.1. Michigan State University Museum. Occurrence dataset https://doi.org/10.15468/xypr72 accessed via GBIF.org on 2022-07-07.
Oryzomys albiventer	-103.8333	19.0833	1958	Mertz W (2022). LACM Vertebrate Collection. Version 18.11. Natural History Museum of Los Angeles County. Occurrence dataset https://doi.org/10.15468/77rmwd accessed via GBIF.org on 2022-07-07.
Oryzomys albiventer	-104.283333	19.084724	1964	Bucci M (2016). UAZ Mammals. Version 5.1. University of Arizona Museum of Natural History. Occurrence dataset https://doi.org/10.15468/2swesj accessed via GBIF.org on 2022-07-07.
Oryzomys albiventer	-104.463517	19.125233	2000	Global Biodiversity Information Facility [GBIF] (2018) GBIF occurrence download Mammalia. https://www.gbif.org/dataset/7f56df30-f762-11e1-a439-00145eb45e9a: OMNH: 29321
Oryzomys albiventer	-104.479733	19.1265	2003	Global Biodiversity Information Facility [GBIF] (2018) GBIF occurrence download Mammalia. https://www.gbif.org/dataset/7f56df30-f762-11e1-a439-00145eb45e9a: OMNH: 30338
Oryzomys albiventer	-104.49525	19.126683	2003	Global Biodiversity Information Facility [GBIF] (2018) GBIF occurrence download Mammalia. https://www.gbif.org/dataset/7f56df30-f762-11e1-a439-00145eb45e9a: OMNH: 30339
Oryzomys albiventer	-104.515406	19.1331	1976	Global Biodiversity Information Facility [GBIF] (2018) GBIF occurrence download Mammalia. https://www.gbif.org/dataset/7f56df30-f762-11e1-a439-00145eb45e9a: OMNH: 30860
Oryzomys albiventer	-103.882873	19.134743	1962	Rentail N. P. 2004. UAZ Vertebrates collections at the University of Arizona, database of Mexican specimens. The University of Arizona. Bases de datos SNIB-CONABIO. M�xico, D. F.
Oryzomys albiventer	-104.499283	19.135	2003	Global Biodiversity Information Facility [GBIF] (2018) GBIF occurrence download Mammalia. https://www.gbif.org/dataset/7f56df30-f762-11e1-a439-00145eb45e9a: OMNH: 30312
Oryzomys albiventer	-104.516867	19.139133	2003	Global Biodiversity Information Facility [GBIF] (2018) GBIF occurrence download Mammalia. https://www.gbif.org/dataset/7f56df30-f762-11e1-a439-00145eb45e9a: OMNH: 30377
Oryzomys albiventer	-104.529567	19.13915	2003	Global Biodiversity Information Facility [GBIF] (2018) GBIF occurrence download Mammalia. https://www.gbif.org/dataset/7f56df30-f762-11e1-a439-00145eb45e9a: OMNH: 30379
Oryzomys albiventer	-103.88175	19.149333	2000	Global Biodiversity Information Facility [GBIF] (2018) GBIF occurrence download Mammalia. https://www.gbif.org/dataset/7f56df30-f762-11e1-a439-00145eb45e9a: OMNH: 29512
Oryzomys albiventer	-103.917817	19.16445	2000	Global Biodiversity Information Facility [GBIF] (2018) GBIF occurrence download Mammalia. https://www.gbif.org/dataset/7f56df30-f762-11e1-a439-00145eb45e9a: OMNH: 29553
Oryzomys albiventer	-103.93083	19.16667	1961	Conroy C (2022). MVZ Mammal Collection (Arctos). Version 35.62. Museum of Vertebrate Zoology. Occurrence dataset https://doi.org/10.15468/uwudf9 accessed via GBIF.org on 2022-07-07.
Oryzomys albiventer	-104.647583	19.17275	1989	European Bioinformatics Institute (EMBL-EBI), GBIF Helpdesk (2022). INSDC Sequences. Version 1.8. European Nucleotide Archive (EMBL-EBI). Occurrence dataset https://doi.org/10.15468/sbmztx accessed via GBIF.org on 2022-07-07.
Oryzomys albiventer	-103.911667	19.181167	2000	Global Biodiversity Information Facility [GBIF] (2018) GBIF occurrence download Mammalia. https://www.gbif.org/dataset/7f56df30-f762-11e1-a439-00145eb45e9a: OMNH: 29554
Oryzomys albiventer	-104.108333	19.191383	2001	Global Biodiversity Information Facility [GBIF] (2018) GBIF occurrence download Mammalia. https://www.gbif.org/dataset/7f56df30-f762-11e1-a439-00145eb45e9a: OMNH: 6303
Oryzomys albiventer	-103.758887	19.200392	1962	Bucci M (2016). UAZ Mammals. Version 5.1. University of Arizona Museum of Natural History. Occurrence dataset https://doi.org/10.15468/2swesj accessed via GBIF.org on 2022-07-07.
Oryzomys albiventer	-104.367778	19.201389	1999	Global Biodiversity Information Facility [GBIF] (2018) GBIF occurrence download Mammalia. https://www.gbif.org/dataset/7f56df30-f762-11e1-a439-00145eb45e9a: OMNH: 29474
Oryzomys albiventer	-104.244579	19.202845	1985	Krejsa D (2022). Angelo State Natural History Collections (ASNHC) Mammal specimens (Arctos). Version 1.31. Angelo State Natural History Collections (ASNHC). Occurrence dataset https://doi.org/10.15468/vbfxbd accessed via GBIF.org on 2022-07-07.
Oryzomys albiventer	-104.682778	19.204167	1973	Global Biodiversity Information Facility [GBIF] (2018) GBIF occurrence download Mammalia. https://www.gbif.org/dataset/7f56df30-f762-11e1-a439-00145eb45e9a: CONABIO: 2438072
Oryzomys albiventer	-104.3655	19.212167	1999	Global Biodiversity Information Facility [GBIF] (2018) GBIF occurrence download Mammalia. https://www.gbif.org/dataset/7f56df30-f762-11e1-a439-00145eb45e9a: OMNH: 29464
Oryzomys albiventer	-104.530833	19.212667	1999	Global Biodiversity Information Facility [GBIF] (2018) GBIF occurrence download Mammalia. https://www.gbif.org/dataset/7f56df30-f762-11e1-a439-00145eb45e9a: OMNH: 29501
Oryzomys albiventer	-103.528235	19.213494	1985	Krejsa D (2022). Angelo State Natural History Collections (ASNHC) Mammal specimens (Arctos). Version 1.31. Angelo State Natural History Collections (ASNHC). Occurrence dataset https://doi.org/10.15468/vbfxbd accessed via GBIF.org on 2022-07-07.
Oryzomys albiventer	-104.682778	19.218611	1964	Bentley A, Eifler M (2022). KUBI Mammalogy Collection. Version 26.57. University of Kansas Biodiversity Institute. Occurrence dataset https://doi.org/10.15468/a3woj7 accessed via GBIF.org on 2022-07-07.
Oryzomys albiventer	-104.373333	19.224167	1999	Global Biodiversity Information Facility [GBIF] (2018) GBIF occurrence download Mammalia. https://www.gbif.org/dataset/7f56df30-f762-11e1-a439-00145eb45e9a: OMNH: 29448
Oryzomys albiventer	-104.700833	19.225	1965	Global Biodiversity Information Facility [GBIF] (2018) GBIF occurrence download Mammalia. https://www.gbif.org/dataset/7f56df30-f762-11e1-a439-00145eb45e9a: OMNH: 6310
Oryzomys albiventer	-104.391111	19.228611	1999	Global Biodiversity Information Facility [GBIF] (2018) GBIF occurrence download Mammalia. https://www.gbif.org/dataset/7f56df30-f762-11e1-a439-00145eb45e9a: OMNH: 29418
Oryzomys albiventer	-104.398889	19.232778	1999	Global Biodiversity Information Facility [GBIF] (2018) GBIF occurrence download Mammalia. https://www.gbif.org/dataset/7f56df30-f762-11e1-a439-00145eb45e9a: OMNH: 29410
Oryzomys albiventer	-104.408889	19.234167	1999	Global Biodiversity Information Facility [GBIF] (2018) GBIF occurrence download Mammalia. https://www.gbif.org/dataset/7f56df30-f762-11e1-a439-00145eb45e9a: OMNH: 29438
Oryzomys albiventer	-103.378611	19.251944	1967	Bentley A, Eifler M (2022). KUBI Mammalogy Collection. Version 26.57. University of Kansas Biodiversity Institute. Occurrence dataset https://doi.org/10.15468/a3woj7 accessed via GBIF.org on 2022-07-07.
Oryzomys albiventer	-104.4251	19.262167	1999	Global Biodiversity Information Facility [GBIF] (2018) GBIF occurrence download Mammalia. https://www.gbif.org/dataset/7f56df30-f762-11e1-a439-00145eb45e9a: OMNH: 29473
Oryzomys albiventer	-104.19076	19.283153	1985	Krejsa D (2022). Angelo State Natural History Collections (ASNHC) Mammal specimens (Arctos). Version 1.31. Angelo State Natural History Collections (ASNHC). Occurrence dataset https://doi.org/10.15468/vbfxbd accessed via GBIF.org on 2022-07-07.
Oryzomys albiventer	-104.873889	19.283611	2000	Global Biodiversity Information Facility [GBIF] (2018) GBIF occurrence download Mammalia. https://www.gbif.org/dataset/7f56df30-f762-11e1-a439-00145eb45e9a: IB-UNAM:41026
Oryzomys albiventer	-104.79	19.300278	1981	Le�n P. L. y V. Z. A. �vila. 2012. Actualizaci�n de la base de datos de la Colecci�n de mam�feros del Museo de Zoolog�a 'Alfonso L. Herrera'. Colecci�n Maztozool�gica MZFC. Facultad de Ciencias. Universidad Nacional Aut�noma de M�xico. Bases de datos SNIB-CONABIO, proyectos EC010, J123, M099, B002 y H160. M�xico, D. F.
Oryzomys albiventer	-104.211733	19.302331	1985	Global Biodiversity Information Facility [GBIF] (2018) GBIF occurrence download Mammalia. https://www.gbif.org/dataset/7f56df30-f762-11e1-a439-00145eb45e9a: IB-UNAM:33049
Oryzomys albiventer	-103.640759	19.305679	1976	Global Biodiversity Information Facility [GBIF] (2018) GBIF occurrence download Mammalia. https://www.gbif.org/dataset/7f56df30-f762-11e1-a439-00145eb45e9a: OMNH: 8881
Oryzomys albiventer	-103.9343856	19.3158874	1969	Mertz W (2022). LACM Vertebrate Collection. Version 18.11. Natural History Museum of Los Angeles County. Occurrence dataset https://doi.org/10.15468/77rmwd accessed via GBIF.org on 2022-07-07.
Oryzomys albiventer	-104.812288	19.327491	1984	Le�n P. L. y V. Z. A. �vila. 2012. Actualizaci�n de la base de datos de la Colecci�n de mam�feros del Museo de Zoolog�a 'Alfonso L. Herrera'. Colecci�n Maztozool�gica MZFC. Facultad de Ciencias. Universidad Nacional Aut�noma de M�xico. Bases de datos SNIB-CONABIO, proyectos EC010, J123, M099, B002 y H160. M�xico, D. F.
Oryzomys albiventer	-103.522667	19.327833	2000	Global Biodiversity Information Facility [GBIF] (2018) GBIF occurrence download Mammalia. https://www.gbif.org/dataset/7f56df30-f762-11e1-a439-00145eb45e9a: OMNH: 29557
Oryzomys albiventer	-103.6718	19.33684	1985	Global Biodiversity Information Facility [GBIF] (2018) GBIF occurrence download Mammalia. https://www.gbif.org/dataset/7f56df30-f762-11e1-a439-00145eb45e9a: IB-UNAM: 33048
Oryzomys albiventer	-103.667063	19.349639	1985	Krejsa D (2022). Angelo State Natural History Collections (ASNHC) Mammal specimens (Arctos). Version 1.31. Angelo State Natural History Collections (ASNHC). Occurrence dataset https://doi.org/10.15468/vbfxbd accessed via GBIF.org on 2022-07-07.
Oryzomys albiventer	-103.532387	19.352213	2001	Global Biodiversity Information Facility [GBIF] (2018) GBIF occurrence download Mammalia. https://www.gbif.org/dataset/7f56df30-f762-11e1-a439-00145eb45e9a: OMNH: 29583
Oryzomys albiventer	-104.7093	19.36158	1992	Global Biodiversity Information Facility [GBIF] (2018) GBIF occurrence download Mammalia. https://www.gbif.org/dataset/7f56df30-f762-11e1-a439-00145eb45e9a: IB-UNAM: 34929
Oryzomys albiventer	-104.968333	19.385	1973	Global Biodiversity Information Facility [GBIF] (2018) GBIF occurrence download Mammalia. https://www.gbif.org/dataset/7f56df30-f762-11e1-a439-00145eb45e9a: IB-UNAM: 14423
Oryzomys albiventer	-104.0507786	19.38671365	1969	Mertz W (2022). LACM Vertebrate Collection. Version 18.11. Natural History Museum of Los Angeles County. Occurrence dataset https://doi.org/10.15468/77rmwd accessed via GBIF.org on 2022-07-07.
Oryzomys albiventer	-103.651872	19.3875	1985	Krejsa D (2022). Angelo State Natural History Collections (ASNHC) Mammal specimens (Arctos). Version 1.31. Angelo State Natural History Collections (ASNHC). Occurrence dataset https://doi.org/10.15468/vbfxbd accessed via GBIF.org on 2022-07-07.
Oryzomys albiventer	-105.023056	19.388333	1994	L�pez Vidal J.C., C. Elizalde Arellano, C. Y. Salas Rodr�guez y C. Salazar Motolin�a. 2019. Computarizaci�n de las colecciones de vertebrados terrestres de la Escuela Nacional de Ciencias Biol�gicas, IPN Fase 4. Instituto Polit�cnico Nacional. Escuela Nacional de Ciencias Biol�gicas. Bases de datos SNIB CONABIO_Mam�feros Proyectos No. KE005, CC002, BC004, Y013 y P020. Ciudad de M�xico
Oryzomys albiventer	-105.010556	19.388889	1994	L�pez Vidal J.C., C. Elizalde Arellano, C. Y. Salas Rodr�guez y C. Salazar Motolin�a. 2019. Computarizaci�n de las colecciones de vertebrados terrestres de la Escuela Nacional de Ciencias Biol�gicas, IPN Fase 4. Instituto Polit�cnico Nacional. Escuela Nacional de Ciencias Biol�gicas. Bases de datos SNIB CONABIO_Mam�feros Proyectos No. KE005, CC002, BC004, Y013 y P020. Ciudad de M�xico
Oryzomys albiventer	-104.700555	19.396389	1985	Krejsa D (2022). Angelo State Natural History Collections (ASNHC) Mammal specimens (Arctos). Version 1.31. Angelo State Natural History Collections (ASNHC). Occurrence dataset https://doi.org/10.15468/vbfxbd accessed via GBIF.org on 2022-07-07.
Oryzomys albiventer	-103.64872	19.398376	1985	Krejsa D (2022). Angelo State Natural History Collections (ASNHC) Mammal specimens (Arctos). Version 1.31. Angelo State Natural History Collections (ASNHC). Occurrence dataset https://doi.org/10.15468/vbfxbd accessed via GBIF.org on 2022-07-07.
Oryzomys albiventer	-104.98	19.4	1983	Global Biodiversity Information Facility [GBIF] (2018) GBIF occurrence download Mammalia. https://www.gbif.org/dataset/7f56df30-f762-11e1-a439-00145eb45e9a: IB-UNAM: 41
Oryzomys albiventer	-105.016389	19.400278	1994	L�pez Vidal J.C., C. Elizalde Arellano, C. Y. Salas Rodr�guez y C. Salazar Motolin�a. 2019. Computarizaci�n de las colecciones de vertebrados terrestres de la Escuela Nacional de Ciencias Biol�gicas, IPN Fase 4. Instituto Polit�cnico Nacional. Escuela Nacional de Ciencias Biol�gicas. Bases de datos SNIB CONABIO_Mam�feros Proyectos No. KE005, CC002, BC004, Y013 y P020. Ciudad de M�xico
Oryzomys albiventer	-105.0218544	19.475819	1973	Abraczinskas L (2016). MSU Mammalogy, Ornithology and Vertebrate Paleontology Collections. Version 8.1. Michigan State University Museum. Occurrence dataset https://doi.org/10.15468/xypr72 accessed via GBIF.org on 2022-07-07.
Oryzomys albiventer	-105.073055	19.481389	1985	Global Biodiversity Information Facility [GBIF] (2018) GBIF occurrence download Mammalia. https://www.gbif.org/dataset/7f56df30-f762-11e1-a439-00145eb45e9a: IB-UNAM: 27790
Oryzomys albiventer	-105.034691	19.4883	1982	Garner H (2016). TTU Mammals Collection. Version 9.1. Museum of Texas Tech University (TTU). Occurrence dataset https://doi.org/10.15468/yocqyp accessed via GBIF.org on 2022-07-07.
Oryzomys albiventer	-105.0325	19.488333	1974	Abraczinskas L (2016). MSU Mammalogy, Ornithology and Vertebrate Paleontology Collections. Version 8.1. Michigan State University Museum. Occurrence dataset https://doi.org/10.15468/xypr72 accessed via GBIF.org on 2022-07-07.
Oryzomys albiventer	-105.073055	19.490278	1982	Global Biodiversity Information Facility [GBIF] (2018) GBIF occurrence download Mammalia. https://www.gbif.org/dataset/7f56df30-f762-11e1-a439-00145eb45e9a: TTU: 45118
Oryzomys albiventer	-105.0457	19.492865	1985	Garner H (2016). TTU Mammals Collection. Version 9.1. Museum of Texas Tech University (TTU). Occurrence dataset https://doi.org/10.15468/yocqyp accessed via GBIF.org on 2022-07-07.
Oryzomys albiventer	-105.039167	19.494722	1985	Global Biodiversity Information Facility [GBIF] (2018) GBIF occurrence download Mammalia. https://www.gbif.org/dataset/7f56df30-f762-11e1-a439-00145eb45e9a: IB-UNAM: 27790
Oryzomys albiventer	-105.0064581	19.49957793	1974	Abraczinskas L (2016). MSU Mammalogy, Ornithology and Vertebrate Paleontology Collections. Version 8.1. Michigan State University Museum. Occurrence dataset https://doi.org/10.15468/xypr72 accessed via GBIF.org on 2022-07-07.
Oryzomys albiventer	-105.045833	19.501111	1972	Abraczinskas L (2016). MSU Mammalogy, Ornithology and Vertebrate Paleontology Collections. Version 8.1. Michigan State University Museum. Occurrence dataset https://doi.org/10.15468/xypr72 accessed via GBIF.org on 2022-07-07.
Oryzomys albiventer	-104.9469387	19.50458791	1973	Abraczinskas L (2016). MSU Mammalogy, Ornithology and Vertebrate Paleontology Collections. Version 8.1. Michigan State University Museum. Occurrence dataset https://doi.org/10.15468/xypr72 accessed via GBIF.org on 2022-07-07.
Oryzomys albiventer	-105.079722	19.52	1994	Le�n P. L. y V. Z. A. �vila. 2012. Actualizaci�n de la base de datos de la Colecci�n de mam�feros del Museo de Zoolog�a 'Alfonso L. Herrera'. Colecci�n Maztozool�gica MZFC. Facultad de Ciencias. Universidad Nacional Aut�noma de M�xico. Bases de datos SNIB-CONABIO, proyectos EC010, J123, M099, B002 y H160. M�xico, D. F.
Oryzomys albiventer	-103.434444	19.523611	1969	Bentley A, Eifler M (2022). KUBI Mammalogy Collection. Version 26.57. University of Kansas Biodiversity Institute. Occurrence dataset https://doi.org/10.15468/a3woj7 accessed via GBIF.org on 2022-07-07.
Oryzomys albiventer	-105.006111	19.526667	1973	Global Biodiversity Information Facility [GBIF] (2018) GBIF occurrence download Mammalia. https://www.gbif.org/dataset/7f56df30-f762-11e1-a439-00145eb45e9a: BYU:Mamm:31322
Oryzomys albiventer	-104.996667	19.526667	1973	Global Biodiversity Information Facility [GBIF] (2018) GBIF occurrence download Mammalia. https://www.gbif.org/dataset/7f56df30-f762-11e1-a439-00145eb45e9a: IB-UNAM: 14421
Oryzomys albiventer	-105.015833	19.526667	1973	Whiting A (2022). Brigham Young University Life Science Museum (BYU) Mammal Collection (Arctos). Version 1.14. Brigham Young University Life Science Museum. Occurrence dataset https://doi.org/10.15468/5sdbbp accessed via GBIF.org on 2022-07-07.
Oryzomys albiventer	-105.0733027	19.52726339	1973	Whiting A (2022). Brigham Young University Life Science Museum (BYU) Mammal Collection (Arctos). Version 1.14. Brigham Young University Life Science Museum. Occurrence dataset https://doi.org/10.15468/5sdbbp accessed via GBIF.org on 2022-07-07.
Oryzomys albiventer	-105.082717	19.530606	2004	Le�n P. L. y V. Z. A. �vila. 2012. Actualizaci�n de la base de datos de la Colecci�n de mam�feros del Museo de Zoolog�a 'Alfonso L. Herrera'. Colecci�n Maztozool�gica MZFC. Facultad de Ciencias. Universidad Nacional Aut�noma de M�xico. Bases de datos SNIB-CONABIO, proyectos EC010, J123, M099, B002 y H160. M�xico, D. F.
Oryzomys albiventer	-103.4119394	19.55448798	1969	Bentley A, Eifler M (2022). KUBI Mammalogy Collection. Version 26.57. University of Kansas Biodiversity Institute. Occurrence dataset https://doi.org/10.15468/a3woj7 accessed via GBIF.org on 2022-07-07.
Oryzomys albiventer	-105.084343	19.555178	1985	Garner H (2016). TTU Mammals Collection. Version 9.1. Museum of Texas Tech University (TTU). Occurrence dataset https://doi.org/10.15468/yocqyp accessed via GBIF.org on 2022-07-07.
Oryzomys albiventer	-105.073611	19.567778	1994	L�pez Vidal J.C., C. Elizalde Arellano, C. Y. Salas Rodr�guez y C. Salazar Motolin�a. 2019. Computarizaci�n de las colecciones de vertebrados terrestres de la Escuela Nacional de Ciencias Biol�gicas, IPN Fase 4. Instituto Polit�cnico Nacional. Escuela Nacional de Ciencias Biol�gicas. Bases de datos SNIB CONABIO_Mam�feros Proyectos No. KE005, CC002, BC004, Y013 y P020. Ciudad de M�xico
Oryzomys albiventer	-103.489631	19.576167	1978	Global Biodiversity Information Facility [GBIF] (2018) GBIF occurrence download Mammalia. https://www.gbif.org/dataset/7f56df30-f762-11e1-a439-00145eb45e9a: IB-UNAM: 27992
Oryzomys albiventer	-103.595833	19.675556	1978	Global Biodiversity Information Facility [GBIF] (2018) GBIF occurrence download Mammalia. https://www.gbif.org/dataset/7f56df30-f762-11e1-a439-00145eb45e9a: IB-UNAM: 27992
Oryzomys albiventer	-104.3627273	19.7686406	1990	Ram�rez-Pulido J. 1999. Biodiversidad mastozool�gica del Eje Volc�nico Transversal. Unidad Iztapalapa. Universidad Aut�noma Metropolitana. Bases de datos SNIB-CONABIO, proyecto J121. M�xico, D. F.
Oryzomys albiventer	-104.369444	19.770833	1990	Ram�rez-Pulido J. 1999. Biodiversidad mastozool�gica del Eje Volc�nico Transversal. Unidad Iztapalapa. Universidad Aut�noma Metropolitana. Bases de datos SNIB-CONABIO, proyecto J121. M�xico, D. F.
Oryzomys albiventer	-103.0397966	19.78156865	1969	Bentley A, Eifler M (2022). KUBI Mammalogy Collection. Version 26.57. University of Kansas Biodiversity Institute. Occurrence dataset https://doi.org/10.15468/a3woj7 accessed via GBIF.org on 2022-07-07.
Oryzomys albiventer	-104.7692848	19.7886902	1962	Bentley A, Eifler M (2022). KUBI Mammalogy Collection. Version 26.57. University of Kansas Biodiversity Institute. Occurrence dataset https://doi.org/10.15468/a3woj7 accessed via GBIF.org on 2022-07-07.
Oryzomys albiventer	-104.0632406	19.82594299	1964	Bucci M (2016). UAZ Mammals. Version 5.1. University of Arizona Museum of Natural History. Occurrence dataset https://doi.org/10.15468/2swesj accessed via GBIF.org on 2022-07-07.
Oryzomys albiventer	-102.6918568	20.11863018	1982	Global Biodiversity Information Facility [GBIF] (2018) GBIF occurrence download Mammalia. https://www.gbif.org/dataset/7f56df30-f762-11e1-a439-00145eb45e9a: TCWC: 44525
Oryzomys albiventer	-102.566667	20.253126	1964	Bucci M (2016). UAZ Mammals. Version 5.1. University of Arizona Museum of Natural History. Occurrence dataset https://doi.org/10.15468/2swesj accessed via GBIF.org on 2022-07-07.
Oryzomys albiventer	-103.526667	20.3	1989	L�pez Vidal J.C., C. Elizalde Arellano, C. Y. Salas Rodr�guez y C. Salazar Motolin�a. 2019. Computarizaci�n de las colecciones de vertebrados terrestres de la Escuela Nacional de Ciencias Biol�gicas, IPN Fase 4. Instituto Polit�cnico Nacional. Escuela Nacional de Ciencias Biol�gicas. Bases de datos SNIB CONABIO_Mam�feros Proyectos No. KE005, CC002, BC004, Y013 y P020. Ciudad de M�xico
Oryzomys albiventer	-102.771667	20.340556	1989	L�pez Vidal J.C., C. Elizalde Arellano, C. Y. Salas Rodr�guez y C. Salazar Motolin�a. 2019. Computarizaci�n de las colecciones de vertebrados terrestres de la Escuela Nacional de Ciencias Biol�gicas, IPN Fase 4. Instituto Polit�cnico Nacional. Escuela Nacional de Ciencias Biol�gicas. Bases de datos SNIB CONABIO_Mam�feros Proyectos No. KE005, CC002, BC004, Y013 y P020. Ciudad de M�xico
Oryzomys albiventer	-102.841667	20.350556	1989	L�pez Vidal J.C., C. Elizalde Arellano, C. Y. Salas Rodr�guez y C. Salazar Motolin�a. 2019. Computarizaci�n de las colecciones de vertebrados terrestres de la Escuela Nacional de Ciencias Biol�gicas, IPN Fase 4. Instituto Polit�cnico Nacional. Escuela Nacional de Ciencias Biol�gicas. Bases de datos SNIB CONABIO_Mam�feros Proyectos No. KE005, CC002, BC004, Y013 y P020. Ciudad de M�xico
Oryzomys albiventer	-105.325833	20.482222	1976	Global Biodiversity Information Facility [GBIF] (2018) GBIF occurrence download Mammalia. https://www.gbif.org/dataset/7f56df30-f762-11e1-a439-00145eb45e9a: IB-UNAM: 15835
Oryzomys albiventer	-104.7660506	20.50524993	1965	Bentley A, Eifler M (2022). KUBI Mammalogy Collection. Version 26.57. University of Kansas Biodiversity Institute. Occurrence dataset https://doi.org/10.15468/a3woj7 accessed via GBIF.org on 2022-07-07.
Oryzomys albiventer	-103.920833	20.533056	1989	L�pez Vidal J.C., C. Elizalde Arellano, C. Y. Salas Rodr�guez y C. Salazar Motolin�a. 2019. Computarizaci�n de las colecciones de vertebrados terrestres de la Escuela Nacional de Ciencias Biol�gicas, IPN Fase 4. Instituto Polit�cnico Nacional. Escuela Nacional de Ciencias Biol�gicas. Bases de datos SNIB CONABIO_Mam�feros Proyectos No. KE005, CC002, BC004, Y013 y P020. Ciudad de M�xico
Oryzomys albiventer	-104.000833	20.543056	1989	L�pez Vidal J.C., C. Elizalde Arellano, C. Y. Salas Rodr�guez y C. Salazar Motolin�a. 2019. Computarizaci�n de las colecciones de vertebrados terrestres de la Escuela Nacional de Ciencias Biol�gicas, IPN Fase 4. Instituto Polit�cnico Nacional. Escuela Nacional de Ciencias Biol�gicas. Bases de datos SNIB CONABIO_Mam�feros Proyectos No. KE005, CC002, BC004, Y013 y P020. Ciudad de M�xico
Oryzomys albiventer	-105.230833	20.694444	1973	Global Biodiversity Information Facility [GBIF] (2018) GBIF occurrence download Mammalia. https://www.gbif.org/dataset/7f56df30-f762-11e1-a439-00145eb45e9a: IB-UNAM
Oryzomys albiventer	-104.8712932	20.7696364	2004	Gonz�lez-C�zatl F. 2012. Computarizaci�n de la colecci�n de mam�feros del Centro de Educaci�n Ambiental e Investigaci�n Sierra de Huautla (CEAMISH) de la Universidad Aut�noma del Estado de Morelos (UAEM). Colecci�n CMC. Centro de Investigaci�n en Biodiversidad y Conservaci�n. Universidad Aut�noma del Estado de Morelos. Bases de datos SNIB-CONABIO, proyecto HC022. M�xico, D. F.
Oryzomys albiventer	-105.233348	21.054817	1985	Krejsa D (2022). Angelo State Natural History Collections (ASNHC) Mammal specimens (Arctos). Version 1.31. Angelo State Natural History Collections (ASNHC). Occurrence dataset https://doi.org/10.15468/vbfxbd accessed via GBIF.org on 2022-07-07.
Oryzomys albiventer	-105.157214	21.158996	1985	Krejsa D (2022). Angelo State Natural History Collections (ASNHC) Mammal specimens (Arctos). Version 1.31. Angelo State Natural History Collections (ASNHC). Occurrence dataset https://doi.org/10.15468/vbfxbd accessed via GBIF.org on 2022-07-07.
