# Supplementary material for: A retrospective approach for evaluating ecological niche modeling transferability over time: the case of Mexican endemic rodents
Source: PeerJ. 2024 Nov 29;12:e18414. doi: 10.7717/peerj.18414 (PMC11610470; doi:10.7717/peerj.18414)
Supplement: Supplemental Information 3 — Georeferenced occurrences of Mexican endemic small mammals used to build niche modes [file peerj-12-18414-s003.zip › Species ccurrence files/Sciurus alleni.csv]

specie	x	y	year	source
Sciurus alleni	-100.941964075752	25.3900285906628	1950	Bentley A, Eifler M (2022). KUBI Mammalogy Collection. Version 26.57. University of Kansas Biodiversity Institute. Occurrence dataset https://doi.org/10.15468/a3woj7 accessed via GBIF.org on 2022-07-07.
Sciurus alleni	-100.103692	25.466472	1952	Sánchez Cordero V., Magallón S., Espinosa, H., Reynoso V.H., Escalante, P. y Cervantes, F. 2021. Digitalización y Sistematización de las Colecciones Biológicas Nacionales del Instituto de Biología, UNAM. Universidad Nacional Autónoma de México. Instituto de Biología. Bases de datos SNIB CONABIO (vertebrados), proyecto KE002. Ciudad de México
Sciurus alleni	-100.0825	25.347222	1952	Sánchez Cordero V., Magallón S., Espinosa, H., Reynoso V.H., Escalante, P. y Cervantes, F. 2021. Digitalización y Sistematización de las Colecciones Biológicas Nacionales del Instituto de Biología, UNAM. Universidad Nacional Autónoma de México. Instituto de Biología. Bases de datos SNIB CONABIO (vertebrados), proyecto KE002. Ciudad de México
Sciurus alleni	-101.475182245518	25.2312319788802	1953	López-Wilchis R. 1998. Base de datos de mamíferos de México depositados en colecciones de Estados Unidos y Canadá. Unidad Iztapalapa. Universidad Autónoma Metropolitana. Bases de datos SNIB-CONABIO, proyecto P130. México, D. F.
Sciurus alleni	-101.5834489056	25.2424041289965	1953	Bentley A, Eifler M (2022). KUBI Mammalogy Collection. Version 26.57. University of Kansas Biodiversity Institute. Occurrence dataset https://doi.org/10.15468/a3woj7 accessed via GBIF.org on 2022-07-07.
Sciurus alleni	-99.902222	24.723889	1953	Bentley A, Eifler M (2022). KUBI Mammalogy Collection. Version 26.57. University of Kansas Biodiversity Institute. Occurrence dataset https://doi.org/10.15468/a3woj7 accessed via GBIF.org on 2022-07-07.
Sciurus alleni	-99.8173570262335	23.9979932953616	1954	McCormack J (2022). MLZ Mammal Collection (Arctos). Version 33.64. Moore Laboratory of Zoology. Occurrence dataset https://doi.org/10.15468/febsny accessed via GBIF.org on 2022-07-07.
Sciurus alleni	-99.583333	24.85	1954	McCormack J (2022). MLZ Mammal Collection (Arctos). Version 33.64. Moore Laboratory of Zoology. Occurrence dataset https://doi.org/10.15468/febsny accessed via GBIF.org on 2022-07-07.
Sciurus alleni	-99.8092719452408	24.7543962100767	1954	Jiménez-Guzmán A., J. A. Niño-Ramírez y M. A. Zúñiga-Ramos. 1998. Mamíferos de Nuevo León: distribución y taxonomía. Facultad de Ciencias Biológicas. Universidad Autónoma de Nuevo León. Bases de datos SNIB-CONABIO, proyecto P008. México, D. F.
Sciurus alleni	-99.2512457466647	23.587038418843	1954	Jiménez-Guzmán A., J. A. Niño-Ramírez y M. A. Zúñiga-Ramos. 1998. Mamíferos de Nuevo León: distribución y taxonomía. Facultad de Ciencias Biológicas. Universidad Autónoma de Nuevo León. Bases de datos SNIB-CONABIO, proyecto P008. México, D. F.
Sciurus alleni	-100.186558	24.883332	1954	Jiménez-Guzmán A., J. A. Niño-Ramírez y M. A. Zúñiga-Ramos. 1998. Mamíferos de Nuevo León: distribución y taxonomía. Facultad de Ciencias Biológicas. Universidad Autónoma de Nuevo León. Bases de datos SNIB-CONABIO, proyecto P008. México, D. F.
Sciurus alleni	-100.000636	24.760455	1954	Jiménez-Guzmán A., J. A. Niño-Ramírez y M. A. Zúñiga-Ramos. 1998. Mamíferos de Nuevo León: distribución y taxonomía. Facultad de Ciencias Biológicas. Universidad Autónoma de Nuevo León. Bases de datos SNIB-CONABIO, proyecto P008. México, D. F.
Sciurus alleni	-99.85707	24.692537	1954	Bentley A, Eifler M (2022). KUBI Mammalogy Collection. Version 26.57. University of Kansas Biodiversity Institute. Occurrence dataset https://doi.org/10.15468/a3woj7 accessed via GBIF.org on 2022-07-07.
Sciurus alleni	-100.371625757946	25.2725793392915	1955	Bentley A, Eifler M (2022). KUBI Mammalogy Collection. Version 26.57. University of Kansas Biodiversity Institute. Occurrence dataset https://doi.org/10.15468/a3woj7 accessed via GBIF.org on 2022-07-07.
Sciurus alleni	-99.997778	25.260833	1961	Jiménez-Guzmán A., J. A. Niño-Ramírez y M. A. Zúñiga-Ramos. 1998. Mamíferos de Nuevo León: distribución y taxonomía. Facultad de Ciencias Biológicas. Universidad Autónoma de Nuevo León. Bases de datos SNIB-CONABIO, proyecto P008. México, D. F.
Sciurus alleni	-100.078354698358	25.2836899381317	1961	Jiménez-Guzmán A., J. A. Niño-Ramírez y M. A. Zúñiga-Ramos. 1998. Mamíferos de Nuevo León: distribución y taxonomía. Facultad de Ciencias Biológicas. Universidad Autónoma de Nuevo León. Bases de datos SNIB-CONABIO, proyecto P008. México, D. F.
Sciurus alleni	-99.567995	22.39833	1963	Jiménez-Guzmán A., J. A. Niño-Ramírez y M. A. Zúñiga-Ramos. 1998. Mamíferos de Nuevo León: distribución y taxonomía. Facultad de Ciencias Biológicas. Universidad Autónoma de Nuevo León. Bases de datos SNIB-CONABIO, proyecto P008. México, D. F.
Sciurus alleni	-99.248703	24.98611	1963	Jiménez-Guzmán A., J. A. Niño-Ramírez y M. A. Zúñiga-Ramos. 1998. Mamíferos de Nuevo León: distribución y taxonomía. Facultad de Ciencias Biológicas. Universidad Autónoma de Nuevo León. Bases de datos SNIB-CONABIO, proyecto P008. México, D. F.
Sciurus alleni	-100.356389	25.609167	1964	Jiménez-Guzmán A., J. A. Niño-Ramírez y M. A. Zúñiga-Ramos. 1998. Mamíferos de Nuevo León: distribución y taxonomía. Facultad de Ciencias Biológicas. Universidad Autónoma de Nuevo León. Bases de datos SNIB-CONABIO, proyecto P008. México, D. F.
Sciurus alleni	-99.9604207840573	24.0743496281127	1964	Jiménez-Guzmán A., J. A. Niño-Ramírez y M. A. Zúñiga-Ramos. 1998. Mamíferos de Nuevo León: distribución y taxonomía. Facultad de Ciencias Biológicas. Universidad Autónoma de Nuevo León. Bases de datos SNIB-CONABIO, proyecto P008. México, D. F.
Sciurus alleni	-99.769722	23.971944	1964	Jiménez-Guzmán A., J. A. Niño-Ramírez y M. A. Zúñiga-Ramos. 1998. Mamíferos de Nuevo León: distribución y taxonomía. Facultad de Ciencias Biológicas. Universidad Autónoma de Nuevo León. Bases de datos SNIB-CONABIO, proyecto P008. México, D. F.
Sciurus alleni	-99.8128068718606	23.9869837692833	1964	Jiménez-Guzmán A., J. A. Niño-Ramírez y M. A. Zúñiga-Ramos. 1998. Mamíferos de Nuevo León: distribución y taxonomía. Facultad de Ciencias Biológicas. Universidad Autónoma de Nuevo León. Bases de datos SNIB-CONABIO, proyecto P008. México, D. F.
Sciurus alleni	-99.994033474894	24.5296287360036	1964	Jiménez-Guzmán A., J. A. Niño-Ramírez y M. A. Zúñiga-Ramos. 1998. Mamíferos de Nuevo León: distribución y taxonomía. Facultad de Ciencias Biológicas. Universidad Autónoma de Nuevo León. Bases de datos SNIB-CONABIO, proyecto P008. México, D. F.
Sciurus alleni	-100.231817645225	24.8687090911131	1964	Jiménez-Guzmán A., J. A. Niño-Ramírez y M. A. Zúñiga-Ramos. 1998. Mamíferos de Nuevo León: distribución y taxonomía. Facultad de Ciencias Biológicas. Universidad Autónoma de Nuevo León. Bases de datos SNIB-CONABIO, proyecto P008. México, D. F.
Sciurus alleni	-99.995	24.591944	1964	Jiménez-Guzmán A., J. A. Niño-Ramírez y M. A. Zúñiga-Ramos. 1998. Mamíferos de Nuevo León: distribución y taxonomía. Facultad de Ciencias Biológicas. Universidad Autónoma de Nuevo León. Bases de datos SNIB-CONABIO, proyecto P008. México, D. F.
Sciurus alleni	-100.186667	25.345833	1965	Jiménez-Guzmán A., J. A. Niño-Ramírez y M. A. Zúñiga-Ramos. 1998. Mamíferos de Nuevo León: distribución y taxonomía. Facultad de Ciencias Biológicas. Universidad Autónoma de Nuevo León. Bases de datos SNIB-CONABIO, proyecto P008. México, D. F.
Sciurus alleni	-99.824167	24.101111	1966	Jiménez-Guzmán A., J. A. Niño-Ramírez y M. A. Zúñiga-Ramos. 1998. Mamíferos de Nuevo León: distribución y taxonomía. Facultad de Ciencias Biológicas. Universidad Autónoma de Nuevo León. Bases de datos SNIB-CONABIO, proyecto P008. México, D. F.
Sciurus alleni	-100.140833	25.300278	1966	Jiménez-Guzmán A., J. A. Niño-Ramírez y M. A. Zúñiga-Ramos. 1998. Mamíferos de Nuevo León: distribución y taxonomía. Facultad de Ciencias Biológicas. Universidad Autónoma de Nuevo León. Bases de datos SNIB-CONABIO, proyecto P008. México, D. F.
Sciurus alleni	-99.654167	25.2625	1967	Jiménez-Guzmán A., J. A. Niño-Ramírez y M. A. Zúñiga-Ramos. 1998. Mamíferos de Nuevo León: distribución y taxonomía. Facultad de Ciencias Biológicas. Universidad Autónoma de Nuevo León. Bases de datos SNIB-CONABIO, proyecto P008. México, D. F.
Sciurus alleni	-99.923611	24.104444	1968	Jiménez-Guzmán A., J. A. Niño-Ramírez y M. A. Zúñiga-Ramos. 1998. Mamíferos de Nuevo León: distribución y taxonomía. Facultad de Ciencias Biológicas. Universidad Autónoma de Nuevo León. Bases de datos SNIB-CONABIO, proyecto P008. México, D. F.
Sciurus alleni	-99.818056	23.750833	1969	López Vidal J.C., C. Elizalde Arellano, C. Y. Salas Rodríguez y C. Salazar Motolinía. 2019. Computarización de las colecciones de vertebrados terrestres de la Escuela Nacional de Ciencias Biológicas, IPN Fase 4. Instituto Politécnico Nacional. Escuela Nacional de Ciencias Biológicas. Bases de datos SNIB CONABIO_Mamíferos Proyectos No. KE005, CC002, BC004, Y013 y P020. Ciudad de México
Sciurus alleni	-99.675833	24.8875	1971	Jiménez-Guzmán A., J. A. Niño-Ramírez y M. A. Zúñiga-Ramos. 1998. Mamíferos de Nuevo León: distribución y taxonomía. Facultad de Ciencias Biológicas. Universidad Autónoma de Nuevo León. Bases de datos SNIB-CONABIO, proyecto P008. México, D. F.
Sciurus alleni	-99.6912492347574	25.2670319640085	1979	Jiménez-Guzmán A., J. A. Niño-Ramírez y M. A. Zúñiga-Ramos. 1998. Mamíferos de Nuevo León: distribución y taxonomía. Facultad de Ciencias Biológicas. Universidad Autónoma de Nuevo León. Bases de datos SNIB-CONABIO, proyecto P008. México, D. F.
Sciurus alleni	-99.687778	25.259167	1979	Jiménez-Guzmán A., J. A. Niño-Ramírez y M. A. Zúñiga-Ramos. 1998. Mamíferos de Nuevo León: distribución y taxonomía. Facultad de Ciencias Biológicas. Universidad Autónoma de Nuevo León. Bases de datos SNIB-CONABIO, proyecto P008. México, D. F.
Sciurus alleni	-100.110278	25.375833	1982	Jiménez-Guzmán A., J. A. Niño-Ramírez y M. A. Zúñiga-Ramos. 1998. Mamíferos de Nuevo León: distribución y taxonomía. Facultad de Ciencias Biológicas. Universidad Autónoma de Nuevo León. Bases de datos SNIB-CONABIO, proyecto P008. México, D. F.
Sciurus alleni	-100.160556	25.368611	1982	Jiménez-Guzmán A., J. A. Niño-Ramírez y M. A. Zúñiga-Ramos. 1998. Mamíferos de Nuevo León: distribución y taxonomía. Facultad de Ciencias Biológicas. Universidad Autónoma de Nuevo León. Bases de datos SNIB-CONABIO, proyecto P008. México, D. F.
Sciurus alleni	-100.2075	25.391389	1984	Jiménez-Guzmán A., J. A. Niño-Ramírez y M. A. Zúñiga-Ramos. 1998. Mamíferos de Nuevo León: distribución y taxonomía. Facultad de Ciencias Biológicas. Universidad Autónoma de Nuevo León. Bases de datos SNIB-CONABIO, proyecto P008. México, D. F.
Sciurus alleni	-100.220833	25.372222	1985	Jiménez-Guzmán A., J. A. Niño-Ramírez y M. A. Zúñiga-Ramos. 1998. Mamíferos de Nuevo León: distribución y taxonomía. Facultad de Ciencias Biológicas. Universidad Autónoma de Nuevo León. Bases de datos SNIB-CONABIO, proyecto P008. México, D. F.
Sciurus alleni	-100.140833	25.300278	1985	Jiménez-Guzmán A., J. A. Niño-Ramírez y M. A. Zúñiga-Ramos. 1998. Mamíferos de Nuevo León: distribución y taxonomía. Facultad de Ciencias Biológicas. Universidad Autónoma de Nuevo León. Bases de datos SNIB-CONABIO, proyecto P008. México, D. F.
Sciurus alleni	-100.209167	25.313056	1985	Jiménez-Guzmán A., J. A. Niño-Ramírez y M. A. Zúñiga-Ramos. 1998. Mamíferos de Nuevo León: distribución y taxonomía. Facultad de Ciencias Biológicas. Universidad Autónoma de Nuevo León. Bases de datos SNIB-CONABIO, proyecto P008. México, D. F.
Sciurus alleni	-100.1325	25.405278	1985	Jiménez-Guzmán A., J. A. Niño-Ramírez y M. A. Zúñiga-Ramos. 1998. Mamíferos de Nuevo León: distribución y taxonomía. Facultad de Ciencias Biológicas. Universidad Autónoma de Nuevo León. Bases de datos SNIB-CONABIO, proyecto P008. México, D. F.
Sciurus alleni	-99.498056	22.504167	1986	Jiménez-Guzmán A., J. A. Niño-Ramírez y M. A. Zúñiga-Ramos. 1998. Mamíferos de Nuevo León: distribución y taxonomía. Facultad de Ciencias Biológicas. Universidad Autónoma de Nuevo León. Bases de datos SNIB-CONABIO, proyecto P008. México, D. F.
Sciurus alleni	-100.160833	25.250278	1987	Jiménez-Guzmán A., J. A. Niño-Ramírez y M. A. Zúñiga-Ramos. 1998. Mamíferos de Nuevo León: distribución y taxonomía. Facultad de Ciencias Biológicas. Universidad Autónoma de Nuevo León. Bases de datos SNIB-CONABIO, proyecto P008. México, D. F.
Sciurus alleni	-100.182222	25.342222	1988	Jiménez-Guzmán A., J. A. Niño-Ramírez y M. A. Zúñiga-Ramos. 1998. Mamíferos de Nuevo León: distribución y taxonomía. Facultad de Ciencias Biológicas. Universidad Autónoma de Nuevo León. Bases de datos SNIB-CONABIO, proyecto P008. México, D. F.
Sciurus alleni	-99.469167	22.483056	2001	López Vidal J.C., C. Elizalde Arellano, C. Y. Salas Rodríguez y C. Salazar Motolinía. 2019. Computarización de las colecciones de vertebrados terrestres de la Escuela Nacional de Ciencias Biológicas, IPN Fase 4. Instituto Politécnico Nacional. Escuela Nacional de Ciencias Biológicas. Bases de datos SNIB CONABIO_Mamíferos Proyectos No. KE005, CC002, BC004, Y013 y P020. Ciudad de México
Sciurus alleni	-100.323136	25.611036	2006	CONABIO. 2022. Naturalista. Comisión Nacional para el Conocimiento y Uso de la Biodiversidad (CONABIO). Bases de datos SNIB-CONABIO. Ciudad de México
Sciurus alleni	-100.239486	25.625612	2008	CONABIO. 2021. Naturalista. Comisión Nacional para el Conocimiento y Uso de la Biodiversidad (CONABIO). Bases de datos SNIB-CONABIO. Ciudad de México
