# Supplementary material for: A retrospective approach for evaluating ecological niche modeling transferability over time: the case of Mexican endemic rodents
Source: PeerJ. 2024 Nov 29;12:e18414. doi: 10.7717/peerj.18414 (PMC11610470; doi:10.7717/peerj.18414)
Supplement: Supplemental Information 3 — Georeferenced occurrences of Mexican endemic small mammals used to build niche modes [file peerj-12-18414-s003.zip › Species ccurrence files/Sciurus colliaei.csv]

specie	x	y	year	source
Sciurus colliaei	-108.694532808063	26.9030409613641	1950	Global Biodiversity Information Facility [GBIF] (2018) GBIF occurrence download Mammalia. https://www.gbif.org/dataset/7f56df30-f762-11e1-a439-00145eb45e9a: LACM: 90244
Sciurus colliaei	-105.19664375377	21.4832827620161	1950	Global Biodiversity Information Facility [GBIF] (2018) GBIF occurrence download Mammalia. https://www.gbif.org/dataset/7f56df30-f762-11e1-a439-00145eb45e9a: KUM: 5219660
Sciurus colliaei	-104.346204372851	19.1259949398194	1950	Global Biodiversity Information Facility [GBIF] (2018) GBIF occurrence download Mammalia. https://www.gbif.org/dataset/7f56df30-f762-11e1-a439-00145eb45e9a: KUM: 5219660
Sciurus colliaei	-105.135631746773	21.1135797212959	1950	Global Biodiversity Information Facility [GBIF] (2018) GBIF occurrence download Mammalia. https://www.gbif.org/dataset/7f56df30-f762-11e1-a439-00145eb45e9a: KUM: 5219660
Sciurus colliaei	-104.641233572723	19.2245852267067	1950	Global Biodiversity Information Facility [GBIF] (2018) GBIF occurrence download Mammalia. https://www.gbif.org/dataset/7f56df30-f762-11e1-a439-00145eb45e9a: KUM: 5219660
Sciurus colliaei	-104.673297768902	20.5783819073222	1953	UMMZ Mammals Data Group, LSA IT A (2022). University of Michigan Museum of Zoology, Division of Mammals. Version 8.48. University of Michigan Museum of Zoology. Occurrence dataset https://doi.org/10.15468/dx3rcj accessed via GBIF.org on 2022-07-07.
Sciurus colliaei	-104.629642725602	20.5711064019243	1953	UMMZ Mammals Data Group, LSA IT A (2022). University of Michigan Museum of Zoology, Division of Mammals. Version 8.48. University of Michigan Museum of Zoology. Occurrence dataset https://doi.org/10.15468/dx3rcj accessed via GBIF.org on 2022-07-07.
Sciurus colliaei	-104.258291810769	19.5025514587414	1953	UMMZ Mammals Data Group, LSA IT A (2022). University of Michigan Museum of Zoology, Division of Mammals. Version 8.48. University of Michigan Museum of Zoology. Occurrence dataset https://doi.org/10.15468/dx3rcj accessed via GBIF.org on 2022-07-07.
Sciurus colliaei	-107.195265430278	25.8100305856793	1953	UMMZ Mammals Data Group, LSA IT A (2022). University of Michigan Museum of Zoology, Division of Mammals. Version 8.48. University of Michigan Museum of Zoology. Occurrence dataset https://doi.org/10.15468/dx3rcj accessed via GBIF.org on 2022-07-07.
Sciurus colliaei	-104.200320608454	19.0246462618908	1953	UMMZ Mammals Data Group, LSA IT A (2022). University of Michigan Museum of Zoology, Division of Mammals. Version 8.48. University of Michigan Museum of Zoology. Occurrence dataset https://doi.org/10.15468/dx3rcj accessed via GBIF.org on 2022-07-07.
Sciurus colliaei	-106.209775321613	23.0307513930523	1953	UMMZ Mammals Data Group, LSA IT A (2022). University of Michigan Museum of Zoology, Division of Mammals. Version 8.48. University of Michigan Museum of Zoology. Occurrence dataset https://doi.org/10.15468/dx3rcj accessed via GBIF.org on 2022-07-07.
Sciurus colliaei	-105.183673698163	21.5399402609526	1954	López-Wilchis R. 1998. Base de datos de mamíferos de México depositados en colecciones de Estados Unidos y Canadá. Unidad Iztapalapa. Universidad Autónoma Metropolitana. Bases de datos SNIB-CONABIO, proyecto P130. México, D. F.
Sciurus colliaei	-105.238032	20.596619	1954	Global Biodiversity Information Facility [GBIF] (2018) GBIF occurrence download Mammalia. https://www.gbif.org/dataset/7f56df30-f762-11e1-a439-00145eb45e9a: IB-UNMA: 13678
Sciurus colliaei	-105.28528	21.6413	1954	Global Biodiversity Information Facility [GBIF] (2018) GBIF occurrence download Mammalia. https://www.gbif.org/dataset/7f56df30-f762-11e1-a439-00145eb45e9a: KUM: 5219660
Sciurus colliaei	-105.22444611538	22.1018360089357	1954	Global Biodiversity Information Facility [GBIF] (2018) GBIF occurrence download Mammalia. https://www.gbif.org/dataset/7f56df30-f762-11e1-a439-00145eb45e9a: KUM: 5219660
Sciurus colliaei	-107.3844	24.7992	1954	Global Biodiversity Information Facility [GBIF] (2018) GBIF occurrence download Mammalia. https://www.gbif.org/dataset/7f56df30-f762-11e1-a439-00145eb45e9a: KUM: 5219660
Sciurus colliaei	-105.1914303011	20.7030382651453	1955	UMMZ Mammals Data Group, LSA IT A (2022). University of Michigan Museum of Zoology, Division of Mammals. Version 8.48. University of Michigan Museum of Zoology. Occurrence dataset https://doi.org/10.15468/dx3rcj accessed via GBIF.org on 2022-07-07.
Sciurus colliaei	-105.181470628826	21.071031483999	1955	UMMZ Mammals Data Group, LSA IT A (2022). University of Michigan Museum of Zoology, Division of Mammals. Version 8.48. University of Michigan Museum of Zoology. Occurrence dataset https://doi.org/10.15468/dx3rcj accessed via GBIF.org on 2022-07-07.
Sciurus colliaei	-105.23786107089	21.5659738840302	1955	UMMZ Mammals Data Group, LSA IT A (2022). University of Michigan Museum of Zoology, Division of Mammals. Version 8.48. University of Michigan Museum of Zoology. Occurrence dataset https://doi.org/10.15468/dx3rcj accessed via GBIF.org on 2022-07-07.
Sciurus colliaei	-105.140017683232	21.5399404268369	1956	Whiting A (2022). Brigham Young University Life Science Museum (BYU) Mammal Collection (Arctos). Version 1.14. Brigham Young University Life Science Museum. Occurrence dataset https://doi.org/10.15468/5sdbbp accessed via GBIF.org on 2022-07-07.
Sciurus colliaei	-105.83444764222	23.469303036457	1957	Global Biodiversity Information Facility [GBIF] (2018) GBIF occurrence download Mammalia. https://www.gbif.org/dataset/7f56df30-f762-11e1-a439-00145eb45e9a: LACM: 11582
Sciurus colliaei	-105.603878659047	22.699337232326	1958	UMMZ Mammals Data Group, LSA IT A (2022). University of Michigan Museum of Zoology, Division of Mammals. Version 8.48. University of Michigan Museum of Zoology. Occurrence dataset https://doi.org/10.15468/dx3rcj accessed via GBIF.org on 2022-07-07.
Sciurus colliaei	-108.886180526309	26.941265584307	1958	UMMZ Mammals Data Group, LSA IT A (2022). University of Michigan Museum of Zoology, Division of Mammals. Version 8.48. University of Michigan Museum of Zoology. Occurrence dataset https://doi.org/10.15468/dx3rcj accessed via GBIF.org on 2022-07-07.
Sciurus colliaei	-105.285536065409	21.5399398732112	1959	Global Biodiversity Information Facility [GBIF] (2018) GBIF occurrence download Mammalia. https://www.gbif.org/dataset/7f56df30-f762-11e1-a439-00145eb45e9a: MVZ:Mamm:123809
Sciurus colliaei	-103.76521074654	19.0789521956213	1959	Global Biodiversity Information Facility [GBIF] (2018) GBIF occurrence download Mammalia. https://www.gbif.org/dataset/7f56df30-f762-11e1-a439-00145eb45e9a: LACM: 11346
Sciurus colliaei	-104.450371459778	19.5540613546165	1959	Global Biodiversity Information Facility [GBIF] (2018) GBIF occurrence download Mammalia. https://www.gbif.org/dataset/7f56df30-f762-11e1-a439-00145eb45e9a: LACM: 11345
Sciurus colliaei	-104.38450350535	19.6978978362653	1959	Global Biodiversity Information Facility [GBIF] (2018) GBIF occurrence download Mammalia. https://www.gbif.org/dataset/7f56df30-f762-11e1-a439-00145eb45e9a: LACM: 11344
Sciurus colliaei	-105.32636182205	20.3202754144874	1959	Global Biodiversity Information Facility [GBIF] (2018) GBIF occurrence download Mammalia. https://www.gbif.org/dataset/7f56df30-f762-11e1-a439-00145eb45e9a: LACM: 11339
Sciurus colliaei	-104.393719999364	19.51621033632	1959	Global Biodiversity Information Facility [GBIF] (2018) GBIF occurrence download Mammalia. https://www.gbif.org/dataset/7f56df30-f762-11e1-a439-00145eb45e9a: LACM: 11355
Sciurus colliaei	-104.689025696111	19.2297118145516	1959	Global Biodiversity Information Facility [GBIF] (2018) GBIF occurrence download Mammalia. https://www.gbif.org/dataset/7f56df30-f762-11e1-a439-00145eb45e9a: LACM: 13543
Sciurus colliaei	-104.602070640991	19.217572697472	1959	Global Biodiversity Information Facility [GBIF] (2018) GBIF occurrence download Mammalia. https://www.gbif.org/dataset/7f56df30-f762-11e1-a439-00145eb45e9a: LACM: 13542
Sciurus colliaei	-104.326895572471	19.5465721451927	1960	Global Biodiversity Information Facility [GBIF] (2018) GBIF occurrence download Mammalia. https://www.gbif.org/dataset/7f56df30-f762-11e1-a439-00145eb45e9a: LACM: 13545
Sciurus colliaei	-105.158318	21.549953	1960	Bucci M (2016). UAZ Mammals. Version 5.1. University of Arizona Museum of Natural History. Occurrence dataset https://doi.org/10.15468/2swesj accessed via GBIF.org on 2022-07-07.
Sciurus colliaei	-104.984140709434	21.9193740392042	1961	López-Wilchis R. 1998. Base de datos de mamíferos de México depositados en colecciones de Estados Unidos y Canadá. Unidad Iztapalapa. Universidad Autónoma Metropolitana. Bases de datos SNIB-CONABIO, proyecto P130. México, D. F.
Sciurus colliaei	-104.700318022968	19.2465549768729	1961	López-Wilchis R. 1998. Base de datos de mamíferos de México depositados en colecciones de Estados Unidos y Canadá. Unidad Iztapalapa. Universidad Autónoma Metropolitana. Bases de datos SNIB-CONABIO, proyecto P130. México, D. F.
Sciurus colliaei	-104.321893824746	19.1295448567372	1961	López-Wilchis R. 1998. Base de datos de mamíferos de México depositados en colecciones de Estados Unidos y Canadá. Unidad Iztapalapa. Universidad Autónoma Metropolitana. Bases de datos SNIB-CONABIO, proyecto P130. México, D. F.
Sciurus colliaei	-105.169121359871	21.5399403162682	1961	Global Biodiversity Information Facility [GBIF] (2018) GBIF occurrence download Mammalia. https://www.gbif.org/dataset/7f56df30-f762-11e1-a439-00145eb45e9a: LACM: 13910
Sciurus colliaei	-108.380449415379	27.0706180281034	1962	Global Biodiversity Information Facility [GBIF] (2018) GBIF occurrence download Mammalia. https://www.gbif.org/dataset/7f56df30-f762-11e1-a439-00145eb45e9a: KUM: 90798
Sciurus colliaei	-106.636478018693	24.4115349612535	1962	Global Biodiversity Information Facility [GBIF] (2018) GBIF occurrence download Mammalia. https://www.gbif.org/dataset/7f56df30-f762-11e1-a439-00145eb45e9a: KUM: 90797
Sciurus colliaei	-106.558333	24.408333	1962	Global Biodiversity Information Facility [GBIF] (2018) GBIF occurrence download Mammalia. https://www.gbif.org/dataset/7f56df30-f762-11e1-a439-00145eb45e9a: KUM: 90793
Sciurus colliaei	-106.735778	24.801111	1962	Global Biodiversity Information Facility [GBIF] (2018) GBIF occurrence download Mammalia. https://www.gbif.org/dataset/7f56df30-f762-11e1-a439-00145eb45e9a: AMNH458
Sciurus colliaei	-106.575625619913	24.4165730086432	1962	Global Biodiversity Information Facility [GBIF] (2018) GBIF occurrence download Mammalia. https://www.gbif.org/dataset/7f56df30-f762-11e1-a439-00145eb45e9a: KUM: 90794
Sciurus colliaei	-106.430374871744	23.9443204113252	1962	Global Biodiversity Information Facility [GBIF] (2018) GBIF occurrence download Mammalia. https://www.gbif.org/dataset/7f56df30-f762-11e1-a439-00145eb45e9a: KUM: 5219660
Sciurus colliaei	-105.46804720763	23.0721015778524	1962	Global Biodiversity Information Facility [GBIF] (2018) GBIF occurrence download Mammalia. https://www.gbif.org/dataset/7f56df30-f762-11e1-a439-00145eb45e9a: KUM: 5219660
Sciurus colliaei	-105.230614565989	21.4885523955695	1962	Global Biodiversity Information Facility [GBIF] (2018) GBIF occurrence download Mammalia. https://www.gbif.org/dataset/7f56df30-f762-11e1-a439-00145eb45e9a: KUM: 5219660
Sciurus colliaei	-104.871055294725	19.8308418643208	1962	Global Biodiversity Information Facility [GBIF] (2018) GBIF occurrence download Mammalia. https://www.gbif.org/dataset/7f56df30-f762-11e1-a439-00145eb45e9a: KUM: 5219660
Sciurus colliaei	-104.717284754065	19.8345792445068	1962	Global Biodiversity Information Facility [GBIF] (2018) GBIF occurrence download Mammalia. https://www.gbif.org/dataset/7f56df30-f762-11e1-a439-00145eb45e9a: KUM: 5219660
Sciurus colliaei	-105.198225036408	21.5399402056213	1963	Bucci M (2016). UAZ Mammals. Version 5.1. University of Arizona Museum of Natural History. Occurrence dataset https://doi.org/10.15468/2swesj accessed via GBIF.org on 2022-07-07.
Sciurus colliaei	-105.226944	21.539167	1963	Bucci M (2016). UAZ Mammals. Version 5.1. University of Arizona Museum of Natural History. Occurrence dataset https://doi.org/10.15468/2swesj accessed via GBIF.org on 2022-07-07.
Sciurus colliaei	-105.319167	22.638333	1963	Bucci M (2016). UAZ Mammals. Version 5.1. University of Arizona Museum of Natural History. Occurrence dataset https://doi.org/10.15468/2swesj accessed via GBIF.org on 2022-07-07.
Sciurus colliaei	-105.816897226361	23.4681631562402	1963	Rentail N. P. 2004. UAZ Vertebrates collections at the University of Arizona, database of Mexican specimens. The University of Arizona. Bases de datos SNIB-CONABIO. México, D. F.
Sciurus colliaei	-105.2725	22.375278	1963	Global Biodiversity Information Facility [GBIF] (2018) GBIF occurrence download Mammalia. https://www.gbif.org/dataset/7f56df30-f762-11e1-a439-00145eb45e9a: MSB:Mamm:17037
Sciurus colliaei	-108.399645901897	26.9059022408567	1963	Global Biodiversity Information Facility [GBIF] (2018) GBIF occurrence download Mammalia. https://www.gbif.org/dataset/7f56df30-f762-11e1-a439-00145eb45e9a: IB-UNMA: 26173
Sciurus colliaei	-106.214985197868	23.1901234819957	1964	López-Wilchis R. 1998. Base de datos de mamíferos de México depositados en colecciones de Estados Unidos y Canadá. Unidad Iztapalapa. Universidad Autónoma Metropolitana. Bases de datos SNIB-CONABIO, proyecto P130. México, D. F.
Sciurus colliaei	-107.55032722211	25.3390279230444	1964	Bucci M (2016). UAZ Mammals. Version 5.1. University of Arizona Museum of Natural History. Occurrence dataset https://doi.org/10.15468/2swesj accessed via GBIF.org on 2022-07-07.
Sciurus colliaei	-107.505108278859	25.5464757539752	1964	Bucci M (2016). UAZ Mammals. Version 5.1. University of Arizona Museum of Natural History. Occurrence dataset https://doi.org/10.15468/2swesj accessed via GBIF.org on 2022-07-07.
Sciurus colliaei	-106.215005542719	23.2624903636492	1964	Bucci M (2016). UAZ Mammals. Version 5.1. University of Arizona Museum of Natural History. Occurrence dataset https://doi.org/10.15468/2swesj accessed via GBIF.org on 2022-07-07.
Sciurus colliaei	-107.358282482824	25.2933306215109	1964	Bucci M (2016). UAZ Mammals. Version 5.1. University of Arizona Museum of Natural History. Occurrence dataset https://doi.org/10.15468/2swesj accessed via GBIF.org on 2022-07-07.
Sciurus colliaei	-105.962195	22.649918	1964	Rentail N. P. 2004. UAZ Vertebrates collections at the University of Arizona, database of Mexican specimens. The University of Arizona. Bases de datos SNIB-CONABIO. México, D. F.
Sciurus colliaei	-106.61556963476	24.233357487138	1964	Bucci M (2016). UAZ Mammals. Version 5.1. University of Arizona Museum of Natural History. Occurrence dataset https://doi.org/10.15468/2swesj accessed via GBIF.org on 2022-07-07.
Sciurus colliaei	-107.099541960027	24.4351470081777	1964	Bucci M (2016). UAZ Mammals. Version 5.1. University of Arizona Museum of Natural History. Occurrence dataset https://doi.org/10.15468/2swesj accessed via GBIF.org on 2022-07-07.
Sciurus colliaei	-105.771559387933	22.6602352774295	1964	Bucci M (2016). UAZ Mammals. Version 5.1. University of Arizona Museum of Natural History. Occurrence dataset https://doi.org/10.15468/2swesj accessed via GBIF.org on 2022-07-07.
Sciurus colliaei	-104.973367567957	21.9443729675151	1964	Bucci M (2016). UAZ Mammals. Version 5.1. University of Arizona Museum of Natural History. Occurrence dataset https://doi.org/10.15468/2swesj accessed via GBIF.org on 2022-07-07.
Sciurus colliaei	-105.437178342698	23.041235034605	1964	UMMZ Mammals Data Group, LSA IT A (2022). University of Michigan Museum of Zoology, Division of Mammals. Version 8.48. University of Michigan Museum of Zoology. Occurrence dataset https://doi.org/10.15468/dx3rcj accessed via GBIF.org on 2022-07-07.
Sciurus colliaei	-105.373938187133	23.1110802685036	1964	UMMZ Mammals Data Group, LSA IT A (2022). University of Michigan Museum of Zoology, Division of Mammals. Version 8.48. University of Michigan Museum of Zoology. Occurrence dataset https://doi.org/10.15468/dx3rcj accessed via GBIF.org on 2022-07-07.
Sciurus colliaei	-105.488626593291	23.051523385468	1964	UMMZ Mammals Data Group, LSA IT A (2022). University of Michigan Museum of Zoology, Division of Mammals. Version 8.48. University of Michigan Museum of Zoology. Occurrence dataset https://doi.org/10.15468/dx3rcj accessed via GBIF.org on 2022-07-07.
Sciurus colliaei	-104.112805544397	19.0141530655174	1964	UMMZ Mammals Data Group, LSA IT A (2022). University of Michigan Museum of Zoology, Division of Mammals. Version 8.48. University of Michigan Museum of Zoology. Occurrence dataset https://doi.org/10.15468/dx3rcj accessed via GBIF.org on 2022-07-07.
Sciurus colliaei	-104.170838883522	19.0134098986785	1964	UMMZ Mammals Data Group, LSA IT A (2022). University of Michigan Museum of Zoology, Division of Mammals. Version 8.48. University of Michigan Museum of Zoology. Occurrence dataset https://doi.org/10.15468/dx3rcj accessed via GBIF.org on 2022-07-07.
Sciurus colliaei	-105.82227	22.670551	1964	UMMZ Mammals Data Group, LSA IT A (2022). University of Michigan Museum of Zoology, Division of Mammals. Version 8.48. University of Michigan Museum of Zoology. Occurrence dataset https://doi.org/10.15468/dx3rcj accessed via GBIF.org on 2022-07-07.
Sciurus colliaei	-104.691493485738	20.1628530415407	1964	UMMZ Mammals Data Group, LSA IT A (2022). University of Michigan Museum of Zoology, Division of Mammals. Version 8.48. University of Michigan Museum of Zoology. Occurrence dataset https://doi.org/10.15468/dx3rcj accessed via GBIF.org on 2022-07-07.
Sciurus colliaei	-104.719562607056	20.2782255899398	1964	UMMZ Mammals Data Group, LSA IT A (2022). University of Michigan Museum of Zoology, Division of Mammals. Version 8.48. University of Michigan Museum of Zoology. Occurrence dataset https://doi.org/10.15468/dx3rcj accessed via GBIF.org on 2022-07-07.
Sciurus colliaei	-105.213012	21.615406	1964	UMMZ Mammals Data Group, LSA IT A (2022). University of Michigan Museum of Zoology, Division of Mammals. Version 8.48. University of Michigan Museum of Zoology. Occurrence dataset https://doi.org/10.15468/dx3rcj accessed via GBIF.org on 2022-07-07.
Sciurus colliaei	-107.041447724989	24.84767919098	1965	Global Biodiversity Information Facility [GBIF] (2018) GBIF occurrence download Mammalia. https://www.gbif.org/dataset/7f56df30-f762-11e1-a439-00145eb45e9a: KUM: 5219660
Sciurus colliaei	-105.285536255632	21.5835919103577	1965	Global Biodiversity Information Facility [GBIF] (2018) GBIF occurrence download Mammalia. https://www.gbif.org/dataset/7f56df30-f762-11e1-a439-00145eb45e9a: KUM: 5219660
Sciurus colliaei	-105.801492821312	22.6028706696378	1965	Global Biodiversity Information Facility [GBIF] (2018) GBIF occurrence download Mammalia. https://www.gbif.org/dataset/7f56df30-f762-11e1-a439-00145eb45e9a: KUM: 5219660
Sciurus colliaei	-103.912725501525	19.4251823172254	1967	Global Biodiversity Information Facility [GBIF] (2018) GBIF occurrence download Mammalia. https://www.gbif.org/dataset/7f56df30-f762-11e1-a439-00145eb45e9a: KUM: 5219660
Sciurus colliaei	-104.819479409093	20.1529050381379	1967	Global Biodiversity Information Facility [GBIF] (2018) GBIF occurrence download Mammalia. https://www.gbif.org/dataset/7f56df30-f762-11e1-a439-00145eb45e9a: KUM: 5219660
Sciurus colliaei	-104.163872871891	19.5656358262062	1967	Global Biodiversity Information Facility [GBIF] (2018) GBIF occurrence download Mammalia. https://www.gbif.org/dataset/7f56df30-f762-11e1-a439-00145eb45e9a: KUM: 5219660
Sciurus colliaei	-103.863108345557	19.4237775570261	1968	Global Biodiversity Information Facility [GBIF] (2018) GBIF occurrence download Mammalia. https://www.gbif.org/dataset/7f56df30-f762-11e1-a439-00145eb45e9a: LACM: 58834
Sciurus colliaei	-104.094455287116	19.3158868353324	1968	Global Biodiversity Information Facility [GBIF] (2018) GBIF occurrence download Mammalia. https://www.gbif.org/dataset/7f56df30-f762-11e1-a439-00145eb45e9a: LACM: 58832
Sciurus colliaei	-103.745370237724	19.3263815592937	1969	Global Biodiversity Information Facility [GBIF] (2018) GBIF occurrence download Mammalia. https://www.gbif.org/dataset/7f56df30-f762-11e1-a439-00145eb45e9a: LACM: 29174
Sciurus colliaei	-105.077297790159	21.2066587150745	1970	Global Biodiversity Information Facility [GBIF] (2018) GBIF occurrence download Mammalia. https://www.gbif.org/dataset/7f56df30-f762-11e1-a439-00145eb45e9a: MSB: MR.16179
Sciurus colliaei	-104.986677722218	21.2153466617124	1970	Global Biodiversity Information Facility [GBIF] (2018) GBIF occurrence download Mammalia. https://www.gbif.org/dataset/7f56df30-f762-11e1-a439-00145eb45e9a: MSB: MR.16180
Sciurus colliaei	-104.96833	19.403088	1973	Global Biodiversity Information Facility [GBIF] (2018) GBIF occurrence download Mammalia. https://www.gbif.org/dataset/7f56df30-f762-11e1-a439-00145eb45e9a: IB-UNMA: 14524
Sciurus colliaei	-104.977374	19.385	1973	Global Biodiversity Information Facility [GBIF] (2018) GBIF occurrence download Mammalia. https://www.gbif.org/dataset/7f56df30-f762-11e1-a439-00145eb45e9a: IB-UNMA: 14525
Sciurus colliaei	-105.429701014809	21.9038360210845	1979	Global Biodiversity Information Facility [GBIF] (2018) GBIF occurrence download Mammalia. https://www.gbif.org/dataset/7f56df30-f762-11e1-a439-00145eb45e9a: KUM: 5219660
Sciurus colliaei	-105.091944	21.575833	1981	Global Biodiversity Information Facility [GBIF] (2018) GBIF occurrence download Mammalia. https://www.gbif.org/dataset/7f56df30-f762-11e1-a439-00145eb45e9a: FC-UNAM: 889
Sciurus colliaei	-105.065	21.436944	1982	Global Biodiversity Information Facility [GBIF] (2018) GBIF occurrence download Mammalia. https://www.gbif.org/dataset/7f56df30-f762-11e1-a439-00145eb45e9a: FC-UNAM: 4321
Sciurus colliaei	-105.065	21.539444	1982	Global Biodiversity Information Facility [GBIF] (2018) GBIF occurrence download Mammalia. https://www.gbif.org/dataset/7f56df30-f762-11e1-a439-00145eb45e9a: FC-UNAM: 4328
Sciurus colliaei	-104.994167	21.501667	1982	Global Biodiversity Information Facility [GBIF] (2018) GBIF occurrence download Mammalia. https://www.gbif.org/dataset/7f56df30-f762-11e1-a439-00145eb45e9a: FC-UNAM: 4327
Sciurus colliaei	-104.902222	21.316111	1982	Global Biodiversity Information Facility [GBIF] (2018) GBIF occurrence download Mammalia. https://www.gbif.org/dataset/7f56df30-f762-11e1-a439-00145eb45e9a: FC-UNAM: 4323
Sciurus colliaei	-105.9	24.091667	1994	Global Biodiversity Information Facility [GBIF] (2018) GBIF occurrence download Mammalia. https://www.gbif.org/dataset/7f56df30-f762-11e1-a439-00145eb45e9a: IB-UNMA: 38276
Sciurus colliaei	-106.415570091255	23.2365306639804	2007	Botello F., M. Aranda y V. Sánchez-Cordero. 2010. Fortalecimiento de la Colección de fotocolectas biológicas (CFB): una propuesta del uso de la imagen digital al servicio del conocimiento de la biodiversidad. Colección CNFB. Instituto de Biología. Universidad Nacional Autónoma de México. Bases de datos SNIB-CONABIO, proyecto FS0030. México, D. F.
Sciurus colliaei	-104.239429	19.560503	2007	Botello F., M. Aranda y V. Sánchez-Cordero. 2010. Fortalecimiento de la Colección de fotocolectas biológicas (CFB): una propuesta del uso de la imagen digital al servicio del conocimiento de la biodiversidad. Colección CNFB. Instituto de Biología. Universidad Nacional Autónoma de México. Bases de datos SNIB-CONABIO, proyecto FS0030. México, D. F.
Sciurus colliaei	-104.160504	19.3517	2008	CONABIO. 2019. Naturalista. Comisión Nacional para el Conocimiento y Uso de la Biodiversidad (CONABIO). Bases de datos SNIB-CONABIO. Ciudad de México
Sciurus colliaei	-104.285649	19.6143	2008	Botello F., M. Aranda y V. Sánchez-Cordero. 2010. Fortalecimiento de la Colección de fotocolectas biológicas (CFB): una propuesta del uso de la imagen digital al servicio del conocimiento de la biodiversidad. Colección CNFB. Instituto de Biología. Universidad Nacional Autónoma de México. Bases de datos SNIB-CONABIO, proyecto FS0030. México, D. F.
Sciurus colliaei	-104.268683	19.588601	2009	Botello F., M. Aranda y V. Sánchez-Cordero. 2010. Fortalecimiento de la Colección de fotocolectas biológicas (CFB): una propuesta del uso de la imagen digital al servicio del conocimiento de la biodiversidad. Colección CNFB. Instituto de Biología. Universidad Nacional Autónoma de México. Bases de datos SNIB-CONABIO, proyecto FS0030. México, D. F.
Sciurus colliaei	-104.270405	19.60209	2009	Botello F., M. Aranda y V. Sánchez-Cordero. 2010. Fortalecimiento de la Colección de fotocolectas biológicas (CFB): una propuesta del uso de la imagen digital al servicio del conocimiento de la biodiversidad. Colección CNFB. Instituto de Biología. Universidad Nacional Autónoma de México. Bases de datos SNIB-CONABIO, proyecto FS0030. México, D. F.
Sciurus colliaei	-106.44348	23.299344	2009	Botello F., M. Aranda y V. Sánchez-Cordero. 2010. Fortalecimiento de la Colección de fotocolectas biológicas (CFB): una propuesta del uso de la imagen digital al servicio del conocimiento de la biodiversidad. Colección CNFB. Instituto de Biología. Universidad Nacional Autónoma de México. Bases de datos SNIB-CONABIO, proyecto FS0030. México, D. F.
