# Supplementary material for: A retrospective approach for evaluating ecological niche modeling transferability over time: the case of Mexican endemic rodents
Source: PeerJ. 2024 Nov 29;12:e18414. doi: 10.7717/peerj.18414 (PMC11610470; doi:10.7717/peerj.18414)
Supplement: Supplemental Information 3 — Georeferenced occurrences of Mexican endemic small mammals used to build niche modes [file peerj-12-18414-s003.zip › Species ccurrence files/Handleyomys chapmani.csv]

specie	x	y	year	source
Handleyomys chapmani	-97.008333	19.408333	1950	Sánchez-Cordero V. 2006. Estado actual del conocimiento biológico de algunas especies de roedores de las familias Muridae, Geomyidae, Heteromyidae y Sciuridae (Rodentia: Mammalia) incluidas en el PROY-NOM-059-ECOL-2000. Instituto de Biología. Universidad Nacional Autónoma de México. Bases de datos SNIB-CONABIO, proyectos W036, A026 Y L047. México, D. F.
Handleyomys chapmani	-99.0815783306096	21.1123008438221	1952	López-Wilchis R. 1998. Base de datos de mamíferos de México depositados en colecciones de Estados Unidos y Canadá. Unidad Iztapalapa. Universidad Autónoma Metropolitana. Bases de datos SNIB-CONABIO, proyecto P130. México, D. F.
Handleyomys chapmani	-94.6601890985941	16.6304049459456	1954	Bentley A, Eifler M (2022). KUBI Mammalogy Collection. Version 26.57. University of Kansas Biodiversity Institute. Occurrence dataset https://doi.org/10.15468/a3woj7 accessed via GBIF.org on 2022-07-07.
Handleyomys chapmani	-96.4180845852298	15.9549605343212	1954	Bentley A, Eifler M (2022). KUBI Mammalogy Collection. Version 26.57. University of Kansas Biodiversity Institute. Occurrence dataset https://doi.org/10.15468/a3woj7 accessed via GBIF.org on 2022-07-07.
Handleyomys chapmani	-97.002778	18.670278	1963	Sánchez-Cordero V. 2006. Estado actual del conocimiento biológico de algunas especies de roedores de las familias Muridae, Geomyidae, Heteromyidae y Sciuridae (Rodentia: Mammalia) incluidas en el PROY-NOM-059-ECOL-2000. Instituto de Biología. Universidad Nacional Autónoma de México. Bases de datos SNIB-CONABIO, proyectos W036, A026 Y L047. México, D. F.
Handleyomys chapmani	-98.475	20.541667	1963	López Vidal J.C., C. Elizalde Arellano, C. Y. Salas Rodríguez y C. Salazar Motolinía. 2019. Computarización de las colecciones de vertebrados terrestres de la Escuela Nacional de Ciencias Biológicas, IPN Fase 4. Instituto Politécnico Nacional. Escuela Nacional de Ciencias Biológicas. Bases de datos SNIB CONABIO_Mamíferos Proyectos No. KE005, CC002, BC004, Y013 y P020. Ciudad de México
Handleyomys chapmani	-96.3620121373632	17.5856337894724	1964	Abraczinskas L (2016). MSU Mammalogy, Ornithology and Vertebrate Paleontology Collections. Version 8.1. Michigan State University Museum. Occurrence dataset https://doi.org/10.15468/xypr72 accessed via GBIF.org on 2022-07-07.
Handleyomys chapmani	-96.3794224260862	17.5453356890467	1964	Abraczinskas L (2016). MSU Mammalogy, Ornithology and Vertebrate Paleontology Collections. Version 8.1. Michigan State University Museum. Occurrence dataset https://doi.org/10.15468/xypr72 accessed via GBIF.org on 2022-07-07.
Handleyomys chapmani	-96.410833	17.600556	1964	Sánchez-Cordero V. 2006. Estado actual del conocimiento biológico de algunas especies de roedores de las familias Muridae, Geomyidae, Heteromyidae y Sciuridae (Rodentia: Mammalia) incluidas en el PROY-NOM-059-ECOL-2000. Instituto de Biología. Universidad Nacional Autónoma de México. Bases de datos SNIB-CONABIO, proyectos W036, A026 Y L047. México, D. F.
Handleyomys chapmani	-96.374444	17.619167	1964	Sánchez-Cordero V. 2006. Estado actual del conocimiento biológico de algunas especies de roedores de las familias Muridae, Geomyidae, Heteromyidae y Sciuridae (Rodentia: Mammalia) incluidas en el PROY-NOM-059-ECOL-2000. Instituto de Biología. Universidad Nacional Autónoma de México. Bases de datos SNIB-CONABIO, proyectos W036, A026 Y L047. México, D. F.
Handleyomys chapmani	-96.9014297396348	16.2230009177846	1964	Sánchez-Cordero V. 2006. Estado actual del conocimiento biológico de algunas especies de roedores de las familias Muridae, Geomyidae, Heteromyidae y Sciuridae (Rodentia: Mammalia) incluidas en el PROY-NOM-059-ECOL-2000. Instituto de Biología. Universidad Nacional Autónoma de México. Bases de datos SNIB-CONABIO, proyectos W036, A026 Y L047. México, D. F.
Handleyomys chapmani	-96.3417017840406	17.6272318366622	1964	Bentley A, Eifler M (2022). KUBI Mammalogy Collection. Version 26.57. University of Kansas Biodiversity Institute. Occurrence dataset https://doi.org/10.15468/a3woj7 accessed via GBIF.org on 2022-07-07.
Handleyomys chapmani	-96.275	17.791667	1964	Bentley A, Eifler M (2022). KUBI Mammalogy Collection. Version 26.57. University of Kansas Biodiversity Institute. Occurrence dataset https://doi.org/10.15468/a3woj7 accessed via GBIF.org on 2022-07-07.
Handleyomys chapmani	-96.4113429554071	17.4714491755891	1964	Bentley A, Eifler M (2022). KUBI Mammalogy Collection. Version 26.57. University of Kansas Biodiversity Institute. Occurrence dataset https://doi.org/10.15468/a3woj7 accessed via GBIF.org on 2022-07-07.
Handleyomys chapmani	-96.4025	17.589444	1964	Bentley A, Eifler M (2022). KUBI Mammalogy Collection. Version 26.57. University of Kansas Biodiversity Institute. Occurrence dataset https://doi.org/10.15468/a3woj7 accessed via GBIF.org on 2022-07-07.
Handleyomys chapmani	-96.351111	17.645278	1964	Bentley A, Eifler M (2022). KUBI Mammalogy Collection. Version 26.57. University of Kansas Biodiversity Institute. Occurrence dataset https://doi.org/10.15468/a3woj7 accessed via GBIF.org on 2022-07-07.
Handleyomys chapmani	-96.325	17.622222	1964	Bentley A, Eifler M (2022). KUBI Mammalogy Collection. Version 26.57. University of Kansas Biodiversity Institute. Occurrence dataset https://doi.org/10.15468/a3woj7 accessed via GBIF.org on 2022-07-07.
Handleyomys chapmani	-97.1333792185675	16.2327217888327	1964	Briones-Salas M. A. 2006. Incorporación de nuevos registros de mamíferos de la región Sierra Norte de Oaxaca. Unidad Oaxaca. Centro Interdisciplinario de Investigación para el Desarrollo Integral Regional. Instituto Politécnico Nacional. Bases de datos SNIB-CONABIO, proyectos BA009 y R104. México, D. F.
Handleyomys chapmani	-97.291667	16.536111	1964	Briones-Salas M. A. 2006. Incorporación de nuevos registros de mamíferos de la región Sierra Norte de Oaxaca. Unidad Oaxaca. Centro Interdisciplinario de Investigación para el Desarrollo Integral Regional. Instituto Politécnico Nacional. Bases de datos SNIB-CONABIO, proyectos BA009 y R104. México, D. F.
Handleyomys chapmani	-96.465	16.058333	1964	Briones-Salas M. A. 2006. Incorporación de nuevos registros de mamíferos de la región Sierra Norte de Oaxaca. Unidad Oaxaca. Centro Interdisciplinario de Investigación para el Desarrollo Integral Regional. Instituto Politécnico Nacional. Bases de datos SNIB-CONABIO, proyectos BA009 y R104. México, D. F.
Handleyomys chapmani	-96.971722334952	19.4150081128299	1964	Briones-Salas M. A. 2006. Incorporación de nuevos registros de mamíferos de la región Sierra Norte de Oaxaca. Unidad Oaxaca. Centro Interdisciplinario de Investigación para el Desarrollo Integral Regional. Instituto Politécnico Nacional. Bases de datos SNIB-CONABIO, proyectos BA009 y R104. México, D. F.
Handleyomys chapmani	-97.075	19.425	1964	Briones-Salas M. A. 2006. Incorporación de nuevos registros de mamíferos de la región Sierra Norte de Oaxaca. Unidad Oaxaca. Centro Interdisciplinario de Investigación para el Desarrollo Integral Regional. Instituto Politécnico Nacional. Bases de datos SNIB-CONABIO, proyectos BA009 y R104. México, D. F.
Handleyomys chapmani	-97.122222	16.241667	1965	Global Biodiversity Information Facility [GBIF] (2018) GBIF occurrence download Mammalia. https://www.gbif.org/dataset/7f56df30-f762-11e1-a439-00145eb45e9a: IB-UNAM: 27980
Handleyomys chapmani	-97.125	16.169444	1965	Global Biodiversity Information Facility [GBIF] (2018) GBIF occurrence download Mammalia. https://www.gbif.org/dataset/7f56df30-f762-11e1-a439-00145eb45e9a: IB-UNAM: 27981
Handleyomys chapmani	-97.124722	16.122222	1968	Sánchez-Cordero V. 2006. Estado actual del conocimiento biológico de algunas especies de roedores de las familias Muridae, Geomyidae, Heteromyidae y Sciuridae (Rodentia: Mammalia) incluidas en el PROY-NOM-059-ECOL-2000. Instituto de Biología. Bases de datos SNIB-CONABIO, proyectos W036, A026 y L047. México, D. F.
Handleyomys chapmani	-96.3000308095706	17.630711785306	1968	Abraczinskas L (2016). MSU Mammalogy, Ornithology and Vertebrate Paleontology Collections. Version 8.1. Michigan State University Museum. Occurrence dataset https://doi.org/10.15468/xypr72 accessed via GBIF.org on 2022-07-07.
Handleyomys chapmani	-96.358333	17.625	1968	Bentley A, Eifler M (2022). KUBI Mammalogy Collection. Version 26.57. University of Kansas Biodiversity Institute. Occurrence dataset https://doi.org/10.15468/a3woj7 accessed via GBIF.org on 2022-07-07.
Handleyomys chapmani	-96.455	17.548889	1969	Bentley A, Eifler M (2022). KUBI Mammalogy Collection. Version 26.57. University of Kansas Biodiversity Institute. Occurrence dataset https://doi.org/10.15468/a3woj7 accessed via GBIF.org on 2022-07-07.
Handleyomys chapmani	-96.988108747071	19.4220137379993	1969	Briones-Salas M. A. 2006. Incorporación de nuevos registros de mamíferos de la región Sierra Norte de Oaxaca. Unidad Oaxaca. Centro Interdisciplinario de Investigación para el Desarrollo Integral Regional. Instituto Politécnico Nacional. Bases de datos SNIB-CONABIO, proyectos BA009 y R104. México, D. F.
Handleyomys chapmani	-99.6856662613235	17.5573724394964	1969	Bentley A, Eifler M (2022). KUBI Mammalogy Collection. Version 26.57. University of Kansas Biodiversity Institute. Occurrence dataset https://doi.org/10.15468/a3woj7 accessed via GBIF.org on 2022-07-07.
Handleyomys chapmani	-96.4714236162094	17.5507151707721	1969	Bentley A, Eifler M (2022). KUBI Mammalogy Collection. Version 26.57. University of Kansas Biodiversity Institute. Occurrence dataset https://doi.org/10.15468/a3woj7 accessed via GBIF.org on 2022-07-07.
Handleyomys chapmani	-96.5036460613569	17.4471090958214	1969	Briones-Salas M. A. 2006. Incorporación de nuevos registros de mamíferos de la región Sierra Norte de Oaxaca. Unidad Oaxaca. Centro Interdisciplinario de Investigación para el Desarrollo Integral Regional. Instituto Politécnico Nacional. Bases de datos SNIB-CONABIO, proyectos BA009 y R104. México, D. F.
Handleyomys chapmani	-96.4916978210059	16.1266178225179	1969	Briones-Salas M. A. 2006. Incorporación de nuevos registros de mamíferos de la región Sierra Norte de Oaxaca. Unidad Oaxaca. Centro Interdisciplinario de Investigación para el Desarrollo Integral Regional. Instituto Politécnico Nacional. Bases de datos SNIB-CONABIO, proyectos BA009 y R104. México, D. F.
Handleyomys chapmani	-96.507008	17.428569	1969	Briones-Salas M. A. 2006. Incorporación de nuevos registros de mamíferos de la región Sierra Norte de Oaxaca. Unidad Oaxaca. Centro Interdisciplinario de Investigación para el Desarrollo Integral Regional. Instituto Politécnico Nacional. Bases de datos SNIB-CONABIO, proyectos BA009 y R104. México, D. F.
Handleyomys chapmani	-96.341701676706	17.5919935390153	1969	Bentley A, Eifler M (2022). KUBI Mammalogy Collection. Version 26.57. University of Kansas Biodiversity Institute. Occurrence dataset https://doi.org/10.15468/a3woj7 accessed via GBIF.org on 2022-07-07.
Handleyomys chapmani	-97.1406023490416	16.2196674142532	1969	Bentley A, Eifler M (2022). KUBI Mammalogy Collection. Version 26.57. University of Kansas Biodiversity Institute. Occurrence dataset https://doi.org/10.15468/a3woj7 accessed via GBIF.org on 2022-07-07.
Handleyomys chapmani	-96.366111	17.621111	1969	Bentley A, Eifler M (2022). KUBI Mammalogy Collection. Version 26.57. University of Kansas Biodiversity Institute. Occurrence dataset https://doi.org/10.15468/a3woj7 accessed via GBIF.org on 2022-07-07.
Handleyomys chapmani	-96.3417017042314	17.6010331022147	1970	Bentley A, Eifler M (2022). KUBI Mammalogy Collection. Version 26.57. University of Kansas Biodiversity Institute. Occurrence dataset https://doi.org/10.15468/a3woj7 accessed via GBIF.org on 2022-07-07.
Handleyomys chapmani	-96.326111	17.673333	1970	Bentley A, Eifler M (2022). KUBI Mammalogy Collection. Version 26.57. University of Kansas Biodiversity Institute. Occurrence dataset https://doi.org/10.15468/a3woj7 accessed via GBIF.org on 2022-07-07.
Handleyomys chapmani	-97.0594881468886	16.1205055497234	1970	Bentley A, Eifler M (2022). KUBI Mammalogy Collection. Version 26.57. University of Kansas Biodiversity Institute. Occurrence dataset https://doi.org/10.15468/a3woj7 accessed via GBIF.org on 2022-07-07.
Handleyomys chapmani	-96.35	17.623056	1970	López-Wilchis R. 1998. Base de datos de mamíferos de México depositados en colecciones de Estados Unidos y Canadá. Unidad Iztapalapa. Universidad Autónoma Metropolitana. Bases de datos SNIB-CONABIO, proyecto P130. México, D. F.
Handleyomys chapmani	-96.4930051054455	16.2125265684572	1970	Briones-Salas M. A. 2006. Incorporación de nuevos registros de mamíferos de la región Sierra Norte de Oaxaca. Unidad Oaxaca. Centro Interdisciplinario de Investigación para el Desarrollo Integral Regional. Instituto Politécnico Nacional. Bases de datos SNIB-CONABIO, proyectos BA009 y R104. México, D. F.
Handleyomys chapmani	-96.5311414307679	16.0188500536905	1970	Bentley A, Eifler M (2022). KUBI Mammalogy Collection. Version 26.57. University of Kansas Biodiversity Institute. Occurrence dataset https://doi.org/10.15468/a3woj7 accessed via GBIF.org on 2022-07-07.
Handleyomys chapmani	-96.1136367795365	17.4246112751033	1970	Bentley A, Eifler M (2022). KUBI Mammalogy Collection. Version 26.57. University of Kansas Biodiversity Institute. Occurrence dataset https://doi.org/10.15468/a3woj7 accessed via GBIF.org on 2022-07-07.
Handleyomys chapmani	-97.1500466526264	16.2468880415978	1970	Briones-Salas M. A. 2006. Incorporación de nuevos registros de mamíferos de la región Sierra Norte de Oaxaca. Unidad Oaxaca. Centro Interdisciplinario de Investigación para el Desarrollo Integral Regional. Instituto Politécnico Nacional. Bases de datos SNIB-CONABIO, proyectos BA009 y R104. México, D. F.
Handleyomys chapmani	-96.3417014705487	17.5242268157951	1970	Briones-Salas M. A. 2006. Incorporación de nuevos registros de mamíferos de la región Sierra Norte de Oaxaca. Unidad Oaxaca. Centro Interdisciplinario de Investigación para el Desarrollo Integral Regional. Instituto Politécnico Nacional. Bases de datos SNIB-CONABIO, proyectos BA009 y R104. México, D. F.
Handleyomys chapmani	-96.407333	17.5825	1970	Briones-Salas M. A. 2006. Incorporación de nuevos registros de mamíferos de la región Sierra Norte de Oaxaca. Unidad Oaxaca. Centro Interdisciplinario de Investigación para el Desarrollo Integral Regional. Instituto Politécnico Nacional. Bases de datos SNIB-CONABIO, proyectos BA009 y R104. México, D. F.
Handleyomys chapmani	-97.1214348446582	16.2016123611492	1970	Briones-Salas M. A. 2006. Incorporación de nuevos registros de mamíferos de la región Sierra Norte de Oaxaca. Unidad Oaxaca. Centro Interdisciplinario de Investigación para el Desarrollo Integral Regional. Instituto Politécnico Nacional. Bases de datos SNIB-CONABIO, proyectos BA009 y R104. México, D. F.
Handleyomys chapmani	-96.3417012016881	17.4356811032096	1970	Briones-Salas M. A. 2006. Incorporación de nuevos registros de mamíferos de la región Sierra Norte de Oaxaca. Unidad Oaxaca. Centro Interdisciplinario de Investigación para el Desarrollo Integral Regional. Instituto Politécnico Nacional. Bases de datos SNIB-CONABIO, proyectos BA009 y R104. México, D. F.
Handleyomys chapmani	-96.3417010154788	17.3742440819102	1970	Briones-Salas M. A. 2006. Incorporación de nuevos registros de mamíferos de la región Sierra Norte de Oaxaca. Unidad Oaxaca. Centro Interdisciplinario de Investigación para el Desarrollo Integral Regional. Instituto Politécnico Nacional. Bases de datos SNIB-CONABIO, proyectos BA009 y R104. México, D. F.
Handleyomys chapmani	-96.513833	17.573667	1970	Briones-Salas M. A. 2006. Incorporación de nuevos registros de mamíferos de la región Sierra Norte de Oaxaca. Unidad Oaxaca. Centro Interdisciplinario de Investigación para el Desarrollo Integral Regional. Instituto Politécnico Nacional. Bases de datos SNIB-CONABIO, proyectos BA009 y R104. México, D. F.
Handleyomys chapmani	-96.479167	17.599444	1970	Briones-Salas M. A. 2006. Incorporación de nuevos registros de mamíferos de la región Sierra Norte de Oaxaca. Unidad Oaxaca. Centro Interdisciplinario de Investigación para el Desarrollo Integral Regional. Instituto Politécnico Nacional. Bases de datos SNIB-CONABIO, proyectos BA009 y R104. México, D. F.
Handleyomys chapmani	-96.333333	17.3683	1970	Bentley A, Eifler M (2022). KUBI Mammalogy Collection. Version 26.57. University of Kansas Biodiversity Institute. Occurrence dataset https://doi.org/10.15468/a3woj7 accessed via GBIF.org on 2022-07-07.
Handleyomys chapmani	-96.484444	17.583889	1974	Briones-Salas M. A. 2006. Incorporación de nuevos registros de mamíferos de la región Sierra Norte de Oaxaca. Unidad Oaxaca. Centro Interdisciplinario de Investigación para el Desarrollo Integral Regional. Instituto Politécnico Nacional. Bases de datos SNIB-CONABIO, proyectos BA009 y R104. México, D. F.
Handleyomys chapmani	-96.384444	17.609722	1974	Briones-Salas M. A. 2006. Incorporación de nuevos registros de mamíferos de la región Sierra Norte de Oaxaca. Unidad Oaxaca. Centro Interdisciplinario de Investigación para el Desarrollo Integral Regional. Instituto Politécnico Nacional. Bases de datos SNIB-CONABIO, proyectos BA009 y R104. México, D. F.
Handleyomys chapmani	-96.334444	17.637778	1975	Briones-Salas M. A. 2006. Incorporación de nuevos registros de mamíferos de la región Sierra Norte de Oaxaca. Unidad Oaxaca. Centro Interdisciplinario de Investigación para el Desarrollo Integral Regional. Instituto Politécnico Nacional. Bases de datos SNIB-CONABIO, proyectos BA009 y R104. México, D. F.
Handleyomys chapmani	-96.3417019438418	17.6796393068449	1975	Briones-Salas M. A. 2006. Incorporación de nuevos registros de mamíferos de la región Sierra Norte de Oaxaca. Unidad Oaxaca. Centro Interdisciplinario de Investigación para el Desarrollo Integral Regional. Instituto Politécnico Nacional. Bases de datos SNIB-CONABIO, proyectos BA009 y R104. México, D. F.
Handleyomys chapmani	-96.3417017372455	17.6118725785331	1975	Briones-Salas M. A. 2006. Incorporación de nuevos registros de mamíferos de la región Sierra Norte de Oaxaca. Unidad Oaxaca. Centro Interdisciplinario de Investigación para el Desarrollo Integral Regional. Instituto Politécnico Nacional. Bases de datos SNIB-CONABIO, proyectos BA009 y R104. México, D. F.
Handleyomys chapmani	-96.317778	17.6975	1975	Ramírez-Pulido J. 1999. Biodiversidad mastozoológica del Eje Volcánico Transversal. Unidad Iztapalapa. Universidad Autónoma Metropolitana. Bases de datos SNIB-CONABIO, proyecto J121. México, D. F.
Handleyomys chapmani	-97.9764680312871	20.2583610926785	1978	Ramírez-Pulido J. 1999. Biodiversidad mastozoológica del Eje Volcánico Transversal. Unidad Iztapalapa. Universidad Autónoma Metropolitana. Bases de datos SNIB-CONABIO, proyecto J121. México, D. F.
Handleyomys chapmani	-97.8359104458834	20.7705601710673	1978	Ramírez-Pulido J. 1999. Biodiversidad mastozoológica del Eje Volcánico Transversal. Unidad Iztapalapa. Universidad Autónoma Metropolitana. Bases de datos SNIB-CONABIO, proyecto J121. México, D. F.
Handleyomys chapmani	-98.678056	20.796389	1978	Prestridge H (2021). Biodiversity Research and Teaching Collections - TCWC Vertebrates. Version 9.4. Texas A&M University Biodiversity Research and Teaching Collections. Occurrence dataset https://doi.org/10.15468/szomia accessed via GBIF.org on 2022-07-07.
Handleyomys chapmani	-97.855633354357	20.6077895008287	1978	Prestridge H (2021). Biodiversity Research and Teaching Collections - TCWC Vertebrates. Version 9.4. Texas A&M University Biodiversity Research and Teaching Collections. Occurrence dataset https://doi.org/10.15468/szomia accessed via GBIF.org on 2022-07-07.
Handleyomys chapmani	-97.009722	19.358333	1979	León P. L. y V. Z. A. Ávila. 2012. Actualización de la base de datos de la Colección de mamíferos del Museo de Zoología 'Alfonso L. Herrera'. Colección Maztozoológica MZFC. Facultad de Ciencias. Universidad Nacional Autónoma de México. Bases de datos SNIB-CONABIO, proyectos EC010, J123, M099, B002 y H160. México, D. F.
Handleyomys chapmani	-99.151944	21.19	1979	León P. L. y V. Z. A. Ávila. 2012. Actualización de la base de datos de la Colección de mamíferos del Museo de Zoología 'Alfonso L. Herrera'. Colección Maztozoológica MZFC. Facultad de Ciencias. Universidad Nacional Autónoma de México. Bases de datos SNIB-CONABIO, proyectos EC010, J123, M099, B002 y H160. México, D. F.
Handleyomys chapmani	-96.341667	17.660278	1979	León P. L. y V. Z. A. Ávila. 2012. Actualización de la base de datos de la Colección de mamíferos del Museo de Zoología 'Alfonso L. Herrera'. Colección Maztozoológica MZFC. Facultad de Ciencias. Universidad Nacional Autónoma de México. Bases de datos SNIB-CONABIO, proyectos EC010, J123, M099, B002 y H160. México, D. F.
Handleyomys chapmani	-99.825278	17.663333	1980	Muñoz-Alonso L. A. y I. J. March-Mifsut. 2003. Actualización y enriquecimiento de las bases de datos del proyecto de evaluación y análisis geográfico de la diversidad faunística de Chiapas. El Colegio de la Frontera Sur. Bases de datos SNIB-CONABIO, proyectos U014 y P132. México, D. F.
Handleyomys chapmani	-92.987222	17.200556	1980	Ramírez-Pulido J. 1999. Biodiversidad mastozoológica del Eje Volcánico Transversal. Unidad Iztapalapa. Universidad Autónoma Metropolitana. Bases de datos SNIB-CONABIO, proyecto J121. México, D. F.
Handleyomys chapmani	-97.51673436504	20.0428163891298	1981	Ramírez-Pulido J. 1999. Biodiversidad mastozoológica del Eje Volcánico Transversal. Unidad Iztapalapa. Universidad Autónoma Metropolitana. Bases de datos SNIB-CONABIO, proyecto J121. México, D. F.
Handleyomys chapmani	-97.5500677111043	19.9094894399966	1981	Ramírez-Pulido J. 1999. Biodiversidad mastozoológica del Eje Volcánico Transversal. Unidad Iztapalapa. Universidad Autónoma Metropolitana. Bases de datos SNIB-CONABIO, proyecto J121. México, D. F.
Handleyomys chapmani	-98.702222	20.742222	1981	Ramírez-Pulido J. 1999. Biodiversidad mastozoológica del Eje Volcánico Transversal. Unidad Iztapalapa. Universidad Autónoma Metropolitana. Bases de datos SNIB-CONABIO, proyecto J121. México, D. F.
Handleyomys chapmani	-98.0500800183144	20.0350371366849	1981	Ramírez-Pulido J. 1999. Biodiversidad mastozoológica del Eje Volcánico Transversal. Unidad Iztapalapa. Universidad Autónoma Metropolitana. Bases de datos SNIB-CONABIO, proyecto J121. México, D. F.
Handleyomys chapmani	-97.5903466621959	19.907544409212	1981	Ramírez-Pulido J. 1999. Biodiversidad mastozoológica del Eje Volcánico Transversal. Unidad Iztapalapa. Universidad Autónoma Metropolitana. Bases de datos SNIB-CONABIO, proyecto J121. México, D. F.
Handleyomys chapmani	-92.9375	17.202778	1981	Muñoz-Alonso L. A. y I. J. March-Mifsut. 2003. Actualización y enriquecimiento de las bases de datos del proyecto de evaluación y análisis geográfico de la diversidad faunística de Chiapas. El Colegio de la Frontera Sur. Bases de datos SNIB-CONABIO, proyectos U014 y P132. México, D. F.
Handleyomys chapmani	-98.569167	20.648611	1982	Ramírez-Pulido J. 1999. Biodiversidad mastozoológica del Eje Volcánico Transversal. Unidad Iztapalapa. Universidad Autónoma Metropolitana. Bases de datos SNIB-CONABIO, proyecto J121. México, D. F.
Handleyomys chapmani	-97.0875513659029	18.2548465693975	1982	Ramírez-Pulido J. 1999. Biodiversidad mastozoológica del Eje Volcánico Transversal. Unidad Iztapalapa. Universidad Autónoma Metropolitana. Bases de datos SNIB-CONABIO, proyecto J121. México, D. F.
Handleyomys chapmani	-97.0903325647664	19.2339662320353	1982	Ramírez-Pulido J. 1999. Biodiversidad mastozoológica del Eje Volcánico Transversal. Unidad Iztapalapa. Universidad Autónoma Metropolitana. Bases de datos SNIB-CONABIO, proyecto J121. México, D. F.
Handleyomys chapmani	-97.0458864089843	19.2028568199184	1982	Ramírez-Pulido J. 1999. Biodiversidad mastozoológica del Eje Volcánico Transversal. Unidad Iztapalapa. Universidad Autónoma Metropolitana. Bases de datos SNIB-CONABIO, proyecto J121. México, D. F.
Handleyomys chapmani	-97.125	16.275	1983	Ramírez-Pulido J. 1999. Biodiversidad mastozoológica del Eje Volcánico Transversal. Unidad Iztapalapa. Universidad Autónoma Metropolitana. Bases de datos SNIB-CONABIO, proyecto J121. México, D. F.
Handleyomys chapmani	-96.971722334952	19.4150081128299	1983	Ramírez-Pulido J. 1999. Biodiversidad mastozoológica del Eje Volcánico Transversal. Unidad Iztapalapa. Universidad Autónoma Metropolitana. Bases de datos SNIB-CONABIO, proyecto J121. México, D. F.
Handleyomys chapmani	-100.225	17.488333	1983	Ramírez Pulido J. 2007. Diversidad de los mamíferos de la Reserva de la biósfera Tehuacán-Cuicatlán, Puebla-Oaxaca, México. Unidad Iztapalapa. Universidad Autónoma Metropolitana. Bases de datos SNIB-CONABIO, proyecto BK022. México, D. F.
Handleyomys chapmani	-98.0542481786061	20.3450228844498	1983	Sánchez-Cordero V. 2006. Estado actual del conocimiento biológico de algunas especies de roedores de las familias Muridae, Geomyidae, Heteromyidae y Sciuridae (Rodentia: Mammalia) incluidas en el PROY-NOM-059-ECOL-2000. Instituto de Biología. Universidad Nacional Autónoma de México. Bases de datos SNIB-CONABIO, proyectos W036, A026 Y L047. México, D. F.
Handleyomys chapmani	-100.278333	17.564444	1983	Sánchez-Cordero V. 2006. Estado actual del conocimiento biológico de algunas especies de roedores de las familias Muridae, Geomyidae, Heteromyidae y Sciuridae (Rodentia: Mammalia) incluidas en el PROY-NOM-059-ECOL-2000. Instituto de Biología. Universidad Nacional Autónoma de México. Bases de datos SNIB-CONABIO, proyectos W036, A026 Y L047. México, D. F.
Handleyomys chapmani	-97.54	18.553056	1983	Sánchez-Cordero V. 2006. Estado actual del conocimiento biológico de algunas especies de roedores de las familias Muridae, Geomyidae, Heteromyidae y Sciuridae (Rodentia: Mammalia) incluidas en el PROY-NOM-059-ECOL-2000. Instituto de Biología. Universidad Nacional Autónoma de México. Bases de datos SNIB-CONABIO, proyectos W036, A026 Y L047. México, D. F.
Handleyomys chapmani	-100.196944	17.436944	1984	Sánchez Cordero V., Magallón S., Espinosa, H., Reynoso V.H., Escalante, P. y Cervantes, F. 2021. Digitalización y Sistematización de las Colecciones Biológicas Nacionales del Instituto de Biología, UNAM. Universidad Nacional Autónoma de México. Instituto de Biología. Bases de datos SNIB CONABIO (vertebrados), proyecto KE002. Ciudad de México
Handleyomys chapmani	-100.208611	17.414167	1984	León P. L. y V. Z. A. Ávila. 2012. Actualización de la base de datos de la Colección de mamíferos del Museo de Zoología 'Alfonso L. Herrera'. Colección Maztozoológica MZFC. Facultad de Ciencias. Universidad Nacional Autónoma de México. Bases de datos SNIB-CONABIO, proyectos EC010, J123, M099, B002 y H160. México, D. F.
Handleyomys chapmani	-100.252222	17.341944	1984	Sánchez Cordero V., Magallón S., Espinosa, H., Reynoso V.H., Escalante, P. y Cervantes, F. 2021. Digitalización y Sistematización de las Colecciones Biológicas Nacionales del Instituto de Biología, UNAM. Universidad Nacional Autónoma de México. Instituto de Biología. Bases de datos SNIB CONABIO (vertebrados), proyecto KE002. Ciudad de México
Handleyomys chapmani	-100.326667	17.258333	1984	Sánchez Cordero V., Magallón S., Espinosa, H., Reynoso V.H., Escalante, P. y Cervantes, F. 2021. Digitalización y Sistematización de las Colecciones Biológicas Nacionales del Instituto de Biología, UNAM. Universidad Nacional Autónoma de México. Instituto de Biología. Bases de datos SNIB CONABIO (vertebrados), proyecto KE002. Ciudad de México
Handleyomys chapmani	-100.184444	17.484444	1984	Sánchez Cordero V., Magallón S., Espinosa, H., Reynoso V.H., Escalante, P. y Cervantes, F. 2021. Digitalización y Sistematización de las Colecciones Biológicas Nacionales del Instituto de Biología, UNAM. Universidad Nacional Autónoma de México. Instituto de Biología. Bases de datos SNIB CONABIO (vertebrados), proyecto KE002. Ciudad de México
Handleyomys chapmani	-97.5417347296727	19.9742084769992	1984	Briones-Salas M. A. 2006. Incorporación de nuevos registros de mamíferos de la región Sierra Norte de Oaxaca. Unidad Oaxaca. Centro Interdisciplinario de Investigación para el Desarrollo Integral Regional. Instituto Politécnico Nacional. Bases de datos SNIB-CONABIO, proyectos BA009 y R104. México, D. F.
Handleyomys chapmani	-99.703889	17.566111	1984	Briones-Salas M. A. 2006. Incorporación de nuevos registros de mamíferos de la región Sierra Norte de Oaxaca. Unidad Oaxaca. Centro Interdisciplinario de Investigación para el Desarrollo Integral Regional. Instituto Politécnico Nacional. Bases de datos SNIB-CONABIO, proyectos BA009 y R104. México, D. F.
Handleyomys chapmani	-97.6959039912321	19.853935571049	1984	Vargas-Cuenca. J., Y. Hortelano-Mocanda y F. A. Cervantes. 2014. Actualización de la base de datos del estado de Morelos de la Colección Nacional de Mamíferos del Instituto de Biología, UNAM. Colección CNMA. Instituto de Biología. Universidad Nacional Autónoma de México. Bases de datos SNIB-CONABIO, proyectos JL003, HA023 y V043. México, D. F.
Handleyomys chapmani	-100.185	17.448333	1984	Sánchez Cordero V., Magallón S., Espinosa, H., Reynoso V.H., Escalante, P. y Cervantes, F. 2021. Digitalización y Sistematización de las Colecciones Biológicas Nacionales del Instituto de Biología, UNAM. Universidad Nacional Autónoma de México. Instituto de Biología. Bases de datos SNIB CONABIO (vertebrados), proyecto KE002. Ciudad de México
Handleyomys chapmani	-96.951944	18.116667	1985	Briones-Salas M. A. 2006. Incorporación de nuevos registros de mamíferos de la región Sierra Norte de Oaxaca. Unidad Oaxaca. Centro Interdisciplinario de Investigación para el Desarrollo Integral Regional. Instituto Politécnico Nacional. Bases de datos SNIB-CONABIO, proyectos BA009 y R104. México, D. F.
Handleyomys chapmani	-98.0561921026407	20.3094695066257	1985	León P. L. y V. Z. A. Ávila. 2012. Actualización de la base de datos de la Colección de mamíferos del Museo de Zoología 'Alfonso L. Herrera'. Colección Maztozoológica MZFC. Facultad de Ciencias. Universidad Nacional Autónoma de México. Bases de datos SNIB-CONABIO, proyectos EC010, J123, M099, B002 y H160. México, D. F.
Handleyomys chapmani	-99.7175	17.566111	1985	León P. L. y V. Z. A. Ávila. 2012. Actualización de la base de datos de la Colección de mamíferos del Museo de Zoología 'Alfonso L. Herrera'. Colección Maztozoológica MZFC. Facultad de Ciencias. Universidad Nacional Autónoma de México. Bases de datos SNIB-CONABIO, proyectos EC010, J123, M099, B002 y H160. México, D. F.
Handleyomys chapmani	-99.685556	17.566111	1985	León P. L. y V. Z. A. Ávila. 2012. Actualización de la base de datos de la Colección de mamíferos del Museo de Zoología 'Alfonso L. Herrera'. Colección Maztozoológica MZFC. Facultad de Ciencias. Universidad Nacional Autónoma de México. Bases de datos SNIB-CONABIO, proyectos EC010, J123, M099, B002 y H160. México, D. F.
Handleyomys chapmani	-99.691667	17.525	1985	Briones-Salas M. A. 2006. Incorporación de nuevos registros de mamíferos de la región Sierra Norte de Oaxaca. Unidad Oaxaca. Centro Interdisciplinario de Investigación para el Desarrollo Integral Regional. Instituto Politécnico Nacional. Bases de datos SNIB-CONABIO, proyectos BA009 y R104. México, D. F.
Handleyomys chapmani	-97.018333	18.188611	1985	Briones-Salas M. A. 2006. Incorporación de nuevos registros de mamíferos de la región Sierra Norte de Oaxaca. Unidad Oaxaca. Centro Interdisciplinario de Investigación para el Desarrollo Integral Regional. Instituto Politécnico Nacional. Bases de datos SNIB-CONABIO, proyectos BA009 y R104. México, D. F.
Handleyomys chapmani	-97.003611	18.136944	1985	León P. L. y V. Z. A. Ávila. 2012. Actualización de la base de datos de la Colección de mamíferos del Museo de Zoología 'Alfonso L. Herrera'. Colección Maztozoológica MZFC. Facultad de Ciencias. Universidad Nacional Autónoma de México. Bases de datos SNIB-CONABIO, proyectos EC010, J123, M099, B002 y H160. México, D. F.
Handleyomys chapmani	-97	18.183333	1985	León P. L. y V. Z. A. Ávila. 2012. Actualización de la base de datos de la Colección de mamíferos del Museo de Zoología 'Alfonso L. Herrera'. Colección Maztozoológica MZFC. Facultad de Ciencias. Universidad Nacional Autónoma de México. Bases de datos SNIB-CONABIO, proyectos EC010, J123, M099, B002 y H160. México, D. F.
Handleyomys chapmani	-97.065278	18.150556	1985	León P. L. y V. Z. A. Ávila. 2012. Actualización de la base de datos de la Colección de mamíferos del Museo de Zoología 'Alfonso L. Herrera'. Colección Maztozoológica MZFC. Facultad de Ciencias. Universidad Nacional Autónoma de México. Bases de datos SNIB-CONABIO, proyectos EC010, J123, M099, B002 y H160. México, D. F.
Handleyomys chapmani	-96.998333	18.112778	1985	León P. L. y V. Z. A. Ávila. 2012. Actualización de la base de datos de la Colección de mamíferos del Museo de Zoología 'Alfonso L. Herrera'. Colección Maztozoológica MZFC. Facultad de Ciencias. Universidad Nacional Autónoma de México. Bases de datos SNIB-CONABIO, proyectos EC010, J123, M099, B002 y H160. México, D. F.
Handleyomys chapmani	-97.011667	18.131389	1985	León P. L. y V. Z. A. Ávila. 2012. Actualización de la base de datos de la Colección de mamíferos del Museo de Zoología 'Alfonso L. Herrera'. Colección Maztozoológica MZFC. Facultad de Ciencias. Universidad Nacional Autónoma de México. Bases de datos SNIB-CONABIO, proyectos EC010, J123, M099, B002 y H160. México, D. F.
Handleyomys chapmani	-97.041944	18.209722	1986	Briones-Salas M. A. 2006. Incorporación de nuevos registros de mamíferos de la región Sierra Norte de Oaxaca. Unidad Oaxaca. Centro Interdisciplinario de Investigación para el Desarrollo Integral Regional. Instituto Politécnico Nacional. Bases de datos SNIB-CONABIO, proyectos BA009 y R104. México, D. F.
Handleyomys chapmani	-96.959722	18.125278	1986	Briones-Salas M. A. 2006. Incorporación de nuevos registros de mamíferos de la región Sierra Norte de Oaxaca. Unidad Oaxaca. Centro Interdisciplinario de Investigación para el Desarrollo Integral Regional. Instituto Politécnico Nacional. Bases de datos SNIB-CONABIO, proyectos BA009 y R104. México, D. F.
Handleyomys chapmani	-96.960278	18.172778	1986	Briones-Salas M. A. 2006. Incorporación de nuevos registros de mamíferos de la región Sierra Norte de Oaxaca. Unidad Oaxaca. Centro Interdisciplinario de Investigación para el Desarrollo Integral Regional. Instituto Politécnico Nacional. Bases de datos SNIB-CONABIO, proyectos BA009 y R104. México, D. F.
Handleyomys chapmani	-96.951944	18.143056	1986	Briones-Salas M. A. 2006. Incorporación de nuevos registros de mamíferos de la región Sierra Norte de Oaxaca. Unidad Oaxaca. Centro Interdisciplinario de Investigación para el Desarrollo Integral Regional. Instituto Politécnico Nacional. Bases de datos SNIB-CONABIO, proyectos BA009 y R104. México, D. F.
Handleyomys chapmani	-96.951944	18.105278	1986	Briones-Salas M. A. 2006. Incorporación de nuevos registros de mamíferos de la región Sierra Norte de Oaxaca. Unidad Oaxaca. Centro Interdisciplinario de Investigación para el Desarrollo Integral Regional. Instituto Politécnico Nacional. Bases de datos SNIB-CONABIO, proyectos BA009 y R104. México, D. F.
Handleyomys chapmani	-96.9625	18.152778	1986	Briones-Salas M. A. 2006. Incorporación de nuevos registros de mamíferos de la región Sierra Norte de Oaxaca. Unidad Oaxaca. Centro Interdisciplinario de Investigación para el Desarrollo Integral Regional. Instituto Politécnico Nacional. Bases de datos SNIB-CONABIO, proyectos BA009 y R104. México, D. F.
Handleyomys chapmani	-97.042778	18.224722	1986	Briones-Salas M. A. 2006. Incorporación de nuevos registros de mamíferos de la región Sierra Norte de Oaxaca. Unidad Oaxaca. Centro Interdisciplinario de Investigación para el Desarrollo Integral Regional. Instituto Politécnico Nacional. Bases de datos SNIB-CONABIO, proyectos BA009 y R104. México, D. F.
Handleyomys chapmani	-96.8375	18.1575	1986	Briones-Salas M. A. 2006. Incorporación de nuevos registros de mamíferos de la región Sierra Norte de Oaxaca. Unidad Oaxaca. Centro Interdisciplinario de Investigación para el Desarrollo Integral Regional. Instituto Politécnico Nacional. Bases de datos SNIB-CONABIO, proyectos BA009 y R104. México, D. F.
Handleyomys chapmani	-96.768333	18.153056	1986	León P. L. y V. Z. A. Ávila. 2012. Actualización de la base de datos de la Colección de mamíferos del Museo de Zoología 'Alfonso L. Herrera'. Colección Maztozoológica MZFC. Facultad de Ciencias. Universidad Nacional Autónoma de México. Bases de datos SNIB-CONABIO, proyectos EC010, J123, M099, B002 y H160. México, D. F.
Handleyomys chapmani	-96.959722	18.134722	1986	Briones-Salas M. A. 2006. Incorporación de nuevos registros de mamíferos de la región Sierra Norte de Oaxaca. Unidad Oaxaca. Centro Interdisciplinario de Investigación para el Desarrollo Integral Regional. Instituto Politécnico Nacional. Bases de datos SNIB-CONABIO, proyectos BA009 y R104. México, D. F.
Handleyomys chapmani	-99.0001073664585	21.3805290729195	1987	León P. L. y V. Z. A. Ávila. 2012. Actualización de la base de datos de la Colección de mamíferos del Museo de Zoología 'Alfonso L. Herrera'. Colección Maztozoológica MZFC. Facultad de Ciencias. Universidad Nacional Autónoma de México. Bases de datos SNIB-CONABIO, proyectos EC010, J123, M099, B002 y H160. México, D. F.
Handleyomys chapmani	-99.0001074272879	21.3971953280173	1987	León P. L. y V. Z. A. Ávila. 2012. Actualización de la base de datos de la Colección de mamíferos del Museo de Zoología 'Alfonso L. Herrera'. Colección Maztozoológica MZFC. Facultad de Ciencias. Universidad Nacional Autónoma de México. Bases de datos SNIB-CONABIO, proyectos EC010, J123, M099, B002 y H160. México, D. F.
Handleyomys chapmani	-96.458333	17.5875	1987	León P. L. y V. Z. A. Ávila. 2012. Actualización de la base de datos de la Colección de mamíferos del Museo de Zoología 'Alfonso L. Herrera'. Colección Maztozoológica MZFC. Facultad de Ciencias. Universidad Nacional Autónoma de México. Bases de datos SNIB-CONABIO, proyectos EC010, J123, M099, B002 y H160. México, D. F.
Handleyomys chapmani	-96.351389	17.626944	1987	León P. L. y V. Z. A. Ávila. 2012. Actualización de la base de datos de la Colección de mamíferos del Museo de Zoología 'Alfonso L. Herrera'. Colección Maztozoológica MZFC. Facultad de Ciencias. Universidad Nacional Autónoma de México. Bases de datos SNIB-CONABIO, proyectos EC010, J123, M099, B002 y H160. México, D. F.
Handleyomys chapmani	-96.474722	17.481111	1987	León P. L. y V. Z. A. Ávila. 2012. Actualización de la base de datos de la Colección de mamíferos del Museo de Zoología 'Alfonso L. Herrera'. Colección Maztozoológica MZFC. Facultad de Ciencias. Universidad Nacional Autónoma de México. Bases de datos SNIB-CONABIO, proyectos EC010, J123, M099, B002 y H160. México, D. F.
Handleyomys chapmani	-96.284722	17.703611	1987	León P. L. y V. Z. A. Ávila. 2012. Actualización de la base de datos de la Colección de mamíferos del Museo de Zoología 'Alfonso L. Herrera'. Colección Maztozoológica MZFC. Facultad de Ciencias. Universidad Nacional Autónoma de México. Bases de datos SNIB-CONABIO, proyectos EC010, J123, M099, B002 y H160. México, D. F.
Handleyomys chapmani	-96.333889	17.698056	1987	León P. L. y V. Z. A. Ávila. 2012. Actualización de la base de datos de la Colección de mamíferos del Museo de Zoología 'Alfonso L. Herrera'. Colección Maztozoológica MZFC. Facultad de Ciencias. Universidad Nacional Autónoma de México. Bases de datos SNIB-CONABIO, proyectos EC010, J123, M099, B002 y H160. México, D. F.
Handleyomys chapmani	-96.391667	17.625	1987	León P. L. y V. Z. A. Ávila. 2012. Actualización de la base de datos de la Colección de mamíferos del Museo de Zoología 'Alfonso L. Herrera'. Colección Maztozoológica MZFC. Facultad de Ciencias. Universidad Nacional Autónoma de México. Bases de datos SNIB-CONABIO, proyectos EC010, J123, M099, B002 y H160. México, D. F.
Handleyomys chapmani	-95.85	17.936111	1987	León P. L. y V. Z. A. Ávila. 2012. Actualización de la base de datos de la Colección de mamíferos del Museo de Zoología 'Alfonso L. Herrera'. Colección Maztozoológica MZFC. Facultad de Ciencias. Universidad Nacional Autónoma de México. Bases de datos SNIB-CONABIO, proyectos EC010, J123, M099, B002 y H160. México, D. F.
Handleyomys chapmani	-96.371389	17.629167	1988	León P. L. y V. Z. A. Ávila. 2012. Actualización de la base de datos de la Colección de mamíferos del Museo de Zoología 'Alfonso L. Herrera'. Colección Maztozoológica MZFC. Facultad de Ciencias. Universidad Nacional Autónoma de México. Bases de datos SNIB-CONABIO, proyectos EC010, J123, M099, B002 y H160. México, D. F.
Handleyomys chapmani	-96.375556	17.639167	1988	León P. L. y V. Z. A. Ávila. 2012. Actualización de la base de datos de la Colección de mamíferos del Museo de Zoología 'Alfonso L. Herrera'. Colección Maztozoológica MZFC. Facultad de Ciencias. Universidad Nacional Autónoma de México. Bases de datos SNIB-CONABIO, proyectos EC010, J123, M099, B002 y H160. México, D. F.
Handleyomys chapmani	-96.392222	17.595556	1988	Briones-Salas M. A. 2006. Incorporación de nuevos registros de mamíferos de la región Sierra Norte de Oaxaca. Unidad Oaxaca. Centro Interdisciplinario de Investigación para el Desarrollo Integral Regional. Instituto Politécnico Nacional. Bases de datos SNIB-CONABIO, proyectos BA009 y R104. México, D. F.
Handleyomys chapmani	-96.477222	17.605	1988	Briones-Salas M. A. 2006. Incorporación de nuevos registros de mamíferos de la región Sierra Norte de Oaxaca. Unidad Oaxaca. Centro Interdisciplinario de Investigación para el Desarrollo Integral Regional. Instituto Politécnico Nacional. Bases de datos SNIB-CONABIO, proyectos BA009 y R104. México, D. F.
Handleyomys chapmani	-96.207806566732	17.6101570358237	1988	Briones-Salas M. A. 2006. Incorporación de nuevos registros de mamíferos de la región Sierra Norte de Oaxaca. Unidad Oaxaca. Centro Interdisciplinario de Investigación para el Desarrollo Integral Regional. Instituto Politécnico Nacional. Bases de datos SNIB-CONABIO, proyectos BA009 y R104. México, D. F.
Handleyomys chapmani	-96.9986639861509	19.4184028756452	1988	Briones-Salas M. A. 2006. Incorporación de nuevos registros de mamíferos de la región Sierra Norte de Oaxaca. Unidad Oaxaca. Centro Interdisciplinario de Investigación para el Desarrollo Integral Regional. Instituto Politécnico Nacional. Bases de datos SNIB-CONABIO, proyectos BA009 y R104. México, D. F.
Handleyomys chapmani	-96.982778	19.140556	1988	Briones-Salas M. A. 2006. Incorporación de nuevos registros de mamíferos de la región Sierra Norte de Oaxaca. Unidad Oaxaca. Centro Interdisciplinario de Investigación para el Desarrollo Integral Regional. Instituto Politécnico Nacional. Bases de datos SNIB-CONABIO, proyectos BA009 y R104. México, D. F.
Handleyomys chapmani	-96.9361625739132	19.44090200854	1988	Ramírez-Pulido J. 1999. Biodiversidad mastozoológica del Eje Volcánico Transversal. Unidad Iztapalapa. Universidad Autónoma Metropolitana. Bases de datos SNIB-CONABIO, proyecto J121. México, D. F.
Handleyomys chapmani	-97.0353305536622	19.0153656574337	1988	Ramírez-Pulido J. 1999. Biodiversidad mastozoológica del Eje Volcánico Transversal. Unidad Iztapalapa. Universidad Autónoma Metropolitana. Bases de datos SNIB-CONABIO, proyecto J121. México, D. F.
Handleyomys chapmani	-96.357222	17.650833	1989	León P. L. y V. Z. A. Ávila. 2012. Actualización de la base de datos de la Colección de mamíferos del Museo de Zoología 'Alfonso L. Herrera'. Colección Maztozoológica MZFC. Facultad de Ciencias. Universidad Nacional Autónoma de México. Bases de datos SNIB-CONABIO, proyectos EC010, J123, M099, B002 y H160. México, D. F.
Handleyomys chapmani	-99.009167	21.403056	1989	León P. L. y V. Z. A. Ávila. 2012. Actualización de la base de datos de la Colección de mamíferos del Museo de Zoología 'Alfonso L. Herrera'. Colección Maztozoológica MZFC. Facultad de Ciencias. Universidad Nacional Autónoma de México. Bases de datos SNIB-CONABIO, proyectos EC010, J123, M099, B002 y H160. México, D. F.
Handleyomys chapmani	-96.322222	17.625	1989	Global Biodiversity Information Facility [GBIF] (2018) GBIF occurrence download Mammalia. https://www.gbif.org/dataset/7f56df30-f762-11e1-a439-00145eb45e9a: IB-UNAM: 29663
Handleyomys chapmani	-96.351111	17.635833	1989	Global Biodiversity Information Facility [GBIF] (2018) GBIF occurrence download Mammalia. https://www.gbif.org/dataset/7f56df30-f762-11e1-a439-00145eb45e9a: IB-UNAM: 29648
Handleyomys chapmani	-96.244444	17.775	1989	Global Biodiversity Information Facility [GBIF] (2018) GBIF occurrence download Mammalia. https://www.gbif.org/dataset/7f56df30-f762-11e1-a439-00145eb45e9a: IB-UNAM: 29778
Handleyomys chapmani	-96.5	17.443611	1990	Global Biodiversity Information Facility [GBIF] (2018) GBIF occurrence download Mammalia. https://www.gbif.org/dataset/7f56df30-f762-11e1-a439-00145eb45e9a: IB-UNAM: 38757
Handleyomys chapmani	-97.075	16.341667	1990	Ramírez-Pulido J. 1999. Biodiversidad mastozoológica del Eje Volcánico Transversal. Unidad Iztapalapa. Universidad Autónoma Metropolitana. Bases de datos SNIB-CONABIO, proyecto J121. México, D. F.
Handleyomys chapmani	-97.1147735145794	18.097908999123	1990	Bentley A, Eifler M (2022). KUBI Mammalogy Collection. Version 26.57. University of Kansas Biodiversity Institute. Occurrence dataset https://doi.org/10.15468/a3woj7 accessed via GBIF.org on 2022-07-07.
Handleyomys chapmani	0.0014843956350787	0.00192741763543675	1990	Bentley A, Eifler M (2022). KUBI Mammalogy Collection. Version 26.57. University of Kansas Biodiversity Institute. Occurrence dataset https://doi.org/10.15468/a3woj7 accessed via GBIF.org on 2022-07-07.
Handleyomys chapmani	-96.441667	17.558333	1990	Vargas-Cuenca. J., Y. Hortelano-Mocanda y F. A. Cervantes. 2014. Actualización de la base de datos del estado de Morelos de la Colección Nacional de Mamíferos del Instituto de Biología, UNAM. Colección CNMA. Instituto de Biología. Universidad Nacional Autónoma de México. Bases de datos SNIB-CONABIO, proyectos JL003, HA023 y V043. México, D. F.
Handleyomys chapmani	-96.275	17.541667	1990	Vargas-Cuenca. J., Y. Hortelano-Mocanda y F. A. Cervantes. 2014. Actualización de la base de datos del estado de Morelos de la Colección Nacional de Mamíferos del Instituto de Biología, UNAM. Colección CNMA. Instituto de Biología. Universidad Nacional Autónoma de México. Bases de datos SNIB-CONABIO, proyectos JL003, HA023 y V043. México, D. F.
Handleyomys chapmani	-97.5903466947707	19.91726696003	1990	Vargas-Cuenca. J., Y. Hortelano-Mocanda y F. A. Cervantes. 2014. Actualización de la base de datos del estado de Morelos de la Colección Nacional de Mamíferos del Instituto de Biología, UNAM. Colección CNMA. Instituto de Biología. Universidad Nacional Autónoma de México. Bases de datos SNIB-CONABIO, proyectos JL003, HA023 y V043. México, D. F.
Handleyomys chapmani	-97.130556	18.144444	1990	Vargas-Cuenca. J., Y. Hortelano-Mocanda y F. A. Cervantes. 2014. Actualización de la base de datos del estado de Morelos de la Colección Nacional de Mamíferos del Instituto de Biología, UNAM. Colección CNMA. Instituto de Biología. Universidad Nacional Autónoma de México. Bases de datos SNIB-CONABIO, proyectos JL003, HA023 y V043. México, D. F.
Handleyomys chapmani	-96.972222	18.128333	1990	Vargas-Cuenca. J., Y. Hortelano-Mocanda y F. A. Cervantes. 2014. Actualización de la base de datos del estado de Morelos de la Colección Nacional de Mamíferos del Instituto de Biología, UNAM. Colección CNMA. Instituto de Biología. Universidad Nacional Autónoma de México. Bases de datos SNIB-CONABIO, proyectos JL003, HA023 y V043. México, D. F.
Handleyomys chapmani	-96.735278	18.128333	1990	Sánchez Cordero V., Magallón S., Espinosa, H., Reynoso V.H., Escalante, P. y Cervantes, F. 2021. Digitalización y Sistematización de las Colecciones Biológicas Nacionales del Instituto de Biología, UNAM. Universidad Nacional Autónoma de México. Instituto de Biología. Bases de datos SNIB CONABIO (vertebrados), proyecto KE002. Ciudad de México
Handleyomys chapmani	-97.043333	18.17	1990	Ramírez-Pulido J. 1999. Biodiversidad mastozoológica del Eje Volcánico Transversal. Unidad Iztapalapa. Universidad Autónoma Metropolitana. Bases de datos SNIB-CONABIO, proyecto J121. México, D. F.
Handleyomys chapmani	-96.9097733886996	19.5770067463436	1990	Ramírez-Pulido J. 1999. Biodiversidad mastozoológica del Eje Volcánico Transversal. Unidad Iztapalapa. Universidad Autónoma Metropolitana. Bases de datos SNIB-CONABIO, proyecto J121. México, D. F.
Handleyomys chapmani	-97.033889	18.1975	1990	Sánchez-Cordero V. 2006. Estado actual del conocimiento biológico de algunas especies de roedores de las familias Muridae, Geomyidae, Heteromyidae y Sciuridae (Rodentia: Mammalia) incluidas en el PROY-NOM-059-ECOL-2000. Instituto de Biología. Bases de datos SNIB-CONABIO, proyectos W036, A026 y L047. México, D. F.
Handleyomys chapmani	-96.021944	17.153611	1990	León P. L. y V. Z. A. Ávila. 2012. Actualización de la base de datos de la Colección de mamíferos del Museo de Zoología 'Alfonso L. Herrera'. Colección Maztozoológica MZFC. Facultad de Ciencias. Universidad Nacional Autónoma de México. Bases de datos SNIB-CONABIO, proyectos EC010, J123, M099, B002 y H160. México, D. F.
Handleyomys chapmani	-96.839167	18.193889	1990	León P. L. y V. Z. A. Ávila. 2012. Actualización de la base de datos de la Colección de mamíferos del Museo de Zoología 'Alfonso L. Herrera'. Colección Maztozoológica MZFC. Facultad de Ciencias. Universidad Nacional Autónoma de México. Bases de datos SNIB-CONABIO, proyectos EC010, J123, M099, B002 y H160. México, D. F.
Handleyomys chapmani	-96.022222	17.138889	1990	León P. L. y V. Z. A. Ávila. 2012. Actualización de la base de datos de la Colección de mamíferos del Museo de Zoología 'Alfonso L. Herrera'. Colección Maztozoológica MZFC. Facultad de Ciencias. Universidad Nacional Autónoma de México. Bases de datos SNIB-CONABIO, proyectos EC010, J123, M099, B002 y H160. México, D. F.
Handleyomys chapmani	-98.9764957602049	21.3685856824663	1990	Vargas-Cuenca. J., Y. Hortelano-Mocanda y F. A. Cervantes. 2014. Actualización de la base de datos del estado de Morelos de la Colección Nacional de Mamíferos del Instituto de Biología, UNAM. Colección CNMA. Instituto de Biología. Universidad Nacional Autónoma de México. Bases de datos SNIB-CONABIO, proyectos JL003, HA023 y V043. México, D. F.
Handleyomys chapmani	-96.038889	17.147222	1990	Vargas-Cuenca. J., Y. Hortelano-Mocanda y F. A. Cervantes. 2014. Actualización de la base de datos del estado de Morelos de la Colección Nacional de Mamíferos del Instituto de Biología, UNAM. Colección CNMA. Instituto de Biología. Universidad Nacional Autónoma de México. Bases de datos SNIB-CONABIO, proyectos JL003, HA023 y V043. México, D. F.
Handleyomys chapmani	-98.9312163922431	21.2891443828384	1990	Vargas-Cuenca. J., Y. Hortelano-Mocanda y F. A. Cervantes. 2014. Actualización de la base de datos del estado de Morelos de la Colección Nacional de Mamíferos del Instituto de Biología, UNAM. Colección CNMA. Instituto de Biología. Universidad Nacional Autónoma de México. Bases de datos SNIB-CONABIO, proyectos JL003, HA023 y V043. México, D. F.
Handleyomys chapmani	-99.0264970430144	21.3935844048503	1990	Vargas-Cuenca. J., Y. Hortelano-Mocanda y F. A. Cervantes. 2014. Actualización de la base de datos del estado de Morelos de la Colección Nacional de Mamíferos del Instituto de Biología, UNAM. Colección CNMA. Instituto de Biología. Universidad Nacional Autónoma de México. Bases de datos SNIB-CONABIO, proyectos JL003, HA023 y V043. México, D. F.
Handleyomys chapmani	-96.998333	18.165556	1990	Vargas-Cuenca. J., Y. Hortelano-Mocanda y F. A. Cervantes. 2014. Actualización de la base de datos del estado de Morelos de la Colección Nacional de Mamíferos del Instituto de Biología, UNAM. Colección CNMA. Instituto de Biología. Universidad Nacional Autónoma de México. Bases de datos SNIB-CONABIO, proyectos JL003, HA023 y V043. México, D. F.
Handleyomys chapmani	-98.8406582117503	21.0055464200907	1991	Sánchez Cordero V., Magallón S., Espinosa, H., Reynoso V.H., Escalante, P. y Cervantes, F. 2021. Digitalización y Sistematización de las Colecciones Biológicas Nacionales del Instituto de Biología, UNAM. Universidad Nacional Autónoma de México. Instituto de Biología. Bases de datos SNIB CONABIO (vertebrados), proyecto KE002. Ciudad de México
Handleyomys chapmani	-98.8784361048871	21.0038793756216	1991	Sánchez Cordero V., Magallón S., Espinosa, H., Reynoso V.H., Escalante, P. y Cervantes, F. 2021. Digitalización y Sistematización de las Colecciones Biológicas Nacionales del Instituto de Biología, UNAM. Universidad Nacional Autónoma de México. Instituto de Biología. Bases de datos SNIB CONABIO (vertebrados), proyecto KE002. Ciudad de México
Handleyomys chapmani	-96.2	17.681667	1991	Muñoz-Alonso L. A. y I. J. March-Mifsut. 2003. Actualización y enriquecimiento de las bases de datos del proyecto de evaluación y análisis geográfico de la diversidad faunística de Chiapas. El Colegio de la Frontera Sur. Bases de datos SNIB-CONABIO, proyectos U014 y P132. México, D. F.
Handleyomys chapmani	-97.008333	18.175	1991	Muñoz-Alonso L. A. y I. J. March-Mifsut. 2003. Actualización y enriquecimiento de las bases de datos del proyecto de evaluación y análisis geográfico de la diversidad faunística de Chiapas. El Colegio de la Frontera Sur. Bases de datos SNIB-CONABIO, proyectos U014 y P132. México, D. F.
Handleyomys chapmani	-96.041389	17.193056	1991	Vargas-Cuenca. J., Y. Hortelano-Mocanda y F. A. Cervantes. 2014. Actualización de la base de datos del estado de Morelos de la Colección Nacional de Mamíferos del Instituto de Biología, UNAM. Colección CNMA. Instituto de Biología. Universidad Nacional Autónoma de México. Bases de datos SNIB-CONABIO, proyectos JL003, HA023 y V043. México, D. F.
Handleyomys chapmani	-99.041781459599	23.0087906668951	1993	Vargas-Cuenca. J., Y. Hortelano-Mocanda y F. A. Cervantes. 2014. Actualización de la base de datos del estado de Morelos de la Colección Nacional de Mamíferos del Instituto de Biología, UNAM. Colección CNMA. Instituto de Biología. Universidad Nacional Autónoma de México. Bases de datos SNIB-CONABIO, proyectos JL003, HA023 y V043. México, D. F.
Handleyomys chapmani	-99.0034398352063	21.2127585779999	1993	Sánchez Cordero V., Magallón S., Espinosa, H., Reynoso V.H., Escalante, P. y Cervantes, F. 2021. Digitalización y Sistematización de las Colecciones Biológicas Nacionales del Instituto de Biología, UNAM. Universidad Nacional Autónoma de México. Instituto de Biología. Bases de datos SNIB CONABIO (vertebrados), proyecto KE002. Ciudad de México
Handleyomys chapmani	-98.8723255979805	21.1810944175201	1993	Sánchez Cordero V., Magallón S., Espinosa, H., Reynoso V.H., Escalante, P. y Cervantes, F. 2021. Digitalización y Sistematización de las Colecciones Biológicas Nacionales del Instituto de Biología, UNAM. Universidad Nacional Autónoma de México. Instituto de Biología. Bases de datos SNIB CONABIO (vertebrados), proyecto KE002. Ciudad de México
Handleyomys chapmani	-96.809722	18.114167	1993	Muñoz-Alonso L. A. y I. J. March-Mifsut. 2003. Actualización y enriquecimiento de las bases de datos del proyecto de evaluación y análisis geográfico de la diversidad faunística de Chiapas. El Colegio de la Frontera Sur. Bases de datos SNIB-CONABIO, proyectos U014 y P132. México, D. F.
Handleyomys chapmani	-98.8876039116924	21.1672059929158	1993	Muñoz-Alonso L. A. y I. J. March-Mifsut. 2003. Actualización y enriquecimiento de las bases de datos del proyecto de evaluación y análisis geográfico de la diversidad faunística de Chiapas. El Colegio de la Frontera Sur. Bases de datos SNIB-CONABIO, proyectos U014 y P132. México, D. F.
Handleyomys chapmani	-98.8709365950022	21.1894270476837	1993	Vargas-Cuenca. J., Y. Hortelano-Mocanda y F. A. Cervantes. 2014. Actualización de la base de datos del estado de Morelos de la Colección Nacional de Mamíferos del Instituto de Biología, UNAM. Colección CNMA. Instituto de Biología. Universidad Nacional Autónoma de México. Bases de datos SNIB-CONABIO, proyectos JL003, HA023 y V043. México, D. F.
Handleyomys chapmani	-97.921944	17.098611	1993	Vargas-Cuenca. J., Y. Hortelano-Mocanda y F. A. Cervantes. 2014. Actualización de la base de datos del estado de Morelos de la Colección Nacional de Mamíferos del Instituto de Biología, UNAM. Colección CNMA. Instituto de Biología. Universidad Nacional Autónoma de México. Bases de datos SNIB-CONABIO, proyectos JL003, HA023 y V043. México, D. F.
Handleyomys chapmani	-97.011667	18.182778	1993	Global Biodiversity Information Facility [GBIF] (2018) GBIF occurrence download Mammalia. https://www.gbif.org/dataset/7f56df30-f762-11e1-a439-00145eb45e9a: FC-UNAM: 10050
Handleyomys chapmani	-96.795	18.255	1993	Global Biodiversity Information Facility [GBIF] (2018) GBIF occurrence download Mammalia. https://www.gbif.org/dataset/7f56df30-f762-11e1-a439-00145eb45e9a: MZFC-M: 10810
Handleyomys chapmani	-96.743055	17.870833	1994	Ramírez-Pulido J. 1997. Análisis morfofenético de las poblaciones alopátricas de Thomomys umbrinus (Rodentia: Geomyidae) en la provincia volcánico-transversa. Unidad Iztapalapa. Universidad Autónoma Metropolitana. Bases de datos SNIB-CONABIO, proyecto B011. México, D. F.
Handleyomys chapmani	-96.758133	17.847056	1994	Ramírez-Pulido J. 1997. Análisis morfofenético de las poblaciones alopátricas de Thomomys umbrinus (Rodentia: Geomyidae) en la provincia volcánico-transversa. Unidad Iztapalapa. Universidad Autónoma Metropolitana. Bases de datos SNIB-CONABIO, proyecto B011. México, D. F.
Handleyomys chapmani	-97.2520047000148	19.9331002380469	1994	Ramírez-Pulido J. 1997. Análisis morfofenético de las poblaciones alopátricas de Thomomys umbrinus (Rodentia: Geomyidae) en la provincia volcánico-transversa. Unidad Iztapalapa. Universidad Autónoma Metropolitana. Bases de datos SNIB-CONABIO, proyecto B011. México, D. F.
Handleyomys chapmani	-97.3614521857997	19.8975455548444	1994	Ramírez-Pulido J. 1997. Análisis morfofenético de las poblaciones alopátricas de Thomomys umbrinus (Rodentia: Geomyidae) en la provincia volcánico-transversa. Unidad Iztapalapa. Universidad Autónoma Metropolitana. Bases de datos SNIB-CONABIO, proyecto B011. México, D. F.
Handleyomys chapmani	-97.2747832042365	19.9217116962402	1994	Ramírez-Pulido J. 1997. Análisis morfofenético de las poblaciones alopátricas de Thomomys umbrinus (Rodentia: Geomyidae) en la provincia volcánico-transversa. Unidad Iztapalapa. Universidad Autónoma Metropolitana. Bases de datos SNIB-CONABIO, proyecto B011. México, D. F.
Handleyomys chapmani	-97.4006201127872	19.8961575023418	1994	Ramírez-Pulido J. 1997. Análisis morfofenético de las poblaciones alopátricas de Thomomys umbrinus (Rodentia: Geomyidae) en la provincia volcánico-transversa. Unidad Iztapalapa. Universidad Autónoma Metropolitana. Bases de datos SNIB-CONABIO, proyecto B011. México, D. F.
Handleyomys chapmani	-97.4267318782853	19.9394884231682	1994	Ramírez-Pulido J. 1997. Análisis morfofenético de las poblaciones alopátricas de Thomomys umbrinus (Rodentia: Geomyidae) en la provincia volcánico-transversa. Unidad Iztapalapa. Universidad Autónoma Metropolitana. Bases de datos SNIB-CONABIO, proyecto B011. México, D. F.
Handleyomys chapmani	-97.1303339169399	19.3578493179581	1994	Ramírez-Pulido J. 1997. Análisis morfofenético de las poblaciones alopátricas de Thomomys umbrinus (Rodentia: Geomyidae) en la provincia volcánico-transversa. Unidad Iztapalapa. Universidad Autónoma Metropolitana. Bases de datos SNIB-CONABIO, proyecto B011. México, D. F.
Handleyomys chapmani	-97.849	18.632	1994	Ramírez-Pulido J. 1997. Análisis morfofenético de las poblaciones alopátricas de Thomomys umbrinus (Rodentia: Geomyidae) en la provincia volcánico-transversa. Unidad Iztapalapa. Universidad Autónoma Metropolitana. Bases de datos SNIB-CONABIO, proyecto B011. México, D. F.
Handleyomys chapmani	-97.053333	18.684722	1994	Ramírez-Pulido J. 1999. Biodiversidad mastozoológica del Eje Volcánico Transversal. Unidad Iztapalapa. Universidad Autónoma Metropolitana. Bases de datos SNIB-CONABIO, proyecto J121. México, D. F.
Handleyomys chapmani	-96.889	19.659	1994	Ramírez-Pulido J. 1999. Biodiversidad mastozoológica del Eje Volcánico Transversal. Unidad Iztapalapa. Universidad Autónoma Metropolitana. Bases de datos SNIB-CONABIO, proyecto J121. México, D. F.
Handleyomys chapmani	-97.0608849538941	18.6389943630429	1994	Ramírez-Pulido J. 1999. Biodiversidad mastozoológica del Eje Volcánico Transversal. Unidad Iztapalapa. Universidad Autónoma Metropolitana. Bases de datos SNIB-CONABIO, proyecto J121. México, D. F.
Handleyomys chapmani	-97.816667	19.357222	1994	Ramírez-Pulido J. 1999. Biodiversidad mastozoológica del Eje Volcánico Transversal. Unidad Iztapalapa. Universidad Autónoma Metropolitana. Bases de datos SNIB-CONABIO, proyecto J121. México, D. F.
Handleyomys chapmani	-97.064167	18.701111	1994	Ramírez-Pulido J. 1999. Biodiversidad mastozoológica del Eje Volcánico Transversal. Unidad Iztapalapa. Universidad Autónoma Metropolitana. Bases de datos SNIB-CONABIO, proyecto J121. México, D. F.
Handleyomys chapmani	-96.958	19.641	1994	Ramírez-Pulido J. 1997. Análisis morfofenético de las poblaciones alopátricas de Thomomys umbrinus (Rodentia: Geomyidae) en la provincia volcánico-transversa. Unidad Iztapalapa. Universidad Autónoma Metropolitana. Bases de datos SNIB-CONABIO, proyecto B011. México, D. F.
Handleyomys chapmani	-96.958	18.641	1994	Ramírez-Pulido J. 1997. Análisis morfofenético de las poblaciones alopátricas de Thomomys umbrinus (Rodentia: Geomyidae) en la provincia volcánico-transversa. Unidad Iztapalapa. Universidad Autónoma Metropolitana. Bases de datos SNIB-CONABIO, proyecto B011. México, D. F.
Handleyomys chapmani	-97.0325	19.100556	1994	Ramírez-Pulido J. 1997. Análisis morfofenético de las poblaciones alopátricas de Thomomys umbrinus (Rodentia: Geomyidae) en la provincia volcánico-transversa. Unidad Iztapalapa. Universidad Autónoma Metropolitana. Bases de datos SNIB-CONABIO, proyecto B011. México, D. F.
Handleyomys chapmani	-97.017222	19.093611	1994	Ramírez-Pulido J. 1997. Análisis morfofenético de las poblaciones alopátricas de Thomomys umbrinus (Rodentia: Geomyidae) en la provincia volcánico-transversa. Unidad Iztapalapa. Universidad Autónoma Metropolitana. Bases de datos SNIB-CONABIO, proyecto B011. México, D. F.
Handleyomys chapmani	-97.029	19.038	1994	Ramírez-Pulido J. 1999. Biodiversidad mastozoológica del Eje Volcánico Transversal. Unidad Iztapalapa. Universidad Autónoma Metropolitana. Bases de datos SNIB-CONABIO, proyecto J121. México, D. F.
Handleyomys chapmani	-96.9594952890608	19.1814690746529	1994	Ramírez-Pulido J. 1999. Biodiversidad mastozoológica del Eje Volcánico Transversal. Unidad Iztapalapa. Universidad Autónoma Metropolitana. Bases de datos SNIB-CONABIO, proyecto J121. México, D. F.
Handleyomys chapmani	-97.0256085770553	19.0942509762947	1994	Ramírez-Pulido J. 1999. Biodiversidad mastozoológica del Eje Volcánico Transversal. Unidad Iztapalapa. Universidad Autónoma Metropolitana. Bases de datos SNIB-CONABIO, proyecto J121. México, D. F.
Handleyomys chapmani	-97.959444	19.180833	1994	Ramírez-Pulido J. 1997. Análisis morfofenético de las poblaciones alopátricas de Thomomys umbrinus (Rodentia: Geomyidae) en la provincia volcánico-transversa. Unidad Iztapalapa. Universidad Autónoma Metropolitana. Bases de datos SNIB-CONABIO, proyecto B011. México, D. F.
Handleyomys chapmani	-97.35	19.883333	1994	Medrano L. y M. J. Vázquez-Cuevas. 2020. Apoyo a las colecciones biológicas de la Facultad de Ciencias de la UNAM: Fase 1. Facultad de Ciencias. Universidad Nacional Autónoma de México. Bases de datos SNIB-CONABIO (coleccion de mastozoología marina), proyecto LE002. Ciudad de México
Handleyomys chapmani	-97.267	19.917	1994	Sánchez Cordero V., Magallón S., Espinosa, H., Reynoso V.H., Escalante, P. y Cervantes, F. 2021. Digitalización y Sistematización de las Colecciones Biológicas Nacionales del Instituto de Biología, UNAM. Universidad Nacional Autónoma de México. Instituto de Biología. Bases de datos SNIB CONABIO (vertebrados), proyecto KE002. Ciudad de México
Handleyomys chapmani	-96.407	17.587	1995	Ramírez-Pulido J. 1997. Análisis morfofenético de las poblaciones alopátricas de Thomomys umbrinus (Rodentia: Geomyidae) en la provincia volcánico-transversa. Unidad Iztapalapa. Universidad Autónoma Metropolitana. Bases de datos SNIB-CONABIO, proyecto B011. México, D. F.
Handleyomys chapmani	-96.39	17.587	1995	Ramírez-Pulido J. 1997. Análisis morfofenético de las poblaciones alopátricas de Thomomys umbrinus (Rodentia: Geomyidae) en la provincia volcánico-transversa. Unidad Iztapalapa. Universidad Autónoma Metropolitana. Bases de datos SNIB-CONABIO, proyecto B011. México, D. F.
Handleyomys chapmani	-96.3280875921911	17.6698768160826	1995	Ramírez-Pulido J. 1997. Análisis morfofenético de las poblaciones alopátricas de Thomomys umbrinus (Rodentia: Geomyidae) en la provincia volcánico-transversa. Unidad Iztapalapa. Universidad Autónoma Metropolitana. Bases de datos SNIB-CONABIO, proyecto B011. México, D. F.
Handleyomys chapmani	-98.6812092718379	20.9652707410393	1995	Ramírez-Pulido J. 1997. Análisis morfofenético de las poblaciones alopátricas de Thomomys umbrinus (Rodentia: Geomyidae) en la provincia volcánico-transversa. Unidad Iztapalapa. Universidad Autónoma Metropolitana. Bases de datos SNIB-CONABIO, proyecto B011. México, D. F.
Handleyomys chapmani	-98.732	20.971	1995	Ramírez-Pulido J. 1997. Análisis morfofenético de las poblaciones alopátricas de Thomomys umbrinus (Rodentia: Geomyidae) en la provincia volcánico-transversa. Unidad Iztapalapa. Universidad Autónoma Metropolitana. Bases de datos SNIB-CONABIO, proyecto B011. México, D. F.
Handleyomys chapmani	-98.8412142163604	21.2805340552829	1995	Ramírez-Pulido J. 1997. Análisis morfofenético de las poblaciones alopátricas de Thomomys umbrinus (Rodentia: Geomyidae) en la provincia volcánico-transversa. Unidad Iztapalapa. Universidad Autónoma Metropolitana. Bases de datos SNIB-CONABIO, proyecto B011. México, D. F.
Handleyomys chapmani	-98.7059318604367	20.9652706631703	1995	Ramírez-Pulido J. 1997. Análisis morfofenético de las poblaciones alopátricas de Thomomys umbrinus (Rodentia: Geomyidae) en la provincia volcánico-transversa. Unidad Iztapalapa. Universidad Autónoma Metropolitana. Bases de datos SNIB-CONABIO, proyecto B011. México, D. F.
Handleyomys chapmani	-96.848	18.163	1995	Ramírez-Pulido J. 1999. Biodiversidad mastozoológica del Eje Volcánico Transversal. Unidad Iztapalapa. Universidad Autónoma Metropolitana. Bases de datos SNIB-CONABIO, proyecto J121. México, D. F.
Handleyomys chapmani	-96.847	18.188	1995	Ramírez-Pulido J. 1997. Análisis morfofenético de las poblaciones alopátricas de Thomomys umbrinus (Rodentia: Geomyidae) en la provincia volcánico-transversa. Unidad Iztapalapa. Universidad Autónoma Metropolitana. Bases de datos SNIB-CONABIO, proyecto B011. México, D. F.
Handleyomys chapmani	-98.895833	21.178889	1995	Ramírez-Pulido J. 1997. Análisis morfofenético de las poblaciones alopátricas de Thomomys umbrinus (Rodentia: Geomyidae) en la provincia volcánico-transversa. Unidad Iztapalapa. Universidad Autónoma Metropolitana. Bases de datos SNIB-CONABIO, proyecto B011. México, D. F.
Handleyomys chapmani	-98.775833	21.278889	1995	Ramírez-Pulido J. 1997. Análisis morfofenético de las poblaciones alopátricas de Thomomys umbrinus (Rodentia: Geomyidae) en la provincia volcánico-transversa. Unidad Iztapalapa. Universidad Autónoma Metropolitana. Bases de datos SNIB-CONABIO, proyecto B011. México, D. F.
Handleyomys chapmani	-98.901	21.169	1995	Ramírez-Pulido J. 1997. Análisis morfofenético de las poblaciones alopátricas de Thomomys umbrinus (Rodentia: Geomyidae) en la provincia volcánico-transversa. Unidad Iztapalapa. Universidad Autónoma Metropolitana. Bases de datos SNIB-CONABIO, proyecto B011. México, D. F.
Handleyomys chapmani	-96.998333	18.151667	1995	Ramírez-Pulido J. 1997. Análisis morfofenético de las poblaciones alopátricas de Thomomys umbrinus (Rodentia: Geomyidae) en la provincia volcánico-transversa. Unidad Iztapalapa. Universidad Autónoma Metropolitana. Bases de datos SNIB-CONABIO, proyecto B011. México, D. F.
Handleyomys chapmani	-99.109444	21.226111	1997	León P. L. y V. Z. A. Ávila. 2012. Actualización de la base de datos de la Colección de mamíferos del Museo de Zoología 'Alfonso L. Herrera'. Colección Maztozoológica MZFC. Facultad de Ciencias. Universidad Nacional Autónoma de México. Bases de datos SNIB-CONABIO, proyectos EC010, J123, M099, B002 y H160. México, D. F.
Handleyomys chapmani	-96.436111	17.386111	1997	León P. L. y V. Z. A. Ávila. 2012. Actualización de la base de datos de la Colección de mamíferos del Museo de Zoología 'Alfonso L. Herrera'. Colección Maztozoológica MZFC. Facultad de Ciencias. Universidad Nacional Autónoma de México. Bases de datos SNIB-CONABIO, proyectos EC010, J123, M099, B002 y H160. México, D. F.
Handleyomys chapmani	-96.385556	17.515	1997	León P. L. y V. Z. A. Ávila. 2012. Actualización de la base de datos de la Colección de mamíferos del Museo de Zoología 'Alfonso L. Herrera'. Colección Maztozoológica MZFC. Facultad de Ciencias. Universidad Nacional Autónoma de México. Bases de datos SNIB-CONABIO, proyectos EC010, J123, M099, B002 y H160. México, D. F.
Handleyomys chapmani	-96.381667	17.556111	1997	León P. L. y V. Z. A. Ávila. 2012. Actualización de la base de datos de la Colección de mamíferos del Museo de Zoología 'Alfonso L. Herrera'. Colección Maztozoológica MZFC. Facultad de Ciencias. Universidad Nacional Autónoma de México. Bases de datos SNIB-CONABIO, proyectos EC010, J123, M099, B002 y H160. México, D. F.
Handleyomys chapmani	-96.440278	17.334444	1997	Briones-Salas M. A. 2006. Incorporación de nuevos registros de mamíferos de la región Sierra Norte de Oaxaca. Unidad Oaxaca. Centro Interdisciplinario de Investigación para el Desarrollo Integral Regional. Instituto Politécnico Nacional. Bases de datos SNIB-CONABIO, proyectos BA009 y R104. México, D. F.
Handleyomys chapmani	-96.341667	17.558333	1997	Briones-Salas M. A. 2006. Incorporación de nuevos registros de mamíferos de la región Sierra Norte de Oaxaca. Unidad Oaxaca. Centro Interdisciplinario de Investigación para el Desarrollo Integral Regional. Instituto Politécnico Nacional. Bases de datos SNIB-CONABIO, proyectos BA009 y R104. México, D. F.
Handleyomys chapmani	-99.547222	21.165278	1998	León P. L. y V. Z. A. Ávila. 2012. Actualización de la base de datos de la Colección de mamíferos del Museo de Zoología 'Alfonso L. Herrera'. Colección Maztozoológica MZFC. Facultad de Ciencias. Universidad Nacional Autónoma de México. Bases de datos SNIB-CONABIO, proyectos EC010, J123, M099, B002 y H160. México, D. F.
Handleyomys chapmani	-96.208889	17.592778	1998	Briones-Salas M. A. 2006. Incorporación de nuevos registros de mamíferos de la región Sierra Norte de Oaxaca. Unidad Oaxaca. Centro Interdisciplinario de Investigación para el Desarrollo Integral Regional. Instituto Politécnico Nacional. Bases de datos SNIB-CONABIO, proyectos BA009 y R104. México, D. F.
Handleyomys chapmani	-96.496111	17.408333	1998	Briones-Salas M. A. 2006. Incorporación de nuevos registros de mamíferos de la región Sierra Norte de Oaxaca. Unidad Oaxaca. Centro Interdisciplinario de Investigación para el Desarrollo Integral Regional. Instituto Politécnico Nacional. Bases de datos SNIB-CONABIO, proyectos BA009 y R104. México, D. F.
Handleyomys chapmani	-96.265278	17.625	1998	Briones-Salas M. A. 2006. Incorporación de nuevos registros de mamíferos de la región Sierra Norte de Oaxaca. Unidad Oaxaca. Centro Interdisciplinario de Investigación para el Desarrollo Integral Regional. Instituto Politécnico Nacional. Bases de datos SNIB-CONABIO, proyectos BA009 y R104. México, D. F.
Handleyomys chapmani	-95.983333	17.2025	1999	Briones-Salas M. A. 2006. Incorporación de nuevos registros de mamíferos de la región Sierra Norte de Oaxaca. Unidad Oaxaca. Centro Interdisciplinario de Investigación para el Desarrollo Integral Regional. Instituto Politécnico Nacional. Bases de datos SNIB-CONABIO, proyectos BA009 y R104. México, D. F.
Handleyomys chapmani	-96.067778	17.221389	1999	Briones-Salas M. A. 2006. Incorporación de nuevos registros de mamíferos de la región Sierra Norte de Oaxaca. Unidad Oaxaca. Centro Interdisciplinario de Investigación para el Desarrollo Integral Regional. Instituto Politécnico Nacional. Bases de datos SNIB-CONABIO, proyectos BA009 y R104. México, D. F.
Handleyomys chapmani	-96.0125226312606	17.1715678437979	2000	González-Cózatl F. 2012. Computarización de la colección de mamíferos del Centro de Educación Ambiental e Investigación Sierra de Huautla (CEAMISH) de la Universidad Autónoma del Estado de Morelos (UAEM). Colección CMC. Centro de Investigación en Biodiversidad y Conservación. Universidad Autónoma del Estado de Morelos. Bases de datos SNIB-CONABIO, proyecto HC022. México, D. F.
Handleyomys chapmani	-96.5114246698653	17.5862693392669	2000	González-Cózatl F. 2012. Computarización de la colección de mamíferos del Centro de Educación Ambiental e Investigación Sierra de Huautla (CEAMISH) de la Universidad Autónoma del Estado de Morelos (UAEM). Colección CMC. Centro de Investigación en Biodiversidad y Conservación. Universidad Autónoma del Estado de Morelos. Bases de datos SNIB-CONABIO, proyecto HC022. México, D. F.
Handleyomys chapmani	-98.626667	20.987222	2000	González-Cózatl F. 2012. Computarización de la colección de mamíferos del Centro de Educación Ambiental e Investigación Sierra de Huautla (CEAMISH) de la Universidad Autónoma del Estado de Morelos (UAEM). Colección CMC. Centro de Investigación en Biodiversidad y Conservación. Universidad Autónoma del Estado de Morelos. Bases de datos SNIB-CONABIO, proyecto HC022. México, D. F.
Handleyomys chapmani	-99.4134542613816	22.458536185626	2004	González-Cózatl F. 2012. Computarización de la colección de mamíferos del Centro de Educación Ambiental e Investigación Sierra de Huautla (CEAMISH) de la Universidad Autónoma del Estado de Morelos (UAEM). Colección CMC. Centro de Investigación en Biodiversidad y Conservación. Universidad Autónoma del Estado de Morelos. Bases de datos SNIB-CONABIO, proyecto HC022. México, D. F.
Handleyomys chapmani	-96.9834518803775	19.1884686766299	2004	González-Cózatl F. 2012. Computarización de la colección de mamíferos del Centro de Educación Ambiental e Investigación Sierra de Huautla (CEAMISH) de la Universidad Autónoma del Estado de Morelos (UAEM). Colección CMC. Centro de Investigación en Biodiversidad y Conservación. Universidad Autónoma del Estado de Morelos. Bases de datos SNIB-CONABIO, proyecto HC022. México, D. F.
Handleyomys chapmani	-97.030634216786	18.6325287572535	2004	González-Cózatl F. 2012. Computarización de la colección de mamíferos del Centro de Educación Ambiental e Investigación Sierra de Huautla (CEAMISH) de la Universidad Autónoma del Estado de Morelos (UAEM). Colección CMC. Centro de Investigación en Biodiversidad y Conservación. Universidad Autónoma del Estado de Morelos. Bases de datos SNIB-CONABIO, proyecto HC022. México, D. F.
Handleyomys chapmani	-96.4709131961638	16.0804541660643	2004	González-Cózatl F. 2012. Computarización de la colección de mamíferos del Centro de Educación Ambiental e Investigación Sierra de Huautla (CEAMISH) de la Universidad Autónoma del Estado de Morelos (UAEM). Colección CMC. Centro de Investigación en Biodiversidad y Conservación. Universidad Autónoma del Estado de Morelos. Bases de datos SNIB-CONABIO, proyecto HC022. México, D. F.
Handleyomys chapmani	-96.5198480600486	15.9830918585338	2004	González-Cózatl F. 2012. Computarización de la colección de mamíferos del Centro de Educación Ambiental e Investigación Sierra de Huautla (CEAMISH) de la Universidad Autónoma del Estado de Morelos (UAEM). Colección CMC. Centro de Investigación en Biodiversidad y Conservación. Universidad Autónoma del Estado de Morelos. Bases de datos SNIB-CONABIO, proyecto HC022. México, D. F.
Handleyomys chapmani	-96.9442189997752	19.5130646215852	2004	González-Cózatl F. 2012. Computarización de la colección de mamíferos del Centro de Educación Ambiental e Investigación Sierra de Huautla (CEAMISH) de la Universidad Autónoma del Estado de Morelos (UAEM). Colección CMC. Centro de Investigación en Biodiversidad y Conservación. Universidad Autónoma del Estado de Morelos. Bases de datos SNIB-CONABIO, proyecto HC022. México, D. F.
Handleyomys chapmani	-97.3414125044464	19.8359214636906	2004	González-Cózatl F. 2012. Computarización de la colección de mamíferos del Centro de Educación Ambiental e Investigación Sierra de Huautla (CEAMISH) de la Universidad Autónoma del Estado de Morelos (UAEM). Colección CMC. Centro de Investigación en Biodiversidad y Conservación. Universidad Autónoma del Estado de Morelos. Bases de datos SNIB-CONABIO, proyecto HC022. México, D. F.
Handleyomys chapmani	-98.2360854300267	20.3239462918355	2004	González-Cózatl F. 2012. Computarización de la colección de mamíferos del Centro de Educación Ambiental e Investigación Sierra de Huautla (CEAMISH) de la Universidad Autónoma del Estado de Morelos (UAEM). Colección CMC. Centro de Investigación en Biodiversidad y Conservación. Universidad Autónoma del Estado de Morelos. Bases de datos SNIB-CONABIO, proyecto HC022. México, D. F.
Handleyomys chapmani	-98.240368503685	20.3157966520018	2004	González-Cózatl F. 2012. Computarización de la colección de mamíferos del Centro de Educación Ambiental e Investigación Sierra de Huautla (CEAMISH) de la Universidad Autónoma del Estado de Morelos (UAEM). Colección CMC. Centro de Investigación en Biodiversidad y Conservación. Universidad Autónoma del Estado de Morelos. Bases de datos SNIB-CONABIO, proyecto HC022. México, D. F.
Handleyomys chapmani	-97.3414124605378	19.8226880760449	2004	González-Cózatl F. 2012. Computarización de la colección de mamíferos del Centro de Educación Ambiental e Investigación Sierra de Huautla (CEAMISH) de la Universidad Autónoma del Estado de Morelos (UAEM). Colección CMC. Centro de Investigación en Biodiversidad y Conservación. Universidad Autónoma del Estado de Morelos. Bases de datos SNIB-CONABIO, proyecto HC022. México, D. F.
Handleyomys chapmani	-97.02025	18.177944	2005	González-Cózatl F. 2012. Computarización de la colección de mamíferos del Centro de Educación Ambiental e Investigación Sierra de Huautla (CEAMISH) de la Universidad Autónoma del Estado de Morelos (UAEM). Colección CMC. Centro de Investigación en Biodiversidad y Conservación. Universidad Autónoma del Estado de Morelos. Bases de datos SNIB-CONABIO, proyecto HC022. México, D. F.
Handleyomys chapmani	-96.801778	17.805944	2005	González-Cózatl F. 2012. Computarización de la colección de mamíferos del Centro de Educación Ambiental e Investigación Sierra de Huautla (CEAMISH) de la Universidad Autónoma del Estado de Morelos (UAEM). Colección CMC. Centro de Investigación en Biodiversidad y Conservación. Universidad Autónoma del Estado de Morelos. Bases de datos SNIB-CONABIO, proyecto HC022. México, D. F.
Handleyomys chapmani	-96.796417	17.8125	2005	González-Cózatl F. 2012. Computarización de la colección de mamíferos del Centro de Educación Ambiental e Investigación Sierra de Huautla (CEAMISH) de la Universidad Autónoma del Estado de Morelos (UAEM). Colección CMC. Centro de Investigación en Biodiversidad y Conservación. Universidad Autónoma del Estado de Morelos. Bases de datos SNIB-CONABIO, proyecto HC022. México, D. F.
Handleyomys chapmani	-96.80964364574	17.887714962063	2005	González-Cózatl F. 2012. Computarización de la colección de mamíferos del Centro de Educación Ambiental e Investigación Sierra de Huautla (CEAMISH) de la Universidad Autónoma del Estado de Morelos (UAEM). Colección CMC. Centro de Investigación en Biodiversidad y Conservación. Universidad Autónoma del Estado de Morelos. Bases de datos SNIB-CONABIO, proyecto HC022. México, D. F.
Handleyomys chapmani	-97.0184039159946	19.5599182232944	2005	González-Cózatl F. 2012. Computarización de la colección de mamíferos del Centro de Educación Ambiental e Investigación Sierra de Huautla (CEAMISH) de la Universidad Autónoma del Estado de Morelos (UAEM). Colección CMC. Centro de Investigación en Biodiversidad y Conservación. Universidad Autónoma del Estado de Morelos. Bases de datos SNIB-CONABIO, proyecto HC022. México, D. F.
Handleyomys chapmani	-96.800333	17.78775	2005	González-Cózatl F. 2012. Computarización de la colección de mamíferos del Centro de Educación Ambiental e Investigación Sierra de Huautla (CEAMISH) de la Universidad Autónoma del Estado de Morelos (UAEM). Colección CMC. Centro de Investigación en Biodiversidad y Conservación. Universidad Autónoma del Estado de Morelos. Bases de datos SNIB-CONABIO, proyecto HC022. México, D. F.
Handleyomys chapmani	-97.0583545149973	19.4523901152771	2005	González-Cózatl F. 2012. Computarización de la colección de mamíferos del Centro de Educación Ambiental e Investigación Sierra de Huautla (CEAMISH) de la Universidad Autónoma del Estado de Morelos (UAEM). Colección CMC. Centro de Investigación en Biodiversidad y Conservación. Universidad Autónoma del Estado de Morelos. Bases de datos SNIB-CONABIO, proyecto HC022. México, D. F.
Handleyomys chapmani	-98.6673525678835	17.3061037048207	2005	González-Cózatl F. 2012. Computarización de la colección de mamíferos del Centro de Educación Ambiental e Investigación Sierra de Huautla (CEAMISH) de la Universidad Autónoma del Estado de Morelos (UAEM). Colección CMC. Centro de Investigación en Biodiversidad y Conservación. Universidad Autónoma del Estado de Morelos. Bases de datos SNIB-CONABIO, proyecto HC022. México, D. F.
Handleyomys chapmani	-98.6512021871345	17.3055877776861	2005	González-Cózatl F. 2012. Computarización de la colección de mamíferos del Centro de Educación Ambiental e Investigación Sierra de Huautla (CEAMISH) de la Universidad Autónoma del Estado de Morelos (UAEM). Colección CMC. Centro de Investigación en Biodiversidad y Conservación. Universidad Autónoma del Estado de Morelos. Bases de datos SNIB-CONABIO, proyecto HC022. México, D. F.
Handleyomys chapmani	-98.3855722538574	20.4019082626365	2006	González-Cózatl F. 2012. Computarización de la colección de mamíferos del Centro de Educación Ambiental e Investigación Sierra de Huautla (CEAMISH) de la Universidad Autónoma del Estado de Morelos (UAEM). Colección CMC. Centro de Investigación en Biodiversidad y Conservación. Universidad Autónoma del Estado de Morelos. Bases de datos SNIB-CONABIO, proyecto HC022. México, D. F.
Handleyomys chapmani	-98.3855722147289	20.3906587771595	2006	González-Cózatl F. 2012. Computarización de la colección de mamíferos del Centro de Educación Ambiental e Investigación Sierra de Huautla (CEAMISH) de la Universidad Autónoma del Estado de Morelos (UAEM). Colección CMC. Centro de Investigación en Biodiversidad y Conservación. Universidad Autónoma del Estado de Morelos. Bases de datos SNIB-CONABIO, proyecto HC022. México, D. F.
Handleyomys chapmani	-97.0775550469374	19.4756219757496	2007	Ramírez Pulido J. 2007. Diversidad de los mamíferos de la Reserva de la biósfera Tehuacán-Cuicatlán, Puebla-Oaxaca, México. Unidad Iztapalapa. Universidad Autónoma Metropolitana. Bases de datos SNIB-CONABIO, proyecto BK022. México, D. F.
Handleyomys chapmani	-97.119499620784	19.345905907957	2007	Ramírez Pulido J. 2007. Diversidad de los mamíferos de la Reserva de la biósfera Tehuacán-Cuicatlán, Puebla-Oaxaca, México. Unidad Iztapalapa. Universidad Autónoma Metropolitana. Bases de datos SNIB-CONABIO, proyecto BK022. México, D. F.
