# Supplementary material for: A retrospective approach for evaluating ecological niche modeling transferability over time: the case of Mexican endemic rodents
Source: PeerJ. 2024 Nov 29;12:e18414. doi: 10.7717/peerj.18414 (PMC11610470; doi:10.7717/peerj.18414)
Supplement: Supplemental Information 3 — Georeferenced occurrences of Mexican endemic small mammals used to build niche modes [file peerj-12-18414-s003.zip › Species ccurrence files/Neotamias durangae.csv]

specie	x	y	year	source
Tamias durangae	-105.534093956395	23.7523242068365	1951	Conroy C (2022). MVZ Mammal Collection (Arctos). Version 35.62. Museum of Vertebrate Zoology. Occurrence dataset https://doi.org/10.15468/uwudf9 accessed via GBIF.org on 2022-07-07.
Tamias durangae	-105.549443968499	24.0959476609182	1953	Bentley A, Eifler M (2022). KUBI Mammalogy Collection. Version 26.57. University of Kansas Biodiversity Institute. Occurrence dataset https://doi.org/10.15468/a3woj7 accessed via GBIF.org on 2022-07-07.
Tamias durangae	-105.619953331251	23.6184675426634	1953	UMMZ Mammals Data Group, LSA IT A (2022). University of Michigan Museum of Zoology, Division of Mammals. Version 8.48. University of Michigan Museum of Zoology. Occurrence dataset https://doi.org/10.15468/dx3rcj accessed via GBIF.org on 2022-07-07.
Tamias durangae	-105.516667	23.451389	1953	Bentley A, Eifler M (2022). KUBI Mammalogy Collection. Version 26.57. University of Kansas Biodiversity Institute. Occurrence dataset https://doi.org/10.15468/a3woj7 accessed via GBIF.org on 2022-07-07.
Tamias durangae	-105.585	23.648333	1953	Servín-Martínez J. I. 1998. Los mamíferos del estado de Durango, México. Centro Regional. Instituto de Ecología. Bases de datos SNIB-CONABIO, proyecto P064. México, D. F.
Tamias durangae	-105.519511417001	23.7109440199937	1953	Bentley A, Eifler M (2022). KUBI Mammalogy Collection. Version 26.57. University of Kansas Biodiversity Institute. Occurrence dataset https://doi.org/10.15468/a3woj7 accessed via GBIF.org on 2022-07-07.
Tamias durangae	-105.597222	23.623056	1953	Bentley A, Eifler M (2022). KUBI Mammalogy Collection. Version 26.57. University of Kansas Biodiversity Institute. Occurrence dataset https://doi.org/10.15468/a3woj7 accessed via GBIF.org on 2022-07-07.
Tamias durangae	-105.608793118628	23.6287371509263	1953	Servín-Martínez J. I. 1998. Los mamíferos del estado de Durango, México. Centro Regional. Instituto de Ecología. Bases de datos SNIB-CONABIO, proyecto P064. México, D. F.
Tamias durangae	-105.597632906028	23.6390167589053	1953	Servín-Martínez J. I. 1998. Los mamíferos del estado de Durango, México. Centro Regional. Instituto de Ecología. Bases de datos SNIB-CONABIO, proyecto P064. México, D. F.
Tamias durangae	-105.575312480708	23.6595659757125	1953	Servín-Martínez J. I. 1998. Los mamíferos del estado de Durango, México. Centro Regional. Instituto de Ecología. Bases de datos SNIB-CONABIO, proyecto P064. México, D. F.
Tamias durangae	-105.566667	23.651944	1953	Bentley A, Eifler M (2022). KUBI Mammalogy Collection. Version 26.57. University of Kansas Biodiversity Institute. Occurrence dataset https://doi.org/10.15468/a3woj7 accessed via GBIF.org on 2022-07-07.
Tamias durangae	-105.530671629773	23.700664411024	1953	Bentley A, Eifler M (2022). KUBI Mammalogy Collection. Version 26.57. University of Kansas Biodiversity Institute. Occurrence dataset https://doi.org/10.15468/a3woj7 accessed via GBIF.org on 2022-07-07.
Tamias durangae	-105.433093	23.760513	1954	McCormack J (2022). MLZ Mammal Collection (Arctos). Version 33.64. Moore Laboratory of Zoology. Occurrence dataset https://doi.org/10.15468/febsny accessed via GBIF.org on 2022-07-07.
Tamias durangae	-105.465120021786	23.6858553040283	1955	Bentley A, Eifler M (2022). KUBI Mammalogy Collection. Version 26.57. University of Kansas Biodiversity Institute. Occurrence dataset https://doi.org/10.15468/a3woj7 accessed via GBIF.org on 2022-07-07.
Tamias durangae	-105.476290234951	23.6755756953814	1955	Servín-Martínez J. I. 1998. Los mamíferos del estado de Durango, México. Centro Regional. Instituto de Ecología. Bases de datos SNIB-CONABIO, proyecto P064. México, D. F.
Tamias durangae	-105.477222	23.653333	1955	Servín-Martínez J. I. 1998. Los mamíferos del estado de Durango, México. Centro Regional. Instituto de Ecología. Bases de datos SNIB-CONABIO, proyecto P064. México, D. F.
Tamias durangae	-105.466667	23.661111	1955	Servín-Martínez J. I. 1998. Los mamíferos del estado de Durango, México. Centro Regional. Instituto de Ecología. Bases de datos SNIB-CONABIO, proyecto P064. México, D. F.
Tamias durangae	-105.420459169255	23.7269537407986	1955	Servín-Martínez J. I. 1998. Los mamíferos del estado de Durango, México. Centro Regional. Instituto de Ecología. Bases de datos SNIB-CONABIO, proyecto P064. México, D. F.
Tamias durangae	-105.44983988034	23.7314934299059	1955	Servín-Martínez J. I. 1998. Los mamíferos del estado de Durango, México. Centro Regional. Instituto de Ecología. Bases de datos SNIB-CONABIO, proyecto P064. México, D. F.
Tamias durangae	-105.645	23.717222	1955	Servín-Martínez J. I. 1998. Los mamíferos del estado de Durango, México. Centro Regional. Instituto de Ecología. Bases de datos SNIB-CONABIO, proyecto P064. México, D. F.
Tamias durangae	-105.525	23.441667	1955	Bentley A, Eifler M (2022). KUBI Mammalogy Collection. Version 26.57. University of Kansas Biodiversity Institute. Occurrence dataset https://doi.org/10.15468/a3woj7 accessed via GBIF.org on 2022-07-07.
Tamias durangae	-100.371625757946	25.2725793392915	1955	Bentley A, Eifler M (2022). KUBI Mammalogy Collection. Version 26.57. University of Kansas Biodiversity Institute. Occurrence dataset https://doi.org/10.15468/a3woj7 accessed via GBIF.org on 2022-07-07.
Tamias durangae	-105.692222	23.727778	1956	Servín-Martínez J. I. 1998. Los mamíferos del estado de Durango, México. Centro Regional. Instituto de Ecología. Bases de datos SNIB-CONABIO, proyecto P064. México, D. F.
Tamias durangae	-105.405405293445	23.6167874787322	1956	Servín-Martínez J. I. 1998. Los mamíferos del estado de Durango, México. Centro Regional. Instituto de Ecología. Bases de datos SNIB-CONABIO, proyecto P064. México, D. F.
Tamias durangae	-105.608333	23.733333	1956	Servín-Martínez J. I. 1998. Los mamíferos del estado de Durango, México. Centro Regional. Instituto de Ecología. Bases de datos SNIB-CONABIO, proyecto P064. México, D. F.
Tamias durangae	-105.693889	23.747222	1956	Servín-Martínez J. I. 1998. Los mamíferos del estado de Durango, México. Centro Regional. Instituto de Ecología. Bases de datos SNIB-CONABIO, proyecto P064. México, D. F.
Tamias durangae	0.0014843956350787	0.00192741763543675	1956	Servín-Martínez J. I. 1998. Los mamíferos del estado de Durango, México. Centro Regional. Instituto de Ecología. Bases de datos SNIB-CONABIO, proyecto P064. México, D. F.
Tamias durangae	-104.208333	23.322222	1957	Servín-Martínez J. I. 1998. Los mamíferos del estado de Durango, México. Centro Regional. Instituto de Ecología. Bases de datos SNIB-CONABIO, proyecto P064. México, D. F.
Tamias durangae	-105.370837299611	23.7890203124789	1958	Conroy C (2022). MVZ Mammal Collection (Arctos). Version 35.62. Museum of Vertebrate Zoology. Occurrence dataset https://doi.org/10.15468/uwudf9 accessed via GBIF.org on 2022-07-07.
Tamias durangae	-104.446667	23.771667	1958	Servín-Martínez J. I. 1998. Los mamíferos del estado de Durango, México. Centro Regional. Instituto de Ecología. Bases de datos SNIB-CONABIO, proyecto P064. México, D. F.
Tamias durangae	-105.430556	23.7125	1961	Reed D, Mathis V, Paine W (2022). UF Florida Museum of Natural History Mammals. Florida Museum of Natural History. Occurrence dataset https://doi.org/10.15468/kccunf accessed via GBIF.org on 2022-07-07.
Tamias durangae	-106.101008	26.706056	1963	López-González C. y H. S. Espinosa-Pérez. 2004. Peces y Mamíferos de la región de Norogachi, Alta Sierra Tarahumara, Chihuahua. Unidad Durango. Centro Interdisciplinario de Investigación para el Desarrollo Integral Regional. Instituto Politécnico Nacional. Bases de datos SNIB-CONABIO, proyecto X011. México, D. F.
Tamias durangae	-105.822778	25.0925	1965	Servín-Martínez J. I. 1998. Los mamíferos del estado de Durango, México. Centro Regional. Instituto de Ecología. Bases de datos SNIB-CONABIO, proyecto P064. México, D. F.
Tamias durangae	-105.8	24.643611	1965	Servín-Martínez J. I. 1998. Los mamíferos del estado de Durango, México. Centro Regional. Instituto de Ecología. Bases de datos SNIB-CONABIO, proyecto P064. México, D. F.
Tamias durangae	-105.335	23.82	1968	Servín-Martínez J. I. 1998. Los mamíferos del estado de Durango, México. Centro Regional. Instituto de Ecología. Bases de datos SNIB-CONABIO, proyecto P064. México, D. F.
Tamias durangae	-105.813889	23.6425	1969	Servín-Martínez J. I. 1998. Los mamíferos del estado de Durango, México. Centro Regional. Instituto de Ecología. Bases de datos SNIB-CONABIO, proyecto P064. México, D. F.
Tamias durangae	-105.129167	23.804167	1973	Servín-Martínez J. I. 1998. Los mamíferos del estado de Durango, México. Centro Regional. Instituto de Ecología. Bases de datos SNIB-CONABIO, proyecto P064. México, D. F.
Tamias durangae	-104.290833	23.416667	1977	Servín-Martínez J. I. 1998. Los mamíferos del estado de Durango, México. Centro Regional. Instituto de Ecología. Bases de datos SNIB-CONABIO, proyecto P064. México, D. F.
Tamias durangae	-104.252778	23.393056	1977	Servín-Martínez J. I. 1998. Los mamíferos del estado de Durango, México. Centro Regional. Instituto de Ecología. Bases de datos SNIB-CONABIO, proyecto P064. México, D. F.
Tamias durangae	-104.255	23.401389	1977	Servín-Martínez J. I. 1998. Los mamíferos del estado de Durango, México. Centro Regional. Instituto de Ecología. Bases de datos SNIB-CONABIO, proyecto P064. México, D. F.
Tamias durangae	-104.25	23.447222	1977	Servín-Martínez J. I. 1998. Los mamíferos del estado de Durango, México. Centro Regional. Instituto de Ecología. Bases de datos SNIB-CONABIO, proyecto P064. México, D. F.
Tamias durangae	-104.273611	23.415833	1977	Servín-Martínez J. I. 1998. Los mamíferos del estado de Durango, México. Centro Regional. Instituto de Ecología. Bases de datos SNIB-CONABIO, proyecto P064. México, D. F.
Tamias durangae	-106.016667	25.95	1994	Sánchez Cordero V., Magallón S., Espinosa, H., Reynoso V.H., Escalante, P. y Cervantes, F. 2021. Digitalización y Sistematización de las Colecciones Biológicas Nacionales del Instituto de Biología, UNAM. Universidad Nacional Autónoma de México. Instituto de Biología. Bases de datos SNIB CONABIO (vertebrados), proyecto KE002. Ciudad de México
Tamias durangae	-106.025	25.958333	1994	Servín-Martínez J. I. 1998. Los mamíferos del estado de Durango, México. Centro Regional. Instituto de Ecología. Bases de datos SNIB-CONABIO, proyecto P064. México, D. F.
Tamias durangae	-106.266667	25.916667	1994	García-Mendoza D. F. 2015. Actualización de la base de datos de la Colección Regional Durango (Mammalia). Colección CRD. Unidad Durango. Centro Interdisciplinario de Investigación para el Desarrollo Integral Regional. Instituto Politécnico Nacional. Bases de datos SNIB-CONABIO, proyectos HA002, DC015, X011 y R008. México, D. F.
Tamias durangae	-106.218656	26.019195	1994	García-Mendoza D. F. 2015. Actualización de la base de datos de la Colección Regional Durango (Mammalia). Colección CRD. Unidad Durango. Centro Interdisciplinario de Investigación para el Desarrollo Integral Regional. Instituto Politécnico Nacional. Bases de datos SNIB-CONABIO, proyectos HA002, DC015, X011 y R008. México, D. F.
Tamias durangae	-104.516655	24.331961	1995	García-Mendoza D. F. 2015. Actualización de la base de datos de la Colección Regional Durango (Mammalia). Colección CRD. Unidad Durango. Centro Interdisciplinario de Investigación para el Desarrollo Integral Regional. Instituto Politécnico Nacional. Bases de datos SNIB-CONABIO, proyectos HA002, DC015, X011 y R008. México, D. F.
Tamias durangae	-106.052167	25.877833	1995	Garner H (2016). TTU Mammals Collection. Version 9.1. Museum of Texas Tech University (TTU). Occurrence dataset https://doi.org/10.15468/yocqyp accessed via GBIF.org on 2022-07-07.
Tamias durangae	-106.406333	25.150167	1995	García-Mendoza D. F. 2015. Actualización de la base de datos de la Colección Regional Durango (Mammalia). Colección CRD. Unidad Durango. Centro Interdisciplinario de Investigación para el Desarrollo Integral Regional. Instituto Politécnico Nacional. Bases de datos SNIB-CONABIO, proyectos HA002, DC015, X011 y R008. México, D. F.
Tamias durangae	-106.264667	25.033917	1996	García-Mendoza D. F. 2015. Actualización de la base de datos de la Colección Regional Durango (Mammalia). Colección CRD. Unidad Durango. Centro Interdisciplinario de Investigación para el Desarrollo Integral Regional. Instituto Politécnico Nacional. Bases de datos SNIB-CONABIO, proyectos HA002, DC015, X011 y R008. México, D. F.
Tamias durangae	-106.142694	25.091667	1997	Muñiz-Martínez R. 2001. Vertebrados terrestres de San Juan de Camarones, Durango. Unidad Durango. Centro Interdisciplinario de Investigación para el Desarrollo Integral Regional. Instituto Politécnico Nacional. Bases de datos SNIB-CONABIO (vertebrados y plantas), proyecto R008. México, D. F.
Tamias durangae	-106.416389	24.925528	1997	Muñiz-Martínez R. 2001. Vertebrados terrestres de San Juan de Camarones, Durango. Unidad Durango. Centro Interdisciplinario de Investigación para el Desarrollo Integral Regional. Instituto Politécnico Nacional. Bases de datos SNIB-CONABIO (vertebrados y plantas), proyecto R008. México, D. F.
Tamias durangae	-105.334667	23.820833	1997	Muñiz-Martínez R. 2001. Vertebrados terrestres de San Juan de Camarones, Durango. Unidad Durango. Centro Interdisciplinario de Investigación para el Desarrollo Integral Regional. Instituto Politécnico Nacional. Bases de datos SNIB-CONABIO (vertebrados y plantas), proyecto R008. México, D. F.
