# Supplementary material for: A retrospective approach for evaluating ecological niche modeling transferability over time: the case of Mexican endemic rodents
Source: PeerJ. 2024 Nov 29;12:e18414. doi: 10.7717/peerj.18414 (PMC11610470; doi:10.7717/peerj.18414)
Supplement: Supplemental Information 3 — Georeferenced occurrences of Mexican endemic small mammals used to build niche modes [file peerj-12-18414-s003.zip › Species ccurrence files/Cratogeomys fumosus.csv]

specie	x	y	year	source
Cratogeomys fumosus	-103.771929376286	19.2025153193454	1950	Bentley A, Eifler M (2022). KUBI Mammalogy Collection. Version 26.57. University of Kansas Biodiversity Institute. Occurrence dataset https://doi.org/10.15468/a3woj7 accessed via GBIF.org on 2022-07-07.
Cratogeomys fumosus	-103.600799230863	19.6743117082672	1950	Bentley A, Eifler M (2022). KUBI Mammalogy Collection. Version 26.57. University of Kansas Biodiversity Institute. Occurrence dataset https://doi.org/10.15468/a3woj7 accessed via GBIF.org on 2022-07-07.
Cratogeomys fumosus	-103.50771	20.1334	1950	Bentley A, Eifler M (2022). KUBI Mammalogy Collection. Version 26.57. University of Kansas Biodiversity Institute. Occurrence dataset https://doi.org/10.15468/a3woj7 accessed via GBIF.org on 2022-07-07.
Cratogeomys fumosus	-103.506361148636	19.7033706780818	1950	Bentley A, Eifler M (2022). KUBI Mammalogy Collection. Version 26.57. University of Kansas Biodiversity Institute. Occurrence dataset https://doi.org/10.15468/a3woj7 accessed via GBIF.org on 2022-07-07.
Cratogeomys fumosus	-103.486385401815	20.141253356847	1950	Bentley A, Eifler M (2022). KUBI Mammalogy Collection. Version 26.57. University of Kansas Biodiversity Institute. Occurrence dataset https://doi.org/10.15468/a3woj7 accessed via GBIF.org on 2022-07-07.
Cratogeomys fumosus	-103.077843997636	19.9161422415826	1950	Bentley A, Eifler M (2022). KUBI Mammalogy Collection. Version 26.57. University of Kansas Biodiversity Institute. Occurrence dataset https://doi.org/10.15468/a3woj7 accessed via GBIF.org on 2022-07-07.
Cratogeomys fumosus	-100.742668545148	20.5283419290049	1952	Global Biodiversity Information Facility [GBIF] (2018) GBIF occurrence download Mammalia. https://www.gbif.org/dataset/7f56df30-f762-11e1-a439-00145eb45e9a: KUM: 2439395
Cratogeomys fumosus	-101.619891446913	19.5267243739283	1953	Global Biodiversity Information Facility [GBIF] (2018) GBIF occurrence download Mammalia. https://www.gbif.org/dataset/7f56df30-f762-11e1-a439-00145eb45e9a: MVZ118936
Cratogeomys fumosus	-102.482403473417	19.7532038843604	1954	Global Biodiversity Information Facility [GBIF] (2018) GBIF occurrence download Mammalia. https://www.gbif.org/dataset/7f56df30-f762-11e1-a439-00145eb45e9a: KUM: 2439399
Cratogeomys fumosus	-102.461573446639	19.8738593333437	1954	Global Biodiversity Information Facility [GBIF] (2018) GBIF occurrence download Mammalia. https://www.gbif.org/dataset/7f56df30-f762-11e1-a439-00145eb45e9a: CONABIO: 9167119
Cratogeomys fumosus	-102.415269429778	19.8910586914059	1954	Global Biodiversity Information Facility [GBIF] (2018) GBIF occurrence download Mammalia. https://www.gbif.org/dataset/7f56df30-f762-11e1-a439-00145eb45e9a: KUM: 2439399
Cratogeomys fumosus	-102.397401538474	19.7667015444317	1954	Global Biodiversity Information Facility [GBIF] (2018) GBIF occurrence download Mammalia. https://www.gbif.org/dataset/7f56df30-f762-11e1-a439-00145eb45e9a: KU4264557
Cratogeomys fumosus	-102.205177507117	19.8889165068912	1954	Global Biodiversity Information Facility [GBIF] (2018) GBIF occurrence download Mammalia. https://www.gbif.org/dataset/7f56df30-f762-11e1-a439-00145eb45e9a: CONABIO: 7261629
Cratogeomys fumosus	-102.089406311797	19.4939343416651	1954	Global Biodiversity Information Facility [GBIF] (2018) GBIF occurrence download Mammalia. https://www.gbif.org/dataset/7f56df30-f762-11e1-a439-00145eb45e9a: KUM: 2439399
Cratogeomys fumosus	-101.950371124649	19.7783725144644	1954	Global Biodiversity Information Facility [GBIF] (2018) GBIF occurrence download Mammalia. https://www.gbif.org/dataset/7f56df30-f762-11e1-a439-00145eb45e9a: KUM: 2439399
Cratogeomys fumosus	-101.811306933901	19.7961231553821	1954	Global Biodiversity Information Facility [GBIF] (2018) GBIF occurrence download Mammalia. https://www.gbif.org/dataset/7f56df30-f762-11e1-a439-00145eb45e9a: CONABIO: 9167119
Cratogeomys fumosus	-101.790727528803	19.8167012664981	1954	Global Biodiversity Information Facility [GBIF] (2018) GBIF occurrence download Mammalia. https://www.gbif.org/dataset/7f56df30-f762-11e1-a439-00145eb45e9a: CNMA 39670
Cratogeomys fumosus	-101.770147969432	19.7961232935218	1954	Global Biodiversity Information Facility [GBIF] (2018) GBIF occurrence download Mammalia. https://www.gbif.org/dataset/7f56df30-f762-11e1-a439-00145eb45e9a: KUM: 2439399
Cratogeomys fumosus	-101.553713287211	19.3611063608247	1954	Global Biodiversity Information Facility [GBIF] (2018) GBIF occurrence download Mammalia. https://www.gbif.org/dataset/7f56df30-f762-11e1-a439-00145eb45e9a: KUM: 2439399
Cratogeomys fumosus	-101.442516	19.444434	1954	Global Biodiversity Information Facility [GBIF] (2018) GBIF occurrence download Mammalia. https://www.gbif.org/dataset/7f56df30-f762-11e1-a439-00145eb45e9a: CNMA: 13685
Cratogeomys fumosus	-100.13084	19.19313	1954	Global Biodiversity Information Facility [GBIF] (2018) GBIF occurrence download Mammalia. https://www.gbif.org/dataset/7f56df30-f762-11e1-a439-00145eb45e9a: KU2439395
Cratogeomys fumosus	-99.773817	19.108532	1954	Global Biodiversity Information Facility [GBIF] (2018) GBIF occurrence download Mammalia. https://www.gbif.org/dataset/7f56df30-f762-11e1-a439-00145eb45e9a: KU2439395
Cratogeomys fumosus	-103.059968515973	19.8994370812556	1955	Global Biodiversity Information Facility [GBIF] (2018) GBIF occurrence download Mammalia. https://www.gbif.org/dataset/7f56df30-f762-11e1-a439-00145eb45e9a: KUM: 2439395
Cratogeomys fumosus	-102.518916022031	20.1949312474681	1955	Global Biodiversity Information Facility [GBIF] (2018) GBIF occurrence download Mammalia. https://www.gbif.org/dataset/7f56df30-f762-11e1-a439-00145eb45e9a: KUM: 2439395
Cratogeomys fumosus	-100.907635777284	19.5368472459985	1955	Global Biodiversity Information Facility [GBIF] (2018) GBIF occurrence download Mammalia. https://www.gbif.org/dataset/7f56df30-f762-11e1-a439-00145eb45e9a: KUM: 2439395
Cratogeomys fumosus	-100.786323575286	20.5283417842088	1955	Global Biodiversity Information Facility [GBIF] (2018) GBIF occurrence download Mammalia. https://www.gbif.org/dataset/7f56df30-f762-11e1-a439-00145eb45e9a: KU2439395
Cratogeomys fumosus	-99.1684372586376	19.3797871350537	1955	Global Biodiversity Information Facility [GBIF] (2018) GBIF occurrence download Mammalia. https://www.gbif.org/dataset/7f56df30-f762-11e1-a439-00145eb45e9a: BYU_ Mamm:22488
Cratogeomys fumosus	-103.689611467748	19.2025156048018	1959	Mertz W (2022). LACM Vertebrate Collection. Version 18.11. Natural History Museum of Los Angeles County. Occurrence dataset https://doi.org/10.15468/77rmwd accessed via GBIF.org on 2022-07-07.
Cratogeomys fumosus	-103.609209178596	19.6106946600024	1959	Mertz W (2022). LACM Vertebrate Collection. Version 18.11. Natural History Museum of Los Angeles County. Occurrence dataset https://doi.org/10.15468/77rmwd accessed via GBIF.org on 2022-07-07.
Cratogeomys fumosus	-100.186795520134	19.4514465701088	1959	Mertz W (2022). LACM Vertebrate Collection. Version 18.11. Natural History Museum of Los Angeles County. Occurrence dataset https://doi.org/10.15468/77rmwd accessed via GBIF.org on 2022-07-07.
Cratogeomys fumosus	-99.80389	19.16028	1963	Rentail N. P. 2004. UAZ Vertebrates collections at the University of Arizona, database of Mexican specimens. The University of Arizona. Bases de datos SNIB-CONABIO. M�xico, D. F.
Cratogeomys fumosus	-99.754668	19.124412	1963	Rentail N. P. 2004. UAZ Vertebrates collections at the University of Arizona, database of Mexican specimens. The University of Arizona. Bases de datos SNIB-CONABIO. M�xico, D. F.
Cratogeomys fumosus	-103.682863	19.184743	1964	Bucci M (2016). UAZ Mammals. Version 5.1. University of Arizona Museum of Natural History. Occurrence dataset https://doi.org/10.15468/2swesj accessed via GBIF.org on 2022-07-07.
Cratogeomys fumosus	-103.662233	19.165258	1964	Rentail N. P. 2004. UAZ Vertebrates collections at the University of Arizona, database of Mexican specimens. The University of Arizona. Bases de datos SNIB-CONABIO. M�xico, D. F.
Cratogeomys fumosus	-103.456366747655	19.642019724891	1964	Rentail N. P. 2004. UAZ Vertebrates collections at the University of Arizona, database of Mexican specimens. The University of Arizona. Bases de datos SNIB-CONABIO. M�xico, D. F.
Cratogeomys fumosus	-103.633333	19.55	1965	Global Biodiversity Information Facility [GBIF] (2018) GBIF occurrence download Mammalia. https://www.gbif.org/dataset/7f56df30-f762-11e1-a439-00145eb45e9a: UMMZ: 4264557
Cratogeomys fumosus	-103.727714013724	20.1394595862997	1966	Global Biodiversity Information Facility [GBIF] (2018) GBIF occurrence download Mammalia. https://www.gbif.org/dataset/7f56df30-f762-11e1-a439-00145eb45e9a: KUM:7261629
Cratogeomys fumosus	-103.67327088573	19.6668418044513	1966	Bentley A, Eifler M (2022). KUBI Mammalogy Collection. Version 26.57. University of Kansas Biodiversity Institute. Occurrence dataset https://doi.org/10.15468/a3woj7 accessed via GBIF.org on 2022-07-07.
Cratogeomys fumosus	-103.669506659017	20.1394597926461	1966	Global Biodiversity Information Facility [GBIF] (2018) GBIF occurrence download Mammalia. https://www.gbif.org/dataset/7f56df30-f762-11e1-a439-00145eb45e9a: KUM:7261629
Cratogeomys fumosus	-103.01963630214	19.8288375103325	1966	Global Biodiversity Information Facility [GBIF] (2018) GBIF occurrence download Mammalia. https://www.gbif.org/dataset/7f56df30-f762-11e1-a439-00145eb45e9a: KUM: 2439395
Cratogeomys fumosus	-98.911667	19.620556	1966	Global Biodiversity Information Facility [GBIF] (2018) GBIF occurrence download Mammalia. https://www.gbif.org/dataset/7f56df30-f762-11e1-a439-00145eb45e9a: KUM: 2439395
Cratogeomys fumosus	-103.912725501525	19.4251823172254	1967	Global Biodiversity Information Facility [GBIF] (2018) GBIF occurrence download Mammalia. https://www.gbif.org/dataset/7f56df30-f762-11e1-a439-00145eb45e9a: LACM: 7261631
Cratogeomys fumosus	-103.652010424312	19.6751814883092	1967	Global Biodiversity Information Facility [GBIF] (2018) GBIF occurrence download Mammalia. https://www.gbif.org/dataset/7f56df30-f762-11e1-a439-00145eb45e9a: TTU: 25374
Cratogeomys fumosus	-103.019634547312	19.3711679540227	1967	Global Biodiversity Information Facility [GBIF] (2018) GBIF occurrence download Mammalia. https://www.gbif.org/dataset/7f56df30-f762-11e1-a439-00145eb45e9a: NMNH-SI: 7261629
Cratogeomys fumosus	-102.903219837204	19.3711683522156	1967	Global Biodiversity Information Facility [GBIF] (2018) GBIF occurrence download Mammalia. https://www.gbif.org/dataset/7f56df30-f762-11e1-a439-00145eb45e9a: CONABIO: 7261629
Cratogeomys fumosus	-99.05	19.766667	1967	Global Biodiversity Information Facility [GBIF] (2018) GBIF occurrence download Mammalia. https://www.gbif.org/dataset/7f56df30-f762-11e1-a439-00145eb45e9a: IBUNAM: 11511
Cratogeomys fumosus	-98.968056	19.733056	1967	Global Biodiversity Information Facility [GBIF] (2018) GBIF occurrence download Mammalia. https://www.gbif.org/dataset/7f56df30-f762-11e1-a439-00145eb45e9a: KUM: 2439395
Cratogeomys fumosus	-103.863108345557	19.4237775570261	1968	Mertz W (2022). LACM Vertebrate Collection. Version 18.11. Natural History Museum of Los Angeles County. Occurrence dataset https://doi.org/10.15468/77rmwd accessed via GBIF.org on 2022-07-07.
Cratogeomys fumosus	-103.949936440479	19.4447712643033	1969	Mertz W (2022). LACM Vertebrate Collection. Version 18.11. Natural History Museum of Los Angeles County. Occurrence dataset https://doi.org/10.15468/77rmwd accessed via GBIF.org on 2022-07-07.
Cratogeomys fumosus	-103.843628	20.54813	1969	Garner H (2016). TTU Mammals Collection. Version 9.1. Museum of Texas Tech University (TTU). Occurrence dataset https://doi.org/10.15468/yocqyp accessed via GBIF.org on 2022-07-07.
Cratogeomys fumosus	-103.759666	19.243059	1969	Garner H (2016). TTU Mammals Collection. Version 9.1. Museum of Texas Tech University (TTU). Occurrence dataset https://doi.org/10.15468/yocqyp accessed via GBIF.org on 2022-07-07.
Cratogeomys fumosus	-103.724426	19.70278	1969	Garner H (2016). TTU Mammals Collection. Version 9.1. Museum of Texas Tech University (TTU). Occurrence dataset https://doi.org/10.15468/yocqyp accessed via GBIF.org on 2022-07-07.
Cratogeomys fumosus	-103.702430565942	19.4103237515315	1969	Garner H (2016). TTU Mammals Collection. Version 9.1. Museum of Texas Tech University (TTU). Occurrence dataset https://doi.org/10.15468/yocqyp accessed via GBIF.org on 2022-07-07.
Cratogeomys fumosus	-103.070885	19.864113	1969	Mertz W (2022). LACM Vertebrate Collection. Version 18.11. Natural History Museum of Los Angeles County. Occurrence dataset https://doi.org/10.15468/77rmwd accessed via GBIF.org on 2022-07-07.
Cratogeomys fumosus	-101.517693	19.41194	1969	Mertz W (2022). LACM Vertebrate Collection. Version 18.11. Natural History Museum of Los Angeles County. Occurrence dataset https://doi.org/10.15468/77rmwd accessed via GBIF.org on 2022-07-07.
Cratogeomys fumosus	-101.488586	19.41194	1969	Mertz W (2022). LACM Vertebrate Collection. Version 18.11. Natural History Museum of Los Angeles County. Occurrence dataset https://doi.org/10.15468/77rmwd accessed via GBIF.org on 2022-07-07.
Cratogeomys fumosus	-101.464874	19.246767	1969	Mertz W (2022). LACM Vertebrate Collection. Version 18.11. Natural History Museum of Los Angeles County. Occurrence dataset https://doi.org/10.15468/77rmwd accessed via GBIF.org on 2022-07-07.
Cratogeomys fumosus	-99.363333	20.053333	1969	Mertz W (2022). LACM Vertebrate Collection. Version 18.11. Natural History Museum of Los Angeles County. Occurrence dataset https://doi.org/10.15468/77rmwd accessed via GBIF.org on 2022-07-07.
Cratogeomys fumosus	-98.736099	20.035114	1969	Mertz W (2022). LACM Vertebrate Collection. Version 18.11. Natural History Museum of Los Angeles County. Occurrence dataset https://doi.org/10.15468/77rmwd accessed via GBIF.org on 2022-07-07.
Cratogeomys fumosus	-100.409444	18.619444	1972	Mertz W (2022). LACM Vertebrate Collection. Version 18.11. Natural History Museum of Los Angeles County. Occurrence dataset https://doi.org/10.15468/77rmwd accessed via GBIF.org on 2022-07-07.
Cratogeomys fumosus	-99.332497	20.063168	1974	Global Biodiversity Information Facility [GBIF] (2018) GBIF occurrence download Mammalia. https://www.gbif.org/dataset/7f56df30-f762-11e1-a439-00145eb45e9a: TTU:38010
Cratogeomys fumosus	-98.736111	20.067778	1974	Global Biodiversity Information Facility [GBIF] (2018) GBIF occurrence download Mammalia. https://www.gbif.org/dataset/7f56df30-f762-11e1-a439-00145eb45e9a: TTU:38011
Cratogeomys fumosus	-98.118614	19.6775	1974	Global Biodiversity Information Facility [GBIF] (2018) GBIF occurrence download Mammalia. https://www.gbif.org/dataset/7f56df30-f762-11e1-a439-00145eb45e9a: TTU:1505
Cratogeomys fumosus	-102.228182140158	19.3830290820534	1977	Global Biodiversity Information Facility [GBIF] (2018) GBIF occurrence download Mammalia. https://www.gbif.org/dataset/7f56df30-f762-11e1-a439-00145eb45e9a: CONABIO: 7261629
Cratogeomys fumosus	-101.933818303289	19.6627019662572	1977	Global Biodiversity Information Facility [GBIF] (2018) GBIF occurrence download Mammalia. https://www.gbif.org/dataset/7f56df30-f762-11e1-a439-00145eb45e9a: MVZ:Mamm:153894
Cratogeomys fumosus	-101.609601819095	19.4218553235598	1977	Global Biodiversity Information Facility [GBIF] (2018) GBIF occurrence download Mammalia. https://www.gbif.org/dataset/7f56df30-f762-11e1-a439-00145eb45e9a: MVZ:Mamm:1538901023
Cratogeomys fumosus	-103.7306	19.2431	1978	L�pez-Wilchis R. 1998. Base de datos de mam�feros de M�xico depositados en colecciones de Estados Unidos y Canad�. Unidad Iztapalapa. Universidad Aut�noma Metropolitana. Bases de datos SNIB-CONABIO, proyecto P130. M�xico, D. F.
Cratogeomys fumosus	-101.93333	21.35583	1978	L�pez-Wilchis R. 1998. Base de datos de mam�feros de M�xico depositados en colecciones de Estados Unidos y Canad�. Unidad Iztapalapa. Universidad Aut�noma Metropolitana. Bases de datos SNIB-CONABIO, proyecto P130. M�xico, D. F.
Cratogeomys fumosus	-103.842953	19.529446	1979	Global Biodiversity Information Facility [GBIF] (2018) GBIF occurrence download Mammalia. https://www.gbif.org/dataset/7f56df30-f762-11e1-a439-00145eb45e9a: OMNH: 46773
Cratogeomys fumosus	-101.935005	19.473349	1979	Global Biodiversity Information Facility [GBIF] (2018) GBIF occurrence download Mammalia. https://www.gbif.org/dataset/7f56df30-f762-11e1-a439-00145eb45e9a: TTU: 35589
Cratogeomys fumosus	-98.909721	19.638334	1979	Global Biodiversity Information Facility [GBIF] (2018) GBIF occurrence download Mammalia. https://www.gbif.org/dataset/7f56df30-f762-11e1-a439-00145eb45e9a: FMNH: 141794
Cratogeomys fumosus	-99.529167	19.953889	1980	Global Biodiversity Information Facility [GBIF] (2018) GBIF occurrence download Mammalia. https://www.gbif.org/dataset/7f56df30-f762-11e1-a439-00145eb45e9a: FMNH: 141795
Cratogeomys fumosus	-98.881389	19.486944	1982	Global Biodiversity Information Facility [GBIF] (2018) GBIF occurrence download Mammalia. https://www.gbif.org/dataset/7f56df30-f762-11e1-a439-00145eb45e9a: FC-UNAM:1127
Cratogeomys fumosus	-99.630278	21.093056	1983	Global Biodiversity Information Facility [GBIF] (2018) GBIF occurrence download Mammalia. https://www.gbif.org/dataset/7f56df30-f762-11e1-a439-00145eb45e9a: FC-UNAM:1128
Cratogeomys fumosus	-99.616667	21.083333	1983	Global Biodiversity Information Facility [GBIF] (2018) GBIF occurrence download Mammalia. https://www.gbif.org/dataset/7f56df30-f762-11e1-a439-00145eb45e9a: FC-UNAM:1129
Cratogeomys fumosus	-101.872764	19.717139	1984	Global Biodiversity Information Facility [GBIF] (2018) GBIF occurrence download Mammalia. https://www.gbif.org/dataset/7f56df30-f762-11e1-a439-00145eb45e9a: FC-UNAM:1130
Cratogeomys fumosus	-101.854067	19.618133	1984	Global Biodiversity Information Facility [GBIF] (2018) GBIF occurrence download Mammalia. https://www.gbif.org/dataset/7f56df30-f762-11e1-a439-00145eb45e9a: TTU: 46522
Cratogeomys fumosus	-101.609444	19.515829	1985	Global Biodiversity Information Facility [GBIF] (2018) GBIF occurrence download Mammalia. https://www.gbif.org/dataset/7f56df30-f762-11e1-a439-00145eb45e9a: TTU: 46523
Cratogeomys fumosus	-99.076389	19.873333	1985	Global Biodiversity Information Facility [GBIF] (2018) GBIF occurrence download Mammalia. https://www.gbif.org/dataset/7f56df30-f762-11e1-a439-00145eb45e9a: TTU: 3952
Cratogeomys fumosus	-99.050003	19.766666	1985	Global Biodiversity Information Facility [GBIF] (2018) GBIF occurrence download Mammalia. https://www.gbif.org/dataset/7f56df30-f762-11e1-a439-00145eb45e9a: TTU: 3953
Cratogeomys fumosus	-102.109633	20.339994	1986	Global Biodiversity Information Facility [GBIF] (2018) GBIF occurrence download Mammalia. https://www.gbif.org/dataset/7f56df30-f762-11e1-a439-00145eb45e9a: CONABIO: 9167119
Cratogeomys fumosus	-102.056906	19.422386	1986	Global Biodiversity Information Facility [GBIF] (2018) GBIF occurrence download Mammalia. https://www.gbif.org/dataset/7f56df30-f762-11e1-a439-00145eb45e9a: CONABIO: 9167119
Cratogeomys fumosus	-101.666667	19.513417	1986	Global Biodiversity Information Facility [GBIF] (2018) GBIF occurrence download Mammalia. https://www.gbif.org/dataset/7f56df30-f762-11e1-a439-00145eb45e9a: CONABIO: 9167119
Cratogeomys fumosus	-101.609472	19.436236	1986	Global Biodiversity Information Facility [GBIF] (2018) GBIF occurrence download Mammalia. https://www.gbif.org/dataset/7f56df30-f762-11e1-a439-00145eb45e9a: CONABIO: 9167119
Cratogeomys fumosus	-101.56195	19.468606	1986	Global Biodiversity Information Facility [GBIF] (2018) GBIF occurrence download Mammalia. https://www.gbif.org/dataset/7f56df30-f762-11e1-a439-00145eb45e9a: CONABIO: 9167119
Cratogeomys fumosus	-101.523956	19.477531	1986	Global Biodiversity Information Facility [GBIF] (2018) GBIF occurrence download Mammalia. https://www.gbif.org/dataset/7f56df30-f762-11e1-a439-00145eb45e9a: CONABIO: 9167119
Cratogeomys fumosus	-101.447519	19.315986	1986	Global Biodiversity Information Facility [GBIF] (2018) GBIF occurrence download Mammalia. https://www.gbif.org/dataset/7f56df30-f762-11e1-a439-00145eb45e9a: CONABIO: 9167119
Cratogeomys fumosus	-99.636667	20.133056	1986	Global Biodiversity Information Facility [GBIF] (2018) GBIF occurrence download Mammalia. https://www.gbif.org/dataset/7f56df30-f762-11e1-a439-00145eb45e9a: CONABIO: 9167119
Cratogeomys fumosus	-99.042222	19.591944	1986	Global Biodiversity Information Facility [GBIF] (2018) GBIF occurrence download Mammalia. https://www.gbif.org/dataset/7f56df30-f762-11e1-a439-00145eb45e9a: CONABIO: 9167119
Cratogeomys fumosus	-99.026389	19.608889	1986	Global Biodiversity Information Facility [GBIF] (2018) GBIF occurrence download Mammalia. https://www.gbif.org/dataset/7f56df30-f762-11e1-a439-00145eb45e9a: CONABIO: 9167119
Cratogeomys fumosus	-98.911667	19.620556	1986	Global Biodiversity Information Facility [GBIF] (2018) GBIF occurrence download Mammalia. https://www.gbif.org/dataset/7f56df30-f762-11e1-a439-00145eb45e9a: CONABIO: 9167119
Cratogeomys fumosus	-99.363333	20.053333	1987	Ceballos G. 2002. Actualizaci�n de la base de datos del Atlas Mastozool�gico de M�xico. Instituto de Ecolog�a. Universidad Nacional Aut�noma de M�xico. Bases de datos SNIB-CONABIO, proyectos T009 y A003. M�xico, D. F.
Cratogeomys fumosus	-98.475833	20.900833	1987	Ceballos G. 2002. Actualizaci�n de la base de datos del Atlas Mastozool�gico de M�xico. Instituto de Ecolog�a. Universidad Nacional Aut�noma de M�xico. Bases de datos SNIB-CONABIO, proyectos T009 y A003. M�xico, D. F.
Cratogeomys fumosus	-103.509167	19.588056	1988	Ceballos G. 2002. Actualizaci�n de la base de datos del Atlas Mastozool�gico de M�xico. Instituto de Ecolog�a. Universidad Nacional Aut�noma de M�xico. Bases de datos SNIB-CONABIO, proyectos T009 y A003. M�xico, D. F.
Cratogeomys fumosus	-102.224333	19.401803	1988	Ceballos G. 2002. Actualizaci�n de la base de datos del Atlas Mastozool�gico de M�xico. Instituto de Ecolog�a. Universidad Nacional Aut�noma de M�xico. Bases de datos SNIB-CONABIO, proyectos T009 y A003. M�xico, D. F.
Cratogeomys fumosus	-103.890833	20.533056	1989	Ceballos G. 2002. Actualizaci�n de la base de datos del Atlas Mastozool�gico de M�xico. Instituto de Ecolog�a. Universidad Nacional Aut�noma de M�xico. Bases de datos SNIB-CONABIO, proyectos T009 y A003. M�xico, D. F.
Cratogeomys fumosus	-103.825	19.358333	1989	Ceballos G. 2002. Actualizaci�n de la base de datos del Atlas Mastozool�gico de M�xico. Instituto de Ecolog�a. Universidad Nacional Aut�noma de M�xico. Bases de datos SNIB-CONABIO, proyectos T009 y A003. M�xico, D. F.
Cratogeomys fumosus	-103.551944	21.006667	1989	Ceballos G. 2002. Actualizaci�n de la base de datos del Atlas Mastozool�gico de M�xico. Instituto de Ecolog�a. Universidad Nacional Aut�noma de M�xico. Bases de datos SNIB-CONABIO, proyectos T009 y A003. M�xico, D. F.
Cratogeomys fumosus	-103.034167	19.915556	1989	Ceballos G. 2002. Actualizaci�n de la base de datos del Atlas Mastozool�gico de M�xico. Instituto de Ecolog�a. Universidad Nacional Aut�noma de M�xico. Bases de datos SNIB-CONABIO, proyectos T009 y A003. M�xico, D. F.
Cratogeomys fumosus	-103.019167	19.915556	1989	Ceballos G. 2002. Actualizaci�n de la base de datos del Atlas Mastozool�gico de M�xico. Instituto de Ecolog�a. Universidad Nacional Aut�noma de M�xico. Bases de datos SNIB-CONABIO, proyectos T009 y A003. M�xico, D. F.
Cratogeomys fumosus	-103.755556	20.110556	1990	López Vidal J.C., C. Elizalde Arellano, C. Y. Salas Rodríguez y C. Salazar Motolinía. 2019. Computarización de las colecciones de vertebrados terrestres de la Escuela Nacional de Ciencias Biológicas, IPN Fase 4. Instituto Politécnico Nacional. Escuela Nacional de Ciencias Biológicas. Bases de datos SNIB CONABIO_Mamíferos Proyectos No. KE005, CC002, BC004, Y013 y P020. Ciudad de México
Cratogeomys fumosus	-103.7275	20.113889	1990	López Vidal J.C., C. Elizalde Arellano, C. Y. Salas Rodríguez y C. Salazar Motolinía. 2019. Computarización de las colecciones de vertebrados terrestres de la Escuela Nacional de Ciencias Biológicas, IPN Fase 4. Instituto Politécnico Nacional. Escuela Nacional de Ciencias Biológicas. Bases de datos SNIB CONABIO_Mamíferos Proyectos No. KE005, CC002, BC004, Y013 y P020. Ciudad de México
Cratogeomys fumosus	-103.485278	20.149444	1990	López Vidal J.C., C. Elizalde Arellano, C. Y. Salas Rodríguez y C. Salazar Motolinía. 2019. Computarización de las colecciones de vertebrados terrestres de la Escuela Nacional de Ciencias Biológicas, IPN Fase 4. Instituto Politécnico Nacional. Escuela Nacional de Ciencias Biológicas. Bases de datos SNIB CONABIO_Mamíferos Proyectos No. KE005, CC002, BC004, Y013 y P020. Ciudad de México
Cratogeomys fumosus	-103.483611	19.723889	1990	López Vidal J.C., C. Elizalde Arellano, C. Y. Salas Rodríguez y C. Salazar Motolinía. 2019. Computarización de las colecciones de vertebrados terrestres de la Escuela Nacional de Ciencias Biológicas, IPN Fase 4. Instituto Politécnico Nacional. Escuela Nacional de Ciencias Biológicas. Bases de datos SNIB CONABIO_Mamíferos Proyectos No. KE005, CC002, BC004, Y013 y P020. Ciudad de México
Cratogeomys fumosus	-101.898056	21.355556	1990	López Vidal J.C., C. Elizalde Arellano, C. Y. Salas Rodríguez y C. Salazar Motolinía. 2019. Computarización de las colecciones de vertebrados terrestres de la Escuela Nacional de Ciencias Biológicas, IPN Fase 4. Instituto Politécnico Nacional. Escuela Nacional de Ciencias Biológicas. Bases de datos SNIB CONABIO_Mamíferos Proyectos No. KE005, CC002, BC004, Y013 y P020. Ciudad de México
Cratogeomys fumosus	-103.463206672227	19.8385845116069	1993	Esselstyn J (2017). LSUMZ Mammals Collection. Louisiana State University Museum of Natural Science. Occurrence dataset https://doi.org/10.15468/wxiqf6 accessed via GBIF.org on 2022-07-07.
Cratogeomys fumosus	-101.609167	19.456944	1993	Global Biodiversity Information Facility [GBIF] (2018) GBIF occurrence download Mammalia. https://www.gbif.org/dataset/7f56df30-f762-11e1-a439-00145eb45e9a: IB-UNAM: 37207
Cratogeomys fumosus	-101.60916180789	19.421610336514	1993	Esselstyn J (2017). LSUMZ Mammals Collection. Louisiana State University Museum of Natural Science. Occurrence dataset https://doi.org/10.15468/wxiqf6 accessed via GBIF.org on 2022-07-07.
Cratogeomys fumosus	-99.662778	21.121667	1993	Global Biodiversity Information Facility [GBIF] (2018) GBIF occurrence download Mammalia. https://www.gbif.org/dataset/7f56df30-f762-11e1-a439-00145eb45e9a: FC-UNAM: 7413
Cratogeomys fumosus	-101.933	21.356	1994	Global Biodiversity Information Facility [GBIF] (2018) GBIF occurrence download Mammalia. https://www.gbif.org/dataset/7f56df30-f762-11e1-a439-00145eb45e9a: IB-UNAM: 38915
Cratogeomys fumosus	-100.065833	20.9125	1994	Global Biodiversity Information Facility [GBIF] (2018) GBIF occurrence download Mammalia. https://www.gbif.org/dataset/7f56df30-f762-11e1-a439-00145eb45e9a: FC-UNAM: 7414
Cratogeomys fumosus	-103.903219742479	20.5485500760805	1997	Esselstyn J (2017). LSUMZ Mammals Collection. Louisiana State University Museum of Natural Science. Occurrence dataset https://doi.org/10.15468/wxiqf6 accessed via GBIF.org on 2022-07-07.
Cratogeomys fumosus	-103.897417	19.437111	1997	Esselstyn J (2017). LSUMZ Mammals Collection. Louisiana State University Museum of Natural Science. Occurrence dataset https://doi.org/10.15468/wxiqf6 accessed via GBIF.org on 2022-07-07.
Cratogeomys fumosus	-103.731210417319	19.1986136451987	1997	Esselstyn J (2017). LSUMZ Mammals Collection. Louisiana State University Museum of Natural Science. Occurrence dataset https://doi.org/10.15468/wxiqf6 accessed via GBIF.org on 2022-07-07.
Cratogeomys fumosus	-103.689213269231	20.1775679568062	1997	Esselstyn J (2017). LSUMZ Mammals Collection. Louisiana State University Museum of Natural Science. Occurrence dataset https://doi.org/10.15468/wxiqf6 accessed via GBIF.org on 2022-07-07.
Cratogeomys fumosus	-103.064444	19.915556	1997	Esselstyn J (2017). LSUMZ Mammals Collection. Louisiana State University Museum of Natural Science. Occurrence dataset https://doi.org/10.15468/wxiqf6 accessed via GBIF.org on 2022-07-07.
Cratogeomys fumosus	-103.051197253844	19.8845838033115	1997	Esselstyn J (2017). LSUMZ Mammals Collection. Louisiana State University Museum of Natural Science. Occurrence dataset https://doi.org/10.15468/wxiqf6 accessed via GBIF.org on 2022-07-07.
Cratogeomys fumosus	-101.914176443572	21.375519557461	1997	Esselstyn J (2017). LSUMZ Mammals Collection. Louisiana State University Museum of Natural Science. Occurrence dataset https://doi.org/10.15468/wxiqf6 accessed via GBIF.org on 2022-07-07.
Cratogeomys fumosus	-101.544	19.402	1997	Esselstyn J (2017). LSUMZ Mammals Collection. Louisiana State University Museum of Natural Science. Occurrence dataset https://doi.org/10.15468/wxiqf6 accessed via GBIF.org on 2022-07-07.
Cratogeomys fumosus	-100.806147043833	20.528561708339	1997	Esselstyn J (2017). LSUMZ Mammals Collection. Louisiana State University Museum of Natural Science. Occurrence dataset https://doi.org/10.15468/wxiqf6 accessed via GBIF.org on 2022-07-07.
Cratogeomys fumosus	-99.809	19.388	1997	Esselstyn J (2017). LSUMZ Mammals Collection. Louisiana State University Museum of Natural Science. Occurrence dataset https://doi.org/10.15468/wxiqf6 accessed via GBIF.org on 2022-07-07.
Cratogeomys fumosus	-99.688055	21.097778	1997	Esselstyn J (2017). LSUMZ Mammals Collection. Louisiana State University Museum of Natural Science. Occurrence dataset https://doi.org/10.15468/wxiqf6 accessed via GBIF.org on 2022-07-07.
Cratogeomys fumosus	-99.667	21.113	1997	Esselstyn J (2017). LSUMZ Mammals Collection. Louisiana State University Museum of Natural Science. Occurrence dataset https://doi.org/10.15468/wxiqf6 accessed via GBIF.org on 2022-07-07.
Cratogeomys fumosus	-98.914	19.583	1997	Esselstyn J (2017). LSUMZ Mammals Collection. Louisiana State University Museum of Natural Science. Occurrence dataset https://doi.org/10.15468/wxiqf6 accessed via GBIF.org on 2022-07-07.
Cratogeomys fumosus	-102.199177338872	19.8815868681328	1998	Esselstyn J (2017). LSUMZ Mammals Collection. Louisiana State University Museum of Natural Science. Occurrence dataset https://doi.org/10.15468/wxiqf6 accessed via GBIF.org on 2022-07-07.
Cratogeomys fumosus	-102.482222	19.783333	2001	Esselstyn J (2017). LSUMZ Mammals Collection. Louisiana State University Museum of Natural Science. Occurrence dataset https://doi.org/10.15468/wxiqf6 accessed via GBIF.org on 2022-07-07.
Cratogeomys fumosus	-102.464	19.435	2001	Esselstyn J (2017). LSUMZ Mammals Collection. Louisiana State University Museum of Natural Science. Occurrence dataset https://doi.org/10.15468/wxiqf6 accessed via GBIF.org on 2022-07-07.
Cratogeomys fumosus	-102.460278	19.443611	2001	Esselstyn J (2017). LSUMZ Mammals Collection. Louisiana State University Museum of Natural Science. Occurrence dataset https://doi.org/10.15468/wxiqf6 accessed via GBIF.org on 2022-07-07.
Cratogeomys fumosus	-101.759	19.814	2001	Esselstyn J (2017). LSUMZ Mammals Collection. Louisiana State University Museum of Natural Science. Occurrence dataset https://doi.org/10.15468/wxiqf6 accessed via GBIF.org on 2022-07-07.
Cratogeomys fumosus	-99.886	19.316	2001	Esselstyn J (2017). LSUMZ Mammals Collection. Louisiana State University Museum of Natural Science. Occurrence dataset https://doi.org/10.15468/wxiqf6 accessed via GBIF.org on 2022-07-07.
Cratogeomys fumosus	-99.574	19.171	2002	Esselstyn J (2017). LSUMZ Mammals Collection. Louisiana State University Museum of Natural Science. Occurrence dataset https://doi.org/10.15468/wxiqf6 accessed via GBIF.org on 2022-07-07.
Cratogeomys fumosus	-102.503	19.777	2003	Esselstyn J (2017). LSUMZ Mammals Collection. Louisiana State University Museum of Natural Science. Occurrence dataset https://doi.org/10.15468/wxiqf6 accessed via GBIF.org on 2022-07-07.
Cratogeomys fumosus	-102.318	19.816	2003	Esselstyn J (2017). LSUMZ Mammals Collection. Louisiana State University Museum of Natural Science. Occurrence dataset https://doi.org/10.15468/wxiqf6 accessed via GBIF.org on 2022-07-07.
Cratogeomys fumosus	-102.093611	19.427972	2003	Esselstyn J (2017). LSUMZ Mammals Collection. Louisiana State University Museum of Natural Science. Occurrence dataset https://doi.org/10.15468/wxiqf6 accessed via GBIF.org on 2022-07-07.
