# Supplementary material for: A retrospective approach for evaluating ecological niche modeling transferability over time: the case of Mexican endemic rodents
Source: PeerJ. 2024 Nov 29;12:e18414. doi: 10.7717/peerj.18414 (PMC11610470; doi:10.7717/peerj.18414)
Supplement: Supplemental Information 3 — Georeferenced occurrences of Mexican endemic small mammals used to build niche modes [file peerj-12-18414-s003.zip › Species ccurrence files/Pappogeomys bulleri.csv]

specie	x	y	year	source
Pappogeomys bulleri	-105.126860163197	21.4905297004532	1950	Bentley A, Eifler M (2022). KUBI Mammalogy Collection. Version 26.57. University of Kansas Biodiversity Institute. Occurrence dataset https://doi.org/10.15468/a3woj7 accessed via GBIF.org on 2022-07-07.
Pappogeomys bulleri	-104.42108100654	19.101175854562	1950	Abraczinskas L (2016). MSU Mammalogy, Ornithology and Vertebrate Paleontology Collections. Version 8.1. Michigan State University Museum. Occurrence dataset https://doi.org/10.15468/xypr72 accessed via GBIF.org on 2022-07-07.
Pappogeomys bulleri	-104.075287021654	20.6155453786075	1950	López-Wilchis R. 1998. Base de datos de mamíferos de México depositados en colecciones de Estados Unidos y Canadá. Unidad Iztapalapa. Universidad Autónoma Metropolitana. Bases de datos SNIB-CONABIO, proyecto P130. México, D. F.
Pappogeomys bulleri	-103.939063126153	20.9275186087251	1950	López-Wilchis R. 1998. Base de datos de mamíferos de México depositados en colecciones de Estados Unidos y Canadá. Unidad Iztapalapa. Universidad Autónoma Metropolitana. Bases de datos SNIB-CONABIO, proyecto P130. México, D. F.
Pappogeomys bulleri	-104.013712627442	20.6252061579792	1950	Global Biodiversity Information Facility [GBIF] (2018) GBIF occurrence download Mammalia. https://www.gbif.org/dataset/7f56df30-f762-11e1-a439-00145eb45e9a: KUM: 2439397
Pappogeomys bulleri	-104.367732196294	20.9471111499883	1950	Bentley A, Eifler M (2022). KUBI Mammalogy Collection. Version 26.57. University of Kansas Biodiversity Institute. Occurrence dataset https://doi.org/10.15468/a3woj7 accessed via GBIF.org on 2022-07-07.
Pappogeomys bulleri	-103.077843997636	19.9161422415826	1950	Bentley A, Eifler M (2022). KUBI Mammalogy Collection. Version 26.57. University of Kansas Biodiversity Institute. Occurrence dataset https://doi.org/10.15468/a3woj7 accessed via GBIF.org on 2022-07-07.
Pappogeomys bulleri	-104.631564473691	19.2562247628639	1950	López-Wilchis R. 1998. Base de datos de mamíferos de México depositados en colecciones de Estados Unidos y Canadá. Unidad Iztapalapa. Universidad Autónoma Metropolitana. Bases de datos SNIB-CONABIO, proyecto P130. México, D. F.
Pappogeomys bulleri	-103.947778	18.701944	1954	Global Biodiversity Information Facility [GBIF] (2018) GBIF occurrence download Mammalia. https://www.gbif.org/dataset/7f56df30-f762-11e1-a439-00145eb45e9a: KUM: 2439400
Pappogeomys bulleri	-103.876756	18.916333	1954	Global Biodiversity Information Facility [GBIF] (2018) GBIF occurrence download Mammalia. https://www.gbif.org/dataset/7f56df30-f762-11e1-a439-00145eb45e9a: IB-UNAM: 4264637
Pappogeomys bulleri	-103.059968515973	19.8994370812556	1954	Global Biodiversity Information Facility [GBIF] (2018) GBIF occurrence download Mammalia. https://www.gbif.org/dataset/7f56df30-f762-11e1-a439-00145eb45e9a: IB-UNAM: 4264638
Pappogeomys bulleri	-103.633333	19.55	1959	Bucci M (2016). UAZ Mammals. Version 5.1. University of Arizona Museum of Natural History. Occurrence dataset https://doi.org/10.15468/2swesj accessed via GBIF.org on 2022-07-07.
Pappogeomys bulleri	-104.009039019813	18.9817999639785	1959	Bucci M (2016). UAZ Mammals. Version 5.1. University of Arizona Museum of Natural History. Occurrence dataset https://doi.org/10.15468/2swesj accessed via GBIF.org on 2022-07-07.
Pappogeomys bulleri	-104.034064	18.947506	1959	Bucci M (2016). UAZ Mammals. Version 5.1. University of Arizona Museum of Natural History. Occurrence dataset https://doi.org/10.15468/2swesj accessed via GBIF.org on 2022-07-07.
Pappogeomys bulleri	-103.93550556528	19.3055978774967	1959	Rentail N. P. 2004. UAZ Vertebrates collections at the University of Arizona, database of Mexican specimens. The University of Arizona. Bases de datos SNIB-CONABIO. México, D. F.
Pappogeomys bulleri	-104.357024922334	19.202951254329	1961	Rentail N. P. 2004. UAZ Vertebrates collections at the University of Arizona, database of Mexican specimens. The University of Arizona. Bases de datos SNIB-CONABIO. México, D. F.
Pappogeomys bulleri	-103.916667	19.316667	1961	Bucci M (2016). UAZ Mammals. Version 5.1. University of Arizona Museum of Natural History. Occurrence dataset https://doi.org/10.15468/2swesj accessed via GBIF.org on 2022-07-07.
Pappogeomys bulleri	-103.930833	19.166667	1961	Bentley A, Eifler M (2022). KUBI Mammalogy Collection. Version 26.57. University of Kansas Biodiversity Institute. Occurrence dataset https://doi.org/10.15468/a3woj7 accessed via GBIF.org on 2022-07-07.
Pappogeomys bulleri	-105.135247625977	20.3738866390679	1962	Bucci M (2016). UAZ Mammals. Version 5.1. University of Arizona Museum of Natural History. Occurrence dataset https://doi.org/10.15468/2swesj accessed via GBIF.org on 2022-07-07.
Pappogeomys bulleri	-103.448403653307	20.6767448263376	1963	Bentley A, Eifler M (2022). KUBI Mammalogy Collection. Version 26.57. University of Kansas Biodiversity Institute. Occurrence dataset https://doi.org/10.15468/a3woj7 accessed via GBIF.org on 2022-07-07.
Pappogeomys bulleri	-104.314792	20.299993	1964	Bentley A, Eifler M (2022). KUBI Mammalogy Collection. Version 26.57. University of Kansas Biodiversity Institute. Occurrence dataset https://doi.org/10.15468/a3woj7 accessed via GBIF.org on 2022-07-07.
Pappogeomys bulleri	-104.32592	20.302021	1964	Bucci M (2016). UAZ Mammals. Version 5.1. University of Arizona Museum of Natural History. Occurrence dataset https://doi.org/10.15468/2swesj accessed via GBIF.org on 2022-07-07.
Pappogeomys bulleri	-104.232797116401	20.4759402269803	1964	Bucci M (2016). UAZ Mammals. Version 5.1. University of Arizona Museum of Natural History. Occurrence dataset https://doi.org/10.15468/2swesj accessed via GBIF.org on 2022-07-07.
Pappogeomys bulleri	-104.691493485738	20.1628530415407	1964	Bucci M (2016). UAZ Mammals. Version 5.1. University of Arizona Museum of Natural History. Occurrence dataset https://doi.org/10.15468/2swesj accessed via GBIF.org on 2022-07-07.
Pappogeomys bulleri	-103.993664	18.907794	1964	Rentail N. P. 2004. UAZ Vertebrates collections at the University of Arizona, database of Mexican specimens. The University of Arizona. Bases de datos SNIB-CONABIO. México, D. F.
Pappogeomys bulleri	-103.994659	18.928419	1964	López-Wilchis R. 1998. Base de datos de mamíferos de México depositados en colecciones de Estados Unidos y Canadá. Unidad Iztapalapa. Universidad Autónoma Metropolitana. Bases de datos SNIB-CONABIO, proyecto P130. México, D. F.
Pappogeomys bulleri	-99.316667	19.05	1965	Esselstyn J (2017). LSUMZ Mammals Collection. Louisiana State University Museum of Natural Science. Occurrence dataset https://doi.org/10.15468/wxiqf6 accessed via GBIF.org on 2022-07-07.
Pappogeomys bulleri	-104.457508435104	20.2547886270128	1965	Esselstyn J (2017). LSUMZ Mammals Collection. Louisiana State University Museum of Natural Science. Occurrence dataset https://doi.org/10.15468/wxiqf6 accessed via GBIF.org on 2022-07-07.
Pappogeomys bulleri	-104.550115961022	20.3473890069136	1965	Esselstyn J (2017). LSUMZ Mammals Collection. Louisiana State University Museum of Natural Science. Occurrence dataset https://doi.org/10.15468/wxiqf6 accessed via GBIF.org on 2022-07-07.
Pappogeomys bulleri	-104.738700274157	19.3392114573553	1965	López-Wilchis R. 1998. Base de datos de mamíferos de México depositados en colecciones de Estados Unidos y Canadá. Unidad Iztapalapa. Universidad Autónoma Metropolitana. Bases de datos SNIB-CONABIO, proyecto P130. México, D. F.
Pappogeomys bulleri	-103.609209178207	19.6105946646915	1965	Esselstyn J (2017). LSUMZ Mammals Collection. Louisiana State University Museum of Natural Science. Occurrence dataset https://doi.org/10.15468/wxiqf6 accessed via GBIF.org on 2022-07-07.
Pappogeomys bulleri	-103.96444	18.93417	1965	Esselstyn J (2017). LSUMZ Mammals Collection. Louisiana State University Museum of Natural Science. Occurrence dataset https://doi.org/10.15468/wxiqf6 accessed via GBIF.org on 2022-07-07.
Pappogeomys bulleri	-103.960214598735	18.9056267572189	1965	Esselstyn J (2017). LSUMZ Mammals Collection. Louisiana State University Museum of Natural Science. Occurrence dataset https://doi.org/10.15468/wxiqf6 accessed via GBIF.org on 2022-07-07.
Pappogeomys bulleri	-104.070217200425	18.9206256620009	1965	López-Wilchis R. 1998. Base de datos de mamíferos de México depositados en colecciones de Estados Unidos y Canadá. Unidad Iztapalapa. Universidad Autónoma Metropolitana. Bases de datos SNIB-CONABIO, proyecto P130. México, D. F.
Pappogeomys bulleri	-103.836919561801	20.8833349925063	1966	López-Wilchis R. 1998. Base de datos de mamíferos de México depositados en colecciones de Estados Unidos y Canadá. Unidad Iztapalapa. Universidad Autónoma Metropolitana. Bases de datos SNIB-CONABIO, proyecto P130. México, D. F.
Pappogeomys bulleri	-103.875870085011	20.7892121472255	1966	López-Wilchis R. 1998. Base de datos de mamíferos de México depositados en colecciones de Estados Unidos y Canadá. Unidad Iztapalapa. Universidad Autónoma Metropolitana. Bases de datos SNIB-CONABIO, proyecto P130. México, D. F.
Pappogeomys bulleri	-104.784725689531	19.4283290851473	1966	López-Wilchis R. 1998. Base de datos de mamíferos de México depositados en colecciones de Estados Unidos y Canadá. Unidad Iztapalapa. Universidad Autónoma Metropolitana. Bases de datos SNIB-CONABIO, proyecto P130. México, D. F.
Pappogeomys bulleri	-103.727714013724	20.1394595862997	1966	Global Biodiversity Information Facility [GBIF] (2018) GBIF occurrence download Mammalia. https://www.gbif.org/dataset/7f56df30-f762-11e1-a439-00145eb45e9a: KUM: 2439397
Pappogeomys bulleri	-103.669506659017	20.1394597926461	1966	López-Wilchis R. 1998. Base de datos de mamíferos de México depositados en colecciones de Estados Unidos y Canadá. Unidad Iztapalapa. Universidad Autónoma Metropolitana. Bases de datos SNIB-CONABIO, proyecto P130. México, D. F.
Pappogeomys bulleri	-103.758273554215	19.8437232353978	1966	López-Wilchis R. 1998. Base de datos de mamíferos de México depositados en colecciones de Estados Unidos y Canadá. Unidad Iztapalapa. Universidad Autónoma Metropolitana. Bases de datos SNIB-CONABIO, proyecto P130. México, D. F.
Pappogeomys bulleri	-103.019167	19.828056	1966	Global Biodiversity Information Facility [GBIF] (2018) GBIF occurrence download Mammalia. https://www.gbif.org/dataset/7f56df30-f762-11e1-a439-00145eb45e9a: IB-UNAM: 26219
Pappogeomys bulleri	-103.67327088573	19.6668418044513	1966	López-Wilchis R. 1998. Base de datos de mamíferos de México depositados en colecciones de Estados Unidos y Canadá. Unidad Iztapalapa. Universidad Autónoma Metropolitana. Bases de datos SNIB-CONABIO, proyecto P130. México, D. F.
Pappogeomys bulleri	-104.399246951384	19.4716084164761	1966	López-Wilchis R. 1998. Base de datos de mamíferos de México depositados en colecciones de Estados Unidos y Canadá. Unidad Iztapalapa. Universidad Autónoma Metropolitana. Bases de datos SNIB-CONABIO, proyecto P130. México, D. F.
Pappogeomys bulleri	-103.652010424312	19.6751814883092	1967	Global Biodiversity Information Facility [GBIF] (2018) GBIF occurrence download Mammalia. https://www.gbif.org/dataset/7f56df30-f762-11e1-a439-00145eb45e9a: NMNH-SI: 2439397
Pappogeomys bulleri	-104.819479409093	20.1529050381379	1967	Global Biodiversity Information Facility [GBIF] (2018) GBIF occurrence download Mammalia. https://www.gbif.org/dataset/7f56df30-f762-11e1-a439-00145eb45e9a: KUM: 2439397
Pappogeomys bulleri	-104.495788270891	19.2392190480948	1968	Global Biodiversity Information Facility [GBIF] (2018) GBIF occurrence download Mammalia. https://www.gbif.org/dataset/7f56df30-f762-11e1-a439-00145eb45e9a: LACM: 58845
Pappogeomys bulleri	-103.949936440479	19.4447712643033	1969	López-Wilchis R. 1998. Base de datos de mamíferos de México depositados en colecciones de Estados Unidos y Canadá. Unidad Iztapalapa. Universidad Autónoma Metropolitana. Bases de datos SNIB-CONABIO, proyecto P130. México, D. F.
Pappogeomys bulleri	-103.591049	19.896219	1969	Lanier H, Braun J, King P (2022). Mammals Specimens. Sam Noble Oklahoma Museum of Natural History. Occurrence dataset https://doi.org/10.15468/fmuion accessed via GBIF.org on 2022-07-07.
Pappogeomys bulleri	-103.520859	20.734947	1969	Lanier H, Braun J, King P (2022). Mammals Specimens. Sam Noble Oklahoma Museum of Natural History. Occurrence dataset https://doi.org/10.15468/fmuion accessed via GBIF.org on 2022-07-07.
Pappogeomys bulleri	-103.575	19.3875	1969	Global Biodiversity Information Facility [GBIF] (2018) GBIF occurrence download Mammalia. https://www.gbif.org/dataset/7f56df30-f762-11e1-a439-00145eb45e9a: IB-UNAM: 12357
Pappogeomys bulleri	-103.934385579202	19.3158873955649	1969	Global Biodiversity Information Facility [GBIF] (2018) GBIF occurrence download Mammalia. https://www.gbif.org/dataset/7f56df30-f762-11e1-a439-00145eb45e9a: LACM: 33903
Pappogeomys bulleri	-104.923468809342	21.3454760108325	1970	Global Biodiversity Information Facility [GBIF] (2018) GBIF occurrence download Mammalia. https://www.gbif.org/dataset/7f56df30-f762-11e1-a439-00145eb45e9a: MR.16196
Pappogeomys bulleri	-105.014813297197	19.5030387378869	1974	Global Biodiversity Information Facility [GBIF] (2018) GBIF occurrence download Mammalia. https://www.gbif.org/dataset/7f56df30-f762-11e1-a439-00145eb45e9a: MR.22555
Pappogeomys bulleri	-105.015833	19.526667	1974	Global Biodiversity Information Facility [GBIF] (2018) GBIF occurrence download Mammalia. https://www.gbif.org/dataset/7f56df30-f762-11e1-a439-00145eb45e9a: IB-UNAM: 28406
Pappogeomys bulleri	-105.029906	19.5284	1974	Global Biodiversity Information Facility [GBIF] (2018) GBIF occurrence download Mammalia. https://www.gbif.org/dataset/7f56df30-f762-11e1-a439-00145eb45e9a: IB-UNAM: 27250
Pappogeomys bulleri	-99.229167	19.209722	1976	Global Biodiversity Information Facility [GBIF] (2018) GBIF occurrence download Mammalia. https://www.gbif.org/dataset/7f56df30-f762-11e1-a439-00145eb45e9a: IB-UNAM: 16874
Pappogeomys bulleri	-103.593061	19.529825	1978	Lanier H, Braun J, King P (2022). Mammals Specimens. Sam Noble Oklahoma Museum of Natural History. Occurrence dataset https://doi.org/10.15468/fmuion accessed via GBIF.org on 2022-07-07.
Pappogeomys bulleri	-103.842953	19.529446	1978	Lanier H, Braun J, King P (2022). Mammals Specimens. Sam Noble Oklahoma Museum of Natural History. Occurrence dataset https://doi.org/10.15468/fmuion accessed via GBIF.org on 2022-07-07.
Pappogeomys bulleri	-99.194167	19.110556	1979	Global Biodiversity Information Facility [GBIF] (2018) GBIF occurrence download Mammalia. https://www.gbif.org/dataset/7f56df30-f762-11e1-a439-00145eb45e9a: IB-UNAM: 16747
Pappogeomys bulleri	-99.171389	19.133333	1979	Global Biodiversity Information Facility [GBIF] (2018) GBIF occurrence download Mammalia. https://www.gbif.org/dataset/7f56df30-f762-11e1-a439-00145eb45e9a: IB-UNAM: 16784
Pappogeomys bulleri	-105.0457	19.492865	1985	Global Biodiversity Information Facility [GBIF] (2018) GBIF occurrence download Mammalia. https://www.gbif.org/dataset/7f56df30-f762-11e1-a439-00145eb45e9a: TTU-M: 45109
Pappogeomys bulleri	-98.954722	19.080833	1989	López Vidal J.C., C. Elizalde Arellano, C. Y. Salas Rodríguez y C. Salazar Motolinía. 2019. Computarización de las colecciones de vertebrados terrestres de la Escuela Nacional de Ciencias Biológicas, IPN Fase 4. Instituto Politécnico Nacional. Escuela Nacional de Ciencias Biológicas. Bases de datos SNIB CONABIO_Mamíferos Proyectos No. KE005, CC002, BC004, Y013 y P020. Ciudad de México
Pappogeomys bulleri	-103.4	20.033889	1989	López Vidal J.C., C. Elizalde Arellano, C. Y. Salas Rodríguez y C. Salazar Motolinía. 2019. Computarización de las colecciones de vertebrados terrestres de la Escuela Nacional de Ciencias Biológicas, IPN Fase 4. Instituto Politécnico Nacional. Escuela Nacional de Ciencias Biológicas. Bases de datos SNIB CONABIO_Mamíferos Proyectos No. KE005, CC002, BC004, Y013 y P020. Ciudad de México
Pappogeomys bulleri	-99.15	19.119167	1992	Global Biodiversity Information Facility [GBIF] (2018) GBIF occurrence download Mammalia. https://www.gbif.org/dataset/7f56df30-f762-11e1-a439-00145eb45e9a: IB-UNAM: 34703
Pappogeomys bulleri	-104.560237125722	21.0545245514737	1993	Ballesteros B. C. 2016. Distribución potencial de las especies de mamíferos con distribución restringida presentes en México. Unidad Iztapalapa. Universidad Autónoma Metropolitana. Bases de datos SNIB-CONABIO, proyecto JM053. Ciudad de México
Pappogeomys bulleri	-99.291667	19.1	1995	Global Biodiversity Information Facility [GBIF] (2018) GBIF occurrence download Mammalia. https://www.gbif.org/dataset/7f56df30-f762-11e1-a439-00145eb45e9a: CONABIO: 2439400
Pappogeomys bulleri	-99.116667	19.104167	1995	Global Biodiversity Information Facility [GBIF] (2018) GBIF occurrence download Mammalia. https://www.gbif.org/dataset/7f56df30-f762-11e1-a439-00145eb45e9a: CONABIO: 2439401
Pappogeomys bulleri	-103.850219492271	20.7905391793196	1997	Ballesteros B. C. 2016. Distribución potencial de las especies de mamíferos con distribución restringida presentes en México. Unidad Iztapalapa. Universidad Autónoma Metropolitana. Bases de datos SNIB-CONABIO, proyecto JM053. Ciudad de México
Pappogeomys bulleri	-103.672855	19.487819	1998	Lanier H, Braun J, King P (2022). Mammals Specimens. Sam Noble Oklahoma Museum of Natural History. Occurrence dataset https://doi.org/10.15468/fmuion accessed via GBIF.org on 2022-07-07.
Pappogeomys bulleri	-104.543	21.067	2004	Esselstyn J (2017). LSUMZ Mammals Collection. Louisiana State University Museum of Natural Science. Occurrence dataset https://doi.org/10.15468/wxiqf6 accessed via GBIF.org on 2022-07-07.
Pappogeomys bulleri	-103.998055	18.933333	2004	Esselstyn J (2017). LSUMZ Mammals Collection. Louisiana State University Museum of Natural Science. Occurrence dataset https://doi.org/10.15468/wxiqf6 accessed via GBIF.org on 2022-07-07.
Pappogeomys bulleri	-103.568	20.718	2004	Esselstyn J (2017). LSUMZ Mammals Collection. Louisiana State University Museum of Natural Science. Occurrence dataset https://doi.org/10.15468/wxiqf6 accessed via GBIF.org on 2022-07-07.
Pappogeomys bulleri	-104.671	19.436	2004	Esselstyn J (2017). LSUMZ Mammals Collection. Louisiana State University Museum of Natural Science. Occurrence dataset https://doi.org/10.15468/wxiqf6 accessed via GBIF.org on 2022-07-07.
Pappogeomys bulleri	-105.018055	21.525	2006	Esselstyn J (2017). LSUMZ Mammals Collection. Louisiana State University Museum of Natural Science. Occurrence dataset https://doi.org/10.15468/wxiqf6 accessed via GBIF.org on 2022-07-07.
Pappogeomys bulleri	-104.029	20.327	2006	Esselstyn J (2017). LSUMZ Mammals Collection. Louisiana State University Museum of Natural Science. Occurrence dataset https://doi.org/10.15468/wxiqf6 accessed via GBIF.org on 2022-07-07.
Pappogeomys bulleri	-103.702	19.652	2006	Sánchez Cordero V., Magallón S., Espinosa, H., Reynoso V.H., Escalante, P. y Cervantes, F. 2021. Digitalización y Sistematización de las Colecciones Biológicas Nacionales del Instituto de Biología, UNAM. Universidad Nacional Autónoma de México. Instituto de Biología. Bases de datos SNIB CONABIO (vertebrados), proyecto KE002. Ciudad de México
Pappogeomys bulleri	-104.859	20.631	2006	Esselstyn J (2017). LSUMZ Mammals Collection. Louisiana State University Museum of Natural Science. Occurrence dataset https://doi.org/10.15468/wxiqf6 accessed via GBIF.org on 2022-07-07.
Pappogeomys bulleri	-103.926111	19.313056	2006	Esselstyn J (2017). LSUMZ Mammals Collection. Louisiana State University Museum of Natural Science. Occurrence dataset https://doi.org/10.15468/wxiqf6 accessed via GBIF.org on 2022-07-07.
Pappogeomys bulleri	-104.884444	20.617778	2006	Esselstyn J (2017). LSUMZ Mammals Collection. Louisiana State University Museum of Natural Science. Occurrence dataset https://doi.org/10.15468/wxiqf6 accessed via GBIF.org on 2022-07-07.
Pappogeomys bulleri	-103.080833	19.915556	2009	CONABIO. 2023. Naturalista. Comisión Nacional para el Conocimiento y Uso de la Biodiversidad (CONABIO). Bases de datos SNIB-CONABIO. Ciudad de México
Pappogeomys bulleri	-103.069	19.897	2009	Esselstyn J (2017). LSUMZ Mammals Collection. Louisiana State University Museum of Natural Science. Occurrence dataset https://doi.org/10.15468/wxiqf6 accessed via GBIF.org on 2022-07-07.
