# Supplementary material for: A retrospective approach for evaluating ecological niche modeling transferability over time: the case of Mexican endemic rodents
Source: PeerJ. 2024 Nov 29;12:e18414. doi: 10.7717/peerj.18414 (PMC11610470; doi:10.7717/peerj.18414)
Supplement: Supplemental Information 3 — Georeferenced occurrences of Mexican endemic small mammals used to build niche modes [file peerj-12-18414-s003.zip › Species ccurrence files/Peromyscus melanophrys.csv]

specie	x	y	year	source
Peromyscus melanophrys	-100.873370288291	22.2544891707704	1950	Bentley A, Eifler M (2022). KUBI Mammalogy Collection. Version 26.57. University of Kansas Biodiversity Institute. Occurrence dataset https://doi.org/10.15468/a3woj7 accessed via GBIF.org on 2022-07-07.
Peromyscus melanophrys	-101.116587599103	25.681045406175	1950	Bentley A, Eifler M (2022). KUBI Mammalogy Collection. Version 26.57. University of Kansas Biodiversity Institute. Occurrence dataset https://doi.org/10.15468/a3woj7 accessed via GBIF.org on 2022-07-07.
Peromyscus melanophrys	-99.5542761207714	18.1395667455135	1950	Bentley A, Eifler M (2022). KUBI Mammalogy Collection. Version 26.57. University of Kansas Biodiversity Institute. Occurrence dataset https://doi.org/10.15468/a3woj7 accessed via GBIF.org on 2022-07-07.
Peromyscus melanophrys	-99.97513265791	21.9325013706624	1950	López-Wilchis R. 1998. Base de datos de mamíferos de México depositados en colecciones de Estados Unidos y Canadá. Unidad Iztapalapa. Universidad Autónoma Metropolitana. Bases de datos SNIB-CONABIO, proyecto P130. México, D. F.
Peromyscus melanophrys	-100.693156751673	23.6764237116853	1950	López-Wilchis R. 1998. Base de datos de mamíferos de México depositados en colecciones de Estados Unidos y Canadá. Unidad Iztapalapa. Universidad Autónoma Metropolitana. Bases de datos SNIB-CONABIO, proyecto P130. México, D. F.
Peromyscus melanophrys	-104.556667	24.028333	1950	López-Wilchis R. 1998. Base de datos de mamíferos de México depositados en colecciones de Estados Unidos y Canadá. Unidad Iztapalapa. Universidad Autónoma Metropolitana. Bases de datos SNIB-CONABIO, proyecto P130. México, D. F.
Peromyscus melanophrys	-104.728180287202	24.0240039886991	1950	López-Wilchis R. 1998. Base de datos de mamíferos de México depositados en colecciones de Estados Unidos y Canadá. Unidad Iztapalapa. Universidad Autónoma Metropolitana. Bases de datos SNIB-CONABIO, proyecto P130. México, D. F.
Peromyscus melanophrys	-99.9971331818742	21.9325012973981	1950	Esselstyn J (2017). LSUMZ Mammals Collection. Louisiana State University Museum of Natural Science. Occurrence dataset https://doi.org/10.15468/wxiqf6 accessed via GBIF.org on 2022-07-07.
Peromyscus melanophrys	-98.7542855332876	18.5071346112546	1950	Esselstyn J (2017). LSUMZ Mammals Collection. Louisiana State University Museum of Natural Science. Occurrence dataset https://doi.org/10.15468/wxiqf6 accessed via GBIF.org on 2022-07-07.
Peromyscus melanophrys	-100.026299470548	22.6025228878137	1950	Esselstyn J (2017). LSUMZ Mammals Collection. Louisiana State University Museum of Natural Science. Occurrence dataset https://doi.org/10.15468/wxiqf6 accessed via GBIF.org on 2022-07-07.
Peromyscus melanophrys	-98.8384267592439	18.5801028837286	1950	Esselstyn J (2017). LSUMZ Mammals Collection. Louisiana State University Museum of Natural Science. Occurrence dataset https://doi.org/10.15468/wxiqf6 accessed via GBIF.org on 2022-07-07.
Peromyscus melanophrys	-98.7502314527324	18.8110091962881	1950	Esselstyn J (2017). LSUMZ Mammals Collection. Louisiana State University Museum of Natural Science. Occurrence dataset https://doi.org/10.15468/wxiqf6 accessed via GBIF.org on 2022-07-07.
Peromyscus melanophrys	-101.676175428793	22.5194697922893	1950	Esselstyn J (2017). LSUMZ Mammals Collection. Louisiana State University Museum of Natural Science. Occurrence dataset https://doi.org/10.15468/wxiqf6 accessed via GBIF.org on 2022-07-07.
Peromyscus melanophrys	-99.0632000806664	18.8842437747202	1950	Esselstyn J (2017). LSUMZ Mammals Collection. Louisiana State University Museum of Natural Science. Occurrence dataset https://doi.org/10.15468/wxiqf6 accessed via GBIF.org on 2022-07-07.
Peromyscus melanophrys	-100.1573	22.85901	1950	Esselstyn J (2017). LSUMZ Mammals Collection. Louisiana State University Museum of Natural Science. Occurrence dataset https://doi.org/10.15468/wxiqf6 accessed via GBIF.org on 2022-07-07.
Peromyscus melanophrys	-101.116159418573	21.8415015343585	1950	Esselstyn J (2017). LSUMZ Mammals Collection. Louisiana State University Museum of Natural Science. Occurrence dataset https://doi.org/10.15468/wxiqf6 accessed via GBIF.org on 2022-07-07.
Peromyscus melanophrys	-98.468055	18.631389	1950	López-Wilchis R. 1998. Base de datos de mamíferos de México depositados en colecciones de Estados Unidos y Canadá. Unidad Iztapalapa. Universidad Autónoma Metropolitana. Bases de datos SNIB-CONABIO, proyecto P130. México, D. F.
Peromyscus melanophrys	-103.387433775123	24.2916080817028	1950	Esselstyn J (2017). LSUMZ Mammals Collection. Louisiana State University Museum of Natural Science. Occurrence dataset https://doi.org/10.15468/wxiqf6 accessed via GBIF.org on 2022-07-07.
Peromyscus melanophrys	-102.300187577586	21.8793957141281	1950	López-Wilchis R. 1998. Base de datos de mamíferos de México depositados en colecciones de Estados Unidos y Canadá. Unidad Iztapalapa. Universidad Autónoma Metropolitana. Bases de datos SNIB-CONABIO, proyecto P130. México, D. F.
Peromyscus melanophrys	-102.347778644097	21.8655761578529	1950	López-Wilchis R. 1998. Base de datos de mamíferos de México depositados en colecciones de Estados Unidos y Canadá. Unidad Iztapalapa. Universidad Autónoma Metropolitana. Bases de datos SNIB-CONABIO, proyecto P130. México, D. F.
Peromyscus melanophrys	-100.094138964761	22.8244620652339	1950	Esselstyn J (2017). LSUMZ Mammals Collection. Louisiana State University Museum of Natural Science. Occurrence dataset https://doi.org/10.15468/wxiqf6 accessed via GBIF.org on 2022-07-07.
Peromyscus melanophrys	-102.33774395311	22.7207116761868	1950	Prestridge H (2021). Biodiversity Research and Teaching Collections - TCWC Vertebrates. Version 9.4. Texas A&M University Biodiversity Research and Teaching Collections. Occurrence dataset https://doi.org/10.15468/szomia accessed via GBIF.org on 2022-07-07.
Peromyscus melanophrys	-102.323258030542	21.8569966258279	1950	Whiting A (2022). Brigham Young University Life Science Museum (BYU) Mammal Collection (Arctos). Version 1.14. Brigham Young University Life Science Museum. Occurrence dataset https://doi.org/10.15468/5sdbbp accessed via GBIF.org on 2022-07-07.
Peromyscus melanophrys	-102.319360197037	22.4050904895391	1950	Whiting A (2022). Brigham Young University Life Science Museum (BYU) Mammal Collection (Arctos). Version 1.14. Brigham Young University Life Science Museum. Occurrence dataset https://doi.org/10.15468/5sdbbp accessed via GBIF.org on 2022-07-07.
Peromyscus melanophrys	-103.346317445063	20.7205881846013	1950	Whiting A (2022). Brigham Young University Life Science Museum (BYU) Mammal Collection (Arctos). Version 1.14. Brigham Young University Life Science Museum. Occurrence dataset https://doi.org/10.15468/5sdbbp accessed via GBIF.org on 2022-07-07.
Peromyscus melanophrys	-103.71277040861	24.9106923688977	1951	Prestridge H (2021). Biodiversity Research and Teaching Collections - TCWC Vertebrates. Version 9.4. Texas A&M University Biodiversity Research and Teaching Collections. Occurrence dataset https://doi.org/10.15468/szomia accessed via GBIF.org on 2022-07-07.
Peromyscus melanophrys	-99.481779318707	18.701761130002	1951	Bentley A, Eifler M (2022). KUBI Mammalogy Collection. Version 26.57. University of Kansas Biodiversity Institute. Occurrence dataset https://doi.org/10.15468/a3woj7 accessed via GBIF.org on 2022-07-07.
Peromyscus melanophrys	-101.758122001421	21.1822887930317	1952	Prestridge H (2021). Biodiversity Research and Teaching Collections - TCWC Vertebrates. Version 9.4. Texas A&M University Biodiversity Research and Teaching Collections. Occurrence dataset https://doi.org/10.15468/szomia accessed via GBIF.org on 2022-07-07.
Peromyscus melanophrys	-103.991389	20.879444	1953	Prestridge H (2021). Biodiversity Research and Teaching Collections - TCWC Vertebrates. Version 9.4. Texas A&M University Biodiversity Research and Teaching Collections. Occurrence dataset https://doi.org/10.15468/szomia accessed via GBIF.org on 2022-07-07.
Peromyscus melanophrys	-103.990857	20.933278	1953	Bentley A, Eifler M (2022). KUBI Mammalogy Collection. Version 26.57. University of Kansas Biodiversity Institute. Occurrence dataset https://doi.org/10.15468/a3woj7 accessed via GBIF.org on 2022-07-07.
Peromyscus melanophrys	-95.3913945714794	16.354387567805	1953	Bentley A, Eifler M (2022). KUBI Mammalogy Collection. Version 26.57. University of Kansas Biodiversity Institute. Occurrence dataset https://doi.org/10.15468/a3woj7 accessed via GBIF.org on 2022-07-07.
Peromyscus melanophrys	-96.6047559700973	16.2921653240372	1953	López-Wilchis R. 1998. Base de datos de mamíferos de México depositados en colecciones de Estados Unidos y Canadá. Unidad Iztapalapa. Universidad Autónoma Metropolitana. Bases de datos SNIB-CONABIO, proyecto P130. México, D. F.
Peromyscus melanophrys	-99.6465309357333	23.5059345084922	1953	López-Wilchis R. 1998. Base de datos de mamíferos de México depositados en colecciones de Estados Unidos y Canadá. Unidad Iztapalapa. Universidad Autónoma Metropolitana. Bases de datos SNIB-CONABIO, proyecto P130. México, D. F.
Peromyscus melanophrys	-92.3279881356144	15.9738592858043	1953	López-Wilchis R. 1998. Base de datos de mamíferos de México depositados en colecciones de Estados Unidos y Canadá. Unidad Iztapalapa. Universidad Autónoma Metropolitana. Bases de datos SNIB-CONABIO, proyecto P130. México, D. F.
Peromyscus melanophrys	-92.0804140443717	15.8851752921231	1953	Bentley A, Eifler M (2022). KUBI Mammalogy Collection. Version 26.57. University of Kansas Biodiversity Institute. Occurrence dataset https://doi.org/10.15468/a3woj7 accessed via GBIF.org on 2022-07-07.
Peromyscus melanophrys	-92.178611	15.939167	1953	Bentley A, Eifler M (2022). KUBI Mammalogy Collection. Version 26.57. University of Kansas Biodiversity Institute. Occurrence dataset https://doi.org/10.15468/a3woj7 accessed via GBIF.org on 2022-07-07.
Peromyscus melanophrys	-101.421848234799	24.6151021392111	1954	Bentley A, Eifler M (2022). KUBI Mammalogy Collection. Version 26.57. University of Kansas Biodiversity Institute. Occurrence dataset https://doi.org/10.15468/a3woj7 accessed via GBIF.org on 2022-07-07.
Peromyscus melanophrys	-101.71490147404	23.7417853128635	1954	Bentley A, Eifler M (2022). KUBI Mammalogy Collection. Version 26.57. University of Kansas Biodiversity Institute. Occurrence dataset https://doi.org/10.15468/a3woj7 accessed via GBIF.org on 2022-07-07.
Peromyscus melanophrys	-101.874625175391	23.7157548273916	1954	Bentley A, Eifler M (2022). KUBI Mammalogy Collection. Version 26.57. University of Kansas Biodiversity Institute. Occurrence dataset https://doi.org/10.15468/a3woj7 accessed via GBIF.org on 2022-07-07.
Peromyscus melanophrys	-99.824167	24.101111	1954	Bentley A, Eifler M (2022). KUBI Mammalogy Collection. Version 26.57. University of Kansas Biodiversity Institute. Occurrence dataset https://doi.org/10.15468/a3woj7 accessed via GBIF.org on 2022-07-07.
Peromyscus melanophrys	-100.983313791951	26.2170689414009	1954	Bentley A, Eifler M (2022). KUBI Mammalogy Collection. Version 26.57. University of Kansas Biodiversity Institute. Occurrence dataset https://doi.org/10.15468/a3woj7 accessed via GBIF.org on 2022-07-07.
Peromyscus melanophrys	-102.482870216531	22.6795249369667	1954	Bentley A, Eifler M (2022). KUBI Mammalogy Collection. Version 26.57. University of Kansas Biodiversity Institute. Occurrence dataset https://doi.org/10.15468/a3woj7 accessed via GBIF.org on 2022-07-07.
Peromyscus melanophrys	-102.351864718321	23.2921040421014	1954	Bentley A, Eifler M (2022). KUBI Mammalogy Collection. Version 26.57. University of Kansas Biodiversity Institute. Occurrence dataset https://doi.org/10.15468/a3woj7 accessed via GBIF.org on 2022-07-07.
Peromyscus melanophrys	-102.493159503549	22.6898134528081	1954	Bentley A, Eifler M (2022). KUBI Mammalogy Collection. Version 26.57. University of Kansas Biodiversity Institute. Occurrence dataset https://doi.org/10.15468/a3woj7 accessed via GBIF.org on 2022-07-07.
Peromyscus melanophrys	-99.8173570262335	23.9979932953616	1954	Bentley A, Eifler M (2022). KUBI Mammalogy Collection. Version 26.57. University of Kansas Biodiversity Institute. Occurrence dataset https://doi.org/10.15468/a3woj7 accessed via GBIF.org on 2022-07-07.
Peromyscus melanophrys	-104.751667	24.683333	1954	Bentley A, Eifler M (2022). KUBI Mammalogy Collection. Version 26.57. University of Kansas Biodiversity Institute. Occurrence dataset https://doi.org/10.15468/a3woj7 accessed via GBIF.org on 2022-07-07.
Peromyscus melanophrys	-104.58765535856	24.1063170998656	1954	Prestridge H (2021). Biodiversity Research and Teaching Collections - TCWC Vertebrates. Version 9.4. Texas A&M University Biodiversity Research and Teaching Collections. Occurrence dataset https://doi.org/10.15468/szomia accessed via GBIF.org on 2022-07-07.
Peromyscus melanophrys	-104.861579502411	24.869038461655	1954	Prestridge H (2021). Biodiversity Research and Teaching Collections - TCWC Vertebrates. Version 9.4. Texas A&M University Biodiversity Research and Teaching Collections. Occurrence dataset https://doi.org/10.15468/szomia accessed via GBIF.org on 2022-07-07.
Peromyscus melanophrys	-103.277930959855	23.5809783044353	1954	Prestridge H (2021). Biodiversity Research and Teaching Collections - TCWC Vertebrates. Version 9.4. Texas A&M University Biodiversity Research and Teaching Collections. Occurrence dataset https://doi.org/10.15468/szomia accessed via GBIF.org on 2022-07-07.
Peromyscus melanophrys	-104.261944	23.871111	1954	López-Wilchis R. 1998. Base de datos de mamíferos de México depositados en colecciones de Estados Unidos y Canadá. Unidad Iztapalapa. Universidad Autónoma Metropolitana. Bases de datos SNIB-CONABIO, proyecto P130. México, D. F.
Peromyscus melanophrys	-104.556944	24.115556	1954	Bentley A, Eifler M (2022). KUBI Mammalogy Collection. Version 26.57. University of Kansas Biodiversity Institute. Occurrence dataset https://doi.org/10.15468/a3woj7 accessed via GBIF.org on 2022-07-07.
Peromyscus melanophrys	-102.40083504077	20.6533605845627	1954	Bentley A, Eifler M (2022). KUBI Mammalogy Collection. Version 26.57. University of Kansas Biodiversity Institute. Occurrence dataset https://doi.org/10.15468/a3woj7 accessed via GBIF.org on 2022-07-07.
Peromyscus melanophrys	-102.67813088597	22.9256085711062	1954	Bentley A, Eifler M (2022). KUBI Mammalogy Collection. Version 26.57. University of Kansas Biodiversity Institute. Occurrence dataset https://doi.org/10.15468/a3woj7 accessed via GBIF.org on 2022-07-07.
Peromyscus melanophrys	-91.9475	15.861944	1954	Bentley A, Eifler M (2022). KUBI Mammalogy Collection. Version 26.57. University of Kansas Biodiversity Institute. Occurrence dataset https://doi.org/10.15468/a3woj7 accessed via GBIF.org on 2022-07-07.
Peromyscus melanophrys	-95.592510415659	16.3893853000164	1954	Bentley A, Eifler M (2022). KUBI Mammalogy Collection. Version 26.57. University of Kansas Biodiversity Institute. Occurrence dataset https://doi.org/10.15468/a3woj7 accessed via GBIF.org on 2022-07-07.
Peromyscus melanophrys	-92.0210356761968	15.8991407457246	1954	Bentley A, Eifler M (2022). KUBI Mammalogy Collection. Version 26.57. University of Kansas Biodiversity Institute. Occurrence dataset https://doi.org/10.15468/a3woj7 accessed via GBIF.org on 2022-07-07.
Peromyscus melanophrys	-93.1457867850744	16.8210375449028	1954	Bentley A, Eifler M (2022). KUBI Mammalogy Collection. Version 26.57. University of Kansas Biodiversity Institute. Occurrence dataset https://doi.org/10.15468/a3woj7 accessed via GBIF.org on 2022-07-07.
Peromyscus melanophrys	-93.18	16.792	1954	Bentley A, Eifler M (2022). KUBI Mammalogy Collection. Version 26.57. University of Kansas Biodiversity Institute. Occurrence dataset https://doi.org/10.15468/a3woj7 accessed via GBIF.org on 2022-07-07.
Peromyscus melanophrys	-100.450446228349	19.8690632595706	1954	Bentley A, Eifler M (2022). KUBI Mammalogy Collection. Version 26.57. University of Kansas Biodiversity Institute. Occurrence dataset https://doi.org/10.15468/a3woj7 accessed via GBIF.org on 2022-07-07.
Peromyscus melanophrys	-100.816795853885	19.8692110574894	1954	Bentley A, Eifler M (2022). KUBI Mammalogy Collection. Version 26.57. University of Kansas Biodiversity Institute. Occurrence dataset https://doi.org/10.15468/a3woj7 accessed via GBIF.org on 2022-07-07.
Peromyscus melanophrys	-97.3928	18.4619	1954	Bentley A, Eifler M (2022). KUBI Mammalogy Collection. Version 26.57. University of Kansas Biodiversity Institute. Occurrence dataset https://doi.org/10.15468/a3woj7 accessed via GBIF.org on 2022-07-07.
Peromyscus melanophrys	-97.3928374336291	18.5209440024479	1954	Bentley A, Eifler M (2022). KUBI Mammalogy Collection. Version 26.57. University of Kansas Biodiversity Institute. Occurrence dataset https://doi.org/10.15468/a3woj7 accessed via GBIF.org on 2022-07-07.
Peromyscus melanophrys	-96.5908666318342	16.2882765545694	1954	Bentley A, Eifler M (2022). KUBI Mammalogy Collection. Version 26.57. University of Kansas Biodiversity Institute. Occurrence dataset https://doi.org/10.15468/a3woj7 accessed via GBIF.org on 2022-07-07.
Peromyscus melanophrys	-96.4903074388763	15.666640677464	1954	López-Wilchis R. 1998. Base de datos de mamíferos de México depositados en colecciones de Estados Unidos y Canadá. Unidad Iztapalapa. Universidad Autónoma Metropolitana. Bases de datos SNIB-CONABIO, proyecto P130. México, D. F.
Peromyscus melanophrys	-103.814568907961	23.6351339598805	1955	Bentley A, Eifler M (2022). KUBI Mammalogy Collection. Version 26.57. University of Kansas Biodiversity Institute. Occurrence dataset https://doi.org/10.15468/a3woj7 accessed via GBIF.org on 2022-07-07.
Peromyscus melanophrys	-100.786323575286	20.5283417842088	1955	Bentley A, Eifler M (2022). KUBI Mammalogy Collection. Version 26.57. University of Kansas Biodiversity Institute. Occurrence dataset https://doi.org/10.15468/a3woj7 accessed via GBIF.org on 2022-07-07.
Peromyscus melanophrys	-93.839	16.376	1955	López-Wilchis R. 1998. Base de datos de mamíferos de México depositados en colecciones de Estados Unidos y Canadá. Unidad Iztapalapa. Universidad Autónoma Metropolitana. Bases de datos SNIB-CONABIO, proyecto P130. México, D. F.
Peromyscus melanophrys	-93.8680256679399	16.3807792901159	1955	López-Wilchis R. 1998. Base de datos de mamíferos de México depositados en colecciones de Estados Unidos y Canadá. Unidad Iztapalapa. Universidad Autónoma Metropolitana. Bases de datos SNIB-CONABIO, proyecto P130. México, D. F.
Peromyscus melanophrys	-95.335837444582	16.4179955831469	1955	Bentley A, Eifler M (2022). KUBI Mammalogy Collection. Version 26.57. University of Kansas Biodiversity Institute. Occurrence dataset https://doi.org/10.15468/a3woj7 accessed via GBIF.org on 2022-07-07.
Peromyscus melanophrys	-91.756307388118	15.889975848343	1956	Whiting A (2022). Brigham Young University Life Science Museum (BYU) Mammal Collection (Arctos). Version 1.14. Brigham Young University Life Science Museum. Occurrence dataset https://doi.org/10.15468/5sdbbp accessed via GBIF.org on 2022-07-07.
Peromyscus melanophrys	-92.1340941252968	15.8133117253487	1956	Whiting A (2022). Brigham Young University Life Science Museum (BYU) Mammal Collection (Arctos). Version 1.14. Brigham Young University Life Science Museum. Occurrence dataset https://doi.org/10.15468/5sdbbp accessed via GBIF.org on 2022-07-07.
Peromyscus melanophrys	-104.738889	24.139167	1956	Whiting A (2022). Brigham Young University Life Science Museum (BYU) Mammal Collection (Arctos). Version 1.14. Brigham Young University Life Science Museum. Occurrence dataset https://doi.org/10.15468/5sdbbp accessed via GBIF.org on 2022-07-07.
Peromyscus melanophrys	-99.230111128201	20.9097165096432	1956	Whiting A (2022). Brigham Young University Life Science Museum (BYU) Mammal Collection (Arctos). Version 1.14. Brigham Young University Life Science Museum. Occurrence dataset https://doi.org/10.15468/5sdbbp accessed via GBIF.org on 2022-07-07.
Peromyscus melanophrys	-91.966111	15.835	1957	Abraczinskas L (2016). MSU Mammalogy, Ornithology and Vertebrate Paleontology Collections. Version 8.1. Michigan State University Museum. Occurrence dataset https://doi.org/10.15468/xypr72 accessed via GBIF.org on 2022-07-07.
Peromyscus melanophrys	-95.267	16.651	1957	Abraczinskas L (2016). MSU Mammalogy, Ornithology and Vertebrate Paleontology Collections. Version 8.1. Michigan State University Museum. Occurrence dataset https://doi.org/10.15468/xypr72 accessed via GBIF.org on 2022-07-07.
Peromyscus melanophrys	-103.84056	24.73722	1957	Abraczinskas L (2016). MSU Mammalogy, Ornithology and Vertebrate Paleontology Collections. Version 8.1. Michigan State University Museum. Occurrence dataset https://doi.org/10.15468/xypr72 accessed via GBIF.org on 2022-07-07.
Peromyscus melanophrys	-104.994450144302	22.6376463151961	1957	López-Wilchis R. 1998. Base de datos de mamíferos de México depositados en colecciones de Estados Unidos y Canadá. Unidad Iztapalapa. Universidad Autónoma Metropolitana. Bases de datos SNIB-CONABIO, proyecto P130. México, D. F.
Peromyscus melanophrys	-102.502718954849	22.7430241094802	1957	Global Biodiversity Information Facility [GBIF] (2018) GBIF occurrence download Mammalia. https://www.gbif.org/dataset/7f56df30-f762-11e1-a439-00145eb45e9a: MSU: MR.1325
Peromyscus melanophrys	-101.236634590767	24.8003052602095	1957	Global Biodiversity Information Facility [GBIF] (2018) GBIF occurrence download Mammalia. https://www.gbif.org/dataset/7f56df30-f762-11e1-a439-00145eb45e9a: CAS: 11184
Peromyscus melanophrys	-104.245	23.848333	1957	Global Biodiversity Information Facility [GBIF] (2018) GBIF occurrence download Mammalia. https://www.gbif.org/dataset/7f56df30-f762-11e1-a439-00145eb45e9a: MSU: MR.1322
Peromyscus melanophrys	-100.723044	20.042252	1957	Global Biodiversity Information Facility [GBIF] (2018) GBIF occurrence download Mammalia. https://www.gbif.org/dataset/7f56df30-f762-11e1-a439-00145eb45e9a: MCZ: 48576
Peromyscus melanophrys	-102.075739246902	22.117153001354	1958	Global Biodiversity Information Facility [GBIF] (2018) GBIF occurrence download Mammalia. https://www.gbif.org/dataset/7f56df30-f762-11e1-a439-00145eb45e9a: MVZ:Mamm:123134
Peromyscus melanophrys	-102.718530450328	21.8816051197645	1958	Global Biodiversity Information Facility [GBIF] (2018) GBIF occurrence download Mammalia. https://www.gbif.org/dataset/7f56df30-f762-11e1-a439-00145eb45e9a: MVZ:Mamm:123135
Peromyscus melanophrys	-102.751865249308	21.8849378518814	1959	Global Biodiversity Information Facility [GBIF] (2018) GBIF occurrence download Mammalia. https://www.gbif.org/dataset/7f56df30-f762-11e1-a439-00145eb45e9a: MVZ:Mamm:124670
Peromyscus melanophrys	-101.896280376251	22.452971910896	1959	Flannery M, Fong J (2022). CAS Mammalogy (MAM). Version 133.333. California Academy of Sciences. Occurrence dataset https://doi.org/10.15468/dhbozg accessed via GBIF.org on 2022-07-07.
Peromyscus melanophrys	-96.989766164063	17.3268345586297	1959	López-Wilchis R. 1998. Base de datos de mamíferos de México depositados en colecciones de Estados Unidos y Canadá. Unidad Iztapalapa. Universidad Autónoma Metropolitana. Bases de datos SNIB-CONABIO, proyecto P130. México, D. F.
Peromyscus melanophrys	-98.3786927158722	18.51871319159	1959	Flannery M, Fong J (2022). CAS Mammalogy (MAM). Version 133.333. California Academy of Sciences. Occurrence dataset https://doi.org/10.15468/dhbozg accessed via GBIF.org on 2022-07-07.
Peromyscus melanophrys	-98.465	18.6008	1959	Flannery M, Fong J (2022). CAS Mammalogy (MAM). Version 133.333. California Academy of Sciences. Occurrence dataset https://doi.org/10.15468/dhbozg accessed via GBIF.org on 2022-07-07.
Peromyscus melanophrys	-102.706440900541	22.7721251038997	1959	Abraczinskas L (2016). MSU Mammalogy, Ornithology and Vertebrate Paleontology Collections. Version 8.1. Michigan State University Museum. Occurrence dataset https://doi.org/10.15468/xypr72 accessed via GBIF.org on 2022-07-07.
Peromyscus melanophrys	-104.738333	24.290556	1960	Abraczinskas L (2016). MSU Mammalogy, Ornithology and Vertebrate Paleontology Collections. Version 8.1. Michigan State University Museum. Occurrence dataset https://doi.org/10.15468/xypr72 accessed via GBIF.org on 2022-07-07.
Peromyscus melanophrys	-102.959549913495	23.4687042690648	1960	Abraczinskas L (2016). MSU Mammalogy, Ornithology and Vertebrate Paleontology Collections. Version 8.1. Michigan State University Museum. Occurrence dataset https://doi.org/10.15468/xypr72 accessed via GBIF.org on 2022-07-07.
Peromyscus melanophrys	-104.702754094843	24.1102444773027	1961	López-Wilchis R. 1998. Base de datos de mamíferos de México depositados en colecciones de Estados Unidos y Canadá. Unidad Iztapalapa. Universidad Autónoma Metropolitana. Bases de datos SNIB-CONABIO, proyecto P130. México, D. F.
Peromyscus melanophrys	-104.703333	24.166667	1961	López-Wilchis R. 1998. Base de datos de mamíferos de México depositados en colecciones de Estados Unidos y Canadá. Unidad Iztapalapa. Universidad Autónoma Metropolitana. Bases de datos SNIB-CONABIO, proyecto P130. México, D. F.
Peromyscus melanophrys	-99.805278	22.909722	1961	López-Wilchis R. 1998. Base de datos de mamíferos de México depositados en colecciones de Estados Unidos y Canadá. Unidad Iztapalapa. Universidad Autónoma Metropolitana. Bases de datos SNIB-CONABIO, proyecto P130. México, D. F.
Peromyscus melanophrys	-100.074584556909	23.3418290002698	1961	López-Wilchis R. 1998. Base de datos de mamíferos de México depositados en colecciones de Estados Unidos y Canadá. Unidad Iztapalapa. Universidad Autónoma Metropolitana. Bases de datos SNIB-CONABIO, proyecto P130. México, D. F.
Peromyscus melanophrys	-93.104167	16.764722	1962	Global Biodiversity Information Facility [GBIF] (2018) GBIF occurrence download Mammalia. https://www.gbif.org/dataset/7f56df30-f762-11e1-a439-00145eb45e9a: UMMZ: 112204
Peromyscus melanophrys	-94.153587402794	16.3749458352932	1963	López-Wilchis R. 1998. Base de datos de mamíferos de México depositados en colecciones de Estados Unidos y Canadá. Unidad Iztapalapa. Universidad Autónoma Metropolitana. Bases de datos SNIB-CONABIO, proyecto P130. México, D. F.
Peromyscus melanophrys	-94.172222	16.375	1963	Flannery M, Fong J (2022). CAS Mammalogy (MAM). Version 133.333. California Academy of Sciences. Occurrence dataset https://doi.org/10.15468/dhbozg accessed via GBIF.org on 2022-07-07.
Peromyscus melanophrys	-96.1764062123098	17.0751790855885	1963	Bentley A, Eifler M (2022). KUBI Mammalogy Collection. Version 26.57. University of Kansas Biodiversity Institute. Occurrence dataset https://doi.org/10.15468/a3woj7 accessed via GBIF.org on 2022-07-07.
Peromyscus melanophrys	-101.421846841912	24.2949753067456	1964	Bucci M (2016). UAZ Mammals. Version 5.1. University of Arizona Museum of Natural History. Occurrence dataset https://doi.org/10.15468/2swesj accessed via GBIF.org on 2022-07-07.
Peromyscus melanophrys	-103.166034956361	21.1479953893345	1964	López-Wilchis R. 1998. Base de datos de mamíferos de México depositados en colecciones de Estados Unidos y Canadá. Unidad Iztapalapa. Universidad Autónoma Metropolitana. Bases de datos SNIB-CONABIO, proyecto P130. México, D. F.
Peromyscus melanophrys	-102.984119213931	23.1759966709981	1964	López-Wilchis R. 1998. Base de datos de mamíferos de México depositados en colecciones de Estados Unidos y Canadá. Unidad Iztapalapa. Universidad Autónoma Metropolitana. Bases de datos SNIB-CONABIO, proyecto P130. México, D. F.
Peromyscus melanophrys	-102.005863	22.751102	1964	López-Wilchis R. 1998. Base de datos de mamíferos de México depositados en colecciones de Estados Unidos y Canadá. Unidad Iztapalapa. Universidad Autónoma Metropolitana. Bases de datos SNIB-CONABIO, proyecto P130. México, D. F.
Peromyscus melanophrys	-99.334722	18.305278	1964	Abraczinskas L (2016). MSU Mammalogy, Ornithology and Vertebrate Paleontology Collections. Version 8.1. Michigan State University Museum. Occurrence dataset https://doi.org/10.15468/xypr72 accessed via GBIF.org on 2022-07-07.
Peromyscus melanophrys	-99.467778	17.463333	1964	Abraczinskas L (2016). MSU Mammalogy, Ornithology and Vertebrate Paleontology Collections. Version 8.1. Michigan State University Museum. Occurrence dataset https://doi.org/10.15468/xypr72 accessed via GBIF.org on 2022-07-07.
Peromyscus melanophrys	-100.78355144198	19.9702404818516	1964	Abraczinskas L (2016). MSU Mammalogy, Ornithology and Vertebrate Paleontology Collections. Version 8.1. Michigan State University Museum. Occurrence dataset https://doi.org/10.15468/xypr72 accessed via GBIF.org on 2022-07-07.
Peromyscus melanophrys	-99.6692777267576	17.8131931066976	1964	Abraczinskas L (2016). MSU Mammalogy, Ornithology and Vertebrate Paleontology Collections. Version 8.1. Michigan State University Museum. Occurrence dataset https://doi.org/10.15468/xypr72 accessed via GBIF.org on 2022-07-07.
Peromyscus melanophrys	-102.883262084565	22.0630654890185	1964	Abraczinskas L (2016). MSU Mammalogy, Ornithology and Vertebrate Paleontology Collections. Version 8.1. Michigan State University Museum. Occurrence dataset https://doi.org/10.15468/xypr72 accessed via GBIF.org on 2022-07-07.
Peromyscus melanophrys	-99.365	18.305278	1964	Millen B, Lim B (2018). Mammalogy Collection - Royal Ontario Museum. Version 11.5. Royal Ontario Museum. Occurrence dataset https://doi.org/10.15468/2rlrvh accessed via GBIF.org on 2022-07-07.
Peromyscus melanophrys	-100.214298709227	20.1580806608424	1964	Millen B, Lim B (2018). Mammalogy Collection - Royal Ontario Museum. Version 11.5. Royal Ontario Museum. Occurrence dataset https://doi.org/10.15468/2rlrvh accessed via GBIF.org on 2022-07-07.
Peromyscus melanophrys	-99.666667	17.783333	1964	Global Biodiversity Information Facility [GBIF] (2018) GBIF occurrence download Mammalia. https://www.gbif.org/dataset/7f56df30-f762-11e1-a439-00145eb45e9a: MSU: MR.8997
Peromyscus melanophrys	-100.14389	20.18556	1964	Global Biodiversity Information Facility [GBIF] (2018) GBIF occurrence download Mammalia. https://www.gbif.org/dataset/7f56df30-f762-11e1-a439-00145eb45e9a: MSU: 2437976
Peromyscus melanophrys	-99.363055	18.279444	1964	Global Biodiversity Information Facility [GBIF] (2018) GBIF occurrence download Mammalia. https://www.gbif.org/dataset/7f56df30-f762-11e1-a439-00145eb45e9a: Cas: 13088
Peromyscus melanophrys	-99.340555	18.240556	1964	Global Biodiversity Information Facility [GBIF] (2018) GBIF occurrence download Mammalia. https://www.gbif.org/dataset/7f56df30-f762-11e1-a439-00145eb45e9a: CAS: 13202
Peromyscus melanophrys	-103.399619664513	21.9277095996843	1964	Global Biodiversity Information Facility [GBIF] (2018) GBIF occurrence download Mammalia. https://www.gbif.org/dataset/7f56df30-f762-11e1-a439-00145eb45e9a: CAS: 13204
Peromyscus melanophrys	-103.69927743408	21.8652932704357	1964	Global Biodiversity Information Facility [GBIF] (2018) GBIF occurrence download Mammalia. https://www.gbif.org/dataset/7f56df30-f762-11e1-a439-00145eb45e9a: Cas: 13088
Peromyscus melanophrys	-103.35379398697	24.511319127533	1964	Global Biodiversity Information Facility [GBIF] (2018) GBIF occurrence download Mammalia. https://www.gbif.org/dataset/7f56df30-f762-11e1-a439-00145eb45e9a: CAS: 13087
Peromyscus melanophrys	-100.013056	19.699167	1965	López-Wilchis R. 1998. Base de datos de mamíferos de México depositados en colecciones de Estados Unidos y Canadá. Unidad Iztapalapa. Universidad Autónoma Metropolitana. Bases de datos SNIB-CONABIO, proyecto P130. México, D. F.
Peromyscus melanophrys	-99.873055	18.433333	1965	Bentley A, Eifler M (2022). KUBI Mammalogy Collection. Version 26.57. University of Kansas Biodiversity Institute. Occurrence dataset https://doi.org/10.15468/a3woj7 accessed via GBIF.org on 2022-07-07.
Peromyscus melanophrys	-103.608208511114	19.4445424685567	1965	Flannery M, Fong J (2022). CAS Mammalogy (MAM). Version 133.333. California Academy of Sciences. Occurrence dataset https://doi.org/10.15468/dhbozg accessed via GBIF.org on 2022-07-07.
Peromyscus melanophrys	-96.529167	16.264167	1965	Flannery M, Fong J (2022). CAS Mammalogy (MAM). Version 133.333. California Academy of Sciences. Occurrence dataset https://doi.org/10.15468/dhbozg accessed via GBIF.org on 2022-07-07.
Peromyscus melanophrys	-103.346317679587	20.7787915253274	1965	Flannery M, Fong J (2022). CAS Mammalogy (MAM). Version 133.333. California Academy of Sciences. Occurrence dataset https://doi.org/10.15468/dhbozg accessed via GBIF.org on 2022-07-07.
Peromyscus melanophrys	-95.603333	16.399167	1965	Flannery M, Fong J (2022). CAS Mammalogy (MAM). Version 133.333. California Academy of Sciences. Occurrence dataset https://doi.org/10.15468/dhbozg accessed via GBIF.org on 2022-07-07.
Peromyscus melanophrys	-100.700833	21.6875	1965	Flannery M, Fong J (2022). CAS Mammalogy (MAM). Version 133.333. California Academy of Sciences. Occurrence dataset https://doi.org/10.15468/dhbozg accessed via GBIF.org on 2022-07-07.
Peromyscus melanophrys	-100.545556	22.634167	1965	Flannery M, Fong J (2022). CAS Mammalogy (MAM). Version 133.333. California Academy of Sciences. Occurrence dataset https://doi.org/10.15468/dhbozg accessed via GBIF.org on 2022-07-07.
Peromyscus melanophrys	-101.675750758639	21.6129907596983	1965	Flannery M, Fong J (2022). CAS Mammalogy (MAM). Version 133.333. California Academy of Sciences. Occurrence dataset https://doi.org/10.15468/dhbozg accessed via GBIF.org on 2022-07-07.
Peromyscus melanophrys	-98.850556	19.689444	1965	Flannery M, Fong J (2022). CAS Mammalogy (MAM). Version 133.333. California Academy of Sciences. Occurrence dataset https://doi.org/10.15468/dhbozg accessed via GBIF.org on 2022-07-07.
Peromyscus melanophrys	-100.884428515808	22.245571523526	1966	López-Wilchis R. 1998. Base de datos de mamíferos de México depositados en colecciones de Estados Unidos y Canadá. Unidad Iztapalapa. Universidad Autónoma Metropolitana. Bases de datos SNIB-CONABIO, proyecto P130. México, D. F.
Peromyscus melanophrys	-103.659311998207	21.9835461665072	1966	Abraczinskas L (2016). MSU Mammalogy, Ornithology and Vertebrate Paleontology Collections. Version 8.1. Michigan State University Museum. Occurrence dataset https://doi.org/10.15468/xypr72 accessed via GBIF.org on 2022-07-07.
Peromyscus melanophrys	-101.758068196427	21.7364589732327	1966	Abraczinskas L (2016). MSU Mammalogy, Ornithology and Vertebrate Paleontology Collections. Version 8.1. Michigan State University Museum. Occurrence dataset https://doi.org/10.15468/xypr72 accessed via GBIF.org on 2022-07-07.
Peromyscus melanophrys	-103.3461	20.6764	1966	Abraczinskas L (2016). MSU Mammalogy, Ornithology and Vertebrate Paleontology Collections. Version 8.1. Michigan State University Museum. Occurrence dataset https://doi.org/10.15468/xypr72 accessed via GBIF.org on 2022-07-07.
Peromyscus melanophrys	-103.296198585071	20.7979248307215	1966	Abraczinskas L (2016). MSU Mammalogy, Ornithology and Vertebrate Paleontology Collections. Version 8.1. Michigan State University Museum. Occurrence dataset https://doi.org/10.15468/xypr72 accessed via GBIF.org on 2022-07-07.
Peromyscus melanophrys	-103.291322737622	22.3101931087487	1966	Bucci M (2016). UAZ Mammals. Version 5.1. University of Arizona Museum of Natural History. Occurrence dataset https://doi.org/10.15468/2swesj accessed via GBIF.org on 2022-07-07.
Peromyscus melanophrys	-102.164365937838	21.5246819966226	1966	Rentail N. P. 2004. UAZ Vertebrates collections at the University of Arizona, database of Mexican specimens. The University of Arizona. Bases de datos SNIB-CONABIO. México, D. F.
Peromyscus melanophrys	-102.9851548616	23.7714643622887	1966	López-Wilchis R. 1998. Base de datos de mamíferos de México depositados en colecciones de Estados Unidos y Canadá. Unidad Iztapalapa. Universidad Autónoma Metropolitana. Bases de datos SNIB-CONABIO, proyecto P130. México, D. F.
Peromyscus melanophrys	-103.210210844997	22.3143192263146	1966	Bradley J (2022). UWBM Mammalogy Collection (Arctos). University of Washington Burke Museum. Occurrence dataset https://doi.org/10.15468/qziy3w accessed via GBIF.org on 2022-07-07.
Peromyscus melanophrys	-101.236835461569	25.6703273847259	1966	Bradley J (2022). UWBM Mammalogy Collection (Arctos). University of Washington Burke Museum. Occurrence dataset https://doi.org/10.15468/qziy3w accessed via GBIF.org on 2022-07-07.
Peromyscus melanophrys	-101	25.4333	1966	Global Biodiversity Information Facility [GBIF] (2018) GBIF occurrence download Mammalia. https://www.gbif.org/dataset/7f56df30-f762-11e1-a439-00145eb45e9a: MSU: 2437976
Peromyscus melanophrys	-102.583333	22.841463	1966	Global Biodiversity Information Facility [GBIF] (2018) GBIF occurrence download Mammalia. https://www.gbif.org/dataset/7f56df30-f762-11e1-a439-00145eb45e9a: MSU: MR.11532
Peromyscus melanophrys	-101.667307	21.371583	1966	Global Biodiversity Information Facility [GBIF] (2018) GBIF occurrence download Mammalia. https://www.gbif.org/dataset/7f56df30-f762-11e1-a439-00145eb45e9a: IB-UNAM: 34011
Peromyscus melanophrys	-101.961522583969	21.1288605004537	1966	Global Biodiversity Information Facility [GBIF] (2018) GBIF occurrence download Mammalia. https://www.gbif.org/dataset/7f56df30-f762-11e1-a439-00145eb45e9a: KU: 2437976
Peromyscus melanophrys	-101.78945085795	21.2123053315897	1966	Global Biodiversity Information Facility [GBIF] (2018) GBIF occurrence download Mammalia. https://www.gbif.org/dataset/7f56df30-f762-11e1-a439-00145eb45e9a: KU: 2437976
Peromyscus melanophrys	-103.846280395718	22.6796818793793	1966	Global Biodiversity Information Facility [GBIF] (2018) GBIF occurrence download Mammalia. https://www.gbif.org/dataset/7f56df30-f762-11e1-a439-00145eb45e9a: KU: 2437976
Peromyscus melanophrys	-99.205833	18.833056	1967	López-Wilchis R. 1998. Base de datos de mamíferos de México depositados en colecciones de Estados Unidos y Canadá. Unidad Iztapalapa. Universidad Autónoma Metropolitana. Bases de datos SNIB-CONABIO, proyecto P130. México, D. F.
Peromyscus melanophrys	-99.026944	20.403611	1967	Abraczinskas L (2016). MSU Mammalogy, Ornithology and Vertebrate Paleontology Collections. Version 8.1. Michigan State University Museum. Occurrence dataset https://doi.org/10.15468/xypr72 accessed via GBIF.org on 2022-07-07.
Peromyscus melanophrys	-98.635556	20.043889	1967	Abraczinskas L (2016). MSU Mammalogy, Ornithology and Vertebrate Paleontology Collections. Version 8.1. Michigan State University Museum. Occurrence dataset https://doi.org/10.15468/xypr72 accessed via GBIF.org on 2022-07-07.
Peromyscus melanophrys	-99.65	18.801667	1967	Global Biodiversity Information Facility [GBIF] (2018) GBIF occurrence download Mammalia. https://www.gbif.org/dataset/7f56df30-f762-11e1-a439-00145eb45e9a: AMNH: M-214852
Peromyscus melanophrys	-101.816005952084	21.8327194943215	1967	Global Biodiversity Information Facility [GBIF] (2018) GBIF occurrence download Mammalia. https://www.gbif.org/dataset/7f56df30-f762-11e1-a439-00145eb45e9a: AMNH: M-214853
Peromyscus melanophrys	-100.885891255914	19.8082616623233	1967	Global Biodiversity Information Facility [GBIF] (2018) GBIF occurrence download Mammalia. https://www.gbif.org/dataset/7f56df30-f762-11e1-a439-00145eb45e9a: AMNH: M-214851
Peromyscus melanophrys	-100.663605843994	20.0319750179798	1967	Global Biodiversity Information Facility [GBIF] (2018) GBIF occurrence download Mammalia. https://www.gbif.org/dataset/7f56df30-f762-11e1-a439-00145eb45e9a: KU: 2437976
Peromyscus melanophrys	-103.434060337604	20.9286643800678	1967	Global Biodiversity Information Facility [GBIF] (2018) GBIF occurrence download Mammalia. https://www.gbif.org/dataset/7f56df30-f762-11e1-a439-00145eb45e9a: KU: 2437976
Peromyscus melanophrys	-98.6473114021401	18.6245463506424	1967	Global Biodiversity Information Facility [GBIF] (2018) GBIF occurrence download Mammalia. https://www.gbif.org/dataset/7f56df30-f762-11e1-a439-00145eb45e9a: KU: 2437976
Peromyscus melanophrys	-98.551667	19.854167	1967	Global Biodiversity Information Facility [GBIF] (2018) GBIF occurrence download Mammalia. https://www.gbif.org/dataset/7f56df30-f762-11e1-a439-00145eb45e9a: ENCB-IPN: 31967
Peromyscus melanophrys	-95.296944	16.382222	1967	Global Biodiversity Information Facility [GBIF] (2018) GBIF occurrence download Mammalia. https://www.gbif.org/dataset/7f56df30-f762-11e1-a439-00145eb45e9a: MSU: MR.12686
Peromyscus melanophrys	-95.238611	16.324167	1967	Global Biodiversity Information Facility [GBIF] (2018) GBIF occurrence download Mammalia. https://www.gbif.org/dataset/7f56df30-f762-11e1-a439-00145eb45e9a: MSU: MR.13901
Peromyscus melanophrys	-95.315833	16.400833	1967	Global Biodiversity Information Facility [GBIF] (2018) GBIF occurrence download Mammalia. https://www.gbif.org/dataset/7f56df30-f762-11e1-a439-00145eb45e9a: MSU: MR.12687
Peromyscus melanophrys	-99.98369	24.796154	1968	Lanier H, Braun J, King P (2022). Mammals Specimens. Sam Noble Oklahoma Museum of Natural History. Occurrence dataset https://doi.org/10.15468/fmuion accessed via GBIF.org on 2022-07-07.
Peromyscus melanophrys	-99.9721700657853	24.7974058952796	1968	Lanier H, Braun J, King P (2022). Mammals Specimens. Sam Noble Oklahoma Museum of Natural History. Occurrence dataset https://doi.org/10.15468/fmuion accessed via GBIF.org on 2022-07-07.
Peromyscus melanophrys	-100.982802	22.324331	1968	Lanier H, Braun J, King P (2022). Mammals Specimens. Sam Noble Oklahoma Museum of Natural History. Occurrence dataset https://doi.org/10.15468/fmuion accessed via GBIF.org on 2022-07-07.
Peromyscus melanophrys	-100.022051	24.769941	1968	Lanier H, Braun J, King P (2022). Mammals Specimens. Sam Noble Oklahoma Museum of Natural History. Occurrence dataset https://doi.org/10.15468/fmuion accessed via GBIF.org on 2022-07-07.
Peromyscus melanophrys	-100.982802	22.178996	1968	Lanier H, Braun J, King P (2022). Mammals Specimens. Sam Noble Oklahoma Museum of Natural History. Occurrence dataset https://doi.org/10.15468/fmuion accessed via GBIF.org on 2022-07-07.
Peromyscus melanophrys	-99.9	24.725	1968	Lanier H, Braun J, King P (2022). Mammals Specimens. Sam Noble Oklahoma Museum of Natural History. Occurrence dataset https://doi.org/10.15468/fmuion accessed via GBIF.org on 2022-07-07.
Peromyscus melanophrys	-97.0761553833946	16.4021495815077	1968	Lanier H, Braun J, King P (2022). Mammals Specimens. Sam Noble Oklahoma Museum of Natural History. Occurrence dataset https://doi.org/10.15468/fmuion accessed via GBIF.org on 2022-07-07.
Peromyscus melanophrys	-96.583333	16.297778	1968	Lanier H, Braun J, King P (2022). Mammals Specimens. Sam Noble Oklahoma Museum of Natural History. Occurrence dataset https://doi.org/10.15468/fmuion accessed via GBIF.org on 2022-07-07.
Peromyscus melanophrys	-103.841667	24.513889	1968	Lanier H, Braun J, King P (2022). Mammals Specimens. Sam Noble Oklahoma Museum of Natural History. Occurrence dataset https://doi.org/10.15468/fmuion accessed via GBIF.org on 2022-07-07.
Peromyscus melanophrys	-103.675	24.608611	1968	Lanier H, Braun J, King P (2022). Mammals Specimens. Sam Noble Oklahoma Museum of Natural History. Occurrence dataset https://doi.org/10.15468/fmuion accessed via GBIF.org on 2022-07-07.
Peromyscus melanophrys	-99.165556	17.409444	1968	Lanier H, Braun J, King P (2022). Mammals Specimens. Sam Noble Oklahoma Museum of Natural History. Occurrence dataset https://doi.org/10.15468/fmuion accessed via GBIF.org on 2022-07-07.
Peromyscus melanophrys	-101.440500404363	22.4141212175891	1968	Bradley J (2022). UWBM Mammalogy Collection (Arctos). University of Washington Burke Museum. Occurrence dataset https://doi.org/10.15468/qziy3w accessed via GBIF.org on 2022-07-07.
Peromyscus melanophrys	-98.909444	19.286944	1968	López-Wilchis R. 1998. Base de datos de mamíferos de México depositados en colecciones de Estados Unidos y Canadá. Unidad Iztapalapa. Universidad Autónoma Metropolitana. Bases de datos SNIB-CONABIO, proyecto P130. México, D. F.
Peromyscus melanophrys	-99.753889	23.576389	1969	Flannery M, Fong J (2022). CAS Mammalogy (MAM). Version 133.333. California Academy of Sciences. Occurrence dataset https://doi.org/10.15468/dhbozg accessed via GBIF.org on 2022-07-07.
Peromyscus melanophrys	-97.470833	17.806667	1969	Flannery M, Fong J (2022). CAS Mammalogy (MAM). Version 133.333. California Academy of Sciences. Occurrence dataset https://doi.org/10.15468/dhbozg accessed via GBIF.org on 2022-07-07.
Peromyscus melanophrys	-100.965864502274	20.1782712663961	1969	Flannery M, Fong J (2022). CAS Mammalogy (MAM). Version 133.333. California Academy of Sciences. Occurrence dataset https://doi.org/10.15468/dhbozg accessed via GBIF.org on 2022-07-07.
Peromyscus melanophrys	-100.87833	20.21389	1969	Flannery M, Fong J (2022). CAS Mammalogy (MAM). Version 133.333. California Academy of Sciences. Occurrence dataset https://doi.org/10.15468/dhbozg accessed via GBIF.org on 2022-07-07.
Peromyscus melanophrys	-97.256667	18.276667	1969	Whiting A (2022). Brigham Young University Life Science Museum (BYU) Mammal Collection (Arctos). Version 1.14. Brigham Young University Life Science Museum. Occurrence dataset https://doi.org/10.15468/5sdbbp accessed via GBIF.org on 2022-07-07.
Peromyscus melanophrys	-104.048333	24.43	1969	Whiting A (2022). Brigham Young University Life Science Museum (BYU) Mammal Collection (Arctos). Version 1.14. Brigham Young University Life Science Museum. Occurrence dataset https://doi.org/10.15468/5sdbbp accessed via GBIF.org on 2022-07-07.
Peromyscus melanophrys	-101.185562	24.789501	1970	López-Wilchis R. 1998. Base de datos de mamíferos de México depositados en colecciones de Estados Unidos y Canadá. Unidad Iztapalapa. Universidad Autónoma Metropolitana. Bases de datos SNIB-CONABIO, proyecto P130. México, D. F.
Peromyscus melanophrys	-102.116944	22.225556	1970	Abraczinskas L (2016). MSU Mammalogy, Ornithology and Vertebrate Paleontology Collections. Version 8.1. Michigan State University Museum. Occurrence dataset https://doi.org/10.15468/xypr72 accessed via GBIF.org on 2022-07-07.
Peromyscus melanophrys	-103.291766021221	24.1869387992361	1970	López-Wilchis R. 1998. Base de datos de mamíferos de México depositados en colecciones de Estados Unidos y Canadá. Unidad Iztapalapa. Universidad Autónoma Metropolitana. Bases de datos SNIB-CONABIO, proyecto P130. México, D. F.
Peromyscus melanophrys	-102.886913993007	23.1947492291399	1970	Lanier H, Braun J, King P (2022). Mammals Specimens. Sam Noble Oklahoma Museum of Natural History. Occurrence dataset https://doi.org/10.15468/fmuion accessed via GBIF.org on 2022-07-07.
Peromyscus melanophrys	-104.408594133435	23.4606890712252	1970	Lanier H, Braun J, King P (2022). Mammals Specimens. Sam Noble Oklahoma Museum of Natural History. Occurrence dataset https://doi.org/10.15468/fmuion accessed via GBIF.org on 2022-07-07.
Peromyscus melanophrys	-104.393333	23.475	1970	Conroy C (2022). MVZ Mammal Collection (Arctos). Version 35.62. Museum of Vertebrate Zoology. Occurrence dataset https://doi.org/10.15468/uwudf9 accessed via GBIF.org on 2022-07-07.
Peromyscus melanophrys	-105.32	24.691667	1970	Whiting A (2022). Brigham Young University Life Science Museum (BYU) Mammal Collection (Arctos). Version 1.14. Brigham Young University Life Science Museum. Occurrence dataset https://doi.org/10.15468/5sdbbp accessed via GBIF.org on 2022-07-07.
Peromyscus melanophrys	-105.172664304109	22.85601710597	1970	Garner H (2016). TTU Mammals Collection. Version 9.1. Museum of Texas Tech University (TTU). Occurrence dataset https://doi.org/10.15468/yocqyp accessed via GBIF.org on 2022-07-07.
Peromyscus melanophrys	-98.954722	18.848056	1971	Prestridge H (2021). Biodiversity Research and Teaching Collections - TCWC Vertebrates. Version 9.4. Texas A&M University Biodiversity Research and Teaching Collections. Occurrence dataset https://doi.org/10.15468/szomia accessed via GBIF.org on 2022-07-07.
Peromyscus melanophrys	-101.401268650337	24.5945240568123	1971	Prestridge H (2021). Biodiversity Research and Teaching Collections - TCWC Vertebrates. Version 9.4. Texas A&M University Biodiversity Research and Teaching Collections. Occurrence dataset https://doi.org/10.15468/szomia accessed via GBIF.org on 2022-07-07.
Peromyscus melanophrys	-100.835	22.293056	1971	Prestridge H (2021). Biodiversity Research and Teaching Collections - TCWC Vertebrates. Version 9.4. Texas A&M University Biodiversity Research and Teaching Collections. Occurrence dataset https://doi.org/10.15468/szomia accessed via GBIF.org on 2022-07-07.
Peromyscus melanophrys	-100.849167	22.278889	1971	Prestridge H (2021). Biodiversity Research and Teaching Collections - TCWC Vertebrates. Version 9.4. Texas A&M University Biodiversity Research and Teaching Collections. Occurrence dataset https://doi.org/10.15468/szomia accessed via GBIF.org on 2022-07-07.
Peromyscus melanophrys	-101.367399563542	24.5319187465075	1971	Lanier H, Braun J, King P (2022). Mammals Specimens. Sam Noble Oklahoma Museum of Natural History. Occurrence dataset https://doi.org/10.15468/fmuion accessed via GBIF.org on 2022-07-07.
Peromyscus melanophrys	-102.927046891214	24.0868933589805	1971	Lanier H, Braun J, King P (2022). Mammals Specimens. Sam Noble Oklahoma Museum of Natural History. Occurrence dataset https://doi.org/10.15468/fmuion accessed via GBIF.org on 2022-07-07.
Peromyscus melanophrys	-103.354751999751	21.7821662353437	1972	Abraczinskas L (2016). MSU Mammalogy, Ornithology and Vertebrate Paleontology Collections. Version 8.1. Michigan State University Museum. Occurrence dataset https://doi.org/10.15468/xypr72 accessed via GBIF.org on 2022-07-07.
Peromyscus melanophrys	-97.4778393343041	18.486778378922	1972	Mertz W (2022). LACM Vertebrate Collection. Version 18.11. Natural History Museum of Los Angeles County. Occurrence dataset https://doi.org/10.15468/77rmwd accessed via GBIF.org on 2022-07-07.
Peromyscus melanophrys	-102.443381	23.165398	1973	Mertz W (2022). LACM Vertebrate Collection. Version 18.11. Natural History Museum of Los Angeles County. Occurrence dataset https://doi.org/10.15468/77rmwd accessed via GBIF.org on 2022-07-07.
Peromyscus melanophrys	-99.38028	23.40528	1973	Mertz W (2022). LACM Vertebrate Collection. Version 18.11. Natural History Museum of Los Angeles County. Occurrence dataset https://doi.org/10.15468/77rmwd accessed via GBIF.org on 2022-07-07.
Peromyscus melanophrys	-101.648305	24.326145	1973	Mertz W (2022). LACM Vertebrate Collection. Version 18.11. Natural History Museum of Los Angeles County. Occurrence dataset https://doi.org/10.15468/77rmwd accessed via GBIF.org on 2022-07-07.
Peromyscus melanophrys	-102.843532804632	22.4574083010091	1973	Lanier H, Braun J, King P (2022). Mammals Specimens. Sam Noble Oklahoma Museum of Natural History. Occurrence dataset https://doi.org/10.15468/fmuion accessed via GBIF.org on 2022-07-07.
Peromyscus melanophrys	-102.446093481438	23.1815484222072	1973	Lanier H, Braun J, King P (2022). Mammals Specimens. Sam Noble Oklahoma Museum of Natural History. Occurrence dataset https://doi.org/10.15468/fmuion accessed via GBIF.org on 2022-07-07.
Peromyscus melanophrys	-103.681105564982	23.5939782168983	1973	Lanier H, Braun J, King P (2022). Mammals Specimens. Sam Noble Oklahoma Museum of Natural History. Occurrence dataset https://doi.org/10.15468/fmuion accessed via GBIF.org on 2022-07-07.
Peromyscus melanophrys	-99.161111	17.668611	1973	López-Wilchis R. 1998. Base de datos de mamíferos de México depositados en colecciones de Estados Unidos y Canadá. Unidad Iztapalapa. Universidad Autónoma Metropolitana. Bases de datos SNIB-CONABIO, proyecto P130. México, D. F.
Peromyscus melanophrys	-99.568611	17.568056	1974	Conroy C (2022). MVZ Mammal Collection (Arctos). Version 35.62. Museum of Vertebrate Zoology. Occurrence dataset https://doi.org/10.15468/uwudf9 accessed via GBIF.org on 2022-07-07.
Peromyscus melanophrys	-100.137683	20.3295	1974	López-Wilchis R. 1998. Base de datos de mamíferos de México depositados en colecciones de Estados Unidos y Canadá. Unidad Iztapalapa. Universidad Autónoma Metropolitana. Bases de datos SNIB-CONABIO, proyecto P130. México, D. F.
Peromyscus melanophrys	-99.322606833832	19.0711901496045	1974	Whiting A (2022). Brigham Young University Life Science Museum (BYU) Mammal Collection (Arctos). Version 1.14. Brigham Young University Life Science Museum. Occurrence dataset https://doi.org/10.15468/5sdbbp accessed via GBIF.org on 2022-07-07.
Peromyscus melanophrys	-98.582222	19.8025	1974	Whiting A (2022). Brigham Young University Life Science Museum (BYU) Mammal Collection (Arctos). Version 1.14. Brigham Young University Life Science Museum. Occurrence dataset https://doi.org/10.15468/5sdbbp accessed via GBIF.org on 2022-07-07.
Peromyscus melanophrys	-102.611531405326	22.7134579951789	1974	Whiting A (2022). Brigham Young University Life Science Museum (BYU) Mammal Collection (Arctos). Version 1.14. Brigham Young University Life Science Museum. Occurrence dataset https://doi.org/10.15468/5sdbbp accessed via GBIF.org on 2022-07-07.
Peromyscus melanophrys	-104.323730233852	23.916230115224	1974	Shugart G (2016). PSM Vertebrates Collection. Version 8.1. James R. Slater Museum of Natural History. Occurrence dataset https://doi.org/10.15468/3oaz5o accessed via GBIF.org on 2022-07-07.
Peromyscus melanophrys	-101.510061	24.63833	1975	López-Wilchis R. 1998. Base de datos de mamíferos de México depositados en colecciones de Estados Unidos y Canadá. Unidad Iztapalapa. Universidad Autónoma Metropolitana. Bases de datos SNIB-CONABIO, proyecto P130. México, D. F.
Peromyscus melanophrys	-103.230339414109	22.5706149346299	1975	López-Wilchis R. 1998. Base de datos de mamíferos de México depositados en colecciones de Estados Unidos y Canadá. Unidad Iztapalapa. Universidad Autónoma Metropolitana. Bases de datos SNIB-CONABIO, proyecto P130. México, D. F.
Peromyscus melanophrys	-101.772675355367	23.8584702025398	1975	Abraczinskas L (2016). MSU Mammalogy, Ornithology and Vertebrate Paleontology Collections. Version 8.1. Michigan State University Museum. Occurrence dataset https://doi.org/10.15468/xypr72 accessed via GBIF.org on 2022-07-07.
Peromyscus melanophrys	-101.644773848827	23.9863643175732	1975	Abraczinskas L (2016). MSU Mammalogy, Ornithology and Vertebrate Paleontology Collections. Version 8.1. Michigan State University Museum. Occurrence dataset https://doi.org/10.15468/xypr72 accessed via GBIF.org on 2022-07-07.
Peromyscus melanophrys	-104.06769757531	22.673539308853	1975	Abraczinskas L (2016). MSU Mammalogy, Ornithology and Vertebrate Paleontology Collections. Version 8.1. Michigan State University Museum. Occurrence dataset https://doi.org/10.15468/xypr72 accessed via GBIF.org on 2022-07-07.
Peromyscus melanophrys	-104.099673305381	22.6686953984702	1975	Abraczinskas L (2016). MSU Mammalogy, Ornithology and Vertebrate Paleontology Collections. Version 8.1. Michigan State University Museum. Occurrence dataset https://doi.org/10.15468/xypr72 accessed via GBIF.org on 2022-07-07.
Peromyscus melanophrys	-104.65222	22.21639	1975	Abraczinskas L (2016). MSU Mammalogy, Ornithology and Vertebrate Paleontology Collections. Version 8.1. Michigan State University Museum. Occurrence dataset https://doi.org/10.15468/xypr72 accessed via GBIF.org on 2022-07-07.
Peromyscus melanophrys	-100.473530425405	23.9042569288306	1976	Flannery M, Fong J (2022). CAS Mammalogy (MAM). Version 133.333. California Academy of Sciences. Occurrence dataset https://doi.org/10.15468/dhbozg accessed via GBIF.org on 2022-07-07.
Peromyscus melanophrys	-98.760555	18.703611	1976	Flannery M, Fong J (2022). CAS Mammalogy (MAM). Version 133.333. California Academy of Sciences. Occurrence dataset https://doi.org/10.15468/dhbozg accessed via GBIF.org on 2022-07-07.
Peromyscus melanophrys	-96.483889	17.318056	1976	Flannery M, Fong J (2022). CAS Mammalogy (MAM). Version 133.333. California Academy of Sciences. Occurrence dataset https://doi.org/10.15468/dhbozg accessed via GBIF.org on 2022-07-07.
Peromyscus melanophrys	-99.160278	18.628889	1976	Flannery M, Fong J (2022). CAS Mammalogy (MAM). Version 133.333. California Academy of Sciences. Occurrence dataset https://doi.org/10.15468/dhbozg accessed via GBIF.org on 2022-07-07.
Peromyscus melanophrys	-99.133889	18.6825	1976	Flannery M, Fong J (2022). CAS Mammalogy (MAM). Version 133.333. California Academy of Sciences. Occurrence dataset https://doi.org/10.15468/dhbozg accessed via GBIF.org on 2022-07-07.
Peromyscus melanophrys	-99.119444	18.6825	1976	Global Biodiversity Information Facility [GBIF] (2018) GBIF occurrence download Mammalia. https://www.gbif.org/dataset/7f56df30-f762-11e1-a439-00145eb45e9a: IB-UNAM: 16062
Peromyscus melanophrys	-101.321581006265	24.6566318071552	1976	Global Biodiversity Information Facility [GBIF] (2018) GBIF occurrence download Mammalia. https://www.gbif.org/dataset/7f56df30-f762-11e1-a439-00145eb45e9a: IB-UNAM: 33994
Peromyscus melanophrys	-99.142778	18.651389	1976	Global Biodiversity Information Facility [GBIF] (2018) GBIF occurrence download Mammalia. https://www.gbif.org/dataset/7f56df30-f762-11e1-a439-00145eb45e9a: IB-UNAM: 16063
Peromyscus melanophrys	-101.607582	22.378993	1976	Global Biodiversity Information Facility [GBIF] (2018) GBIF occurrence download Mammalia. https://www.gbif.org/dataset/7f56df30-f762-11e1-a439-00145eb45e9a: IB-UNAM: 34002
Peromyscus melanophrys	-101.524169244637	24.5127869590807	1976	Global Biodiversity Information Facility [GBIF] (2018) GBIF occurrence download Mammalia. https://www.gbif.org/dataset/7f56df30-f762-11e1-a439-00145eb45e9a: MSU: 4713
Peromyscus melanophrys	-101.699614308473	24.4795366813959	1976	Global Biodiversity Information Facility [GBIF] (2018) GBIF occurrence download Mammalia. https://www.gbif.org/dataset/7f56df30-f762-11e1-a439-00145eb45e9a: MSU: 4628
Peromyscus melanophrys	-101.501197244744	24.6387108827781	1976	Global Biodiversity Information Facility [GBIF] (2018) GBIF occurrence download Mammalia. https://www.gbif.org/dataset/7f56df30-f762-11e1-a439-00145eb45e9a: MSU: 4599
Peromyscus melanophrys	-102.867707363243	23.3839952166703	1976	Global Biodiversity Information Facility [GBIF] (2018) GBIF occurrence download Mammalia. https://www.gbif.org/dataset/7f56df30-f762-11e1-a439-00145eb45e9a: MSU: 4773
Peromyscus melanophrys	-101.484145073963	24.4647110811134	1976	Global Biodiversity Information Facility [GBIF] (2018) GBIF occurrence download Mammalia. https://www.gbif.org/dataset/7f56df30-f762-11e1-a439-00145eb45e9a: MSU: 4695
Peromyscus melanophrys	-102.781046909718	23.0619723190829	1976	Global Biodiversity Information Facility [GBIF] (2018) GBIF occurrence download Mammalia. https://www.gbif.org/dataset/7f56df30-f762-11e1-a439-00145eb45e9a: MSU: MR.30060
Peromyscus melanophrys	-102.800127694465	22.4372133426332	1976	Global Biodiversity Information Facility [GBIF] (2018) GBIF occurrence download Mammalia. https://www.gbif.org/dataset/7f56df30-f762-11e1-a439-00145eb45e9a: MSU: 4774
Peromyscus melanophrys	-102.867706652971	23.2212141673701	1976	Global Biodiversity Information Facility [GBIF] (2018) GBIF occurrence download Mammalia. https://www.gbif.org/dataset/7f56df30-f762-11e1-a439-00145eb45e9a: MSU: 4753
Peromyscus melanophrys	-103.161879140395	22.8818416730027	1976	Global Biodiversity Information Facility [GBIF] (2018) GBIF occurrence download Mammalia. https://www.gbif.org/dataset/7f56df30-f762-11e1-a439-00145eb45e9a: MSU: 4750
Peromyscus melanophrys	-99.099167	19.891667	1976	Global Biodiversity Information Facility [GBIF] (2018) GBIF occurrence download Mammalia. https://www.gbif.org/dataset/7f56df30-f762-11e1-a439-00145eb45e9a: MSU: 4751
Peromyscus melanophrys	-99.124167	19.835278	1976	Global Biodiversity Information Facility [GBIF] (2018) GBIF occurrence download Mammalia. https://www.gbif.org/dataset/7f56df30-f762-11e1-a439-00145eb45e9a: MSU: 4503
Peromyscus melanophrys	-96.8089216602892	17.2487788642128	1977	Abraczinskas L (2016). MSU Mammalogy, Ornithology and Vertebrate Paleontology Collections. Version 8.1. Michigan State University Museum. Occurrence dataset https://doi.org/10.15468/xypr72 accessed via GBIF.org on 2022-07-07.
Peromyscus melanophrys	-98.748889	20.61	1977	Abraczinskas L (2016). MSU Mammalogy, Ornithology and Vertebrate Paleontology Collections. Version 8.1. Michigan State University Museum. Occurrence dataset https://doi.org/10.15468/xypr72 accessed via GBIF.org on 2022-07-07.
Peromyscus melanophrys	-104.425278	24.024167	1977	Abraczinskas L (2016). MSU Mammalogy, Ornithology and Vertebrate Paleontology Collections. Version 8.1. Michigan State University Museum. Occurrence dataset https://doi.org/10.15468/xypr72 accessed via GBIF.org on 2022-07-07.
Peromyscus melanophrys	-96.950556	17.798333	1977	Abraczinskas L (2016). MSU Mammalogy, Ornithology and Vertebrate Paleontology Collections. Version 8.1. Michigan State University Museum. Occurrence dataset https://doi.org/10.15468/xypr72 accessed via GBIF.org on 2022-07-07.
Peromyscus melanophrys	-96.977778	17.798611	1977	Abraczinskas L (2016). MSU Mammalogy, Ornithology and Vertebrate Paleontology Collections. Version 8.1. Michigan State University Museum. Occurrence dataset https://doi.org/10.15468/xypr72 accessed via GBIF.org on 2022-07-07.
Peromyscus melanophrys	-98.697517	19.068169	1977	Abraczinskas L (2016). MSU Mammalogy, Ornithology and Vertebrate Paleontology Collections. Version 8.1. Michigan State University Museum. Occurrence dataset https://doi.org/10.15468/xypr72 accessed via GBIF.org on 2022-07-07.
Peromyscus melanophrys	-101.487816217501	22.0899352707779	1977	López-Wilchis R. 1998. Base de datos de mamíferos de México depositados en colecciones de Estados Unidos y Canadá. Unidad Iztapalapa. Universidad Autónoma Metropolitana. Bases de datos SNIB-CONABIO, proyecto P130. México, D. F.
Peromyscus melanophrys	-102.329183899584	24.8150906028693	1977	Flannery M, Fong J (2022). CAS Mammalogy (MAM). Version 133.333. California Academy of Sciences. Occurrence dataset https://doi.org/10.15468/dhbozg accessed via GBIF.org on 2022-07-07.
Peromyscus melanophrys	-102.255734052281	24.7959066613269	1977	Flannery M, Fong J (2022). CAS Mammalogy (MAM). Version 133.333. California Academy of Sciences. Occurrence dataset https://doi.org/10.15468/dhbozg accessed via GBIF.org on 2022-07-07.
Peromyscus melanophrys	-102.173269629771	24.2481894810397	1977	Flannery M, Fong J (2022). CAS Mammalogy (MAM). Version 133.333. California Academy of Sciences. Occurrence dataset https://doi.org/10.15468/dhbozg accessed via GBIF.org on 2022-07-07.
Peromyscus melanophrys	-101.365451807657	22.2122913170766	1977	Global Biodiversity Information Facility [GBIF] (2018) GBIF occurrence download Mammalia. https://www.gbif.org/dataset/7f56df30-f762-11e1-a439-00145eb45e9a: MSU: 5253
Peromyscus melanophrys	-103.155484017006	22.8882364203302	1977	Global Biodiversity Information Facility [GBIF] (2018) GBIF occurrence download Mammalia. https://www.gbif.org/dataset/7f56df30-f762-11e1-a439-00145eb45e9a: MSU: 5553
Peromyscus melanophrys	-98.5375865214599	18.53621788119	1977	Global Biodiversity Information Facility [GBIF] (2018) GBIF occurrence download Mammalia. https://www.gbif.org/dataset/7f56df30-f762-11e1-a439-00145eb45e9a: MSU: 5019
Peromyscus melanophrys	-103.027361694556	22.5868439766456	1977	Global Biodiversity Information Facility [GBIF] (2018) GBIF occurrence download Mammalia. https://www.gbif.org/dataset/7f56df30-f762-11e1-a439-00145eb45e9a: MSU: 5016
Peromyscus melanophrys	-97.8756250281105	17.9570805468977	1977	Global Biodiversity Information Facility [GBIF] (2018) GBIF occurrence download Mammalia. https://www.gbif.org/dataset/7f56df30-f762-11e1-a439-00145eb45e9a: USNM 523918
Peromyscus melanophrys	-101.847778	22.6275	1977	Global Biodiversity Information Facility [GBIF] (2018) GBIF occurrence download Mammalia. https://www.gbif.org/dataset/7f56df30-f762-11e1-a439-00145eb45e9a: USNM 523921
Peromyscus melanophrys	-97.1583858521009	18.195126219585	1977	Global Biodiversity Information Facility [GBIF] (2018) GBIF occurrence download Mammalia. https://www.gbif.org/dataset/7f56df30-f762-11e1-a439-00145eb45e9a: USNM 523917
Peromyscus melanophrys	-98.0500739536601	18.2092899364359	1977	Global Biodiversity Information Facility [GBIF] (2018) GBIF occurrence download Mammalia. https://www.gbif.org/dataset/7f56df30-f762-11e1-a439-00145eb45e9a: USNM 523919
Peromyscus melanophrys	-97.3375576934218	18.3856726026904	1977	Global Biodiversity Information Facility [GBIF] (2018) GBIF occurrence download Mammalia. https://www.gbif.org/dataset/7f56df30-f762-11e1-a439-00145eb45e9a: USNM 523922
Peromyscus melanophrys	-103.14742960736	22.3711429637607	1977	Global Biodiversity Information Facility [GBIF] (2018) GBIF occurrence download Mammalia. https://www.gbif.org/dataset/7f56df30-f762-11e1-a439-00145eb45e9a: MSU: 5547
Peromyscus melanophrys	-100.824444	23.820556	1977	Global Biodiversity Information Facility [GBIF] (2018) GBIF occurrence download Mammalia. https://www.gbif.org/dataset/7f56df30-f762-11e1-a439-00145eb45e9a: USNM 523916
Peromyscus melanophrys	-100.736944	23.808889	1977	Global Biodiversity Information Facility [GBIF] (2018) GBIF occurrence download Mammalia. https://www.gbif.org/dataset/7f56df30-f762-11e1-a439-00145eb45e9a: TTU: 138
Peromyscus melanophrys	-100.849444	23.765556	1977	Global Biodiversity Information Facility [GBIF] (2018) GBIF occurrence download Mammalia. https://www.gbif.org/dataset/7f56df30-f762-11e1-a439-00145eb45e9a: MSU: 5019
Peromyscus melanophrys	-100.774444	23.820556	1977	Global Biodiversity Information Facility [GBIF] (2018) GBIF occurrence download Mammalia. https://www.gbif.org/dataset/7f56df30-f762-11e1-a439-00145eb45e9a: MSU: 4855
Peromyscus melanophrys	-100.724444	23.786667	1977	Global Biodiversity Information Facility [GBIF] (2018) GBIF occurrence download Mammalia. https://www.gbif.org/dataset/7f56df30-f762-11e1-a439-00145eb45e9a: MSU: MR.25196
Peromyscus melanophrys	-96.94	17.758333	1977	Global Biodiversity Information Facility [GBIF] (2018) GBIF occurrence download Mammalia. https://www.gbif.org/dataset/7f56df30-f762-11e1-a439-00145eb45e9a: IB-UNAM: 31957
Peromyscus melanophrys	-100.814444	23.860556	1977	Global Biodiversity Information Facility [GBIF] (2018) GBIF occurrence download Mammalia. https://www.gbif.org/dataset/7f56df30-f762-11e1-a439-00145eb45e9a: TTU: 139
Peromyscus melanophrys	-102.25712286214	19.9255846257199	1978	Abraczinskas L (2016). MSU Mammalogy, Ornithology and Vertebrate Paleontology Collections. Version 8.1. Michigan State University Museum. Occurrence dataset https://doi.org/10.15468/xypr72 accessed via GBIF.org on 2022-07-07.
Peromyscus melanophrys	-102.544630968714	20.2839000514978	1978	Abraczinskas L (2016). MSU Mammalogy, Ornithology and Vertebrate Paleontology Collections. Version 8.1. Michigan State University Museum. Occurrence dataset https://doi.org/10.15468/xypr72 accessed via GBIF.org on 2022-07-07.
Peromyscus melanophrys	-100.445973889242	21.1560904226924	1978	Abraczinskas L (2016). MSU Mammalogy, Ornithology and Vertebrate Paleontology Collections. Version 8.1. Michigan State University Museum. Occurrence dataset https://doi.org/10.15468/xypr72 accessed via GBIF.org on 2022-07-07.
Peromyscus melanophrys	-101.917222	22.6625	1978	Whiting A (2022). Brigham Young University Life Science Museum (BYU) Mammal Collection (Arctos). Version 1.14. Brigham Young University Life Science Museum. Occurrence dataset https://doi.org/10.15468/5sdbbp accessed via GBIF.org on 2022-07-07.
Peromyscus melanophrys	-101.825556	22.644444	1978	Global Biodiversity Information Facility [GBIF] (2018) GBIF occurrence download Mammalia. https://www.gbif.org/dataset/7f56df30-f762-11e1-a439-00145eb45e9a: MSU: 9118924
Peromyscus melanophrys	-101.836389	22.604444	1978	Global Biodiversity Information Facility [GBIF] (2018) GBIF occurrence download Mammalia. https://www.gbif.org/dataset/7f56df30-f762-11e1-a439-00145eb45e9a: MSU: 9118924
Peromyscus melanophrys	-101.836389	22.650278	1978	Global Biodiversity Information Facility [GBIF] (2018) GBIF occurrence download Mammalia. https://www.gbif.org/dataset/7f56df30-f762-11e1-a439-00145eb45e9a: MSU: 9118924
Peromyscus melanophrys	-101.087624600711	24.4766730293011	1978	Global Biodiversity Information Facility [GBIF] (2018) GBIF occurrence download Mammalia. https://www.gbif.org/dataset/7f56df30-f762-11e1-a439-00145eb45e9a: MSU: 9118924
Peromyscus melanophrys	-104.099673905155	22.8043464989922	1978	Global Biodiversity Information Facility [GBIF] (2018) GBIF occurrence download Mammalia. https://www.gbif.org/dataset/7f56df30-f762-11e1-a439-00145eb45e9a: MSU: 9118924
Peromyscus melanophrys	-102.244206883842	23.6917804830288	1978	Global Biodiversity Information Facility [GBIF] (2018) GBIF occurrence download Mammalia. https://www.gbif.org/dataset/7f56df30-f762-11e1-a439-00145eb45e9a: MSU: 9118924
Peromyscus melanophrys	-103.111882824241	23.3095624785665	1978	Global Biodiversity Information Facility [GBIF] (2018) GBIF occurrence download Mammalia. https://www.gbif.org/dataset/7f56df30-f762-11e1-a439-00145eb45e9a: MSU: 5997
Peromyscus melanophrys	-103.756338132842	23.3247023930862	1978	Global Biodiversity Information Facility [GBIF] (2018) GBIF occurrence download Mammalia. https://www.gbif.org/dataset/7f56df30-f762-11e1-a439-00145eb45e9a: MSU: 5931
Peromyscus melanophrys	-102.872915312425	22.6490698355115	1978	Global Biodiversity Information Facility [GBIF] (2018) GBIF occurrence download Mammalia. https://www.gbif.org/dataset/7f56df30-f762-11e1-a439-00145eb45e9a: MSU: 6263
Peromyscus melanophrys	-102.25918	23.696382	1978	Global Biodiversity Information Facility [GBIF] (2018) GBIF occurrence download Mammalia. https://www.gbif.org/dataset/7f56df30-f762-11e1-a439-00145eb45e9a: IB-UNAM: 34000
Peromyscus melanophrys	-101.571480766758	24.1420640995498	1978	Global Biodiversity Information Facility [GBIF] (2018) GBIF occurrence download Mammalia. https://www.gbif.org/dataset/7f56df30-f762-11e1-a439-00145eb45e9a: MSU: 5776
Peromyscus melanophrys	-101.300712055297	24.3226766017868	1978	Global Biodiversity Information Facility [GBIF] (2018) GBIF occurrence download Mammalia. https://www.gbif.org/dataset/7f56df30-f762-11e1-a439-00145eb45e9a: MSU: 5703
Peromyscus melanophrys	-102.883262545326	22.1732146291258	1978	Global Biodiversity Information Facility [GBIF] (2018) GBIF occurrence download Mammalia. https://www.gbif.org/dataset/7f56df30-f762-11e1-a439-00145eb45e9a: MSU: 6409
Peromyscus melanophrys	-102.867706692322	23.2302577803531	1978	Global Biodiversity Information Facility [GBIF] (2018) GBIF occurrence download Mammalia. https://www.gbif.org/dataset/7f56df30-f762-11e1-a439-00145eb45e9a: MSU: MR.29581
Peromyscus melanophrys	-100.814444	23.850556	1978	Global Biodiversity Information Facility [GBIF] (2018) GBIF occurrence download Mammalia. https://www.gbif.org/dataset/7f56df30-f762-11e1-a439-00145eb45e9a: MSU: 5944
Peromyscus melanophrys	-100.713889	23.81	1978	Global Biodiversity Information Facility [GBIF] (2018) GBIF occurrence download Mammalia. https://www.gbif.org/dataset/7f56df30-f762-11e1-a439-00145eb45e9a: IB-UNAM: 21978
Peromyscus melanophrys	-100.839444	23.760556	1978	Global Biodiversity Information Facility [GBIF] (2018) GBIF occurrence download Mammalia. https://www.gbif.org/dataset/7f56df30-f762-11e1-a439-00145eb45e9a: MSU: 5873
Peromyscus melanophrys	-98.763056	20.575833	1979	Global Biodiversity Information Facility [GBIF] (2018) GBIF occurrence download Mammalia. https://www.gbif.org/dataset/7f56df30-f762-11e1-a439-00145eb45e9a: TTU: 10226
Peromyscus melanophrys	-98.4467553059077	19.7056071690402	1980	López Vidal J.C., C. Elizalde Arellano, C. Y. Salas Rodríguez y C. Salazar Motolinía. 2019. Computarización de las colecciones de vertebrados terrestres de la Escuela Nacional de Ciencias Biológicas, IPN Fase 4. Instituto Politécnico Nacional. Escuela Nacional de Ciencias Biológicas. Bases de datos SNIB CONABIO_Mamíferos Proyectos No. KE005, CC002, BC004, Y013 y P020. Ciudad de México
Peromyscus melanophrys	-98.670649776786	19.754215223819	1980	Ramírez-Pulido J. 1999. Biodiversidad mastozoológica del Eje Volcánico Transversal. Unidad Iztapalapa. Universidad Autónoma Metropolitana. Bases de datos SNIB-CONABIO, proyecto J121. México, D. F.
Peromyscus melanophrys	-100.844444	23.760556	1980	Ramírez-Pulido J. 1999. Biodiversidad mastozoológica del Eje Volcánico Transversal. Unidad Iztapalapa. Universidad Autónoma Metropolitana. Bases de datos SNIB-CONABIO, proyecto J121. México, D. F.
Peromyscus melanophrys	-100.824722	23.870833	1980	Conroy C (2022). MVZ Mammal Collection (Arctos). Version 35.62. Museum of Vertebrate Zoology. Occurrence dataset https://doi.org/10.15468/uwudf9 accessed via GBIF.org on 2022-07-07.
Peromyscus melanophrys	-92.560556	16.336111	1981	Global Biodiversity Information Facility [GBIF] (2018) GBIF occurrence download Mammalia. https://www.gbif.org/dataset/7f56df30-f762-11e1-a439-00145eb45e9a: CONABIO: 2437976
Peromyscus melanophrys	-93.630833	16.001944	1981	Global Biodiversity Information Facility [GBIF] (2018) GBIF occurrence download Mammalia. https://www.gbif.org/dataset/7f56df30-f762-11e1-a439-00145eb45e9a: TTU: 36201
Peromyscus melanophrys	-98.5959207276976	18.4851081385801	1981	Global Biodiversity Information Facility [GBIF] (2018) GBIF occurrence download Mammalia. https://www.gbif.org/dataset/7f56df30-f762-11e1-a439-00145eb45e9a: TTU: 36200
Peromyscus melanophrys	-98.5839764966839	18.5003854470134	1981	Global Biodiversity Information Facility [GBIF] (2018) GBIF occurrence download Mammalia. https://www.gbif.org/dataset/7f56df30-f762-11e1-a439-00145eb45e9a: IB-UNAM: 18762
Peromyscus melanophrys	-100.675833	21.6875	1981	Prestridge H (2021). Biodiversity Research and Teaching Collections - TCWC Vertebrates. Version 9.4. Texas A&M University Biodiversity Research and Teaching Collections. Occurrence dataset https://doi.org/10.15468/szomia accessed via GBIF.org on 2022-07-07.
Peromyscus melanophrys	-99.398611	18.6925	1982	Whiting A (2022). Brigham Young University Life Science Museum (BYU) Mammal Collection (Arctos). Version 1.14. Brigham Young University Life Science Museum. Occurrence dataset https://doi.org/10.15468/5sdbbp accessed via GBIF.org on 2022-07-07.
Peromyscus melanophrys	-97.3917268912489	18.6714918590363	1982	Global Biodiversity Information Facility [GBIF] (2018) GBIF occurrence download Mammalia. https://www.gbif.org/dataset/7f56df30-f762-11e1-a439-00145eb45e9a: IB-UNAM: 19867
Peromyscus melanophrys	-98.4325	18.631667	1982	Global Biodiversity Information Facility [GBIF] (2018) GBIF occurrence download Mammalia. https://www.gbif.org/dataset/7f56df30-f762-11e1-a439-00145eb45e9a: IB-UNAM: 19870
Peromyscus melanophrys	-98.7042569074712	18.3723361895427	1982	Global Biodiversity Information Facility [GBIF] (2018) GBIF occurrence download Mammalia. https://www.gbif.org/dataset/7f56df30-f762-11e1-a439-00145eb45e9a: IB-UNAM: 19869
Peromyscus melanophrys	-98.7292573723022	18.3348379049651	1982	Global Biodiversity Information Facility [GBIF] (2018) GBIF occurrence download Mammalia. https://www.gbif.org/dataset/7f56df30-f762-11e1-a439-00145eb45e9a: IB-UNAM: 19864
Peromyscus melanophrys	-98.514444	20.098889	1982	Global Biodiversity Information Facility [GBIF] (2018) GBIF occurrence download Mammalia. https://www.gbif.org/dataset/7f56df30-f762-11e1-a439-00145eb45e9a: IB-UNAM: 19878
Peromyscus melanophrys	-102.134389	22.2375	1983	Global Biodiversity Information Facility [GBIF] (2018) GBIF occurrence download Mammalia. https://www.gbif.org/dataset/7f56df30-f762-11e1-a439-00145eb45e9a: IB-UNAM: 19952
Peromyscus melanophrys	-98.2592466815493	18.4528886832471	1983	Global Biodiversity Information Facility [GBIF] (2018) GBIF occurrence download Mammalia. https://www.gbif.org/dataset/7f56df30-f762-11e1-a439-00145eb45e9a: NSFMC 84-1647
Peromyscus melanophrys	-96.941667	17.775	1984	León P. L. y V. Z. A. Ávila. 2012. Actualización de la base de datos de la Colección de mamíferos del Museo de Zoología 'Alfonso L. Herrera'. Colección Maztozoológica MZFC. Facultad de Ciencias. Universidad Nacional Autónoma de México. Bases de datos SNIB-CONABIO, proyectos EC010, J123, M099, B002 y H160. México, D. F.
Peromyscus melanophrys	-96.908333	17.658333	1984	León P. L. y V. Z. A. Ávila. 2012. Actualización de la base de datos de la Colección de mamíferos del Museo de Zoología 'Alfonso L. Herrera'. Colección Maztozoológica MZFC. Facultad de Ciencias. Universidad Nacional Autónoma de México. Bases de datos SNIB-CONABIO, proyectos EC010, J123, M099, B002 y H160. México, D. F.
Peromyscus melanophrys	-96.958333	17.808333	1984	León P. L. y V. Z. A. Ávila. 2012. Actualización de la base de datos de la Colección de mamíferos del Museo de Zoología 'Alfonso L. Herrera'. Colección Maztozoológica MZFC. Facultad de Ciencias. Universidad Nacional Autónoma de México. Bases de datos SNIB-CONABIO, proyectos EC010, J123, M099, B002 y H160. México, D. F.
Peromyscus melanophrys	-96.841667	17.758333	1984	León P. L. y V. Z. A. Ávila. 2012. Actualización de la base de datos de la Colección de mamíferos del Museo de Zoología 'Alfonso L. Herrera'. Colección Maztozoológica MZFC. Facultad de Ciencias. Universidad Nacional Autónoma de México. Bases de datos SNIB-CONABIO, proyectos EC010, J123, M099, B002 y H160. México, D. F.
Peromyscus melanophrys	-96.983611	17.819444	1984	León P. L. y V. Z. A. Ávila. 2012. Actualización de la base de datos de la Colección de mamíferos del Museo de Zoología 'Alfonso L. Herrera'. Colección Maztozoológica MZFC. Facultad de Ciencias. Universidad Nacional Autónoma de México. Bases de datos SNIB-CONABIO, proyectos EC010, J123, M099, B002 y H160. México, D. F.
Peromyscus melanophrys	-96.936667	17.793056	1984	León P. L. y V. Z. A. Ávila. 2012. Actualización de la base de datos de la Colección de mamíferos del Museo de Zoología 'Alfonso L. Herrera'. Colección Maztozoológica MZFC. Facultad de Ciencias. Universidad Nacional Autónoma de México. Bases de datos SNIB-CONABIO, proyectos EC010, J123, M099, B002 y H160. México, D. F.
Peromyscus melanophrys	-100	20.823333	1984	León P. L. y V. Z. A. Ávila. 2012. Actualización de la base de datos de la Colección de mamíferos del Museo de Zoología 'Alfonso L. Herrera'. Colección Maztozoológica MZFC. Facultad de Ciencias. Universidad Nacional Autónoma de México. Bases de datos SNIB-CONABIO, proyectos EC010, J123, M099, B002 y H160. México, D. F.
Peromyscus melanophrys	-97.057222	18.1	1984	León P. L. y V. Z. A. Ávila. 2012. Actualización de la base de datos de la Colección de mamíferos del Museo de Zoología 'Alfonso L. Herrera'. Colección Maztozoológica MZFC. Facultad de Ciencias. Universidad Nacional Autónoma de México. Bases de datos SNIB-CONABIO, proyectos EC010, J123, M099, B002 y H160. México, D. F.
Peromyscus melanophrys	-100.025833	20.828889	1984	León P. L. y V. Z. A. Ávila. 2012. Actualización de la base de datos de la Colección de mamíferos del Museo de Zoología 'Alfonso L. Herrera'. Colección Maztozoológica MZFC. Facultad de Ciencias. Universidad Nacional Autónoma de México. Bases de datos SNIB-CONABIO, proyectos EC010, J123, M099, B002 y H160. México, D. F.
Peromyscus melanophrys	-97.024167	18.173333	1984	León P. L. y V. Z. A. Ávila. 2012. Actualización de la base de datos de la Colección de mamíferos del Museo de Zoología 'Alfonso L. Herrera'. Colección Maztozoológica MZFC. Facultad de Ciencias. Universidad Nacional Autónoma de México. Bases de datos SNIB-CONABIO, proyectos EC010, J123, M099, B002 y H160. México, D. F.
Peromyscus melanophrys	-100.075	20.815556	1984	León P. L. y V. Z. A. Ávila. 2012. Actualización de la base de datos de la Colección de mamíferos del Museo de Zoología 'Alfonso L. Herrera'. Colección Maztozoológica MZFC. Facultad de Ciencias. Universidad Nacional Autónoma de México. Bases de datos SNIB-CONABIO, proyectos EC010, J123, M099, B002 y H160. México, D. F.
Peromyscus melanophrys	-97.060278	17.913889	1984	León P. L. y V. Z. A. Ávila. 2012. Actualización de la base de datos de la Colección de mamíferos del Museo de Zoología 'Alfonso L. Herrera'. Colección Maztozoológica MZFC. Facultad de Ciencias. Universidad Nacional Autónoma de México. Bases de datos SNIB-CONABIO, proyectos EC010, J123, M099, B002 y H160. México, D. F.
Peromyscus melanophrys	-100.066667	20.8	1984	León P. L. y V. Z. A. Ávila. 2012. Actualización de la base de datos de la Colección de mamíferos del Museo de Zoología 'Alfonso L. Herrera'. Colección Maztozoológica MZFC. Facultad de Ciencias. Universidad Nacional Autónoma de México. Bases de datos SNIB-CONABIO, proyectos EC010, J123, M099, B002 y H160. México, D. F.
Peromyscus melanophrys	-99.985	20.677778	1984	León P. L. y V. Z. A. Ávila. 2012. Actualización de la base de datos de la Colección de mamíferos del Museo de Zoología 'Alfonso L. Herrera'. Colección Maztozoológica MZFC. Facultad de Ciencias. Universidad Nacional Autónoma de México. Bases de datos SNIB-CONABIO, proyectos EC010, J123, M099, B002 y H160. México, D. F.
Peromyscus melanophrys	-100	20.67	1984	León P. L. y V. Z. A. Ávila. 2012. Actualización de la base de datos de la Colección de mamíferos del Museo de Zoología 'Alfonso L. Herrera'. Colección Maztozoológica MZFC. Facultad de Ciencias. Universidad Nacional Autónoma de México. Bases de datos SNIB-CONABIO, proyectos EC010, J123, M099, B002 y H160. México, D. F.
Peromyscus melanophrys	-97.446944	18.328611	1984	León P. L. y V. Z. A. Ávila. 2012. Actualización de la base de datos de la Colección de mamíferos del Museo de Zoología 'Alfonso L. Herrera'. Colección Maztozoológica MZFC. Facultad de Ciencias. Universidad Nacional Autónoma de México. Bases de datos SNIB-CONABIO, proyectos EC010, J123, M099, B002 y H160. México, D. F.
Peromyscus melanophrys	-99.907222	20.515833	1984	León P. L. y V. Z. A. Ávila. 2012. Actualización de la base de datos de la Colección de mamíferos del Museo de Zoología 'Alfonso L. Herrera'. Colección Maztozoológica MZFC. Facultad de Ciencias. Universidad Nacional Autónoma de México. Bases de datos SNIB-CONABIO, proyectos EC010, J123, M099, B002 y H160. México, D. F.
Peromyscus melanophrys	-99.94	20.498611	1984	León P. L. y V. Z. A. Ávila. 2012. Actualización de la base de datos de la Colección de mamíferos del Museo de Zoología 'Alfonso L. Herrera'. Colección Maztozoológica MZFC. Facultad de Ciencias. Universidad Nacional Autónoma de México. Bases de datos SNIB-CONABIO, proyectos EC010, J123, M099, B002 y H160. México, D. F.
Peromyscus melanophrys	-96.894167	17.656389	1984	León P. L. y V. Z. A. Ávila. 2012. Actualización de la base de datos de la Colección de mamíferos del Museo de Zoología 'Alfonso L. Herrera'. Colección Maztozoológica MZFC. Facultad de Ciencias. Universidad Nacional Autónoma de México. Bases de datos SNIB-CONABIO, proyectos EC010, J123, M099, B002 y H160. México, D. F.
Peromyscus melanophrys	-99.963889	21.099444	1984	León P. L. y V. Z. A. Ávila. 2012. Actualización de la base de datos de la Colección de mamíferos del Museo de Zoología 'Alfonso L. Herrera'. Colección Maztozoológica MZFC. Facultad de Ciencias. Universidad Nacional Autónoma de México. Bases de datos SNIB-CONABIO, proyectos EC010, J123, M099, B002 y H160. México, D. F.
Peromyscus melanophrys	-99.92	20.296944	1984	León P. L. y V. Z. A. Ávila. 2012. Actualización de la base de datos de la Colección de mamíferos del Museo de Zoología 'Alfonso L. Herrera'. Colección Maztozoológica MZFC. Facultad de Ciencias. Universidad Nacional Autónoma de México. Bases de datos SNIB-CONABIO, proyectos EC010, J123, M099, B002 y H160. México, D. F.
Peromyscus melanophrys	-99.076389	19.873333	1985	Escobar-Ocampo M. C., J. E. Morales-Pérez, Hernández-García E., J. Guzmán-Hernández, A. Riechers-Pérez y E. E. Espinoza-Medinilla. 2006. Sistematización de las colecciones científicas del Instituto de Historia Natural y Ecología, (IHNE) Chiapas. Instituto de Historia Natural y Ecología (IHNE). Bases de datos SNIB-CONABIO, proyectos V050, L018, L003 y P060. México, D. F.
Peromyscus melanophrys	-104.050556	22.679722	1985	Global Biodiversity Information Facility [GBIF] (2018) GBIF occurrence download Mammalia. https://www.gbif.org/dataset/7f56df30-f762-11e1-a439-00145eb45e9a: ENCB-IPN: 20631
Peromyscus melanophrys	-103.881389	22.514722	1985	Global Biodiversity Information Facility [GBIF] (2018) GBIF occurrence download Mammalia. https://www.gbif.org/dataset/7f56df30-f762-11e1-a439-00145eb45e9a: SEMAHN: 1085
Peromyscus melanophrys	-103.036659	23.994646	1985	Global Biodiversity Information Facility [GBIF] (2018) GBIF occurrence download Mammalia. https://www.gbif.org/dataset/7f56df30-f762-11e1-a439-00145eb45e9a: IB-UNAM: 27797
Peromyscus melanophrys	-104.029722	22.6725	1985	Global Biodiversity Information Facility [GBIF] (2018) GBIF occurrence download Mammalia. https://www.gbif.org/dataset/7f56df30-f762-11e1-a439-00145eb45e9a: ENCB-IPN: 20630
Peromyscus melanophrys	-98.765556	18.798889	1985	Global Biodiversity Information Facility [GBIF] (2018) GBIF occurrence download Mammalia. https://www.gbif.org/dataset/7f56df30-f762-11e1-a439-00145eb45e9a: SEMAHN: 75
Peromyscus melanophrys	-99.063056	18.883333	1985	Global Biodiversity Information Facility [GBIF] (2018) GBIF occurrence download Mammalia. https://www.gbif.org/dataset/7f56df30-f762-11e1-a439-00145eb45e9a: ENCB-IPN: 21204
Peromyscus melanophrys	-100.97787	20.334421	1985	Global Biodiversity Information Facility [GBIF] (2018) GBIF occurrence download Mammalia. https://www.gbif.org/dataset/7f56df30-f762-11e1-a439-00145eb45e9a: IB-UNAM: 22636
Peromyscus melanophrys	-100.969515	20.337882	1985	Global Biodiversity Information Facility [GBIF] (2018) GBIF occurrence download Mammalia. https://www.gbif.org/dataset/7f56df30-f762-11e1-a439-00145eb45e9a: IB-UNAM: 22646
Peromyscus melanophrys	-104.027167	24.005	1985	Global Biodiversity Information Facility [GBIF] (2018) GBIF occurrence download Mammalia. https://www.gbif.org/dataset/7f56df30-f762-11e1-a439-00145eb45e9a: CIIDIR-IPN: CRD177
Peromyscus melanophrys	-99.523333	18.736389	1985	Global Biodiversity Information Facility [GBIF] (2018) GBIF occurrence download Mammalia. https://www.gbif.org/dataset/7f56df30-f762-11e1-a439-00145eb45e9a: SEMAHN: 75
Peromyscus melanophrys	-99.187222	19.311667	1985	Garner H (2016). TTU Mammals Collection. Version 9.1. Museum of Texas Tech University (TTU). Occurrence dataset https://doi.org/10.15468/yocqyp accessed via GBIF.org on 2022-07-07.
Peromyscus melanophrys	-99.61	18.784722	1985	Garner H (2016). TTU Mammals Collection. Version 9.1. Museum of Texas Tech University (TTU). Occurrence dataset https://doi.org/10.15468/yocqyp accessed via GBIF.org on 2022-07-07.
Peromyscus melanophrys	-99.348056	20.575833	1986	Global Biodiversity Information Facility [GBIF] (2018) GBIF occurrence download Mammalia. https://www.gbif.org/dataset/7f56df30-f762-11e1-a439-00145eb45e9a: IB-UNAM: 36570
Peromyscus melanophrys	-100.063333	19.849444	1986	Global Biodiversity Information Facility [GBIF] (2018) GBIF occurrence download Mammalia. https://www.gbif.org/dataset/7f56df30-f762-11e1-a439-00145eb45e9a: IB-UNAM: 23857
Peromyscus melanophrys	-99.515556	20.034167	1986	Global Biodiversity Information Facility [GBIF] (2018) GBIF occurrence download Mammalia. https://www.gbif.org/dataset/7f56df30-f762-11e1-a439-00145eb45e9a: IB-UNAM: 19867
Peromyscus melanophrys	-101.900987	20.610245	1986	Global Biodiversity Information Facility [GBIF] (2018) GBIF occurrence download Mammalia. https://www.gbif.org/dataset/7f56df30-f762-11e1-a439-00145eb45e9a: IB-UNAM: 23851
Peromyscus melanophrys	-101.083177	21.092704	1986	Global Biodiversity Information Facility [GBIF] (2018) GBIF occurrence download Mammalia. https://www.gbif.org/dataset/7f56df30-f762-11e1-a439-00145eb45e9a: IB-UNAM: 23857
Peromyscus melanophrys	-98.843333	18.566389	1986	Global Biodiversity Information Facility [GBIF] (2018) GBIF occurrence download Mammalia. https://www.gbif.org/dataset/7f56df30-f762-11e1-a439-00145eb45e9a: IB-UNAM: 19869
Peromyscus melanophrys	-98.739167	18.861667	1986	Global Biodiversity Information Facility [GBIF] (2018) GBIF occurrence download Mammalia. https://www.gbif.org/dataset/7f56df30-f762-11e1-a439-00145eb45e9a: IB-UNAM: 19865
Peromyscus melanophrys	-100.886428	19.800542	1986	Global Biodiversity Information Facility [GBIF] (2018) GBIF occurrence download Mammalia. https://www.gbif.org/dataset/7f56df30-f762-11e1-a439-00145eb45e9a: ENCB-IPN: 25738
Peromyscus melanophrys	-100.231497	19.997344	1986	Global Biodiversity Information Facility [GBIF] (2018) GBIF occurrence download Mammalia. https://www.gbif.org/dataset/7f56df30-f762-11e1-a439-00145eb45e9a: ENCB-IPN: 25678
Peromyscus melanophrys	-100.298622	19.889872	1986	Global Biodiversity Information Facility [GBIF] (2018) GBIF occurrence download Mammalia. https://www.gbif.org/dataset/7f56df30-f762-11e1-a439-00145eb45e9a: ENCB-IPN: 25818
Peromyscus melanophrys	-101.570067	19.544075	1986	Global Biodiversity Information Facility [GBIF] (2018) GBIF occurrence download Mammalia. https://www.gbif.org/dataset/7f56df30-f762-11e1-a439-00145eb45e9a: ENCB-IPN: 25745
Peromyscus melanophrys	-103.938833	23.732667	1986	Global Biodiversity Information Facility [GBIF] (2018) GBIF occurrence download Mammalia. https://www.gbif.org/dataset/7f56df30-f762-11e1-a439-00145eb45e9a: CIIIDIR-IPN: CRD322
Peromyscus melanophrys	-99.933333	20.733333	1986	Global Biodiversity Information Facility [GBIF] (2018) GBIF occurrence download Mammalia. https://www.gbif.org/dataset/7f56df30-f762-11e1-a439-00145eb45e9a: FC-UNAM: 6029
Peromyscus melanophrys	-99.444444	18.880556	1986	Global Biodiversity Information Facility [GBIF] (2018) GBIF occurrence download Mammalia. https://www.gbif.org/dataset/7f56df30-f762-11e1-a439-00145eb45e9a: IB-UNAM: 36570
Peromyscus melanophrys	-102.388906	19.987972	1986	Global Biodiversity Information Facility [GBIF] (2018) GBIF occurrence download Mammalia. https://www.gbif.org/dataset/7f56df30-f762-11e1-a439-00145eb45e9a: ENCB-IPN: 27114
Peromyscus melanophrys	-102.283333	19.987972	1986	Global Biodiversity Information Facility [GBIF] (2018) GBIF occurrence download Mammalia. https://www.gbif.org/dataset/7f56df30-f762-11e1-a439-00145eb45e9a: CONABIO: 9082381
Peromyscus melanophrys	-101.317164	19.571453	1986	Global Biodiversity Information Facility [GBIF] (2018) GBIF occurrence download Mammalia. https://www.gbif.org/dataset/7f56df30-f762-11e1-a439-00145eb45e9a: ENCB-IPN: 27132
Peromyscus melanophrys	-100.957575	19.940181	1986	Global Biodiversity Information Facility [GBIF] (2018) GBIF occurrence download Mammalia. https://www.gbif.org/dataset/7f56df30-f762-11e1-a439-00145eb45e9a: IB-UNAM: 19864
Peromyscus melanophrys	-101.285586	19.722142	1986	Global Biodiversity Information Facility [GBIF] (2018) GBIF occurrence download Mammalia. https://www.gbif.org/dataset/7f56df30-f762-11e1-a439-00145eb45e9a: ENCB-IPN: 27121
Peromyscus melanophrys	-102.023003	20.114292	1986	Global Biodiversity Information Facility [GBIF] (2018) GBIF occurrence download Mammalia. https://www.gbif.org/dataset/7f56df30-f762-11e1-a439-00145eb45e9a: IB-UNAM: 19865
Peromyscus melanophrys	-102.109633	20.339994	1986	Global Biodiversity Information Facility [GBIF] (2018) GBIF occurrence download Mammalia. https://www.gbif.org/dataset/7f56df30-f762-11e1-a439-00145eb45e9a: ENCB-IPN: 27107
Peromyscus melanophrys	-102.927175	20.029822	1986	León P. L. y V. Z. A. Ávila. 2012. Actualización de la base de datos de la Colección de mamíferos del Museo de Zoología 'Alfonso L. Herrera'. Colección Maztozoológica MZFC. Facultad de Ciencias. Universidad Nacional Autónoma de México. Bases de datos SNIB-CONABIO, proyectos EC010, J123, M099, B002 y H160. México, D. F.
Peromyscus melanophrys	-98.696667	20.073056	1987	Muñoz-Alonso L. A. y I. J. March-Mifsut. 2003. Actualización y enriquecimiento de las bases de datos del proyecto de evaluación y análisis geográfico de la diversidad faunística de Chiapas. El Colegio de la Frontera Sur. Bases de datos SNIB-CONABIO, proyectos U014 y P132. México, D. F.
Peromyscus melanophrys	-93.075	16.835	1987	López Vidal J.C., C. Elizalde Arellano, C. Y. Salas Rodríguez y C. Salazar Motolinía. 2019. Computarización de las colecciones de vertebrados terrestres de la Escuela Nacional de Ciencias Biológicas, IPN Fase 4. Instituto Politécnico Nacional. Escuela Nacional de Ciencias Biológicas. Bases de datos SNIB CONABIO_Mamíferos Proyectos No. KE005, CC002, BC004, Y013 y P020. Ciudad de México
Peromyscus melanophrys	-102.195	22.219167	1987	López Vidal J.C., C. Elizalde Arellano, C. Y. Salas Rodríguez y C. Salazar Motolinía. 2019. Computarización de las colecciones de vertebrados terrestres de la Escuela Nacional de Ciencias Biológicas, IPN Fase 4. Instituto Politécnico Nacional. Escuela Nacional de Ciencias Biológicas. Bases de datos SNIB CONABIO_Mamíferos Proyectos No. KE005, CC002, BC004, Y013 y P020. Ciudad de México
Peromyscus melanophrys	-97.413056	18.439722	1987	López Vidal J.C., C. Elizalde Arellano, C. Y. Salas Rodríguez y C. Salazar Motolinía. 2019. Computarización de las colecciones de vertebrados terrestres de la Escuela Nacional de Ciencias Biológicas, IPN Fase 4. Instituto Politécnico Nacional. Escuela Nacional de Ciencias Biológicas. Bases de datos SNIB CONABIO_Mamíferos Proyectos No. KE005, CC002, BC004, Y013 y P020. Ciudad de México
Peromyscus melanophrys	-96.7667066682332	16.9210229666051	1987	Ramírez-Pulido J. 1999. Biodiversidad mastozoológica del Eje Volcánico Transversal. Unidad Iztapalapa. Universidad Autónoma Metropolitana. Bases de datos SNIB-CONABIO, proyecto J121. México, D. F.
Peromyscus melanophrys	-98.7167567414001	18.2328978175292	1988	Escobar-Ocampo M. C., J. E. Morales-Pérez, Hernández-García E., J. Guzmán-Hernández, A. Riechers-Pérez y E. E. Espinoza-Medinilla. 2006. Sistematización de las colecciones científicas del Instituto de Historia Natural y Ecología, (IHNE) Chiapas. Instituto de Historia Natural y Ecología (IHNE). Bases de datos SNIB-CONABIO, proyectos V050, L018, L003 y P060. México, D. F.
Peromyscus melanophrys	-101.225833	22.379167	1988	Escobar-Ocampo M. C., J. E. Morales-Pérez, Hernández-García E., J. Guzmán-Hernández, A. Riechers-Pérez y E. E. Espinoza-Medinilla. 2006. Sistematización de las colecciones científicas del Instituto de Historia Natural y Ecología, (IHNE) Chiapas. Instituto de Historia Natural y Ecología (IHNE). Bases de datos SNIB-CONABIO, proyectos V050, L018, L003 y P060. México, D. F.
Peromyscus melanophrys	-101.210833	22.309167	1988	Álvarez-Castañeda S. T. 2008. Computarización de la Colección de mamíferos del Centro de Investigaciones Biológicas del Noroeste SC. Colección de mamíferos CIBN. Centro de Investigaciones Biológicas del Noroeste S. C. Bases de datos SNIB-CONABIO, proyecto CC001. México, D. F.
Peromyscus melanophrys	-100.975	22.158333	1988	Álvarez-Castañeda S. T. 2008. Computarización de la Colección de mamíferos del Centro de Investigaciones Biológicas del Noroeste SC. Colección de mamíferos CIBN. Centro de Investigaciones Biológicas del Noroeste S. C. Bases de datos SNIB-CONABIO, proyecto CC001. México, D. F.
Peromyscus melanophrys	-100.216389	22.859167	1988	Álvarez-Castañeda S. T. 2008. Computarización de la Colección de mamíferos del Centro de Investigaciones Biológicas del Noroeste SC. Colección de mamíferos CIBN. Centro de Investigaciones Biológicas del Noroeste S. C. Bases de datos SNIB-CONABIO, proyecto CC001. México, D. F.
Peromyscus melanophrys	-100.206389	22.859167	1988	Álvarez-Castañeda S. T. 2008. Computarización de la Colección de mamíferos del Centro de Investigaciones Biológicas del Noroeste SC. Colección de mamíferos CIBN. Centro de Investigaciones Biológicas del Noroeste S. C. Bases de datos SNIB-CONABIO, proyecto CC001. México, D. F.
Peromyscus melanophrys	-100.480556	22.734167	1988	Álvarez-Castañeda S. T. 2008. Computarización de la Colección de mamíferos del Centro de Investigaciones Biológicas del Noroeste SC. Colección de mamíferos CIBN. Centro de Investigaciones Biológicas del Noroeste S. C. Bases de datos SNIB-CONABIO, proyecto CC001. México, D. F.
Peromyscus melanophrys	-100.833611	23.283611	1988	Álvarez-Castañeda S. T. 2008. Computarización de la Colección de mamíferos del Centro de Investigaciones Biológicas del Noroeste SC. Colección de mamíferos CIBN. Centro de Investigaciones Biológicas del Noroeste S. C. Bases de datos SNIB-CONABIO, proyecto CC001. México, D. F.
Peromyscus melanophrys	-101.835	22.751667	1989	Álvarez-Castañeda S. T. 2008. Computarización de la Colección de mamíferos del Centro de Investigaciones Biológicas del Noroeste SC. Colección de mamíferos CIBN. Centro de Investigaciones Biológicas del Noroeste S. C. Bases de datos SNIB-CONABIO, proyecto CC001. México, D. F.
Peromyscus melanophrys	-102.315278	22.545833	1989	Global Biodiversity Information Facility [GBIF] (2018) GBIF occurrence download Mammalia. https://www.gbif.org/dataset/7f56df30-f762-11e1-a439-00145eb45e9a: ENCB-IPN: 31973
Peromyscus melanophrys	-102.600556	22.796944	1989	Global Biodiversity Information Facility [GBIF] (2018) GBIF occurrence download Mammalia. https://www.gbif.org/dataset/7f56df30-f762-11e1-a439-00145eb45e9a: ENCB-IPN: 31762
Peromyscus melanophrys	-102.870556	22.1	1989	Global Biodiversity Information Facility [GBIF] (2018) GBIF occurrence download Mammalia. https://www.gbif.org/dataset/7f56df30-f762-11e1-a439-00145eb45e9a: ENCB-IPN: 31971
Peromyscus melanophrys	-102.559167	22.7875	1989	Global Biodiversity Information Facility [GBIF] (2018) GBIF occurrence download Mammalia. https://www.gbif.org/dataset/7f56df30-f762-11e1-a439-00145eb45e9a: ENCB-IPN: 31764
Peromyscus melanophrys	-102.854722	22.1075	1989	Global Biodiversity Information Facility [GBIF] (2018) GBIF occurrence download Mammalia. https://www.gbif.org/dataset/7f56df30-f762-11e1-a439-00145eb45e9a: ENCB-IPN: 31970
Peromyscus melanophrys	-103.554167	22.788056	1989	Global Biodiversity Information Facility [GBIF] (2018) GBIF occurrence download Mammalia. https://www.gbif.org/dataset/7f56df30-f762-11e1-a439-00145eb45e9a: ENCB-IPN: 31962
Peromyscus melanophrys	-102.732778	23.604722	1989	Global Biodiversity Information Facility [GBIF] (2018) GBIF occurrence download Mammalia. https://www.gbif.org/dataset/7f56df30-f762-11e1-a439-00145eb45e9a: ENCB-IPN: 31953
Peromyscus melanophrys	-103.640278	22.796944	1989	Global Biodiversity Information Facility [GBIF] (2018) GBIF occurrence download Mammalia. https://www.gbif.org/dataset/7f56df30-f762-11e1-a439-00145eb45e9a: ENCB-IPN: 31762
Peromyscus melanophrys	-102.626156	19.981533	1989	Global Biodiversity Information Facility [GBIF] (2018) GBIF occurrence download Mammalia. https://www.gbif.org/dataset/7f56df30-f762-11e1-a439-00145eb45e9a: ENCB-IPN: 27114
Peromyscus melanophrys	-101.389722	21.901944	1989	Sánchez Cordero V., Magallón S., Espinosa, H., Reynoso V.H., Escalante, P. y Cervantes, F. 2021. Digitalización y Sistematización de las Colecciones Biológicas Nacionales del Instituto de Biología, UNAM. Universidad Nacional Autónoma de México. Instituto de Biología. Bases de datos SNIB CONABIO (vertebrados), proyecto KE002. Ciudad de México
Peromyscus melanophrys	-100.836667	22.136667	1989	Sánchez Cordero V., Magallón S., Espinosa, H., Reynoso V.H., Escalante, P. y Cervantes, F. 2021. Digitalización y Sistematización de las Colecciones Biológicas Nacionales del Instituto de Biología, UNAM. Universidad Nacional Autónoma de México. Instituto de Biología. Bases de datos SNIB CONABIO (vertebrados), proyecto KE002. Ciudad de México
Peromyscus melanophrys	-101.382778	21.864167	1989	Sánchez Cordero V., Magallón S., Espinosa, H., Reynoso V.H., Escalante, P. y Cervantes, F. 2021. Digitalización y Sistematización de las Colecciones Biológicas Nacionales del Instituto de Biología, UNAM. Universidad Nacional Autónoma de México. Instituto de Biología. Bases de datos SNIB CONABIO (vertebrados), proyecto KE002. Ciudad de México
Peromyscus melanophrys	-100.866667	22.131667	1989	López Vidal J.C., C. Elizalde Arellano, C. Y. Salas Rodríguez y C. Salazar Motolinía. 2019. Computarización de las colecciones de vertebrados terrestres de la Escuela Nacional de Ciencias Biológicas, IPN Fase 4. Instituto Politécnico Nacional. Escuela Nacional de Ciencias Biológicas. Bases de datos SNIB CONABIO_Mamíferos Proyectos No. KE005, CC002, BC004, Y013 y P020. Ciudad de México
Peromyscus melanophrys	-102.841667	20.350556	1989	López Vidal J.C., C. Elizalde Arellano, C. Y. Salas Rodríguez y C. Salazar Motolinía. 2019. Computarización de las colecciones de vertebrados terrestres de la Escuela Nacional de Ciencias Biológicas, IPN Fase 4. Instituto Politécnico Nacional. Escuela Nacional de Ciencias Biológicas. Bases de datos SNIB CONABIO_Mamíferos Proyectos No. KE005, CC002, BC004, Y013 y P020. Ciudad de México
Peromyscus melanophrys	-102.782222	20.34	1989	López Vidal J.C., C. Elizalde Arellano, C. Y. Salas Rodríguez y C. Salazar Motolinía. 2019. Computarización de las colecciones de vertebrados terrestres de la Escuela Nacional de Ciencias Biológicas, IPN Fase 4. Instituto Politécnico Nacional. Escuela Nacional de Ciencias Biológicas. Bases de datos SNIB CONABIO_Mamíferos Proyectos No. KE005, CC002, BC004, Y013 y P020. Ciudad de México
Peromyscus melanophrys	-103.749444	21.866389	1989	Servín-Martínez J. I. 1998. Los mamíferos del estado de Durango, México. Centro Regional. Instituto de Ecología. Bases de datos SNIB-CONABIO, proyecto P064. México, D. F.
Peromyscus melanophrys	-103.538889	22.798889	1989	Global Biodiversity Information Facility [GBIF] (2018) GBIF occurrence download Mammalia. https://www.gbif.org/dataset/7f56df30-f762-11e1-a439-00145eb45e9a: ENCB-IPN: 31958
Peromyscus melanophrys	-103.432222	22.828611	1989	Global Biodiversity Information Facility [GBIF] (2018) GBIF occurrence download Mammalia. https://www.gbif.org/dataset/7f56df30-f762-11e1-a439-00145eb45e9a: ENCB-IPN: 33239
Peromyscus melanophrys	-103.779444	21.841389	1989	Servín-Martínez J. I. 1998. Los mamíferos del estado de Durango, México. Centro Regional. Instituto de Ecología. Bases de datos SNIB-CONABIO, proyecto P064. México, D. F.
Peromyscus melanophrys	-99.996667	21.861667	1989	López Vidal J.C., C. Elizalde Arellano, C. Y. Salas Rodríguez y C. Salazar Motolinía. 2019. Computarización de las colecciones de vertebrados terrestres de la Escuela Nacional de Ciencias Biológicas, IPN Fase 4. Instituto Politécnico Nacional. Escuela Nacional de Ciencias Biológicas. Bases de datos SNIB CONABIO_Mamíferos Proyectos No. KE005, CC002, BC004, Y013 y P020. Ciudad de México
Peromyscus melanophrys	-104.112222	22.628333	1989	Global Biodiversity Information Facility [GBIF] (2018) GBIF occurrence download Mammalia. https://www.gbif.org/dataset/7f56df30-f762-11e1-a439-00145eb45e9a: ENCB-IPN: 33961
Peromyscus melanophrys	-101.846689	20.121072	1990	Global Biodiversity Information Facility [GBIF] (2018) GBIF occurrence download Mammalia. https://www.gbif.org/dataset/7f56df30-f762-11e1-a439-00145eb45e9a: ENCB-IPN: 34555
Peromyscus melanophrys	-96.880833	17.682778	1990	Global Biodiversity Information Facility [GBIF] (2018) GBIF occurrence download Mammalia. https://www.gbif.org/dataset/7f56df30-f762-11e1-a439-00145eb45e9a: IB-UNAM: 38120
Peromyscus melanophrys	-96.895	17.67	1990	Global Biodiversity Information Facility [GBIF] (2018) GBIF occurrence download Mammalia. https://www.gbif.org/dataset/7f56df30-f762-11e1-a439-00145eb45e9a: IB-UNAM: 38123
Peromyscus melanophrys	-96.902222	17.637778	1990	Global Biodiversity Information Facility [GBIF] (2018) GBIF occurrence download Mammalia. https://www.gbif.org/dataset/7f56df30-f762-11e1-a439-00145eb45e9a: FC-UNAM: 14903
Peromyscus melanophrys	-99.274722	18.4875	1990	Global Biodiversity Information Facility [GBIF] (2018) GBIF occurrence download Mammalia. https://www.gbif.org/dataset/7f56df30-f762-11e1-a439-00145eb45e9a: IB-UNAM: 34937
Peromyscus melanophrys	-99.0725	18.573889	1990	Global Biodiversity Information Facility [GBIF] (2018) GBIF occurrence download Mammalia. https://www.gbif.org/dataset/7f56df30-f762-11e1-a439-00145eb45e9a: IB-UNAM: 34940
Peromyscus melanophrys	-98.972778	19.463333	1990	Global Biodiversity Information Facility [GBIF] (2018) GBIF occurrence download Mammalia. https://www.gbif.org/dataset/7f56df30-f762-11e1-a439-00145eb45e9a: IB-UNAM: 34938
Peromyscus melanophrys	-96.94693	17.8114	1991	León P. L. y V. Z. A. Ávila. 2012. Actualización de la base de datos de la Colección de mamíferos del Museo de Zoología 'Alfonso L. Herrera'. Colección Maztozoológica MZFC. Facultad de Ciencias. Universidad Nacional Autónoma de México. Bases de datos SNIB-CONABIO, proyectos EC010, J123, M099, B002 y H160. México, D. F.
Peromyscus melanophrys	-98.950278	18.906389	1991	León P. L. y V. Z. A. Ávila. 2012. Actualización de la base de datos de la Colección de mamíferos del Museo de Zoología 'Alfonso L. Herrera'. Colección Maztozoológica MZFC. Facultad de Ciencias. Universidad Nacional Autónoma de México. Bases de datos SNIB-CONABIO, proyectos EC010, J123, M099, B002 y H160. México, D. F.
Peromyscus melanophrys	-103.8835	24.080833	1991	León P. L. y V. Z. A. Ávila. 2012. Actualización de la base de datos de la Colección de mamíferos del Museo de Zoología 'Alfonso L. Herrera'. Colección Maztozoológica MZFC. Facultad de Ciencias. Universidad Nacional Autónoma de México. Bases de datos SNIB-CONABIO, proyectos EC010, J123, M099, B002 y H160. México, D. F.
Peromyscus melanophrys	-99.389167	18.788333	1991	León P. L. y V. Z. A. Ávila. 2012. Actualización de la base de datos de la Colección de mamíferos del Museo de Zoología 'Alfonso L. Herrera'. Colección Maztozoológica MZFC. Facultad de Ciencias. Universidad Nacional Autónoma de México. Bases de datos SNIB-CONABIO, proyectos EC010, J123, M099, B002 y H160. México, D. F.
Peromyscus melanophrys	-104.64833	21.71	1991	León P. L. y V. Z. A. Ávila. 2012. Actualización de la base de datos de la Colección de mamíferos del Museo de Zoología 'Alfonso L. Herrera'. Colección Maztozoológica MZFC. Facultad de Ciencias. Universidad Nacional Autónoma de México. Bases de datos SNIB-CONABIO, proyectos EC010, J123, M099, B002 y H160. México, D. F.
Peromyscus melanophrys	-102.1125	21.788889	1991	León P. L. y V. Z. A. Ávila. 2012. Actualización de la base de datos de la Colección de mamíferos del Museo de Zoología 'Alfonso L. Herrera'. Colección Maztozoológica MZFC. Facultad de Ciencias. Universidad Nacional Autónoma de México. Bases de datos SNIB-CONABIO, proyectos EC010, J123, M099, B002 y H160. México, D. F.
Peromyscus melanophrys	-102.308889	22.3275	1991	Lorenzo-Monterrubio C. 2001. Colección Mastozoológica del Sureste de México (ECOSUR-SC). Colección Mastozoológica ECOSUR-SC. Unidad San Cristóbal de las Casas. El Colegio de la Frontera Sur. Bases de datos SNIB-CONABIO. México, D. F.
Peromyscus melanophrys	-102.379167	22.136944	1991	Muñoz-Alonso L. A. y I. J. March-Mifsut. 2003. Actualización y enriquecimiento de las bases de datos del proyecto de evaluación y análisis geográfico de la diversidad faunística de Chiapas. El Colegio de la Frontera Sur. Bases de datos SNIB-CONABIO, proyectos U014 y P132. México, D. F.
Peromyscus melanophrys	-98.984167	20.655556	1991	Lorenzo-Monterrubio C. 2001. Colección Mastozoológica del Sureste de México (ECOSUR-SC). Colección Mastozoológica ECOSUR-SC. Unidad San Cristóbal de las Casas. El Colegio de la Frontera Sur. Bases de datos SNIB-CONABIO. México, D. F.
Peromyscus melanophrys	-102.185	22.225556	1991	Lorenzo-Monterrubio C. 2001. Colección Mastozoológica del Sureste de México (ECOSUR-SC). Colección Mastozoológica ECOSUR-SC. Unidad San Cristóbal de las Casas. El Colegio de la Frontera Sur. Bases de datos SNIB-CONABIO. México, D. F.
Peromyscus melanophrys	-102.195	22.230556	1991	Lorenzo M. C., B. Prado y C. Pozo. 2017. Fortalecimiento de las colecciones de ECOSUR. Primera fase. El Colegio de la Frontera Sur. Bases de datos SNIB-CONABIO (colección de mamíferos de San Cristóbal de las Casas), proyectos ME006, BJ002, AA003, P028 y B114. Ciudad de México
Peromyscus melanophrys	-93.641667	16.908333	1991	Lorenzo M. C., B. Prado y C. Pozo. 2017. Fortalecimiento de las colecciones de ECOSUR. Primera fase. El Colegio de la Frontera Sur. Bases de datos SNIB-CONABIO (colección de mamíferos de San Cristóbal de las Casas), proyectos ME006, BJ002, AA003, P028 y B114. Ciudad de México
Peromyscus melanophrys	-93.559	16.853	1991	Lorenzo M. C., B. Prado y C. Pozo. 2017. Fortalecimiento de las colecciones de ECOSUR. Primera fase. El Colegio de la Frontera Sur. Bases de datos SNIB-CONABIO (colección de mamíferos de San Cristóbal de las Casas), proyectos ME006, BJ002, AA003, P028 y B114. Ciudad de México
Peromyscus melanophrys	-104.748055	21.863333	1991	Muñoz-Alonso L. A. y I. J. March-Mifsut. 2003. Actualización y enriquecimiento de las bases de datos del proyecto de evaluación y análisis geográfico de la diversidad faunística de Chiapas. El Colegio de la Frontera Sur. Bases de datos SNIB-CONABIO, proyectos U014 y P132. México, D. F.
Peromyscus melanophrys	-102.085833	21.944444	1991	Muñoz-Alonso L. A. y I. J. March-Mifsut. 2003. Actualización y enriquecimiento de las bases de datos del proyecto de evaluación y análisis geográfico de la diversidad faunística de Chiapas. El Colegio de la Frontera Sur. Bases de datos SNIB-CONABIO, proyectos U014 y P132. México, D. F.
Peromyscus melanophrys	-98.832222	18.891667	1991	Muñoz-Alonso L. A. y I. J. March-Mifsut. 2003. Actualización y enriquecimiento de las bases de datos del proyecto de evaluación y análisis geográfico de la diversidad faunística de Chiapas. El Colegio de la Frontera Sur. Bases de datos SNIB-CONABIO, proyectos U014 y P132. México, D. F.
Peromyscus melanophrys	-102.408056	21.681667	1991	Muñoz-Alonso L. A. y I. J. March-Mifsut. 2003. Actualización y enriquecimiento de las bases de datos del proyecto de evaluación y análisis geográfico de la diversidad faunística de Chiapas. El Colegio de la Frontera Sur. Bases de datos SNIB-CONABIO, proyectos U014 y P132. México, D. F.
Peromyscus melanophrys	-102.724722	21.775278	1991	León P. L. y V. Z. A. Ávila. 2012. Actualización de la base de datos de la Colección de mamíferos del Museo de Zoología 'Alfonso L. Herrera'. Colección Maztozoológica MZFC. Facultad de Ciencias. Universidad Nacional Autónoma de México. Bases de datos SNIB-CONABIO, proyectos EC010, J123, M099, B002 y H160. México, D. F.
Peromyscus melanophrys	-102.654167	21.889167	1991	León P. L. y V. Z. A. Ávila. 2012. Actualización de la base de datos de la Colección de mamíferos del Museo de Zoología 'Alfonso L. Herrera'. Colección Maztozoológica MZFC. Facultad de Ciencias. Universidad Nacional Autónoma de México. Bases de datos SNIB-CONABIO, proyectos EC010, J123, M099, B002 y H160. México, D. F.
Peromyscus melanophrys	-102.650278	21.873333	1991	León P. L. y V. Z. A. Ávila. 2012. Actualización de la base de datos de la Colección de mamíferos del Museo de Zoología 'Alfonso L. Herrera'. Colección Maztozoológica MZFC. Facultad de Ciencias. Universidad Nacional Autónoma de México. Bases de datos SNIB-CONABIO, proyectos EC010, J123, M099, B002 y H160. México, D. F.
Peromyscus melanophrys	-93.689	16.948	1992	Muñoz-Alonso L. A. y I. J. March-Mifsut. 2003. Actualización y enriquecimiento de las bases de datos del proyecto de evaluación y análisis geográfico de la diversidad faunística de Chiapas. El Colegio de la Frontera Sur. Bases de datos SNIB-CONABIO, proyectos U014 y P132. México, D. F.
Peromyscus melanophrys	-93.671	16.959	1992	Muñoz-Alonso L. A. y I. J. March-Mifsut. 2003. Actualización y enriquecimiento de las bases de datos del proyecto de evaluación y análisis geográfico de la diversidad faunística de Chiapas. El Colegio de la Frontera Sur. Bases de datos SNIB-CONABIO, proyectos U014 y P132. México, D. F.
Peromyscus melanophrys	-98.521667	20.951667	1992	Muñoz-Alonso L. A. y I. J. March-Mifsut. 2003. Actualización y enriquecimiento de las bases de datos del proyecto de evaluación y análisis geográfico de la diversidad faunística de Chiapas. El Colegio de la Frontera Sur. Bases de datos SNIB-CONABIO, proyectos U014 y P132. México, D. F.
Peromyscus melanophrys	-104.723867	21.848017	1992	León P. L. y V. Z. A. Ávila. 2012. Actualización de la base de datos de la Colección de mamíferos del Museo de Zoología 'Alfonso L. Herrera'. Colección Maztozoológica MZFC. Facultad de Ciencias. Universidad Nacional Autónoma de México. Bases de datos SNIB-CONABIO, proyectos EC010, J123, M099, B002 y H160. México, D. F.
Peromyscus melanophrys	-97.542194	18.273083	1993	Global Biodiversity Information Facility [GBIF] (2018) GBIF occurrence download Mammalia. https://www.gbif.org/dataset/7f56df30-f762-11e1-a439-00145eb45e9a: UAMI: 16636
Peromyscus melanophrys	-93.013889	16.725	1993	Muñoz-Alonso L. A. y I. J. March-Mifsut. 2003. Actualización y enriquecimiento de las bases de datos del proyecto de evaluación y análisis geográfico de la diversidad faunística de Chiapas. El Colegio de la Frontera Sur. Bases de datos SNIB-CONABIO, proyectos U014 y P132. México, D. F.
Peromyscus melanophrys	-92.994	16.704	1993	Muñoz-Alonso L. A. y I. J. March-Mifsut. 2003. Actualización y enriquecimiento de las bases de datos del proyecto de evaluación y análisis geográfico de la diversidad faunística de Chiapas. El Colegio de la Frontera Sur. Bases de datos SNIB-CONABIO, proyectos U014 y P132. México, D. F.
Peromyscus melanophrys	-96.959722	17.798611	1994	León P. L. y V. Z. A. Ávila. 2012. Actualización de la base de datos de la Colección de mamíferos del Museo de Zoología 'Alfonso L. Herrera'. Colección Maztozoológica MZFC. Facultad de Ciencias. Universidad Nacional Autónoma de México. Bases de datos SNIB-CONABIO, proyectos EC010, J123, M099, B002 y H160. México, D. F.
Peromyscus melanophrys	-99.599167	20.693333	1994	León P. L. y V. Z. A. Ávila. 2012. Actualización de la base de datos de la Colección de mamíferos del Museo de Zoología 'Alfonso L. Herrera'. Colección Maztozoológica MZFC. Facultad de Ciencias. Universidad Nacional Autónoma de México. Bases de datos SNIB-CONABIO, proyectos EC010, J123, M099, B002 y H160. México, D. F.
Peromyscus melanophrys	-97.001667	17.590278	1994	León P. L. y V. Z. A. Ávila. 2012. Actualización de la base de datos de la Colección de mamíferos del Museo de Zoología 'Alfonso L. Herrera'. Colección Maztozoológica MZFC. Facultad de Ciencias. Universidad Nacional Autónoma de México. Bases de datos SNIB-CONABIO, proyectos EC010, J123, M099, B002 y H160. México, D. F.
Peromyscus melanophrys	-93.925833	16.3625	1994	Muñoz-Alonso L. A. y I. J. March-Mifsut. 2003. Actualización y enriquecimiento de las bases de datos del proyecto de evaluación y análisis geográfico de la diversidad faunística de Chiapas. El Colegio de la Frontera Sur. Bases de datos SNIB-CONABIO, proyectos U014 y P132. México, D. F.
Peromyscus melanophrys	-93.123	17.193	1994	Escobar-Ocampo M. C., J. E. Morales-Pérez, Hernández-García E., J. Guzmán-Hernández, A. Riechers-Pérez y E. E. Espinoza-Medinilla. 2006. Sistematización de las colecciones científicas del Instituto de Historia Natural y Ecología, (IHNE) Chiapas. Instituto de Historia Natural y Ecología (IHNE). Bases de datos SNIB-CONABIO, proyectos V050, L018, L003 y P060. México, D. F.
Peromyscus melanophrys	-93.831667	17.019722	1994	Escobar-Ocampo M. C., J. E. Morales-Pérez, Hernández-García E., J. Guzmán-Hernández, A. Riechers-Pérez y E. E. Espinoza-Medinilla. 2006. Sistematización de las colecciones científicas del Instituto de Historia Natural y Ecología, (IHNE) Chiapas. Instituto de Historia Natural y Ecología (IHNE). Bases de datos SNIB-CONABIO, proyectos V050, L018, L003 y P060. México, D. F.
Peromyscus melanophrys	-93.606111	17.008611	1994	Escobar-Ocampo M. C., J. E. Morales-Pérez, Hernández-García E., J. Guzmán-Hernández, A. Riechers-Pérez y E. E. Espinoza-Medinilla. 2006. Sistematización de las colecciones científicas del Instituto de Historia Natural y Ecología, (IHNE) Chiapas. Instituto de Historia Natural y Ecología (IHNE). Bases de datos SNIB-CONABIO, proyectos V050, L018, L003 y P060. México, D. F.
Peromyscus melanophrys	-103.966	23.784333	1995	Escobar-Ocampo M. C., J. E. Morales-Pérez, Hernández-García E., J. Guzmán-Hernández, A. Riechers-Pérez y E. E. Espinoza-Medinilla. 2006. Sistematización de las colecciones científicas del Instituto de Historia Natural y Ecología, (IHNE) Chiapas. Instituto de Historia Natural y Ecología (IHNE). Bases de datos SNIB-CONABIO, proyectos V050, L018, L003 y P060. México, D. F.
Peromyscus melanophrys	-103.961667	23.714667	1995	Escobar-Ocampo M. C., J. E. Morales-Pérez, Hernández-García E., J. Guzmán-Hernández, A. Riechers-Pérez y E. E. Espinoza-Medinilla. 2006. Sistematización de las colecciones científicas del Instituto de Historia Natural y Ecología, (IHNE) Chiapas. Instituto de Historia Natural y Ecología (IHNE). Bases de datos SNIB-CONABIO, proyectos V050, L018, L003 y P060. México, D. F.
Peromyscus melanophrys	-104.013367	23.697048	1995	Escobar-Ocampo M. C., J. E. Morales-Pérez, Hernández-García E., J. Guzmán-Hernández, A. Riechers-Pérez y E. E. Espinoza-Medinilla. 2006. Sistematización de las colecciones científicas del Instituto de Historia Natural y Ecología, (IHNE) Chiapas. Instituto de Historia Natural y Ecología (IHNE). Bases de datos SNIB-CONABIO, proyectos V050, L018, L003 y P060. México, D. F.
Peromyscus melanophrys	-99.145833	18.800556	1996	Whiting A (2022). Brigham Young University Life Science Museum (BYU) Mammal Collection (Arctos). Version 1.14. Brigham Young University Life Science Museum. Occurrence dataset https://doi.org/10.15468/5sdbbp accessed via GBIF.org on 2022-07-07.
Peromyscus melanophrys	-99.120833	18.770556	1996	Muñoz-Alonso L. A. y I. J. March-Mifsut. 2003. Actualización y enriquecimiento de las bases de datos del proyecto de evaluación y análisis geográfico de la diversidad faunística de Chiapas. El Colegio de la Frontera Sur. Bases de datos SNIB-CONABIO, proyectos U014 y P132. México, D. F.
Peromyscus melanophrys	-99.162222	18.851111	1996	Lorenzo M. C., B. Prado y C. Pozo. 2017. Fortalecimiento de las colecciones de ECOSUR. Primera fase. El Colegio de la Frontera Sur. Bases de datos SNIB-CONABIO (colección de mamíferos de San Cristóbal de las Casas), proyectos ME006, BJ002, AA003, P028 y B114. Ciudad de México
Peromyscus melanophrys	-93.091667	17.118056	1996	Escobar-Ocampo M. C., J. E. Morales-Pérez, Hernández-García E., J. Guzmán-Hernández, A. Riechers-Pérez y E. E. Espinoza-Medinilla. 2006. Sistematización de las colecciones científicas del Instituto de Historia Natural y Ecología, (IHNE) Chiapas. Instituto de Historia Natural y Ecología (IHNE). Bases de datos SNIB-CONABIO, proyectos V050, L018, L003 y P060. México, D. F.
Peromyscus melanophrys	-99.120833	18.780556	1996	Escobar-Ocampo M. C., J. E. Morales-Pérez, Hernández-García E., J. Guzmán-Hernández, A. Riechers-Pérez y E. E. Espinoza-Medinilla. 2006. Sistematización de las colecciones científicas del Instituto de Historia Natural y Ecología, (IHNE) Chiapas. Instituto de Historia Natural y Ecología (IHNE). Bases de datos SNIB-CONABIO, proyectos V050, L018, L003 y P060. México, D. F.
Peromyscus melanophrys	-93.666667	16.976389	1996	Muñoz-Alonso L. A. y I. J. March-Mifsut. 2003. Actualización y enriquecimiento de las bases de datos del proyecto de evaluación y análisis geográfico de la diversidad faunística de Chiapas. El Colegio de la Frontera Sur. Bases de datos SNIB-CONABIO, proyectos U014 y P132. México, D. F.
Peromyscus melanophrys	-93.600555	16.914444	1996	Global Biodiversity Information Facility [GBIF] (2018) GBIF occurrence download Mammalia. https://www.gbif.org/dataset/7f56df30-f762-11e1-a439-00145eb45e9a: ECOSUR: 511
Peromyscus melanophrys	-99.787116	20.861033	1997	Garner H (2016). TTU Mammals Collection. Version 9.1. Museum of Texas Tech University (TTU). Occurrence dataset https://doi.org/10.15468/yocqyp accessed via GBIF.org on 2022-07-07.
Peromyscus melanophrys	-93.456111	16.878889	1997	León P. L. y V. Z. A. Ávila. 2012. Actualización de la base de datos de la Colección de mamíferos del Museo de Zoología 'Alfonso L. Herrera'. Colección Maztozoológica MZFC. Facultad de Ciencias. Universidad Nacional Autónoma de México. Bases de datos SNIB-CONABIO, proyectos EC010, J123, M099, B002 y H160. México, D. F.
Peromyscus melanophrys	-103.958333	23.769333	1997	Escobar-Ocampo M. C., J. E. Morales-Pérez, Hernández-García E., J. Guzmán-Hernández, A. Riechers-Pérez y E. E. Espinoza-Medinilla. 2006. Sistematización de las colecciones científicas del Instituto de Historia Natural y Ecología, (IHNE) Chiapas. Instituto de Historia Natural y Ecología (IHNE). Bases de datos SNIB-CONABIO, proyectos V050, L018, L003 y P060. México, D. F.
Peromyscus melanophrys	-103.957489	23.740147	1997	Global Biodiversity Information Facility [GBIF] (2018) GBIF occurrence download Mammalia. https://www.gbif.org/dataset/7f56df30-f762-11e1-a439-00145eb45e9a: TTU: 81626
Peromyscus melanophrys	-96.921667	17.8375	1999	Cook J (2022). MSB Mammal Collection (Arctos). Version 35.63. Museum of Southwestern Biology. Occurrence dataset https://doi.org/10.15468/oirgxw accessed via GBIF.org on 2022-07-07.
Peromyscus melanophrys	-96.573333	17.424722	1999	Cook J (2022). MSB Mammal Collection (Arctos). Version 35.63. Museum of Southwestern Biology. Occurrence dataset https://doi.org/10.15468/oirgxw accessed via GBIF.org on 2022-07-07.
Peromyscus melanophrys	-100.608333	24.401667	1999	Cook J (2022). MSB Mammal Collection (Arctos). Version 35.63. Museum of Southwestern Biology. Occurrence dataset https://doi.org/10.15468/oirgxw accessed via GBIF.org on 2022-07-07.
Peromyscus melanophrys	-101.881185	22.616934	1999	Cook J (2022). MSB Mammal Collection (Arctos). Version 35.63. Museum of Southwestern Biology. Occurrence dataset https://doi.org/10.15468/oirgxw accessed via GBIF.org on 2022-07-07.
Peromyscus melanophrys	-101.41781	24.378598	1999	Cook J (2022). MSB Mammal Collection (Arctos). Version 35.63. Museum of Southwestern Biology. Occurrence dataset https://doi.org/10.15468/oirgxw accessed via GBIF.org on 2022-07-07.
Peromyscus melanophrys	-101.910795	22.685126	1999	Cook J (2022). MSB Mammal Collection (Arctos). Version 35.63. Museum of Southwestern Biology. Occurrence dataset https://doi.org/10.15468/oirgxw accessed via GBIF.org on 2022-07-07.
Peromyscus melanophrys	-100.046667	22.666667	1999	Cook J (2022). MSB Mammal Collection (Arctos). Version 35.63. Museum of Southwestern Biology. Occurrence dataset https://doi.org/10.15468/oirgxw accessed via GBIF.org on 2022-07-07.
Peromyscus melanophrys	-100.143333	22.64	1999	Cook J (2022). MSB Mammal Collection (Arctos). Version 35.63. Museum of Southwestern Biology. Occurrence dataset https://doi.org/10.15468/oirgxw accessed via GBIF.org on 2022-07-07.
Peromyscus melanophrys	-93.655278	16.125278	1999	León-Paniagua L., Rojas-Soto O. R. y D. Ortiz. 2001. Distribución geográfica de las aves y los mamíferos de las zonas montanas de los estados de San Luis Potosí e Hidalgo circundantes de la Sierra Gorda. Facultad de Ciencias. Universidad Nacional Autónoma de México. Bases de datos SNIB-CONABIO, proyecto L176. México, D. F.
Peromyscus melanophrys	-96.627222	17.308611	1999	León-Paniagua L., Rojas-Soto O. R. y D. Ortiz. 2001. Distribución geográfica de las aves y los mamíferos de las zonas montanas de los estados de San Luis Potosí e Hidalgo circundantes de la Sierra Gorda. Facultad de Ciencias. Universidad Nacional Autónoma de México. Bases de datos SNIB-CONABIO, proyecto L176. México, D. F.
Peromyscus melanophrys	-96.250278	17.161667	1999	Escobar-Ocampo M. C., J. E. Morales-Pérez, Hernández-García E., J. Guzmán-Hernández, A. Riechers-Pérez y E. E. Espinoza-Medinilla. 2006. Sistematización de las colecciones científicas del Instituto de Historia Natural y Ecología, (IHNE) Chiapas. Instituto de Historia Natural y Ecología (IHNE). Bases de datos SNIB-CONABIO, proyectos V050, L018, L003 y P060. México, D. F.
Peromyscus melanophrys	-96.158333	17.103056	1999	Global Biodiversity Information Facility [GBIF] (2018) GBIF occurrence download Mammalia. https://www.gbif.org/dataset/7f56df30-f762-11e1-a439-00145eb45e9a: CIIDIR-IPN: 2041
Peromyscus melanophrys	-99.046389	18.463611	2000	Garner H (2016). TTU Mammals Collection. Version 9.1. Museum of Texas Tech University (TTU). Occurrence dataset https://doi.org/10.15468/yocqyp accessed via GBIF.org on 2022-07-07.
Peromyscus melanophrys	-92.1642097359922	15.3934655557062	2003	López Vidal J.C., C. Elizalde Arellano, C. Y. Salas Rodríguez y C. Salazar Motolinía. 2019. Computarización de las colecciones de vertebrados terrestres de la Escuela Nacional de Ciencias Biológicas, IPN Fase 4. Instituto Politécnico Nacional. Escuela Nacional de Ciencias Biológicas. Bases de datos SNIB CONABIO_Mamíferos Proyectos No. KE005, CC002, BC004, Y013 y P020. Ciudad de México
Peromyscus melanophrys	-97.810833	18.294167	2003	López Vidal J.C., C. Elizalde Arellano, C. Y. Salas Rodríguez y C. Salazar Motolinía. 2019. Computarización de las colecciones de vertebrados terrestres de la Escuela Nacional de Ciencias Biológicas, IPN Fase 4. Instituto Politécnico Nacional. Escuela Nacional de Ciencias Biológicas. Bases de datos SNIB CONABIO_Mamíferos Proyectos No. KE005, CC002, BC004, Y013 y P020. Ciudad de México
Peromyscus melanophrys	-99.31	19.311667	2004	Cook J (2022). MSB Mammal Collection (Arctos). Version 35.63. Museum of Southwestern Biology. Occurrence dataset https://doi.org/10.15468/oirgxw accessed via GBIF.org on 2022-07-07.
Peromyscus melanophrys	-104.473889	24.390389	2004	Cook J (2022). MSB Mammal Collection (Arctos). Version 35.63. Museum of Southwestern Biology. Occurrence dataset https://doi.org/10.15468/oirgxw accessed via GBIF.org on 2022-07-07.
Peromyscus melanophrys	-102.45988	22.653085	2004	Cook J (2022). MSB Mammal Collection (Arctos). Version 35.63. Museum of Southwestern Biology. Occurrence dataset https://doi.org/10.15468/oirgxw accessed via GBIF.org on 2022-07-07.
Peromyscus melanophrys	-93.094944	16.827722	2004	Cook J (2022). MSB Mammal Collection (Arctos). Version 35.63. Museum of Southwestern Biology. Occurrence dataset https://doi.org/10.15468/oirgxw accessed via GBIF.org on 2022-07-07.
Peromyscus melanophrys	-102.464575	23.169611	2004	Cook J (2022). MSB Mammal Collection (Arctos). Version 35.63. Museum of Southwestern Biology. Occurrence dataset https://doi.org/10.15468/oirgxw accessed via GBIF.org on 2022-07-07.
Peromyscus melanophrys	-101.546111	22.640278	2004	León P. L. y V. Z. A. Ávila. 2012. Actualización de la base de datos de la Colección de mamíferos del Museo de Zoología 'Alfonso L. Herrera'. Colección Maztozoológica MZFC. Facultad de Ciencias. Universidad Nacional Autónoma de México. Bases de datos SNIB-CONABIO, proyectos EC010, J123, M099, B002 y H160. México, D. F.
Peromyscus melanophrys	-101.534444	23.164167	2004	León P. L. y V. Z. A. Ávila. 2012. Actualización de la base de datos de la Colección de mamíferos del Museo de Zoología 'Alfonso L. Herrera'. Colección Maztozoológica MZFC. Facultad de Ciencias. Universidad Nacional Autónoma de México. Bases de datos SNIB-CONABIO, proyectos EC010, J123, M099, B002 y H160. México, D. F.
Peromyscus melanophrys	-101.092811	25.410049	2004	Altamirano-González-Ortega M. A., J. Guzmán-Hernández, R. Luna-Reyes, A. Riechers-Pérez y R. Vidal-López. 2007. Vertebrados terrestres del parque nacional Cañón del Sumidero, Chiapas, México. Dirección de Investigación. Instituto de Historia Natural y Ecología (IHNE). Bases de datos SNIB-CONABIO, proyecto BK003. México, D. F.
Peromyscus melanophrys	-101.625424	25.32346	2004	Harvard University M, Morris P J (2022). Museum of Comparative Zoology, Harvard University. Version 162.323. Museum of Comparative Zoology, Harvard University. Occurrence dataset https://doi.org/10.15468/p5rupv accessed via GBIF.org on 2022-07-07.
Peromyscus melanophrys	-100.384167	25.323889	2004	Garner H (2016). TTU Mammals Collection. Version 9.1. Museum of Texas Tech University (TTU). Occurrence dataset https://doi.org/10.15468/yocqyp accessed via GBIF.org on 2022-07-07.
Peromyscus melanophrys	-100.941167	25.184056	2004	Garner H (2016). TTU Mammals Collection. Version 9.1. Museum of Texas Tech University (TTU). Occurrence dataset https://doi.org/10.15468/yocqyp accessed via GBIF.org on 2022-07-07.
Peromyscus melanophrys	-97.225556	18.379444	2004	Cook J (2022). MSB Mammal Collection (Arctos). Version 35.63. Museum of Southwestern Biology. Occurrence dataset https://doi.org/10.15468/oirgxw accessed via GBIF.org on 2022-07-07.
Peromyscus melanophrys	-97.628056	18.764444	2004	Cook J (2022). MSB Mammal Collection (Arctos). Version 35.63. Museum of Southwestern Biology. Occurrence dataset https://doi.org/10.15468/oirgxw accessed via GBIF.org on 2022-07-07.
Peromyscus melanophrys	-97.1575	18.188056	2004	Cook J (2022). MSB Mammal Collection (Arctos). Version 35.63. Museum of Southwestern Biology. Occurrence dataset https://doi.org/10.15468/oirgxw accessed via GBIF.org on 2022-07-07.
Peromyscus melanophrys	-97.412833	18.543222	2005	Garner H (2016). TTU Mammals Collection. Version 9.1. Museum of Texas Tech University (TTU). Occurrence dataset https://doi.org/10.15468/yocqyp accessed via GBIF.org on 2022-07-07.
Peromyscus melanophrys	-104.461889	24.398778	2005	Garner H (2016). TTU Mammals Collection. Version 9.1. Museum of Texas Tech University (TTU). Occurrence dataset https://doi.org/10.15468/yocqyp accessed via GBIF.org on 2022-07-07.
Peromyscus melanophrys	-97.146944	18.2025	2005	Garner H (2016). TTU Mammals Collection. Version 9.1. Museum of Texas Tech University (TTU). Occurrence dataset https://doi.org/10.15468/yocqyp accessed via GBIF.org on 2022-07-07.
Peromyscus melanophrys	-96.945556	17.784444	2005	Garner H (2016). TTU Mammals Collection. Version 9.1. Museum of Texas Tech University (TTU). Occurrence dataset https://doi.org/10.15468/yocqyp accessed via GBIF.org on 2022-07-07.
Peromyscus melanophrys	-96.959444	17.843333	2005	Garner H (2016). TTU Mammals Collection. Version 9.1. Museum of Texas Tech University (TTU). Occurrence dataset https://doi.org/10.15468/yocqyp accessed via GBIF.org on 2022-07-07.
Peromyscus melanophrys	-101.55906	27.126702	2006	Harvard University M, Morris P J (2022). Museum of Comparative Zoology, Harvard University. Version 162.323. Museum of Comparative Zoology, Harvard University. Occurrence dataset https://doi.org/10.15468/p5rupv accessed via GBIF.org on 2022-07-07.
Peromyscus melanophrys	-101.016	24.884	2006	Harvard University M, Morris P J (2022). Museum of Comparative Zoology, Harvard University. Version 162.323. Museum of Comparative Zoology, Harvard University. Occurrence dataset https://doi.org/10.15468/p5rupv accessed via GBIF.org on 2022-07-07.
Peromyscus melanophrys	-100.118751	25.812891	2007	González-Cózatl F. 2012. Computarización de la colección de mamíferos del Centro de Educación Ambiental e Investigación Sierra de Huautla (CEAMISH) de la Universidad Autónoma del Estado de Morelos (UAEM). Colección CMC. Centro de Investigación en Biodiversidad y Conservación. Universidad Autónoma del Estado de Morelos. Bases de datos SNIB-CONABIO, proyecto HC022. México, D. F.
Peromyscus melanophrys	-99.0401812694214	18.5077447135127	2007	González-Cózatl F. 2012. Computarización de la colección de mamíferos del Centro de Educación Ambiental e Investigación Sierra de Huautla (CEAMISH) de la Universidad Autónoma del Estado de Morelos (UAEM). Colección CMC. Centro de Investigación en Biodiversidad y Conservación. Universidad Autónoma del Estado de Morelos. Bases de datos SNIB-CONABIO, proyecto HC022. México, D. F.
Peromyscus melanophrys	-98.9401289850616	18.5291779976348	2008	León P. L. y V. Z. A. Ávila. 2012. Actualización de la base de datos de la Colección de mamíferos del Museo de Zoología 'Alfonso L. Herrera'. Colección Maztozoológica MZFC. Facultad de Ciencias. Universidad Nacional Autónoma de México. Bases de datos SNIB-CONABIO, proyectos EC010, J123, M099, B002 y H160. México, D. F.
Peromyscus melanophrys	-98.9478961338357	18.518961460443	2008	González-Cózatl F. 2012. Computarización de la colección de mamíferos del Centro de Educación Ambiental e Investigación Sierra de Huautla (CEAMISH) de la Universidad Autónoma del Estado de Morelos (UAEM). Colección CMC. Centro de Investigación en Biodiversidad y Conservación. Universidad Autónoma del Estado de Morelos. Bases de datos SNIB-CONABIO, proyecto HC022. México, D. F.
Peromyscus melanophrys	-98.9343628221147	18.5210614016267	2008	González-Cózatl F. 2012. Computarización de la colección de mamíferos del Centro de Educación Ambiental e Investigación Sierra de Huautla (CEAMISH) de la Universidad Autónoma del Estado de Morelos (UAEM). Colección CMC. Centro de Investigación en Biodiversidad y Conservación. Universidad Autónoma del Estado de Morelos. Bases de datos SNIB-CONABIO, proyecto HC022. México, D. F.
Peromyscus melanophrys	-99.246686	19.293586	2008	González-Cózatl F. 2012. Computarización de la colección de mamíferos del Centro de Educación Ambiental e Investigación Sierra de Huautla (CEAMISH) de la Universidad Autónoma del Estado de Morelos (UAEM). Colección CMC. Centro de Investigación en Biodiversidad y Conservación. Universidad Autónoma del Estado de Morelos. Bases de datos SNIB-CONABIO, proyecto HC022. México, D. F.
Peromyscus melanophrys	-99.1781043276667	19.3336222670871	2009	González-Cózatl F. 2012. Computarización de la colección de mamíferos del Centro de Educación Ambiental e Investigación Sierra de Huautla (CEAMISH) de la Universidad Autónoma del Estado de Morelos (UAEM). Colección CMC. Centro de Investigación en Biodiversidad y Conservación. Universidad Autónoma del Estado de Morelos. Bases de datos SNIB-CONABIO, proyecto HC022. México, D. F.
Peromyscus melanophrys	-99.1961047537623	19.3339551955577	2009	López-González C. 2012. Mamíferos silvestres de la cuenca del río Mezquital-San Pedro, Durango-Nayarit. Unidad Durango. Centro Interdisciplinario de Investigación para el Desarrollo Integral Regional. Instituto Politécnico Nacional. Bases de datos SNIB-CONABIO, proyecto GT015. México, D. F.
Peromyscus melanophrys	-104.552579120071	23.1535986625438	2009	López-González C. 2012. Mamíferos silvestres de la cuenca del río Mezquital-San Pedro, Durango-Nayarit. Unidad Durango. Centro Interdisciplinario de Investigación para el Desarrollo Integral Regional. Instituto Politécnico Nacional. Bases de datos SNIB-CONABIO, proyecto GT015. México, D. F.
Peromyscus melanophrys	-104.538912845061	23.1637642783769	2009	López-González C. 2012. Mamíferos silvestres de la cuenca del río Mezquital-San Pedro, Durango-Nayarit. Unidad Durango. Centro Interdisciplinario de Investigación para el Desarrollo Integral Regional. Instituto Politécnico Nacional. Bases de datos SNIB-CONABIO, proyecto GT015. México, D. F.
Peromyscus melanophrys	-104.297742526699	23.6799101893882	2009	Medrano L. y M. J. Vázquez-Cuevas. 2020. Apoyo a las colecciones biológicas de la Facultad de Ciencias de la UNAM: Fase 1. Facultad de Ciencias. Universidad Nacional Autónoma de México. Bases de datos SNIB-CONABIO (coleccion de mastozoología marina), proyecto LE002. Ciudad de México
Peromyscus melanophrys	-100.992778	24.883889	2009	Medrano L. y M. J. Vázquez-Cuevas. 2020. Apoyo a las colecciones biológicas de la Facultad de Ciencias de la UNAM: Fase 1. Facultad de Ciencias. Universidad Nacional Autónoma de México. Bases de datos SNIB-CONABIO (coleccion de mastozoología marina), proyecto LE002. Ciudad de México
Peromyscus melanophrys	-103.113056	22.926111	2009	López-González C. 2012. Mamíferos silvestres de la cuenca del río Mezquital-San Pedro, Durango-Nayarit. Unidad Durango. Centro Interdisciplinario de Investigación para el Desarrollo Integral Regional. Instituto Politécnico Nacional. Bases de datos SNIB-CONABIO, proyecto GT015. México, D. F.
