# Supplementary material for: A retrospective approach for evaluating ecological niche modeling transferability over time: the case of Mexican endemic rodents
Source: PeerJ. 2024 Nov 29;12:e18414. doi: 10.7717/peerj.18414 (PMC11610470; doi:10.7717/peerj.18414)
Supplement: Supplemental Information 3 — Georeferenced occurrences of Mexican endemic small mammals used to build niche modes [file peerj-12-18414-s003.zip › Species ccurrence files/Peromyscus megalops.csv]

specie	x	y	year	source
Peromyscus megalops	-99.7312223280867	17.5573723007503	1950	Conroy C (2022). MVZ Mammal Collection (Arctos). Version 35.62. Museum of Vertebrate Zoology. Occurrence dataset https://doi.org/10.15468/uwudf9 accessed via GBIF.org on 2022-07-07.
Peromyscus megalops	-99.7159439703388	17.5573723472988	1956	Esselstyn J (2017). LSUMZ Mammals Collection. Louisiana State University Museum of Natural Science. Occurrence dataset https://doi.org/10.15468/wxiqf6 accessed via GBIF.org on 2022-07-07.
Peromyscus megalops	-96.72	17.0678	1959	López-Wilchis R. 1998. Base de datos de mamíferos de México depositados en colecciones de Estados Unidos y Canadá. Unidad Iztapalapa. Universidad Autónoma Metropolitana. Bases de datos SNIB-CONABIO, proyecto P130. México, D. F.
Peromyscus megalops	-100.005	17.504722	1960	Global Biodiversity Information Facility [GBIF] (2018) GBIF occurrence download Mammalia. https://www.gbif.org/dataset/7f56df30-f762-11e1-a439-00145eb45e9a: ENCB-IPN: 257
Peromyscus megalops	-101.131944	17.495	1960	Global Biodiversity Information Facility [GBIF] (2018) GBIF occurrence download Mammalia. https://www.gbif.org/dataset/7f56df30-f762-11e1-a439-00145eb45e9a: ENCB-IPN: 249
Peromyscus megalops	-100.089167	17.448056	1963	Global Biodiversity Information Facility [GBIF] (2018) GBIF occurrence download Mammalia. https://www.gbif.org/dataset/7f56df30-f762-11e1-a439-00145eb45e9a: USNM 340233
Peromyscus megalops	-99.9075	17.543611	1963	Global Biodiversity Information Facility [GBIF] (2018) GBIF occurrence download Mammalia. https://www.gbif.org/dataset/7f56df30-f762-11e1-a439-00145eb45e9a: USNM 340253
Peromyscus megalops	-97.082222	16.428611	1964	Abraczinskas L (2016). MSU Mammalogy, Ornithology and Vertebrate Paleontology Collections. Version 8.1. Michigan State University Museum. Occurrence dataset https://doi.org/10.15468/xypr72 accessed via GBIF.org on 2022-07-07.
Peromyscus megalops	-97.041667	16.458333	1964	Abraczinskas L (2016). MSU Mammalogy, Ornithology and Vertebrate Paleontology Collections. Version 8.1. Michigan State University Museum. Occurrence dataset https://doi.org/10.15468/xypr72 accessed via GBIF.org on 2022-07-07.
Peromyscus megalops	-99.7684456368635	17.6890318066123	1964	Abraczinskas L (2016). MSU Mammalogy, Ornithology and Vertebrate Paleontology Collections. Version 8.1. Michigan State University Museum. Occurrence dataset https://doi.org/10.15468/xypr72 accessed via GBIF.org on 2022-07-07.
Peromyscus megalops	-97.125	16.308333	1964	Abraczinskas L (2016). MSU Mammalogy, Ornithology and Vertebrate Paleontology Collections. Version 8.1. Michigan State University Museum. Occurrence dataset https://doi.org/10.15468/xypr72 accessed via GBIF.org on 2022-07-07.
Peromyscus megalops	-97.133333	16.231944	1964	Abraczinskas L (2016). MSU Mammalogy, Ornithology and Vertebrate Paleontology Collections. Version 8.1. Michigan State University Museum. Occurrence dataset https://doi.org/10.15468/xypr72 accessed via GBIF.org on 2022-07-07.
Peromyscus megalops	-97.2194878222977	16.0932844509216	1964	Abraczinskas L (2016). MSU Mammalogy, Ornithology and Vertebrate Paleontology Collections. Version 8.1. Michigan State University Museum. Occurrence dataset https://doi.org/10.15468/xypr72 accessed via GBIF.org on 2022-07-07.
Peromyscus megalops	-97.125278	16.050278	1965	Global Biodiversity Information Facility [GBIF] (2018) GBIF occurrence download Mammalia. https://www.gbif.org/dataset/7f56df30-f762-11e1-a439-00145eb45e9a: AMNH: M-212402
Peromyscus megalops	-97.128656027578	16.2060491214124	1965	Flannery M, Fong J (2022). CAS Mammalogy (MAM). Version 133.333. California Academy of Sciences. Occurrence dataset https://doi.org/10.15468/dhbozg accessed via GBIF.org on 2022-07-07.
Peromyscus megalops	-96.51	16.046944	1968	Sánchez-Cordero V. 2006. Estado actual del conocimiento biológico de algunas especies de roedores de las familias Muridae, Geomyidae, Heteromyidae y Sciuridae (Rodentia: Mammalia) incluidas en el PROY-NOM-059-ECOL-2000. Instituto de Biología. Bases de datos SNIB-CONABIO, proyectos W036, A026 y L047. México, D. F.
Peromyscus megalops	-96.568333	15.990278	1968	Sánchez-Cordero V. 2006. Estado actual del conocimiento biológico de algunas especies de roedores de las familias Muridae, Geomyidae, Heteromyidae y Sciuridae (Rodentia: Mammalia) incluidas en el PROY-NOM-059-ECOL-2000. Instituto de Biología. Bases de datos SNIB-CONABIO, proyectos W036, A026 y L047. México, D. F.
Peromyscus megalops	-96.5950328678743	15.9969019661936	1968	Sánchez-Cordero V. 2006. Estado actual del conocimiento biológico de algunas especies de roedores de las familias Muridae, Geomyidae, Heteromyidae y Sciuridae (Rodentia: Mammalia) incluidas en el PROY-NOM-059-ECOL-2000. Instituto de Biología. Bases de datos SNIB-CONABIO, proyectos W036, A026 y L047. México, D. F.
Peromyscus megalops	-96.465	16.058333	1968	Abraczinskas L (2016). MSU Mammalogy, Ornithology and Vertebrate Paleontology Collections. Version 8.1. Michigan State University Museum. Occurrence dataset https://doi.org/10.15468/xypr72 accessed via GBIF.org on 2022-07-07.
Peromyscus megalops	-96.4858605134216	16.068837700466	1968	Abraczinskas L (2016). MSU Mammalogy, Ornithology and Vertebrate Paleontology Collections. Version 8.1. Michigan State University Museum. Occurrence dataset https://doi.org/10.15468/xypr72 accessed via GBIF.org on 2022-07-07.
Peromyscus megalops	-97.124722	16.122222	1968	Abraczinskas L (2016). MSU Mammalogy, Ornithology and Vertebrate Paleontology Collections. Version 8.1. Michigan State University Museum. Occurrence dataset https://doi.org/10.15468/xypr72 accessed via GBIF.org on 2022-07-07.
Peromyscus megalops	-97.941667	17.208333	1968	Flannery M, Fong J (2022). CAS Mammalogy (MAM). Version 133.333. California Academy of Sciences. Occurrence dataset https://doi.org/10.15468/dhbozg accessed via GBIF.org on 2022-07-07.
Peromyscus megalops	-97.8631220055993	17.0943443769224	1968	Flannery M, Fong J (2022). CAS Mammalogy (MAM). Version 133.333. California Academy of Sciences. Occurrence dataset https://doi.org/10.15468/dhbozg accessed via GBIF.org on 2022-07-07.
Peromyscus megalops	-96.4730302410361	16.0787872428197	1969	Flannery M, Fong J (2022). CAS Mammalogy (MAM). Version 133.333. California Academy of Sciences. Occurrence dataset https://doi.org/10.15468/dhbozg accessed via GBIF.org on 2022-07-07.
Peromyscus megalops	-96.465278	16.048889	1969	Bentley A, Eifler M (2022). KUBI Mammalogy Collection. Version 26.57. University of Kansas Biodiversity Institute. Occurrence dataset https://doi.org/10.15468/a3woj7 accessed via GBIF.org on 2022-07-07.
Peromyscus megalops	-96.4916977669376	16.1082857302426	1969	Esselstyn J (2017). LSUMZ Mammals Collection. Louisiana State University Museum of Natural Science. Occurrence dataset https://doi.org/10.15468/wxiqf6 accessed via GBIF.org on 2022-07-07.
Peromyscus megalops	-97.1406023490416	16.2196674142532	1969	Esselstyn J (2017). LSUMZ Mammals Collection. Louisiana State University Museum of Natural Science. Occurrence dataset https://doi.org/10.15468/wxiqf6 accessed via GBIF.org on 2022-07-07.
Peromyscus megalops	-97.0869849331042	16.1674411486771	1970	Bentley A, Eifler M (2022). KUBI Mammalogy Collection. Version 26.57. University of Kansas Biodiversity Institute. Occurrence dataset https://doi.org/10.15468/a3woj7 accessed via GBIF.org on 2022-07-07.
Peromyscus megalops	-96.441667	16.075	1970	Bentley A, Eifler M (2022). KUBI Mammalogy Collection. Version 26.57. University of Kansas Biodiversity Institute. Occurrence dataset https://doi.org/10.15468/a3woj7 accessed via GBIF.org on 2022-07-07.
Peromyscus megalops	-96.4930051054455	16.2125265684572	1970	Bentley A, Eifler M (2022). KUBI Mammalogy Collection. Version 26.57. University of Kansas Biodiversity Institute. Occurrence dataset https://doi.org/10.15468/a3woj7 accessed via GBIF.org on 2022-07-07.
Peromyscus megalops	-97.1500466526264	16.2468880415978	1970	Bentley A, Eifler M (2022). KUBI Mammalogy Collection. Version 26.57. University of Kansas Biodiversity Institute. Occurrence dataset https://doi.org/10.15468/a3woj7 accessed via GBIF.org on 2022-07-07.
Peromyscus megalops	-97.1214348446582	16.2016123611492	1970	Bentley A, Eifler M (2022). KUBI Mammalogy Collection. Version 26.57. University of Kansas Biodiversity Institute. Occurrence dataset https://doi.org/10.15468/a3woj7 accessed via GBIF.org on 2022-07-07.
Peromyscus megalops	-99.618889	17.568056	1974	Flannery M, Fong J (2022). CAS Mammalogy (MAM). Version 133.333. California Academy of Sciences. Occurrence dataset https://doi.org/10.15468/dhbozg accessed via GBIF.org on 2022-07-07.
Peromyscus megalops	-96.2391852554603	16.2541092119063	1974	Flannery M, Fong J (2022). CAS Mammalogy (MAM). Version 133.333. California Academy of Sciences. Occurrence dataset https://doi.org/10.15468/dhbozg accessed via GBIF.org on 2022-07-07.
Peromyscus megalops	-97.5044970291438	16.9190729728821	1974	Flannery M, Fong J (2022). CAS Mammalogy (MAM). Version 133.333. California Academy of Sciences. Occurrence dataset https://doi.org/10.15468/dhbozg accessed via GBIF.org on 2022-07-07.
Peromyscus megalops	-96.725	17.075	1974	Flannery M, Fong J (2022). CAS Mammalogy (MAM). Version 133.333. California Academy of Sciences. Occurrence dataset https://doi.org/10.15468/dhbozg accessed via GBIF.org on 2022-07-07.
Peromyscus megalops	-96.5000307999754	16.0530084459042	1974	Flannery M, Fong J (2022). CAS Mammalogy (MAM). Version 133.333. California Academy of Sciences. Occurrence dataset https://doi.org/10.15468/dhbozg accessed via GBIF.org on 2022-07-07.
Peromyscus megalops	-99.825278	17.663333	1979	León P. L. y V. Z. A. Ávila. 2012. Actualización de la base de datos de la Colección de mamíferos del Museo de Zoología 'Alfonso L. Herrera'. Colección Maztozoológica MZFC. Facultad de Ciencias. Universidad Nacional Autónoma de México. Bases de datos SNIB-CONABIO, proyectos EC010, J123, M099, B002 y H160. México, D. F.
Peromyscus megalops	-99.838055	17.591111	1980	León P. L. y V. Z. A. Ávila. 2012. Actualización de la base de datos de la Colección de mamíferos del Museo de Zoología 'Alfonso L. Herrera'. Colección Maztozoológica MZFC. Facultad de Ciencias. Universidad Nacional Autónoma de México. Bases de datos SNIB-CONABIO, proyectos EC010, J123, M099, B002 y H160. México, D. F.
Peromyscus megalops	-99.825278	17.663333	1980	León P. L. y V. Z. A. Ávila. 2012. Actualización de la base de datos de la Colección de mamíferos del Museo de Zoología 'Alfonso L. Herrera'. Colección Maztozoológica MZFC. Facultad de Ciencias. Universidad Nacional Autónoma de México. Bases de datos SNIB-CONABIO, proyectos EC010, J123, M099, B002 y H160. México, D. F.
Peromyscus megalops	-96.496391	17.577223	1981	León P. L. y V. Z. A. Ávila. 2012. Actualización de la base de datos de la Colección de mamíferos del Museo de Zoología 'Alfonso L. Herrera'. Colección Maztozoológica MZFC. Facultad de Ciencias. Universidad Nacional Autónoma de México. Bases de datos SNIB-CONABIO, proyectos EC010, J123, M099, B002 y H160. México, D. F.
Peromyscus megalops	-96.493057	17.318056	1981	Prestridge H (2021). Biodiversity Research and Teaching Collections - TCWC Vertebrates. Version 9.4. Texas A&M University Biodiversity Research and Teaching Collections. Occurrence dataset https://doi.org/10.15468/szomia accessed via GBIF.org on 2022-07-07.
Peromyscus megalops	-99.948333	17.627222	1981	Prestridge H (2021). Biodiversity Research and Teaching Collections - TCWC Vertebrates. Version 9.4. Texas A&M University Biodiversity Research and Teaching Collections. Occurrence dataset https://doi.org/10.15468/szomia accessed via GBIF.org on 2022-07-07.
Peromyscus megalops	-99.903889	17.638611	1981	Prestridge H (2021). Biodiversity Research and Teaching Collections - TCWC Vertebrates. Version 9.4. Texas A&M University Biodiversity Research and Teaching Collections. Occurrence dataset https://doi.org/10.15468/szomia accessed via GBIF.org on 2022-07-07.
Peromyscus megalops	-100.164167	17.484444	1982	León P. L. y V. Z. A. Ávila. 2012. Actualización de la base de datos de la Colección de mamíferos del Museo de Zoología 'Alfonso L. Herrera'. Colección Maztozoológica MZFC. Facultad de Ciencias. Universidad Nacional Autónoma de México. Bases de datos SNIB-CONABIO, proyectos EC010, J123, M099, B002 y H160. México, D. F.
Peromyscus megalops	-100.278333	17.564444	1983	León P. L. y V. Z. A. Ávila. 2012. Actualización de la base de datos de la Colección de mamíferos del Museo de Zoología 'Alfonso L. Herrera'. Colección Maztozoológica MZFC. Facultad de Ciencias. Universidad Nacional Autónoma de México. Bases de datos SNIB-CONABIO, proyectos EC010, J123, M099, B002 y H160. México, D. F.
Peromyscus megalops	-100.184444	17.484444	1983	León P. L. y V. Z. A. Ávila. 2012. Actualización de la base de datos de la Colección de mamíferos del Museo de Zoología 'Alfonso L. Herrera'. Colección Maztozoológica MZFC. Facultad de Ciencias. Universidad Nacional Autónoma de México. Bases de datos SNIB-CONABIO, proyectos EC010, J123, M099, B002 y H160. México, D. F.
Peromyscus megalops	-100.203611	17.42	1984	León P. L. y V. Z. A. Ávila. 2012. Actualización de la base de datos de la Colección de mamíferos del Museo de Zoología 'Alfonso L. Herrera'. Colección Maztozoológica MZFC. Facultad de Ciencias. Universidad Nacional Autónoma de México. Bases de datos SNIB-CONABIO, proyectos EC010, J123, M099, B002 y H160. México, D. F.
Peromyscus megalops	-100.196944	17.436944	1984	León P. L. y V. Z. A. Ávila. 2012. Actualización de la base de datos de la Colección de mamíferos del Museo de Zoología 'Alfonso L. Herrera'. Colección Maztozoológica MZFC. Facultad de Ciencias. Universidad Nacional Autónoma de México. Bases de datos SNIB-CONABIO, proyectos EC010, J123, M099, B002 y H160. México, D. F.
Peromyscus megalops	-100.252222	17.341944	1984	León P. L. y V. Z. A. Ávila. 2012. Actualización de la base de datos de la Colección de mamíferos del Museo de Zoología 'Alfonso L. Herrera'. Colección Maztozoológica MZFC. Facultad de Ciencias. Universidad Nacional Autónoma de México. Bases de datos SNIB-CONABIO, proyectos EC010, J123, M099, B002 y H160. México, D. F.
Peromyscus megalops	-99.703889	17.566111	1984	León P. L. y V. Z. A. Ávila. 2012. Actualización de la base de datos de la Colección de mamíferos del Museo de Zoología 'Alfonso L. Herrera'. Colección Maztozoológica MZFC. Facultad de Ciencias. Universidad Nacional Autónoma de México. Bases de datos SNIB-CONABIO, proyectos EC010, J123, M099, B002 y H160. México, D. F.
Peromyscus megalops	-99.656111	17.585278	1984	León P. L. y V. Z. A. Ávila. 2012. Actualización de la base de datos de la Colección de mamíferos del Museo de Zoología 'Alfonso L. Herrera'. Colección Maztozoológica MZFC. Facultad de Ciencias. Universidad Nacional Autónoma de México. Bases de datos SNIB-CONABIO, proyectos EC010, J123, M099, B002 y H160. México, D. F.
Peromyscus megalops	-100.185	17.448333	1984	León P. L. y V. Z. A. Ávila. 2012. Actualización de la base de datos de la Colección de mamíferos del Museo de Zoología 'Alfonso L. Herrera'. Colección Maztozoológica MZFC. Facultad de Ciencias. Universidad Nacional Autónoma de México. Bases de datos SNIB-CONABIO, proyectos EC010, J123, M099, B002 y H160. México, D. F.
Peromyscus megalops	-100.225	17.488333	1984	León P. L. y V. Z. A. Ávila. 2012. Actualización de la base de datos de la Colección de mamíferos del Museo de Zoología 'Alfonso L. Herrera'. Colección Maztozoológica MZFC. Facultad de Ciencias. Universidad Nacional Autónoma de México. Bases de datos SNIB-CONABIO, proyectos EC010, J123, M099, B002 y H160. México, D. F.
Peromyscus megalops	-99.7175	17.566111	1985	León P. L. y V. Z. A. Ávila. 2012. Actualización de la base de datos de la Colección de mamíferos del Museo de Zoología 'Alfonso L. Herrera'. Colección Maztozoológica MZFC. Facultad de Ciencias. Universidad Nacional Autónoma de México. Bases de datos SNIB-CONABIO, proyectos EC010, J123, M099, B002 y H160. México, D. F.
Peromyscus megalops	-99.685556	17.566111	1985	León P. L. y V. Z. A. Ávila. 2012. Actualización de la base de datos de la Colección de mamíferos del Museo de Zoología 'Alfonso L. Herrera'. Colección Maztozoológica MZFC. Facultad de Ciencias. Universidad Nacional Autónoma de México. Bases de datos SNIB-CONABIO, proyectos EC010, J123, M099, B002 y H160. México, D. F.
Peromyscus megalops	-99.667222	17.5625	1985	León P. L. y V. Z. A. Ávila. 2012. Actualización de la base de datos de la Colección de mamíferos del Museo de Zoología 'Alfonso L. Herrera'. Colección Maztozoológica MZFC. Facultad de Ciencias. Universidad Nacional Autónoma de México. Bases de datos SNIB-CONABIO, proyectos EC010, J123, M099, B002 y H160. México, D. F.
Peromyscus megalops	-99.667222	17.573889	1985	León P. L. y V. Z. A. Ávila. 2012. Actualización de la base de datos de la Colección de mamíferos del Museo de Zoología 'Alfonso L. Herrera'. Colección Maztozoológica MZFC. Facultad de Ciencias. Universidad Nacional Autónoma de México. Bases de datos SNIB-CONABIO, proyectos EC010, J123, M099, B002 y H160. México, D. F.
Peromyscus megalops	-99.654722	17.5625	1985	León P. L. y V. Z. A. Ávila. 2012. Actualización de la base de datos de la Colección de mamíferos del Museo de Zoología 'Alfonso L. Herrera'. Colección Maztozoológica MZFC. Facultad de Ciencias. Universidad Nacional Autónoma de México. Bases de datos SNIB-CONABIO, proyectos EC010, J123, M099, B002 y H160. México, D. F.
Peromyscus megalops	-99.685556	17.604167	1985	León P. L. y V. Z. A. Ávila. 2012. Actualización de la base de datos de la Colección de mamíferos del Museo de Zoología 'Alfonso L. Herrera'. Colección Maztozoológica MZFC. Facultad de Ciencias. Universidad Nacional Autónoma de México. Bases de datos SNIB-CONABIO, proyectos EC010, J123, M099, B002 y H160. México, D. F.
Peromyscus megalops	-99.650833	17.535833	1985	León P. L. y V. Z. A. Ávila. 2012. Actualización de la base de datos de la Colección de mamíferos del Museo de Zoología 'Alfonso L. Herrera'. Colección Maztozoológica MZFC. Facultad de Ciencias. Universidad Nacional Autónoma de México. Bases de datos SNIB-CONABIO, proyectos EC010, J123, M099, B002 y H160. México, D. F.
Peromyscus megalops	-99.685556	17.537778	1985	Medrano L. y M. J. Vázquez-Cuevas. 2020. Apoyo a las colecciones biológicas de la Facultad de Ciencias de la UNAM: Fase 1. Facultad de Ciencias. Universidad Nacional Autónoma de México. Bases de datos SNIB-CONABIO (coleccion de mastozoología marina), proyecto LE002. Ciudad de México
Peromyscus megalops	-96.963056	18.150278	1985	León P. L. y V. Z. A. Ávila. 2012. Actualización de la base de datos de la Colección de mamíferos del Museo de Zoología 'Alfonso L. Herrera'. Colección Maztozoológica MZFC. Facultad de Ciencias. Universidad Nacional Autónoma de México. Bases de datos SNIB-CONABIO, proyectos EC010, J123, M099, B002 y H160. México, D. F.
Peromyscus megalops	-96.9525	18.176667	1985	León P. L. y V. Z. A. Ávila. 2012. Actualización de la base de datos de la Colección de mamíferos del Museo de Zoología 'Alfonso L. Herrera'. Colección Maztozoológica MZFC. Facultad de Ciencias. Universidad Nacional Autónoma de México. Bases de datos SNIB-CONABIO, proyectos EC010, J123, M099, B002 y H160. México, D. F.
Peromyscus megalops	-96.986389	18.109167	1986	Krejsa D (2022). Angelo State Natural History Collections (ASNHC) Mammal specimens (Arctos). Version 1.31. Angelo State Natural History Collections (ASNHC). Occurrence dataset https://doi.org/10.15468/vbfxbd accessed via GBIF.org on 2022-07-07.
Peromyscus megalops	-96.734444	18.134444	1986	Krejsa D (2022). Angelo State Natural History Collections (ASNHC) Mammal specimens (Arctos). Version 1.31. Angelo State Natural History Collections (ASNHC). Occurrence dataset https://doi.org/10.15468/vbfxbd accessed via GBIF.org on 2022-07-07.
Peromyscus megalops	-96.855278	18.191667	1986	Krejsa D (2022). Angelo State Natural History Collections (ASNHC) Mammal specimens (Arctos). Version 1.31. Angelo State Natural History Collections (ASNHC). Occurrence dataset https://doi.org/10.15468/vbfxbd accessed via GBIF.org on 2022-07-07.
Peromyscus megalops	-96.825	18.208333	1986	Mertz W (2022). LACM Vertebrate Collection. Version 18.11. Natural History Museum of Los Angeles County. Occurrence dataset https://doi.org/10.15468/77rmwd accessed via GBIF.org on 2022-07-07.
Peromyscus megalops	-96.881944	18.15	1986	Mertz W (2022). LACM Vertebrate Collection. Version 18.11. Natural History Museum of Los Angeles County. Occurrence dataset https://doi.org/10.15468/77rmwd accessed via GBIF.org on 2022-07-07.
Peromyscus megalops	-99.981389	19.078056	1986	León P. L. y V. Z. A. Ávila. 2012. Actualización de la base de datos de la Colección de mamíferos del Museo de Zoología 'Alfonso L. Herrera'. Colección Maztozoológica MZFC. Facultad de Ciencias. Universidad Nacional Autónoma de México. Bases de datos SNIB-CONABIO, proyectos EC010, J123, M099, B002 y H160. México, D. F.
Peromyscus megalops	-93.009167	17.32	1987	Sánchez Cordero V., Magallón S., Espinosa, H., Reynoso V.H., Escalante, P. y Cervantes, F. 2021. Digitalización y Sistematización de las Colecciones Biológicas Nacionales del Instituto de Biología, UNAM. Universidad Nacional Autónoma de México. Instituto de Biología. Bases de datos SNIB CONABIO (vertebrados), proyecto KE002. Ciudad de México
Peromyscus megalops	-99.673889	19.0425	1988	Sánchez Cordero V., Magallón S., Espinosa, H., Reynoso V.H., Escalante, P. y Cervantes, F. 2021. Digitalización y Sistematización de las Colecciones Biológicas Nacionales del Instituto de Biología, UNAM. Universidad Nacional Autónoma de México. Instituto de Biología. Bases de datos SNIB CONABIO (vertebrados), proyecto KE002. Ciudad de México
Peromyscus megalops	-97.075	16.341667	1990	Sánchez-Cordero V. 2006. Estado actual del conocimiento biológico de algunas especies de roedores de las familias Muridae, Geomyidae, Heteromyidae y Sciuridae (Rodentia: Mammalia) incluidas en el PROY-NOM-059-ECOL-2000. Instituto de Biología. Bases de datos SNIB-CONABIO, proyectos W036, A026 y L047. México, D. F.
Peromyscus megalops	-97.082222	16.365556	1990	Sánchez-Cordero V. 2006. Estado actual del conocimiento biológico de algunas especies de roedores de las familias Muridae, Geomyidae, Heteromyidae y Sciuridae (Rodentia: Mammalia) incluidas en el PROY-NOM-059-ECOL-2000. Instituto de Biología. Bases de datos SNIB-CONABIO, proyectos W036, A026 y L047. México, D. F.
Peromyscus megalops	-96.891667	18.136111	1990	Global Biodiversity Information Facility [GBIF] (2018) GBIF occurrence download Mammalia. https://www.gbif.org/dataset/7f56df30-f762-11e1-a439-00145eb45e9a: IB-UNAM: 38111
Peromyscus megalops	-96.998333	18.165556	1990	Global Biodiversity Information Facility [GBIF] (2018) GBIF occurrence download Mammalia. https://www.gbif.org/dataset/7f56df30-f762-11e1-a439-00145eb45e9a: CIIDIR-IPN: 425
Peromyscus megalops	-96.852778	18.153056	1990	Global Biodiversity Information Facility [GBIF] (2018) GBIF occurrence download Mammalia. https://www.gbif.org/dataset/7f56df30-f762-11e1-a439-00145eb45e9a: CIIDIR-IPN: 488
Peromyscus megalops	-96.973625	18.125255	1991	Global Biodiversity Information Facility [GBIF] (2018) GBIF occurrence download Mammalia. https://www.gbif.org/dataset/7f56df30-f762-11e1-a439-00145eb45e9a: CONABIO: 2437962
Peromyscus megalops	-96.951388	18.151387	1991	Global Biodiversity Information Facility [GBIF] (2018) GBIF occurrence download Mammalia. https://www.gbif.org/dataset/7f56df30-f762-11e1-a439-00145eb45e9a: CONABIO: 2437962
Peromyscus megalops	-96.844895	18.182067	1991	Global Biodiversity Information Facility [GBIF] (2018) GBIF occurrence download Mammalia. https://www.gbif.org/dataset/7f56df30-f762-11e1-a439-00145eb45e9a: CONABIO: 2437962
Peromyscus megalops	-96.834692	18.15306	1991	Global Biodiversity Information Facility [GBIF] (2018) GBIF occurrence download Mammalia. https://www.gbif.org/dataset/7f56df30-f762-11e1-a439-00145eb45e9a: CONABIO: 2437962
Peromyscus megalops	-99.625556	17.586667	1991	López Vidal J.C., C. Elizalde Arellano, C. Y. Salas Rodríguez y C. Salazar Motolinía. 2019. Computarización de las colecciones de vertebrados terrestres de la Escuela Nacional de Ciencias Biológicas, IPN Fase 4. Instituto Politécnico Nacional. Escuela Nacional de Ciencias Biológicas. Bases de datos SNIB CONABIO_Mamíferos Proyectos No. KE005, CC002, BC004, Y013 y P020. Ciudad de México
Peromyscus megalops	-99.705556	17.556667	1991	López Vidal J.C., C. Elizalde Arellano, C. Y. Salas Rodríguez y C. Salazar Motolinía. 2019. Computarización de las colecciones de vertebrados terrestres de la Escuela Nacional de Ciencias Biológicas, IPN Fase 4. Instituto Politécnico Nacional. Escuela Nacional de Ciencias Biológicas. Bases de datos SNIB CONABIO_Mamíferos Proyectos No. KE005, CC002, BC004, Y013 y P020. Ciudad de México
Peromyscus megalops	-99.963361	17.513722	2002	León P. L. y V. Z. A. Ávila. 2012. Actualización de la base de datos de la Colección de mamíferos del Museo de Zoología 'Alfonso L. Herrera'. Colección Maztozoológica MZFC. Facultad de Ciencias. Universidad Nacional Autónoma de México. Bases de datos SNIB-CONABIO, proyectos EC010, J123, M099, B002 y H160. México, D. F.
Peromyscus megalops	-99.721111066504	17.5498726954418	2003	González-Cózatl F. 2012. Computarización de la colección de mamíferos del Centro de Educación Ambiental e Investigación Sierra de Huautla (CEAMISH) de la Universidad Autónoma del Estado de Morelos (UAEM). Colección CMC. Centro de Investigación en Biodiversidad y Conservación. Universidad Autónoma del Estado de Morelos. Bases de datos SNIB-CONABIO, proyecto HC022. México, D. F.
Peromyscus megalops	-99.826613706597	17.6011198877718	2003	González-Cózatl F. 2012. Computarización de la colección de mamíferos del Centro de Educación Ambiental e Investigación Sierra de Huautla (CEAMISH) de la Universidad Autónoma del Estado de Morelos (UAEM). Colección CMC. Centro de Investigación en Biodiversidad y Conservación. Universidad Autónoma del Estado de Morelos. Bases de datos SNIB-CONABIO, proyecto HC022. México, D. F.
Peromyscus megalops	-100.029635168052	17.5141984844509	2003	González-Cózatl F. 2012. Computarización de la colección de mamíferos del Centro de Educación Ambiental e Investigación Sierra de Huautla (CEAMISH) de la Universidad Autónoma del Estado de Morelos (UAEM). Colección CMC. Centro de Investigación en Biodiversidad y Conservación. Universidad Autónoma del Estado de Morelos. Bases de datos SNIB-CONABIO, proyecto HC022. México, D. F.
Peromyscus megalops	-96.4709131961638	16.0804541660643	2004	González-Cózatl F. 2012. Computarización de la colección de mamíferos del Centro de Educación Ambiental e Investigación Sierra de Huautla (CEAMISH) de la Universidad Autónoma del Estado de Morelos (UAEM). Colección CMC. Centro de Investigación en Biodiversidad y Conservación. Universidad Autónoma del Estado de Morelos. Bases de datos SNIB-CONABIO, proyecto HC022. México, D. F.
Peromyscus megalops	-96.431944	15.943056	2004	León P. L. y V. Z. A. Ávila. 2012. Actualización de la base de datos de la Colección de mamíferos del Museo de Zoología 'Alfonso L. Herrera'. Colección Maztozoológica MZFC. Facultad de Ciencias. Universidad Nacional Autónoma de México. Bases de datos SNIB-CONABIO, proyectos EC010, J123, M099, B002 y H160. México, D. F.
Peromyscus megalops	-96.429167	15.931944	2004	León P. L. y V. Z. A. Ávila. 2012. Actualización de la base de datos de la Colección de mamíferos del Museo de Zoología 'Alfonso L. Herrera'. Colección Maztozoológica MZFC. Facultad de Ciencias. Universidad Nacional Autónoma de México. Bases de datos SNIB-CONABIO, proyectos EC010, J123, M099, B002 y H160. México, D. F.
Peromyscus megalops	-100.166667	17.416667	2005	León P. L. y V. Z. A. Ávila. 2012. Actualización de la base de datos de la Colección de mamíferos del Museo de Zoología 'Alfonso L. Herrera'. Colección Maztozoológica MZFC. Facultad de Ciencias. Universidad Nacional Autónoma de México. Bases de datos SNIB-CONABIO, proyectos EC010, J123, M099, B002 y H160. México, D. F.
Peromyscus megalops	-99.838056	17.619444	2005	León P. L. y V. Z. A. Ávila. 2012. Actualización de la base de datos de la Colección de mamíferos del Museo de Zoología 'Alfonso L. Herrera'. Colección Maztozoológica MZFC. Facultad de Ciencias. Universidad Nacional Autónoma de México. Bases de datos SNIB-CONABIO, proyectos EC010, J123, M099, B002 y H160. México, D. F.
Peromyscus megalops	-98.6512021871345	17.3055877776861	2005	González-Cózatl F. 2012. Computarización de la colección de mamíferos del Centro de Educación Ambiental e Investigación Sierra de Huautla (CEAMISH) de la Universidad Autónoma del Estado de Morelos (UAEM). Colección CMC. Centro de Investigación en Biodiversidad y Conservación. Universidad Autónoma del Estado de Morelos. Bases de datos SNIB-CONABIO, proyecto HC022. México, D. F.
Peromyscus megalops	-98.6673525678835	17.3061037048207	2005	González-Cózatl F. 2012. Computarización de la colección de mamíferos del Centro de Educación Ambiental e Investigación Sierra de Huautla (CEAMISH) de la Universidad Autónoma del Estado de Morelos (UAEM). Colección CMC. Centro de Investigación en Biodiversidad y Conservación. Universidad Autónoma del Estado de Morelos. Bases de datos SNIB-CONABIO, proyecto HC022. México, D. F.
Peromyscus megalops	-99.49	17.36	2006	Briones-Salas M., M. C. Lavariega, Y. Martínez-Ayón, N. Martín-Regalado y Y. Santiago-Matías. 2019. Modelado de la distribución geográfica de mamíferos endémicos y en riesgo de conservación de Oaxaca. Unidad Oaxaca. Centro Interdisciplinario de Investigación para el Desarrollo Integral Regional. Bases de datos SNIB-CONABIO, proyecto JM011. Ciudad de México
