# Supplementary material for: A retrospective approach for evaluating ecological niche modeling transferability over time: the case of Mexican endemic rodents
Source: PeerJ. 2024 Nov 29;12:e18414. doi: 10.7717/peerj.18414 (PMC11610470; doi:10.7717/peerj.18414)
Supplement: Supplemental Information 3 — Georeferenced occurrences of Mexican endemic small mammals used to build niche modes [file peerj-12-18414-s003.zip › Species ccurrence files/Peromyscus zarhynchus.csv]

specie	x	y	year	source
Peromyscus zarhynchus	-92.562778	16.661111	1950	Conroy C (2022). MVZ Mammal Collection (Arctos). Version 35.62. Museum of Vertebrate Zoology. Occurrence dataset https://doi.org/10.15468/uwudf9 accessed via GBIF.org on 2022-07-07.
Peromyscus zarhynchus	-92.5732728176373	16.6752121261187	1950	Conroy C (2022). MVZ Mammal Collection (Arctos). Version 35.62. Museum of Vertebrate Zoology. Occurrence dataset https://doi.org/10.15468/uwudf9 accessed via GBIF.org on 2022-07-07.
Peromyscus zarhynchus	-92.697	16.729	1957	Muñoz-Alonso L. A. y I. J. March-Mifsut. 2003. Actualización y enriquecimiento de las bases de datos del proyecto de evaluación y análisis geográfico de la diversidad faunística de Chiapas. El Colegio de la Frontera Sur. Bases de datos SNIB-CONABIO, proyectos U014 y P132. México, D. F.
Peromyscus zarhynchus	-92.897778	17.156667	1957	Muñoz-Alonso L. A. y I. J. March-Mifsut. 2003. Actualización y enriquecimiento de las bases de datos del proyecto de evaluación y análisis geográfico de la diversidad faunística de Chiapas. El Colegio de la Frontera Sur. Bases de datos SNIB-CONABIO, proyectos U014 y P132. México, D. F.
Peromyscus zarhynchus	-92.539722	16.644167	1958	Muñoz-Alonso L. A. y I. J. March-Mifsut. 2003. Actualización y enriquecimiento de las bases de datos del proyecto de evaluación y análisis geográfico de la diversidad faunística de Chiapas. El Colegio de la Frontera Sur. Bases de datos SNIB-CONABIO, proyectos U014 y P132. México, D. F.
Peromyscus zarhynchus	-92.8991161034313	17.247406404261	1960	Muñoz-Alonso L. A. y I. J. March-Mifsut. 2003. Actualización y enriquecimiento de las bases de datos del proyecto de evaluación y análisis geográfico de la diversidad faunística de Chiapas. El Colegio de la Frontera Sur. Bases de datos SNIB-CONABIO, proyectos U014 y P132. México, D. F.
Peromyscus zarhynchus	-92.897	17.133	1960	Muñoz-Alonso L. A. y I. J. March-Mifsut. 2003. Actualización y enriquecimiento de las bases de datos del proyecto de evaluación y análisis geográfico de la diversidad faunística de Chiapas. El Colegio de la Frontera Sur. Bases de datos SNIB-CONABIO, proyectos U014 y P132. México, D. F.
Peromyscus zarhynchus	-92.8991156232185	17.0721369228269	1960	López-Wilchis R. 1998. Base de datos de mamíferos de México depositados en colecciones de Estados Unidos y Canadá. Unidad Iztapalapa. Universidad Autónoma Metropolitana. Bases de datos SNIB-CONABIO, proyecto P130. México, D. F.
Peromyscus zarhynchus	-92.8991161842327	17.2768489757687	1960	Bentley A, Eifler M (2022). KUBI Mammalogy Collection. Version 26.57. University of Kansas Biodiversity Institute. Occurrence dataset https://doi.org/10.15468/a3woj7 accessed via GBIF.org on 2022-07-07.
Peromyscus zarhynchus	-92.898	17.188	1960	Bentley A, Eifler M (2022). KUBI Mammalogy Collection. Version 26.57. University of Kansas Biodiversity Institute. Occurrence dataset https://doi.org/10.15468/a3woj7 accessed via GBIF.org on 2022-07-07.
Peromyscus zarhynchus	-93.001111	17.188889	1960	Bentley A, Eifler M (2022). KUBI Mammalogy Collection. Version 26.57. University of Kansas Biodiversity Institute. Occurrence dataset https://doi.org/10.15468/a3woj7 accessed via GBIF.org on 2022-07-07.
Peromyscus zarhynchus	-92.539	16.632	1962	Muñoz-Alonso L. A. y I. J. March-Mifsut. 2003. Actualización y enriquecimiento de las bases de datos del proyecto de evaluación y análisis geográfico de la diversidad faunística de Chiapas. El Colegio de la Frontera Sur. Bases de datos SNIB-CONABIO, proyectos U014 y P132. México, D. F.
Peromyscus zarhynchus	-92.9799509950981	17.2374066845596	1963	Bentley A, Eifler M (2022). KUBI Mammalogy Collection. Version 26.57. University of Kansas Biodiversity Institute. Occurrence dataset https://doi.org/10.15468/a3woj7 accessed via GBIF.org on 2022-07-07.
Peromyscus zarhynchus	-92.917	17.146	1963	Bentley A, Eifler M (2022). KUBI Mammalogy Collection. Version 26.57. University of Kansas Biodiversity Institute. Occurrence dataset https://doi.org/10.15468/a3woj7 accessed via GBIF.org on 2022-07-07.
Peromyscus zarhynchus	-93.0210630789299	17.2765706797064	1963	Bentley A, Eifler M (2022). KUBI Mammalogy Collection. Version 26.57. University of Kansas Biodiversity Institute. Occurrence dataset https://doi.org/10.15468/a3woj7 accessed via GBIF.org on 2022-07-07.
Peromyscus zarhynchus	-92.9024489890824	17.1768538218136	1963	Bentley A, Eifler M (2022). KUBI Mammalogy Collection. Version 26.57. University of Kansas Biodiversity Institute. Occurrence dataset https://doi.org/10.15468/a3woj7 accessed via GBIF.org on 2022-07-07.
Peromyscus zarhynchus	-92.95	17.209167	1963	Bentley A, Eifler M (2022). KUBI Mammalogy Collection. Version 26.57. University of Kansas Biodiversity Institute. Occurrence dataset https://doi.org/10.15468/a3woj7 accessed via GBIF.org on 2022-07-07.
Peromyscus zarhynchus	-91.651111	16.151111	1967	Lopéz-Vidal J. C., C. Elizalde-Arellano, J.I. Campos-Rodríguez, N. Matías-Ferrer, N. González y S. Murillo-Jiménez. 2008. Computarización de las colecciones de vertebrados terrestres de la Escuela Nacional de Ciencias Biológicas, IPN-Fases 2 y 3. Escuela Nacional de Ciencias Biológicas. Instituto Politécnico Nacional. Bases de datos SNIB-CONABIO, proyecto CC002. México, D. F.
Peromyscus zarhynchus	-92.968283505981	17.1601874648294	1969	Muñoz-Alonso L. A. y I. J. March-Mifsut. 2003. Actualización y enriquecimiento de las bases de datos del proyecto de evaluación y análisis geográfico de la diversidad faunística de Chiapas. El Colegio de la Frontera Sur. Bases de datos SNIB-CONABIO, proyectos U014 y P132. México, D. F.
Peromyscus zarhynchus	-92.5785513690636	16.8332603799853	1969	Muñoz-Alonso L. A. y I. J. March-Mifsut. 2003. Actualización y enriquecimiento de las bases de datos del proyecto de evaluación y análisis geográfico de la diversidad faunística de Chiapas. El Colegio de la Frontera Sur. Bases de datos SNIB-CONABIO, proyectos U014 y P132. México, D. F.
Peromyscus zarhynchus	-92.977	17.205	1970	Lopéz-Vidal J. C., C. Elizalde-Arellano, J.I. Campos-Rodríguez, N. Matías-Ferrer, N. González y S. Murillo-Jiménez. 2008. Computarización de las colecciones de vertebrados terrestres de la Escuela Nacional de Ciencias Biológicas, IPN-Fases 2 y 3. Escuela Nacional de Ciencias Biológicas. Instituto Politécnico Nacional. Bases de datos SNIB-CONABIO, proyecto CC002. México, D. F.
Peromyscus zarhynchus	-92.638056	16.736389	1970	Muñoz-Alonso L. A. y I. J. March-Mifsut. 2003. Actualización y enriquecimiento de las bases de datos del proyecto de evaluación y análisis geográfico de la diversidad faunística de Chiapas. El Colegio de la Frontera Sur. Bases de datos SNIB-CONABIO, proyectos U014 y P132. México, D. F.
Peromyscus zarhynchus	-92.5818844706231	16.8415929644957	1970	Muñoz-Alonso L. A. y I. J. March-Mifsut. 2003. Actualización y enriquecimiento de las bases de datos del proyecto de evaluación y análisis geográfico de la diversidad faunística de Chiapas. El Colegio de la Frontera Sur. Bases de datos SNIB-CONABIO, proyectos U014 y P132. México, D. F.
Peromyscus zarhynchus	-92.5875	16.813889	1970	Bentley A, Eifler M (2022). KUBI Mammalogy Collection. Version 26.57. University of Kansas Biodiversity Institute. Occurrence dataset https://doi.org/10.15468/a3woj7 accessed via GBIF.org on 2022-07-07.
Peromyscus zarhynchus	0.0014843956350787	0.00192741763543675	1971	Muñoz-Alonso L. A. y I. J. March-Mifsut. 2003. Actualización y enriquecimiento de las bases de datos del proyecto de evaluación y análisis geográfico de la diversidad faunística de Chiapas. El Colegio de la Frontera Sur. Bases de datos SNIB-CONABIO, proyectos U014 y P132. México, D. F.
Peromyscus zarhynchus	-92.387222	16.861667	1971	Conroy C (2022). MVZ Mammal Collection (Arctos). Version 35.62. Museum of Vertebrate Zoology. Occurrence dataset https://doi.org/10.15468/uwudf9 accessed via GBIF.org on 2022-07-07.
Peromyscus zarhynchus	-92.4546596450458	16.912978797006	1971	Conroy C (2022). MVZ Mammal Collection (Arctos). Version 35.62. Museum of Vertebrate Zoology. Occurrence dataset https://doi.org/10.15468/uwudf9 accessed via GBIF.org on 2022-07-07.
Peromyscus zarhynchus	-92.4221589576279	16.944088360391	1971	Conroy C (2022). MVZ Mammal Collection (Arctos). Version 35.62. Museum of Vertebrate Zoology. Occurrence dataset https://doi.org/10.15468/uwudf9 accessed via GBIF.org on 2022-07-07.
Peromyscus zarhynchus	-92.418	16.898	1971	Conroy C (2022). MVZ Mammal Collection (Arctos). Version 35.62. Museum of Vertebrate Zoology. Occurrence dataset https://doi.org/10.15468/uwudf9 accessed via GBIF.org on 2022-07-07.
Peromyscus zarhynchus	-92.506	16.887	1971	Conroy C (2022). MVZ Mammal Collection (Arctos). Version 35.62. Museum of Vertebrate Zoology. Occurrence dataset https://doi.org/10.15468/uwudf9 accessed via GBIF.org on 2022-07-07.
Peromyscus zarhynchus	-92.443826415682	16.9232563225577	1971	Conroy C (2022). MVZ Mammal Collection (Arctos). Version 35.62. Museum of Vertebrate Zoology. Occurrence dataset https://doi.org/10.15468/uwudf9 accessed via GBIF.org on 2022-07-07.
Peromyscus zarhynchus	-92.494	16.899	1971	Conroy C (2022). MVZ Mammal Collection (Arctos). Version 35.62. Museum of Vertebrate Zoology. Occurrence dataset https://doi.org/10.15468/uwudf9 accessed via GBIF.org on 2022-07-07.
Peromyscus zarhynchus	-92.502778	16.838333	1971	Conroy C (2022). MVZ Mammal Collection (Arctos). Version 35.62. Museum of Vertebrate Zoology. Occurrence dataset https://doi.org/10.15468/uwudf9 accessed via GBIF.org on 2022-07-07.
Peromyscus zarhynchus	-92.4763271037513	16.892424746088	1971	Muñoz-Alonso L. A. y I. J. March-Mifsut. 2003. Actualización y enriquecimiento de las bases de datos del proyecto de evaluación y análisis geográfico de la diversidad faunística de Chiapas. El Colegio de la Frontera Sur. Bases de datos SNIB-CONABIO, proyectos U014 y P132. México, D. F.
Peromyscus zarhynchus	-92.2499324533116	16.7882633986063	1976	Ramírez-Pulido J. 1999. Biodiversidad mastozoológica del Eje Volcánico Transversal. Unidad Iztapalapa. Universidad Autónoma Metropolitana. Bases de datos SNIB-CONABIO, proyecto J121. México, D. F.
Peromyscus zarhynchus	-92.9891181241204	17.2051852257271	1980	Conroy C (2022). MVZ Mammal Collection (Arctos). Version 35.62. Museum of Vertebrate Zoology. Occurrence dataset https://doi.org/10.15468/uwudf9 accessed via GBIF.org on 2022-07-07.
Peromyscus zarhynchus	-92.936	17.026	1980	Conroy C (2022). MVZ Mammal Collection (Arctos). Version 35.62. Museum of Vertebrate Zoology. Occurrence dataset https://doi.org/10.15468/uwudf9 accessed via GBIF.org on 2022-07-07.
Peromyscus zarhynchus	-92.8618914395702	16.9621423758465	1980	Conroy C (2022). MVZ Mammal Collection (Arctos). Version 35.62. Museum of Vertebrate Zoology. Occurrence dataset https://doi.org/10.15468/uwudf9 accessed via GBIF.org on 2022-07-07.
Peromyscus zarhynchus	-92.317	17.278	1981	Muñoz-Alonso L. A. y I. J. March-Mifsut. 2003. Actualización y enriquecimiento de las bases de datos del proyecto de evaluación y análisis geográfico de la diversidad faunística de Chiapas. El Colegio de la Frontera Sur. Bases de datos SNIB-CONABIO, proyectos U014 y P132. México, D. F.
Peromyscus zarhynchus	-92.980381	17.17231	1984	Krejsa D (2022). Angelo State Natural History Collections (ASNHC) Mammal specimens (Arctos). Version 1.31. Angelo State Natural History Collections (ASNHC). Occurrence dataset https://doi.org/10.15468/vbfxbd accessed via GBIF.org on 2022-07-07.
Peromyscus zarhynchus	-92.950039	17.143401	1984	Krejsa D (2022). Angelo State Natural History Collections (ASNHC) Mammal specimens (Arctos). Version 1.31. Angelo State Natural History Collections (ASNHC). Occurrence dataset https://doi.org/10.15468/vbfxbd accessed via GBIF.org on 2022-07-07.
Peromyscus zarhynchus	-92.568	16.675	1984	Krejsa D (2022). Angelo State Natural History Collections (ASNHC) Mammal specimens (Arctos). Version 1.31. Angelo State Natural History Collections (ASNHC). Occurrence dataset https://doi.org/10.15468/vbfxbd accessed via GBIF.org on 2022-07-07.
Peromyscus zarhynchus	-92.970278	17.206944	1985	Lopéz-Vidal J. C., C. Elizalde-Arellano, J.I. Campos-Rodríguez, N. Matías-Ferrer, N. González y S. Murillo-Jiménez. 2008. Computarización de las colecciones de vertebrados terrestres de la Escuela Nacional de Ciencias Biológicas, IPN-Fases 2 y 3. Escuela Nacional de Ciencias Biológicas. Instituto Politécnico Nacional. Bases de datos SNIB-CONABIO, proyecto CC002. México, D. F.
Peromyscus zarhynchus	-92.603056	16.730833	1985	López Vidal J.C., C. Elizalde Arellano, C. Y. Salas Rodríguez y C. Salazar Motolinía. 2019. Computarización de las colecciones de vertebrados terrestres de la Escuela Nacional de Ciencias Biológicas, IPN Fase 4. Instituto Politécnico Nacional. Escuela Nacional de Ciencias Biológicas. Bases de datos SNIB CONABIO_Mamíferos Proyectos No. KE005, CC002, BC004, Y013 y P020. Ciudad de México
Peromyscus zarhynchus	-92.7088321992858	16.7374317394744	1986	Ballesteros B. C. 2016. Distribución potencial de las especies de mamíferos con distribución restringida presentes en México. Unidad Iztapalapa. Universidad Autónoma Metropolitana. Bases de datos SNIB-CONABIO, proyecto JM053. Ciudad de México
Peromyscus zarhynchus	-92.8125	17.065556	1987	Sánchez Cordero V., Magallón S., Espinosa, H., Reynoso V.H., Escalante, P. y Cervantes, F. 2021. Digitalización y Sistematización de las Colecciones Biológicas Nacionales del Instituto de Biología, UNAM. Universidad Nacional Autónoma de México. Instituto de Biología. Bases de datos SNIB CONABIO (vertebrados), proyecto KE002. Ciudad de México
Peromyscus zarhynchus	0.0014843956350787	0.00192741763543675	1987	Vargas-Cuenca. J., Y. Hortelano-Mocanda y F. A. Cervantes. 2014. Actualización de la base de datos del estado de Morelos de la Colección Nacional de Mamíferos del Instituto de Biología, UNAM. Colección CNMA. Instituto de Biología. Universidad Nacional Autónoma de México. Bases de datos SNIB-CONABIO, proyectos JL003, HA023 y V043. México, D. F.
Peromyscus zarhynchus	-92.961111	17.200833	1987	Sánchez Cordero V., Magallón S., Espinosa, H., Reynoso V.H., Escalante, P. y Cervantes, F. 2021. Digitalización y Sistematización de las Colecciones Biológicas Nacionales del Instituto de Biología, UNAM. Universidad Nacional Autónoma de México. Instituto de Biología. Bases de datos SNIB CONABIO (vertebrados), proyecto KE002. Ciudad de México
Peromyscus zarhynchus	-92.6	16.82	1990	Millen B, Lim B (2018). Mammalogy Collection - Royal Ontario Museum. Version 11.5. Royal Ontario Museum. Occurrence dataset https://doi.org/10.15468/2rlrvh accessed via GBIF.org on 2022-07-07.
Peromyscus zarhynchus	-93.016667	17.233333	1990	European Bioinformatics Institute (EMBL-EBI), GBIF Helpdesk (2022). INSDC Sequences. Version 1.8. European Nucleotide Archive (EMBL-EBI). Occurrence dataset https://doi.org/10.15468/sbmztx accessed via GBIF.org on 2022-07-07.
Peromyscus zarhynchus	-92.545278	16.820278	1993	Sánchez Cordero V., Magallón S., Espinosa, H., Reynoso V.H., Escalante, P. y Cervantes, F. 2021. Digitalización y Sistematización de las Colecciones Biológicas Nacionales del Instituto de Biología, UNAM. Universidad Nacional Autónoma de México. Instituto de Biología. Bases de datos SNIB CONABIO (vertebrados), proyecto KE002. Ciudad de México
Peromyscus zarhynchus	-93.123425	17.174119	1995	Muñoz-Alonso L. A. y I. J. March-Mifsut. 2003. Actualización y enriquecimiento de las bases de datos del proyecto de evaluación y análisis geográfico de la diversidad faunística de Chiapas. El Colegio de la Frontera Sur. Bases de datos SNIB-CONABIO, proyectos U014 y P132. México, D. F.
Peromyscus zarhynchus	-91.673	16.106	1995	Lorenzo M. C., B. Prado y C. Pozo. 2017. Fortalecimiento de las colecciones de ECOSUR. Primera fase. El Colegio de la Frontera Sur. Bases de datos SNIB-CONABIO (colección de mamíferos de San Cristóbal de las Casas), proyectos ME006, BJ002, AA003, P028 y B114. Ciudad de México
Peromyscus zarhynchus	-91.707278	16.106111	1995	Lorenzo M. C., B. Prado y C. Pozo. 2017. Fortalecimiento de las colecciones de ECOSUR. Primera fase. El Colegio de la Frontera Sur. Bases de datos SNIB-CONABIO (colección de mamíferos de San Cristóbal de las Casas), proyectos ME006, BJ002, AA003, P028 y B114. Ciudad de México
Peromyscus zarhynchus	-92.858333	17.113889	1996	Lorenzo-Monterrubio C. 2001. Colección Mastozoológica del Sureste de México (ECOSUR-SC). Colección Mastozoológica ECOSUR-SC. Unidad San Cristóbal de las Casas. El Colegio de la Frontera Sur. Bases de datos SNIB-CONABIO. México, D. F.
Peromyscus zarhynchus	-91.731944	16.1425	1996	Lorenzo-Monterrubio C. 2001. Colección Mastozoológica del Sureste de México (ECOSUR-SC). Colección Mastozoológica ECOSUR-SC. Unidad San Cristóbal de las Casas. El Colegio de la Frontera Sur. Bases de datos SNIB-CONABIO. México, D. F.
Peromyscus zarhynchus	-92.694	16.743	1996	Muñoz-Alonso L. A. y I. J. March-Mifsut. 2003. Actualización y enriquecimiento de las bases de datos del proyecto de evaluación y análisis geográfico de la diversidad faunística de Chiapas. El Colegio de la Frontera Sur. Bases de datos SNIB-CONABIO, proyectos U014 y P132. México, D. F.
Peromyscus zarhynchus	-92.722222	16.759722	1996	Muñoz-Alonso L. A. y I. J. March-Mifsut. 2003. Actualización y enriquecimiento de las bases de datos del proyecto de evaluación y análisis geográfico de la diversidad faunística de Chiapas. El Colegio de la Frontera Sur. Bases de datos SNIB-CONABIO, proyectos U014 y P132. México, D. F.
Peromyscus zarhynchus	-91.5514	15.9875	1997	Muñoz-Alonso L. A. y I. J. March-Mifsut. 2003. Actualización y enriquecimiento de las bases de datos del proyecto de evaluación y análisis geográfico de la diversidad faunística de Chiapas. El Colegio de la Frontera Sur. Bases de datos SNIB-CONABIO, proyectos U014 y P132. México, D. F.
Peromyscus zarhynchus	-91.5514	16.0219	1998	Muñoz-Alonso L. A. y I. J. March-Mifsut. 2003. Actualización y enriquecimiento de las bases de datos del proyecto de evaluación y análisis geográfico de la diversidad faunística de Chiapas. El Colegio de la Frontera Sur. Bases de datos SNIB-CONABIO, proyectos U014 y P132. México, D. F.
Peromyscus zarhynchus	-92.9	16.733	1998	Muñoz-Alonso L. A. y I. J. March-Mifsut. 2003. Actualización y enriquecimiento de las bases de datos del proyecto de evaluación y análisis geográfico de la diversidad faunística de Chiapas. El Colegio de la Frontera Sur. Bases de datos SNIB-CONABIO, proyectos U014 y P132. México, D. F.
Peromyscus zarhynchus	-91.2242	15.8519	1998	Muñoz-Alonso L. A. y I. J. March-Mifsut. 2003. Actualización y enriquecimiento de las bases de datos del proyecto de evaluación y análisis geográfico de la diversidad faunística de Chiapas. El Colegio de la Frontera Sur. Bases de datos SNIB-CONABIO, proyectos U014 y P132. México, D. F.
Peromyscus zarhynchus	-92.504722	16.87	1999	Horváth A. 2008. Mamíferos de los Parques Nacionales Lagunas de Montebello y Palenque, Chiapas. Unidad San Cristóbal de las Casas. El Colegio de la Frontera Sur. Bases de datos SNIB-CONABIO, proyecto BK047. México, D. F.
Peromyscus zarhynchus	-91.736111	16.130556	2000	Muñoz-Alonso L. A. y I. J. March-Mifsut. 2003. Actualización y enriquecimiento de las bases de datos del proyecto de evaluación y análisis geográfico de la diversidad faunística de Chiapas. El Colegio de la Frontera Sur. Bases de datos SNIB-CONABIO, proyectos U014 y P132. México, D. F.
Peromyscus zarhynchus	-92.636111	16.736667	2000	Horváth A. 2008. Mamíferos de los Parques Nacionales Lagunas de Montebello y Palenque, Chiapas. Unidad San Cristóbal de las Casas. El Colegio de la Frontera Sur. Bases de datos SNIB-CONABIO, proyecto BK047. México, D. F.
Peromyscus zarhynchus	-92.346	16.788	2000	Horváth A. 2008. Mamíferos de los Parques Nacionales Lagunas de Montebello y Palenque, Chiapas. Unidad San Cristóbal de las Casas. El Colegio de la Frontera Sur. Bases de datos SNIB-CONABIO, proyecto BK047. México, D. F.
Peromyscus zarhynchus	-92.683056	16.749722	2001	Gual D. M., C. A. Rendón, Alamilla F. L., R. P. Cifuentes y R. A. T. Lozano. 2013. Bosque Mesófilo de Montaña de México. Comisión Nacional para el Conocimiento y Uso de la Biodiversidad (CONABIO). Bases de datos SNIB-CONABIO. México, D. F.
Peromyscus zarhynchus	-92.582805	16.814686	2002	Lorenzo M. C., B. Prado y C. Pozo. 2017. Fortalecimiento de las colecciones de ECOSUR. Primera fase. El Colegio de la Frontera Sur. Bases de datos SNIB-CONABIO (colección de mamíferos de San Cristóbal de las Casas), proyectos ME006, BJ002, AA003, P028 y B114. Ciudad de México
Peromyscus zarhynchus	-93.116944	17.186833	2002	Lorenzo M. C., B. Prado y C. Pozo. 2017. Fortalecimiento de las colecciones de ECOSUR. Primera fase. El Colegio de la Frontera Sur. Bases de datos SNIB-CONABIO (colección de mamíferos de San Cristóbal de las Casas), proyectos ME006, BJ002, AA003, P028 y B114. Ciudad de México
Peromyscus zarhynchus	-91.727778	16.133889	2005	Horváth A. 2008. Mamíferos de los Parques Nacionales Lagunas de Montebello y Palenque, Chiapas. Unidad San Cristóbal de las Casas. El Colegio de la Frontera Sur. Bases de datos SNIB-CONABIO, proyecto BK047. México, D. F.
Peromyscus zarhynchus	-91.5605	15.9848	2009	Horváth A. 2008. Mamíferos de los Parques Nacionales Lagunas de Montebello y Palenque, Chiapas. Unidad San Cristóbal de las Casas. El Colegio de la Frontera Sur. Bases de datos SNIB-CONABIO, proyecto BK047. México, D. F.
Peromyscus zarhynchus	-91.5382	15.9849	2009	Horváth A. 2008. Mamíferos de los Parques Nacionales Lagunas de Montebello y Palenque, Chiapas. Unidad San Cristóbal de las Casas. El Colegio de la Frontera Sur. Bases de datos SNIB-CONABIO, proyecto BK047. México, D. F.
