# Supplementary material for: A retrospective approach for evaluating ecological niche modeling transferability over time: the case of Mexican endemic rodents
Source: PeerJ. 2024 Nov 29;12:e18414. doi: 10.7717/peerj.18414 (PMC11610470; doi:10.7717/peerj.18414)
Supplement: Supplemental Information 3 — Georeferenced occurrences of Mexican endemic small mammals used to build niche modes [file peerj-12-18414-s003.zip › Species ccurrence files/Peromyscus levipes.csv]

specie	x	y	year	source
Peromyscus levipes	-97.6208979299011	18.5528858161649	1982	Prestridge H (2021). Biodiversity Research and Teaching Collections - TCWC Vertebrates. Version 9.4. Texas A&M University Biodiversity Research and Teaching Collections. Occurrence dataset https://doi.org/10.15468/szomia accessed via GBIF.org on 2022-07-07.
Peromyscus levipes	-97.291389	18.583889	1985	Prestridge H (2021). Biodiversity Research and Teaching Collections - TCWC Vertebrates. Version 9.4. Texas A&M University Biodiversity Research and Teaching Collections. Occurrence dataset https://doi.org/10.15468/szomia accessed via GBIF.org on 2022-07-07.
Peromyscus levipes	-99.606667	18.606944	1987	Prestridge H (2021). Biodiversity Research and Teaching Collections - TCWC Vertebrates. Version 9.4. Texas A&M University Biodiversity Research and Teaching Collections. Occurrence dataset https://doi.org/10.15468/szomia accessed via GBIF.org on 2022-07-07.
Peromyscus levipes	-99.786944	18.648611	1987	Prestridge H (2021). Biodiversity Research and Teaching Collections - TCWC Vertebrates. Version 9.4. Texas A&M University Biodiversity Research and Teaching Collections. Occurrence dataset https://doi.org/10.15468/szomia accessed via GBIF.org on 2022-07-07.
Peromyscus levipes	-99.7725	18.66	1986	Prestridge H (2021). Biodiversity Research and Teaching Collections - TCWC Vertebrates. Version 9.4. Texas A&M University Biodiversity Research and Teaching Collections. Occurrence dataset https://doi.org/10.15468/szomia accessed via GBIF.org on 2022-07-07.
Peromyscus levipes	-97.351111	18.678056	1991	Prestridge H (2021). Biodiversity Research and Teaching Collections - TCWC Vertebrates. Version 9.4. Texas A&M University Biodiversity Research and Teaching Collections. Occurrence dataset https://doi.org/10.15468/szomia accessed via GBIF.org on 2022-07-07.
Peromyscus levipes	-99.848889	18.718889	2001	Prestridge H (2021). Biodiversity Research and Teaching Collections - TCWC Vertebrates. Version 9.4. Texas A&M University Biodiversity Research and Teaching Collections. Occurrence dataset https://doi.org/10.15468/szomia accessed via GBIF.org on 2022-07-07.
Peromyscus levipes	-97.075	18.725	1982	Prestridge H (2021). Biodiversity Research and Teaching Collections - TCWC Vertebrates. Version 9.4. Texas A&M University Biodiversity Research and Teaching Collections. Occurrence dataset https://doi.org/10.15468/szomia accessed via GBIF.org on 2022-07-07.
Peromyscus levipes	-99.223889	18.760556	1991	López-Wilchis R. 1998. Base de datos de mamíferos de México depositados en colecciones de Estados Unidos y Canadá. Unidad Iztapalapa. Universidad Autónoma Metropolitana. Bases de datos SNIB-CONABIO, proyecto P130. México, D. F.
Peromyscus levipes	-99.61	18.784722	1985	López-Wilchis R. 1998. Base de datos de mamíferos de México depositados en colecciones de Estados Unidos y Canadá. Unidad Iztapalapa. Universidad Autónoma Metropolitana. Bases de datos SNIB-CONABIO, proyecto P130. México, D. F.
Peromyscus levipes	-97.323611	18.849722	1989	León P. L. y V. Z. A. Ávila. 2012. Actualización de la base de datos de la Colección de mamíferos del Museo de Zoología 'Alfonso L. Herrera'. Colección Maztozoológica MZFC. Facultad de Ciencias. Universidad Nacional Autónoma de México. Bases de datos SNIB-CONABIO, proyectos EC010, J123, M099, B002 y H160. México, D. F.
Peromyscus levipes	-97.1036536433673	18.8503512375766	1984	León P. L. y V. Z. A. Ávila. 2012. Actualización de la base de datos de la Colección de mamíferos del Museo de Zoología 'Alfonso L. Herrera'. Colección Maztozoológica MZFC. Facultad de Ciencias. Universidad Nacional Autónoma de México. Bases de datos SNIB-CONABIO, proyectos EC010, J123, M099, B002 y H160. México, D. F.
Peromyscus levipes	-100.434854235509	18.8525849847661	1993	Prestridge H (2021). Biodiversity Research and Teaching Collections - TCWC Vertebrates. Version 9.4. Texas A&M University Biodiversity Research and Teaching Collections. Occurrence dataset https://doi.org/10.15468/szomia accessed via GBIF.org on 2022-07-07.
Peromyscus levipes	-100.45	18.863056	1986	Conroy C (2022). MVZ Mammal Collection (Arctos). Version 35.62. Museum of Vertebrate Zoology. Occurrence dataset https://doi.org/10.15468/uwudf9 accessed via GBIF.org on 2022-07-07.
Peromyscus levipes	-97.750556	18.938056	1980	Conroy C (2022). MVZ Mammal Collection (Arctos). Version 35.62. Museum of Vertebrate Zoology. Occurrence dataset https://doi.org/10.15468/uwudf9 accessed via GBIF.org on 2022-07-07.
Peromyscus levipes	-99.504444	18.948056	1990	Conroy C (2022). MVZ Mammal Collection (Arctos). Version 35.62. Museum of Vertebrate Zoology. Occurrence dataset https://doi.org/10.15468/uwudf9 accessed via GBIF.org on 2022-07-07.
Peromyscus levipes	-99.339167	18.969722	1992	Conroy C (2022). MVZ Mammal Collection (Arctos). Version 35.62. Museum of Vertebrate Zoology. Occurrence dataset https://doi.org/10.15468/uwudf9 accessed via GBIF.org on 2022-07-07.
Peromyscus levipes	-97.326389	18.971667	1985	Conroy C (2022). MVZ Mammal Collection (Arctos). Version 35.62. Museum of Vertebrate Zoology. Occurrence dataset https://doi.org/10.15468/uwudf9 accessed via GBIF.org on 2022-07-07.
Peromyscus levipes	-97.190556	18.975	1989	Conroy C (2022). MVZ Mammal Collection (Arctos). Version 35.62. Museum of Vertebrate Zoology. Occurrence dataset https://doi.org/10.15468/uwudf9 accessed via GBIF.org on 2022-07-07.
Peromyscus levipes	-99.235604492366	18.9863384204955	2003	Conroy C (2022). MVZ Mammal Collection (Arctos). Version 35.62. Museum of Vertebrate Zoology. Occurrence dataset https://doi.org/10.15468/uwudf9 accessed via GBIF.org on 2022-07-07.
Peromyscus levipes	-97.286389	19.001667	1985	Conroy C (2022). MVZ Mammal Collection (Arctos). Version 35.62. Museum of Vertebrate Zoology. Occurrence dataset https://doi.org/10.15468/uwudf9 accessed via GBIF.org on 2022-07-07.
Peromyscus levipes	-99.2596052512776	19.0428026828581	2009	Conroy C (2022). MVZ Mammal Collection (Arctos). Version 35.62. Museum of Vertebrate Zoology. Occurrence dataset https://doi.org/10.15468/uwudf9 accessed via GBIF.org on 2022-07-07.
Peromyscus levipes	-100.265556	19.072778	1986	Conroy C (2022). MVZ Mammal Collection (Arctos). Version 35.62. Museum of Vertebrate Zoology. Occurrence dataset https://doi.org/10.15468/uwudf9 accessed via GBIF.org on 2022-07-07.
Peromyscus levipes	-99.505833	19.11	1989	Conroy C (2022). MVZ Mammal Collection (Arctos). Version 35.62. Museum of Vertebrate Zoology. Occurrence dataset https://doi.org/10.15468/uwudf9 accessed via GBIF.org on 2022-07-07.
Peromyscus levipes	-97.211667	19.110556	1988	Conroy C (2022). MVZ Mammal Collection (Arctos). Version 35.62. Museum of Vertebrate Zoology. Occurrence dataset https://doi.org/10.15468/uwudf9 accessed via GBIF.org on 2022-07-07.
Peromyscus levipes	-98.948333	19.146944	2008	Conroy C (2022). MVZ Mammal Collection (Arctos). Version 35.62. Museum of Vertebrate Zoology. Occurrence dataset https://doi.org/10.15468/uwudf9 accessed via GBIF.org on 2022-07-07.
Peromyscus levipes	-97.171944	19.149722	1988	Conroy C (2022). MVZ Mammal Collection (Arctos). Version 35.62. Museum of Vertebrate Zoology. Occurrence dataset https://doi.org/10.15468/uwudf9 accessed via GBIF.org on 2022-07-07.
Peromyscus levipes	-98.017778	19.15	1988	Conroy C (2022). MVZ Mammal Collection (Arctos). Version 35.62. Museum of Vertebrate Zoology. Occurrence dataset https://doi.org/10.15468/uwudf9 accessed via GBIF.org on 2022-07-07.
Peromyscus levipes	-99.505833	19.161389	1989	Conroy C (2022). MVZ Mammal Collection (Arctos). Version 35.62. Museum of Vertebrate Zoology. Occurrence dataset https://doi.org/10.15468/uwudf9 accessed via GBIF.org on 2022-07-07.
Peromyscus levipes	-97.910556	19.168056	1980	Conroy C (2022). MVZ Mammal Collection (Arctos). Version 35.62. Museum of Vertebrate Zoology. Occurrence dataset https://doi.org/10.15468/uwudf9 accessed via GBIF.org on 2022-07-07.
Peromyscus levipes	-100.151667	19.171111	1986	Conroy C (2022). MVZ Mammal Collection (Arctos). Version 35.62. Museum of Vertebrate Zoology. Occurrence dataset https://doi.org/10.15468/uwudf9 accessed via GBIF.org on 2022-07-07.
Peromyscus levipes	-99.231944	19.180278	1980	Conroy C (2022). MVZ Mammal Collection (Arctos). Version 35.62. Museum of Vertebrate Zoology. Occurrence dataset https://doi.org/10.15468/uwudf9 accessed via GBIF.org on 2022-07-07.
Peromyscus levipes	-99.246944	19.181389	1980	Conroy C (2022). MVZ Mammal Collection (Arctos). Version 35.62. Museum of Vertebrate Zoology. Occurrence dataset https://doi.org/10.15468/uwudf9 accessed via GBIF.org on 2022-07-07.
Peromyscus levipes	-96.9594952890608	19.1814690746529	1988	Muñoz-Alonso L. A. y I. J. March-Mifsut. 2003. Actualización y enriquecimiento de las bases de datos del proyecto de evaluación y análisis geográfico de la diversidad faunística de Chiapas. El Colegio de la Frontera Sur. Bases de datos SNIB-CONABIO, proyectos U014 y P132. México, D. F.
Peromyscus levipes	-96.9892190126271	19.1870247275372	1988	Conroy C (2022). MVZ Mammal Collection (Arctos). Version 35.62. Museum of Vertebrate Zoology. Occurrence dataset https://doi.org/10.15468/uwudf9 accessed via GBIF.org on 2022-07-07.
Peromyscus levipes	-99.2570157513255	19.2062679975519	1980	Conroy C (2022). MVZ Mammal Collection (Arctos). Version 35.62. Museum of Vertebrate Zoology. Occurrence dataset https://doi.org/10.15468/uwudf9 accessed via GBIF.org on 2022-07-07.
Peromyscus levipes	-99.093611	19.206389	2009	Conroy C (2022). MVZ Mammal Collection (Arctos). Version 35.62. Museum of Vertebrate Zoology. Occurrence dataset https://doi.org/10.15468/uwudf9 accessed via GBIF.org on 2022-07-07.
Peromyscus levipes	-99.136944	19.219722	2009	Conroy C (2022). MVZ Mammal Collection (Arctos). Version 35.62. Museum of Vertebrate Zoology. Occurrence dataset https://doi.org/10.15468/uwudf9 accessed via GBIF.org on 2022-07-07.
Peromyscus levipes	-99.049444	19.226944	2000	Prestridge H (2021). Biodiversity Research and Teaching Collections - TCWC Vertebrates. Version 9.4. Texas A&M University Biodiversity Research and Teaching Collections. Occurrence dataset https://doi.org/10.15468/szomia accessed via GBIF.org on 2022-07-07.
Peromyscus levipes	-98.2350817411061	19.24674022932	1979	Conroy C (2022). MVZ Mammal Collection (Arctos). Version 35.62. Museum of Vertebrate Zoology. Occurrence dataset https://doi.org/10.15468/uwudf9 accessed via GBIF.org on 2022-07-07.
Peromyscus levipes	-99.214333	19.247833	2009	Muñoz-Alonso L. A. y I. J. March-Mifsut. 2003. Actualización y enriquecimiento de las bases de datos del proyecto de evaluación y análisis geográfico de la diversidad faunística de Chiapas. El Colegio de la Frontera Sur. Bases de datos SNIB-CONABIO, proyectos U014 y P132. México, D. F.
Peromyscus levipes	-99.293056	19.265833	2006	Prestridge H (2021). Biodiversity Research and Teaching Collections - TCWC Vertebrates. Version 9.4. Texas A&M University Biodiversity Research and Teaching Collections. Occurrence dataset https://doi.org/10.15468/szomia accessed via GBIF.org on 2022-07-07.
Peromyscus levipes	-100.289444	19.267778	1986	Muñoz-Alonso L. A. y I. J. March-Mifsut. 2003. Actualización y enriquecimiento de las bases de datos del proyecto de evaluación y análisis geográfico de la diversidad faunística de Chiapas. El Colegio de la Frontera Sur. Bases de datos SNIB-CONABIO, proyectos U014 y P132. México, D. F.
Peromyscus levipes	-100.263333	19.267778	1989	Prestridge H (2021). Biodiversity Research and Teaching Collections - TCWC Vertebrates. Version 9.4. Texas A&M University Biodiversity Research and Teaching Collections. Occurrence dataset https://doi.org/10.15468/szomia accessed via GBIF.org on 2022-07-07.
Peromyscus levipes	-99.286389	19.277778	2007	Prestridge H (2021). Biodiversity Research and Teaching Collections - TCWC Vertebrates. Version 9.4. Texas A&M University Biodiversity Research and Teaching Collections. Occurrence dataset https://doi.org/10.15468/szomia accessed via GBIF.org on 2022-07-07.
Peromyscus levipes	-98.534167	19.283333	1981	Prestridge H (2021). Biodiversity Research and Teaching Collections - TCWC Vertebrates. Version 9.4. Texas A&M University Biodiversity Research and Teaching Collections. Occurrence dataset https://doi.org/10.15468/szomia accessed via GBIF.org on 2022-07-07.
Peromyscus levipes	-99.246686	19.293586	2006	Prestridge H (2021). Biodiversity Research and Teaching Collections - TCWC Vertebrates. Version 9.4. Texas A&M University Biodiversity Research and Teaching Collections. Occurrence dataset https://doi.org/10.15468/szomia accessed via GBIF.org on 2022-07-07.
Peromyscus levipes	-98.534167	19.295278	1981	Prestridge H (2021). Biodiversity Research and Teaching Collections - TCWC Vertebrates. Version 9.4. Texas A&M University Biodiversity Research and Teaching Collections. Occurrence dataset https://doi.org/10.15468/szomia accessed via GBIF.org on 2022-07-07.
Peromyscus levipes	-98.0084095561433	19.3011833613136	1987	Prestridge H (2021). Biodiversity Research and Teaching Collections - TCWC Vertebrates. Version 9.4. Texas A&M University Biodiversity Research and Teaching Collections. Occurrence dataset https://doi.org/10.15468/szomia accessed via GBIF.org on 2022-07-07.
Peromyscus levipes	-99.31	19.311667	2004	Muñoz-Alonso L. A. y I. J. March-Mifsut. 2003. Actualización y enriquecimiento de las bases de datos del proyecto de evaluación y análisis geográfico de la diversidad faunística de Chiapas. El Colegio de la Frontera Sur. Bases de datos SNIB-CONABIO, proyectos U014 y P132. México, D. F.
Peromyscus levipes	-98.986389	19.326389	2008	Muñoz-Alonso L. A. y I. J. March-Mifsut. 2003. Actualización y enriquecimiento de las bases de datos del proyecto de evaluación y análisis geográfico de la diversidad faunística de Chiapas. El Colegio de la Frontera Sur. Bases de datos SNIB-CONABIO, proyectos U014 y P132. México, D. F.
Peromyscus levipes	-100.269444	19.327778	1986	Muñoz-Alonso L. A. y I. J. March-Mifsut. 2003. Actualización y enriquecimiento de las bases de datos del proyecto de evaluación y análisis geográfico de la diversidad faunística de Chiapas. El Colegio de la Frontera Sur. Bases de datos SNIB-CONABIO, proyectos U014 y P132. México, D. F.
Peromyscus levipes	-99.1873265273817	19.3284004831271	1980	López-Wilchis R. 1998. Base de datos de mamíferos de México depositados en colecciones de Estados Unidos y Canadá. Unidad Iztapalapa. Universidad Autónoma Metropolitana. Bases de datos SNIB-CONABIO, proyecto P130. México, D. F.
Peromyscus levipes	-98.034444	19.3325	1987	López-Wilchis R. 1998. Base de datos de mamíferos de México depositados en colecciones de Estados Unidos y Canadá. Unidad Iztapalapa. Universidad Autónoma Metropolitana. Bases de datos SNIB-CONABIO, proyecto P130. México, D. F.
Peromyscus levipes	-98.061111	19.335833	1987	López-Wilchis R. 1998. Base de datos de mamíferos de México depositados en colecciones de Estados Unidos y Canadá. Unidad Iztapalapa. Universidad Autónoma Metropolitana. Bases de datos SNIB-CONABIO, proyecto P130. México, D. F.
Peromyscus levipes	-98.0862085165211	19.3364054782964	1984	López-Wilchis R. 1998. Base de datos de mamíferos de México depositados en colecciones de Estados Unidos y Canadá. Unidad Iztapalapa. Universidad Autónoma Metropolitana. Bases de datos SNIB-CONABIO, proyecto P130. México, D. F.
Peromyscus levipes	-98.0925787010324	19.3464579887084	1987	Prestridge H (2021). Biodiversity Research and Teaching Collections - TCWC Vertebrates. Version 9.4. Texas A&M University Biodiversity Research and Teaching Collections. Occurrence dataset https://doi.org/10.15468/szomia accessed via GBIF.org on 2022-07-07.
Peromyscus levipes	-98.1511911162023	19.3545134349508	1985	Prestridge H (2021). Biodiversity Research and Teaching Collections - TCWC Vertebrates. Version 9.4. Texas A&M University Biodiversity Research and Teaching Collections. Occurrence dataset https://doi.org/10.15468/szomia accessed via GBIF.org on 2022-07-07.
Peromyscus levipes	-98.037021458351	19.3684021296593	1985	Prestridge H (2021). Biodiversity Research and Teaching Collections - TCWC Vertebrates. Version 9.4. Texas A&M University Biodiversity Research and Teaching Collections. Occurrence dataset https://doi.org/10.15468/szomia accessed via GBIF.org on 2022-07-07.
Peromyscus levipes	-100.111793484683	19.3753393740415	1991	León P. L. y V. Z. A. Ávila. 2012. Actualización de la base de datos de la Colección de mamíferos del Museo de Zoología 'Alfonso L. Herrera'. Colección Maztozoológica MZFC. Facultad de Ciencias. Universidad Nacional Autónoma de México. Bases de datos SNIB-CONABIO, proyectos EC010, J123, M099, B002 y H160. México, D. F.
Peromyscus levipes	-101.950169678292	19.3922775791027	1989	León P. L. y V. Z. A. Ávila. 2012. Actualización de la base de datos de la Colección de mamíferos del Museo de Zoología 'Alfonso L. Herrera'. Colección Maztozoológica MZFC. Facultad de Ciencias. Universidad Nacional Autónoma de México. Bases de datos SNIB-CONABIO, proyectos EC010, J123, M099, B002 y H160. México, D. F.
Peromyscus levipes	-97.9950765601223	19.3970119184523	1987	León P. L. y V. Z. A. Ávila. 2012. Actualización de la base de datos de la Colección de mamíferos del Museo de Zoología 'Alfonso L. Herrera'. Colección Maztozoológica MZFC. Facultad de Ciencias. Universidad Nacional Autónoma de México. Bases de datos SNIB-CONABIO, proyectos EC010, J123, M099, B002 y H160. México, D. F.
Peromyscus levipes	-103.9875	19.421667	2005	León P. L. y V. Z. A. Ávila. 2012. Actualización de la base de datos de la Colección de mamíferos del Museo de Zoología 'Alfonso L. Herrera'. Colección Maztozoológica MZFC. Facultad de Ciencias. Universidad Nacional Autónoma de México. Bases de datos SNIB-CONABIO, proyectos EC010, J123, M099, B002 y H160. México, D. F.
Peromyscus levipes	-98.2581389450828	19.4425639955137	1985	León P. L. y V. Z. A. Ávila. 2012. Actualización de la base de datos de la Colección de mamíferos del Museo de Zoología 'Alfonso L. Herrera'. Colección Maztozoológica MZFC. Facultad de Ciencias. Universidad Nacional Autónoma de México. Bases de datos SNIB-CONABIO, proyectos EC010, J123, M099, B002 y H160. México, D. F.
Peromyscus levipes	-103.954722	19.450556	2005	López-Wilchis R. 1998. Base de datos de mamíferos de México depositados en colecciones de Estados Unidos y Canadá. Unidad Iztapalapa. Universidad Autónoma Metropolitana. Bases de datos SNIB-CONABIO, proyecto P130. México, D. F.
Peromyscus levipes	-103.689722	19.465278	2004	López-Wilchis R. 1998. Base de datos de mamíferos de México depositados en colecciones de Estados Unidos y Canadá. Unidad Iztapalapa. Universidad Autónoma Metropolitana. Bases de datos SNIB-CONABIO, proyecto P130. México, D. F.
Peromyscus levipes	-103.701111	19.469444	2004	López-Wilchis R. 1998. Base de datos de mamíferos de México depositados en colecciones de Estados Unidos y Canadá. Unidad Iztapalapa. Universidad Autónoma Metropolitana. Bases de datos SNIB-CONABIO, proyecto P130. México, D. F.
Peromyscus levipes	-103.656389	19.469722	2005	López-Wilchis R. 1998. Base de datos de mamíferos de México depositados en colecciones de Estados Unidos y Canadá. Unidad Iztapalapa. Universidad Autónoma Metropolitana. Bases de datos SNIB-CONABIO, proyecto P130. México, D. F.
Peromyscus levipes	-103.721389	19.472222	2006	López-Wilchis R. 1998. Base de datos de mamíferos de México depositados en colecciones de Estados Unidos y Canadá. Unidad Iztapalapa. Universidad Autónoma Metropolitana. Bases de datos SNIB-CONABIO, proyecto P130. México, D. F.
Peromyscus levipes	-102.257121183157	19.4811613762744	1989	López-Wilchis R. 1998. Base de datos de mamíferos de México depositados en colecciones de Estados Unidos y Canadá. Unidad Iztapalapa. Universidad Autónoma Metropolitana. Bases de datos SNIB-CONABIO, proyecto P130. México, D. F.
Peromyscus levipes	-100.015556	19.485278	1985	León P. L. y V. Z. A. Ávila. 2012. Actualización de la base de datos de la Colección de mamíferos del Museo de Zoología 'Alfonso L. Herrera'. Colección Maztozoológica MZFC. Facultad de Ciencias. Universidad Nacional Autónoma de México. Bases de datos SNIB-CONABIO, proyectos EC010, J123, M099, B002 y H160. México, D. F.
Peromyscus levipes	-98.0925792068262	19.4972849429911	1985	León P. L. y V. Z. A. Ávila. 2012. Actualización de la base de datos de la Colección de mamíferos del Museo de Zoología 'Alfonso L. Herrera'. Colección Maztozoológica MZFC. Facultad de Ciencias. Universidad Nacional Autónoma de México. Bases de datos SNIB-CONABIO, proyectos EC010, J123, M099, B002 y H160. México, D. F.
Peromyscus levipes	-98.8639867373023	19.5753339457653	1980	León P. L. y V. Z. A. Ávila. 2012. Actualización de la base de datos de la Colección de mamíferos del Museo de Zoología 'Alfonso L. Herrera'. Colección Maztozoológica MZFC. Facultad de Ciencias. Universidad Nacional Autónoma de México. Bases de datos SNIB-CONABIO, proyectos EC010, J123, M099, B002 y H160. México, D. F.
Peromyscus levipes	-96.970278	19.578611	1991	León P. L. y V. Z. A. Ávila. 2012. Actualización de la base de datos de la Colección de mamíferos del Museo de Zoología 'Alfonso L. Herrera'. Colección Maztozoológica MZFC. Facultad de Ciencias. Universidad Nacional Autónoma de México. Bases de datos SNIB-CONABIO, proyectos EC010, J123, M099, B002 y H160. México, D. F.
Peromyscus levipes	-98.6142588954086	19.595055796808	1985	León P. L. y V. Z. A. Ávila. 2012. Actualización de la base de datos de la Colección de mamíferos del Museo de Zoología 'Alfonso L. Herrera'. Colección Maztozoológica MZFC. Facultad de Ciencias. Universidad Nacional Autónoma de México. Bases de datos SNIB-CONABIO, proyectos EC010, J123, M099, B002 y H160. México, D. F.
Peromyscus levipes	-99.9834572543097	19.5989403285639	1993	León P. L. y V. Z. A. Ávila. 2012. Actualización de la base de datos de la Colección de mamíferos del Museo de Zoología 'Alfonso L. Herrera'. Colección Maztozoológica MZFC. Facultad de Ciencias. Universidad Nacional Autónoma de México. Bases de datos SNIB-CONABIO, proyectos EC010, J123, M099, B002 y H160. México, D. F.
Peromyscus levipes	-96.935330073349	19.6006165738098	1991	León P. L. y V. Z. A. Ávila. 2012. Actualización de la base de datos de la Colección de mamíferos del Museo de Zoología 'Alfonso L. Herrera'. Colección Maztozoológica MZFC. Facultad de Ciencias. Universidad Nacional Autónoma de México. Bases de datos SNIB-CONABIO, proyectos EC010, J123, M099, B002 y H160. México, D. F.
Peromyscus levipes	-96.9194956967631	19.6006166201291	1991	León P. L. y V. Z. A. Ávila. 2012. Actualización de la base de datos de la Colección de mamíferos del Museo de Zoología 'Alfonso L. Herrera'. Colección Maztozoológica MZFC. Facultad de Ciencias. Universidad Nacional Autónoma de México. Bases de datos SNIB-CONABIO, proyectos EC010, J123, M099, B002 y H160. México, D. F.
Peromyscus levipes	-97.677778	19.604444	1980	León P. L. y V. Z. A. Ávila. 2012. Actualización de la base de datos de la Colección de mamíferos del Museo de Zoología 'Alfonso L. Herrera'. Colección Maztozoológica MZFC. Facultad de Ciencias. Universidad Nacional Autónoma de México. Bases de datos SNIB-CONABIO, proyectos EC010, J123, M099, B002 y H160. México, D. F.
Peromyscus levipes	-98.0575787602184	19.6111687438514	1982	León P. L. y V. Z. A. Ávila. 2012. Actualización de la base de datos de la Colección de mamíferos del Museo de Zoología 'Alfonso L. Herrera'. Colección Maztozoológica MZFC. Facultad de Ciencias. Universidad Nacional Autónoma de México. Bases de datos SNIB-CONABIO, proyectos EC010, J123, M099, B002 y H160. México, D. F.
Peromyscus levipes	-97.0764444696973	19.6131155790003	1990	León P. L. y V. Z. A. Ávila. 2012. Actualización de la base de datos de la Colección de mamíferos del Museo de Zoología 'Alfonso L. Herrera'. Colección Maztozoológica MZFC. Facultad de Ciencias. Universidad Nacional Autónoma de México. Bases de datos SNIB-CONABIO, proyectos EC010, J123, M099, B002 y H160. México, D. F.
Peromyscus levipes	-98.0228559498632	19.6150566679553	1985	León P. L. y V. Z. A. Ávila. 2012. Actualización de la base de datos de la Colección de mamíferos del Museo de Zoología 'Alfonso L. Herrera'. Colección Maztozoológica MZFC. Facultad de Ciencias. Universidad Nacional Autónoma de México. Bases de datos SNIB-CONABIO, proyectos EC010, J123, M099, B002 y H160. México, D. F.
Peromyscus levipes	-97.075	19.625	1982	León P. L. y V. Z. A. Ávila. 2012. Actualización de la base de datos de la Colección de mamíferos del Museo de Zoología 'Alfonso L. Herrera'. Colección Maztozoológica MZFC. Facultad de Ciencias. Universidad Nacional Autónoma de México. Bases de datos SNIB-CONABIO, proyectos EC010, J123, M099, B002 y H160. México, D. F.
Peromyscus levipes	-97.091667	19.625	1982	León P. L. y V. Z. A. Ávila. 2012. Actualización de la base de datos de la Colección de mamíferos del Museo de Zoología 'Alfonso L. Herrera'. Colección Maztozoológica MZFC. Facultad de Ciencias. Universidad Nacional Autónoma de México. Bases de datos SNIB-CONABIO, proyectos EC010, J123, M099, B002 y H160. México, D. F.
Peromyscus levipes	-99.317778	19.627222	1985	León P. L. y V. Z. A. Ávila. 2012. Actualización de la base de datos de la Colección de mamíferos del Museo de Zoología 'Alfonso L. Herrera'. Colección Maztozoológica MZFC. Facultad de Ciencias. Universidad Nacional Autónoma de México. Bases de datos SNIB-CONABIO, proyectos EC010, J123, M099, B002 y H160. México, D. F.
Peromyscus levipes	-98.0559117871257	19.6308898315691	1982	León P. L. y V. Z. A. Ávila. 2012. Actualización de la base de datos de la Colección de mamíferos del Museo de Zoología 'Alfonso L. Herrera'. Colección Maztozoológica MZFC. Facultad de Ciencias. Universidad Nacional Autónoma de México. Bases de datos SNIB-CONABIO, proyectos EC010, J123, M099, B002 y H160. México, D. F.
Peromyscus levipes	-97.069444	19.635	1989	León P. L. y V. Z. A. Ávila. 2012. Actualización de la base de datos de la Colección de mamíferos del Museo de Zoología 'Alfonso L. Herrera'. Colección Maztozoológica MZFC. Facultad de Ciencias. Universidad Nacional Autónoma de México. Bases de datos SNIB-CONABIO, proyectos EC010, J123, M099, B002 y H160. México, D. F.
Peromyscus levipes	-96.9583857539295	19.6411706219067	1994	León P. L. y V. Z. A. Ávila. 2012. Actualización de la base de datos de la Colección de mamíferos del Museo de Zoología 'Alfonso L. Herrera'. Colección Maztozoológica MZFC. Facultad de Ciencias. Universidad Nacional Autónoma de México. Bases de datos SNIB-CONABIO, proyectos EC010, J123, M099, B002 y H160. México, D. F.
Peromyscus levipes	-99.4070548132114	19.644218043785	1980	León P. L. y V. Z. A. Ávila. 2012. Actualización de la base de datos de la Colección de mamíferos del Museo de Zoología 'Alfonso L. Herrera'. Colección Maztozoológica MZFC. Facultad de Ciencias. Universidad Nacional Autónoma de México. Bases de datos SNIB-CONABIO, proyectos EC010, J123, M099, B002 y H160. México, D. F.
Peromyscus levipes	-98.2492504312453	19.64866641828	1980	León P. L. y V. Z. A. Ávila. 2012. Actualización de la base de datos de la Colección de mamíferos del Museo de Zoología 'Alfonso L. Herrera'. Colección Maztozoológica MZFC. Facultad de Ciencias. Universidad Nacional Autónoma de México. Bases de datos SNIB-CONABIO, proyectos EC010, J123, M099, B002 y H160. México, D. F.
Peromyscus levipes	-96.819167	19.653333	1981	León P. L. y V. Z. A. Ávila. 2012. Actualización de la base de datos de la Colección de mamíferos del Museo de Zoología 'Alfonso L. Herrera'. Colección Maztozoológica MZFC. Facultad de Ciencias. Universidad Nacional Autónoma de México. Bases de datos SNIB-CONABIO, proyectos EC010, J123, M099, B002 y H160. México, D. F.
Peromyscus levipes	-96.923889	19.653333	1993	Escobar-Ocampo M. C., J. E. Morales-Pérez, Hernández-García E., J. Guzmán-Hernández, A. Riechers-Pérez y E. E. Espinoza-Medinilla. 2006. Sistematización de las colecciones científicas del Instituto de Historia Natural y Ecología, (IHNE) Chiapas. Instituto de Historia Natural y Ecología (IHNE). Bases de datos SNIB-CONABIO, proyectos V050, L018, L003 y P060. México, D. F.
Peromyscus levipes	-98.1014689574722	19.6575544539013	1980	Escobar-Ocampo M. C., J. E. Morales-Pérez, Hernández-García E., J. Guzmán-Hernández, A. Riechers-Pérez y E. E. Espinoza-Medinilla. 2006. Sistematización de las colecciones científicas del Instituto de Historia Natural y Ecología, (IHNE) Chiapas. Instituto de Historia Natural y Ecología (IHNE). Bases de datos SNIB-CONABIO, proyectos V050, L018, L003 y P060. México, D. F.
Peromyscus levipes	-98.1103581767216	19.6600543107638	1980	Escobar-Ocampo M. C., J. E. Morales-Pérez, Hernández-García E., J. Guzmán-Hernández, A. Riechers-Pérez y E. E. Espinoza-Medinilla. 2006. Sistematización de las colecciones científicas del Instituto de Historia Natural y Ecología, (IHNE) Chiapas. Instituto de Historia Natural y Ecología (IHNE). Bases de datos SNIB-CONABIO, proyectos V050, L018, L003 y P060. México, D. F.
Peromyscus levipes	-98.1009129752438	19.6667210295607	1981	Escobar-Ocampo M. C., J. E. Morales-Pérez, Hernández-García E., J. Guzmán-Hernández, A. Riechers-Pérez y E. E. Espinoza-Medinilla. 2006. Sistematización de las colecciones científicas del Instituto de Historia Natural y Ecología, (IHNE) Chiapas. Instituto de Historia Natural y Ecología (IHNE). Bases de datos SNIB-CONABIO, proyectos V050, L018, L003 y P060. México, D. F.
Peromyscus levipes	-96.9583858391701	19.6672804095366	1991	Muñoz-Alonso L. A. y I. J. March-Mifsut. 2003. Actualización y enriquecimiento de las bases de datos del proyecto de evaluación y análisis geográfico de la diversidad faunística de Chiapas. El Colegio de la Frontera Sur. Bases de datos SNIB-CONABIO, proyectos U014 y P132. México, D. F.
Peromyscus levipes	-98.2059154782839	19.6706095300828	1980	Escobar-Ocampo M. C., J. E. Morales-Pérez, Hernández-García E., J. Guzmán-Hernández, A. Riechers-Pérez y E. E. Espinoza-Medinilla. 2006. Sistematización de las colecciones científicas del Instituto de Historia Natural y Ecología, (IHNE) Chiapas. Instituto de Historia Natural y Ecología (IHNE). Bases de datos SNIB-CONABIO, proyectos V050, L018, L003 y P060. México, D. F.
Peromyscus levipes	-98.2828623439452	19.6828307279439	1980	Muñoz-Alonso L. A. y I. J. March-Mifsut. 2003. Actualización y enriquecimiento de las bases de datos del proyecto de evaluación y análisis geográfico de la diversidad faunística de Chiapas. El Colegio de la Frontera Sur. Bases de datos SNIB-CONABIO, proyectos U014 y P132. México, D. F.
Peromyscus levipes	-98.8198190865925	19.6897737560566	1980	Escobar-Ocampo M. C., J. E. Morales-Pérez, Hernández-García E., J. Guzmán-Hernández, A. Riechers-Pérez y E. E. Espinoza-Medinilla. 2006. Sistematización de las colecciones científicas del Instituto de Historia Natural y Ecología, (IHNE) Chiapas. Instituto de Historia Natural y Ecología (IHNE). Bases de datos SNIB-CONABIO, proyectos V050, L018, L003 y P060. México, D. F.
Peromyscus levipes	-98.7139836462253	19.7086622053891	1980	Escobar-Ocampo M. C., J. E. Morales-Pérez, Hernández-García E., J. Guzmán-Hernández, A. Riechers-Pérez y E. E. Espinoza-Medinilla. 2006. Sistematización de las colecciones científicas del Instituto de Historia Natural y Ecología, (IHNE) Chiapas. Instituto de Historia Natural y Ecología (IHNE). Bases de datos SNIB-CONABIO, proyectos V050, L018, L003 y P060. México, D. F.
Peromyscus levipes	-98.0525789779354	19.710886124632	1980	Escobar-Ocampo M. C., J. E. Morales-Pérez, Hernández-García E., J. Guzmán-Hernández, A. Riechers-Pérez y E. E. Espinoza-Medinilla. 2006. Sistematización de las colecciones científicas del Instituto de Historia Natural y Ecología, (IHNE) Chiapas. Instituto de Historia Natural y Ecología (IHNE). Bases de datos SNIB-CONABIO, proyectos V050, L018, L003 y P060. México, D. F.
Peromyscus levipes	-99.3326093860159	19.7389358721639	1980	Escobar-Ocampo M. C., J. E. Morales-Pérez, Hernández-García E., J. Guzmán-Hernández, A. Riechers-Pérez y E. E. Espinoza-Medinilla. 2006. Sistematización de las colecciones científicas del Instituto de Historia Natural y Ecología, (IHNE) Chiapas. Instituto de Historia Natural y Ecología (IHNE). Bases de datos SNIB-CONABIO, proyectos V050, L018, L003 y P060. México, D. F.
Peromyscus levipes	-99.866389	19.751944	1986	López-Wilchis R. 1998. Base de datos de mamíferos de México depositados en colecciones de Estados Unidos y Canadá. Unidad Iztapalapa. Universidad Autónoma Metropolitana. Bases de datos SNIB-CONABIO, proyecto P130. México, D. F.
Peromyscus levipes	-99.553056	19.754167	1986	López-Wilchis R. 1998. Base de datos de mamíferos de México depositados en colecciones de Estados Unidos y Canadá. Unidad Iztapalapa. Universidad Autónoma Metropolitana. Bases de datos SNIB-CONABIO, proyecto P130. México, D. F.
Peromyscus levipes	-98.670649776786	19.754215223819	1980	López-Wilchis R. 1998. Base de datos de mamíferos de México depositados en colecciones de Estados Unidos y Canadá. Unidad Iztapalapa. Universidad Autónoma Metropolitana. Bases de datos SNIB-CONABIO, proyecto P130. México, D. F.
Peromyscus levipes	-98.8667654339191	19.7581034365683	1980	Escobar-Ocampo M. C., J. E. Morales-Pérez, Hernández-García E., J. Guzmán-Hernández, A. Riechers-Pérez y E. E. Espinoza-Medinilla. 2006. Sistematización de las colecciones científicas del Instituto de Historia Natural y Ecología, (IHNE) Chiapas. Instituto de Historia Natural y Ecología (IHNE). Bases de datos SNIB-CONABIO, proyectos V050, L018, L003 y P060. México, D. F.
Peromyscus levipes	-98.3834199897466	19.7597718486067	1993	Escobar-Ocampo M. C., J. E. Morales-Pérez, Hernández-García E., J. Guzmán-Hernández, A. Riechers-Pérez y E. E. Espinoza-Medinilla. 2006. Sistematización de las colecciones científicas del Instituto de Historia Natural y Ecología, (IHNE) Chiapas. Instituto de Historia Natural y Ecología (IHNE). Bases de datos SNIB-CONABIO, proyectos V050, L018, L003 y P060. México, D. F.
Peromyscus levipes	-97.3917305901365	19.8025498586731	1986	Escobar-Ocampo M. C., J. E. Morales-Pérez, Hernández-García E., J. Guzmán-Hernández, A. Riechers-Pérez y E. E. Espinoza-Medinilla. 2006. Sistematización de las colecciones científicas del Instituto de Historia Natural y Ecología, (IHNE) Chiapas. Instituto de Historia Natural y Ecología (IHNE). Bases de datos SNIB-CONABIO, proyectos V050, L018, L003 y P060. México, D. F.
Peromyscus levipes	-99.856389	19.806944	1985	Muñoz-Alonso L. A. y I. J. March-Mifsut. 2003. Actualización y enriquecimiento de las bases de datos del proyecto de evaluación y análisis geográfico de la diversidad faunística de Chiapas. El Colegio de la Frontera Sur. Bases de datos SNIB-CONABIO, proyectos U014 y P132. México, D. F.
Peromyscus levipes	-98.5978702342017	19.806991000309	1980	León P. L. y V. Z. A. Ávila. 2012. Actualización de la base de datos de la Colección de mamíferos del Museo de Zoología 'Alfonso L. Herrera'. Colección Maztozoológica MZFC. Facultad de Ciencias. Universidad Nacional Autónoma de México. Bases de datos SNIB-CONABIO, proyectos EC010, J123, M099, B002 y H160. México, D. F.
Peromyscus levipes	-97.5611786410289	19.8094940317564	1979	León P. L. y V. Z. A. Ávila. 2012. Actualización de la base de datos de la Colección de mamíferos del Museo de Zoología 'Alfonso L. Herrera'. Colección Maztozoológica MZFC. Facultad de Ciencias. Universidad Nacional Autónoma de México. Bases de datos SNIB-CONABIO, proyectos EC010, J123, M099, B002 y H160. México, D. F.
Peromyscus levipes	-99.463056	19.816944	1986	León P. L. y V. Z. A. Ávila. 2012. Actualización de la base de datos de la Colección de mamíferos del Museo de Zoología 'Alfonso L. Herrera'. Colección Maztozoológica MZFC. Facultad de Ciencias. Universidad Nacional Autónoma de México. Bases de datos SNIB-CONABIO, proyectos EC010, J123, M099, B002 y H160. México, D. F.
Peromyscus levipes	-97.3708961989907	19.83393746783	1986	Escobar-Ocampo M. C., J. E. Morales-Pérez, Hernández-García E., J. Guzmán-Hernández, A. Riechers-Pérez y E. E. Espinoza-Medinilla. 2006. Sistematización de las colecciones científicas del Instituto de Historia Natural y Ecología, (IHNE) Chiapas. Instituto de Historia Natural y Ecología (IHNE). Bases de datos SNIB-CONABIO, proyectos V050, L018, L003 y P060. México, D. F.
Peromyscus levipes	-100.063333	19.849444	1986	Escobar-Ocampo M. C., J. E. Morales-Pérez, Hernández-García E., J. Guzmán-Hernández, A. Riechers-Pérez y E. E. Espinoza-Medinilla. 2006. Sistematización de las colecciones científicas del Instituto de Historia Natural y Ecología, (IHNE) Chiapas. Instituto de Historia Natural y Ecología (IHNE). Bases de datos SNIB-CONABIO, proyectos V050, L018, L003 y P060. México, D. F.
Peromyscus levipes	-98.0098004728303	19.8617122638094	1985	Escobar-Ocampo M. C., J. E. Morales-Pérez, Hernández-García E., J. Guzmán-Hernández, A. Riechers-Pérez y E. E. Espinoza-Medinilla. 2006. Sistematización de las colecciones científicas del Instituto de Historia Natural y Ecología, (IHNE) Chiapas. Instituto de Historia Natural y Ecología (IHNE). Bases de datos SNIB-CONABIO, proyectos V050, L018, L003 y P060. México, D. F.
Peromyscus levipes	-98.2167505267089	19.9033767069756	1983	Escobar-Ocampo M. C., J. E. Morales-Pérez, Hernández-García E., J. Guzmán-Hernández, A. Riechers-Pérez y E. E. Espinoza-Medinilla. 2006. Sistematización de las colecciones científicas del Instituto de Historia Natural y Ecología, (IHNE) Chiapas. Instituto de Historia Natural y Ecología (IHNE). Bases de datos SNIB-CONABIO, proyectos V050, L018, L003 y P060. México, D. F.
Peromyscus levipes	-99.0245466954328	19.9094849293673	1980	Escobar-Ocampo M. C., J. E. Morales-Pérez, Hernández-García E., J. Guzmán-Hernández, A. Riechers-Pérez y E. E. Espinoza-Medinilla. 2006. Sistematización de las colecciones científicas del Instituto de Historia Natural y Ecología, (IHNE) Chiapas. Instituto de Historia Natural y Ecología (IHNE). Bases de datos SNIB-CONABIO, proyectos V050, L018, L003 y P060. México, D. F.
Peromyscus levipes	-97.5903466947707	19.91726696003	1986	Escobar-Ocampo M. C., J. E. Morales-Pérez, Hernández-García E., J. Guzmán-Hernández, A. Riechers-Pérez y E. E. Espinoza-Medinilla. 2006. Sistematización de las colecciones científicas del Instituto de Historia Natural y Ecología, (IHNE) Chiapas. Instituto de Historia Natural y Ecología (IHNE). Bases de datos SNIB-CONABIO, proyectos V050, L018, L003 y P060. México, D. F.
Peromyscus levipes	-97.989111212342	19.9297981785662	2006	Escobar-Ocampo M. C., J. E. Morales-Pérez, Hernández-García E., J. Guzmán-Hernández, A. Riechers-Pérez y E. E. Espinoza-Medinilla. 2006. Sistematización de las colecciones científicas del Instituto de Historia Natural y Ecología, (IHNE) Chiapas. Instituto de Historia Natural y Ecología (IHNE). Bases de datos SNIB-CONABIO, proyectos V050, L018, L003 y P060. México, D. F.
Peromyscus levipes	-99.492778	19.935	1986	Escobar-Ocampo M. C., J. E. Morales-Pérez, Hernández-García E., J. Guzmán-Hernández, A. Riechers-Pérez y E. E. Espinoza-Medinilla. 2006. Sistematización de las colecciones científicas del Instituto de Historia Natural y Ecología, (IHNE) Chiapas. Instituto de Historia Natural y Ecología (IHNE). Bases de datos SNIB-CONABIO, proyectos V050, L018, L003 y P060. México, D. F.
Peromyscus levipes	-98.368056	19.951667	1987	Escobar-Ocampo M. C., J. E. Morales-Pérez, Hernández-García E., J. Guzmán-Hernández, A. Riechers-Pérez y E. E. Espinoza-Medinilla. 2006. Sistematización de las colecciones científicas del Instituto de Historia Natural y Ecología, (IHNE) Chiapas. Instituto de Historia Natural y Ecología (IHNE). Bases de datos SNIB-CONABIO, proyectos V050, L018, L003 y P060. México, D. F.
Peromyscus levipes	-102.714	19.980194	2006	Escobar-Ocampo M. C., J. E. Morales-Pérez, Hernández-García E., J. Guzmán-Hernández, A. Riechers-Pérez y E. E. Espinoza-Medinilla. 2006. Sistematización de las colecciones científicas del Instituto de Historia Natural y Ecología, (IHNE) Chiapas. Instituto de Historia Natural y Ecología (IHNE). Bases de datos SNIB-CONABIO, proyectos V050, L018, L003 y P060. México, D. F.
Peromyscus levipes	-98.346972	19.986333	2001	Escobar-Ocampo M. C., J. E. Morales-Pérez, Hernández-García E., J. Guzmán-Hernández, A. Riechers-Pérez y E. E. Espinoza-Medinilla. 2006. Sistematización de las colecciones científicas del Instituto de Historia Natural y Ecología, (IHNE) Chiapas. Instituto de Historia Natural y Ecología (IHNE). Bases de datos SNIB-CONABIO, proyectos V050, L018, L003 y P060. México, D. F.
Peromyscus levipes	-99.764444	20.039167	1986	Muñoz-Alonso L. A. y I. J. March-Mifsut. 2003. Actualización y enriquecimiento de las bases de datos del proyecto de evaluación y análisis geográfico de la diversidad faunística de Chiapas. El Colegio de la Frontera Sur. Bases de datos SNIB-CONABIO, proyectos U014 y P132. México, D. F.
Peromyscus levipes	-100.0525	20.0495	1983	Mertz W (2022). LACM Vertebrate Collection. Version 18.11. Natural History Museum of Los Angeles County. Occurrence dataset https://doi.org/10.15468/77rmwd accessed via GBIF.org on 2022-07-07.
Peromyscus levipes	-98.549722	20.057778	1982	Mertz W (2022). LACM Vertebrate Collection. Version 18.11. Natural History Museum of Los Angeles County. Occurrence dataset https://doi.org/10.15468/77rmwd accessed via GBIF.org on 2022-07-07.
Peromyscus levipes	-98.1403602481766	20.0600357093666	1985	Mertz W (2022). LACM Vertebrate Collection. Version 18.11. Natural History Museum of Los Angeles County. Occurrence dataset https://doi.org/10.15468/77rmwd accessed via GBIF.org on 2022-07-07.
Peromyscus levipes	-100.309345	20.063814	1986	Mertz W (2022). LACM Vertebrate Collection. Version 18.11. Natural History Museum of Los Angeles County. Occurrence dataset https://doi.org/10.15468/77rmwd accessed via GBIF.org on 2022-07-07.
Peromyscus levipes	-99.866667	20.068333	1982	Mertz W (2022). LACM Vertebrate Collection. Version 18.11. Natural History Museum of Los Angeles County. Occurrence dataset https://doi.org/10.15468/77rmwd accessed via GBIF.org on 2022-07-07.
Peromyscus levipes	-98.131111	20.099167	1988	Mertz W (2022). LACM Vertebrate Collection. Version 18.11. Natural History Museum of Los Angeles County. Occurrence dataset https://doi.org/10.15468/77rmwd accessed via GBIF.org on 2022-07-07.
Peromyscus levipes	-98.4167559706209	20.1064217252124	1980	Mertz W (2022). LACM Vertebrate Collection. Version 18.11. Natural History Museum of Los Angeles County. Occurrence dataset https://doi.org/10.15468/77rmwd accessed via GBIF.org on 2022-07-07.
Peromyscus levipes	-98.7334295239816	20.1178092207328	1980	Mertz W (2022). LACM Vertebrate Collection. Version 18.11. Natural History Museum of Los Angeles County. Occurrence dataset https://doi.org/10.15468/77rmwd accessed via GBIF.org on 2022-07-07.
Peromyscus levipes	-98.0445241753619	20.1197562521011	1979	Muñoz-Alonso L. A. y I. J. March-Mifsut. 2003. Actualización y enriquecimiento de las bases de datos del proyecto de evaluación y análisis geográfico de la diversidad faunística de Chiapas. El Colegio de la Frontera Sur. Bases de datos SNIB-CONABIO, proyectos U014 y P132. México, D. F.
Peromyscus levipes	-98.1000814965108	20.1200330699006	1979	Muñoz-Alonso L. A. y I. J. March-Mifsut. 2003. Actualización y enriquecimiento de las bases de datos del proyecto de evaluación y análisis geográfico de la diversidad faunística de Chiapas. El Colegio de la Frontera Sur. Bases de datos SNIB-CONABIO, proyectos U014 y P132. México, D. F.
Peromyscus levipes	-99.636667	20.133056	1986	León P. L. y V. Z. A. Ávila. 2012. Actualización de la base de datos de la Colección de mamíferos del Museo de Zoología 'Alfonso L. Herrera'. Colección Maztozoológica MZFC. Facultad de Ciencias. Universidad Nacional Autónoma de México. Bases de datos SNIB-CONABIO, proyectos EC010, J123, M099, B002 y H160. México, D. F.
Peromyscus levipes	-100.177833	20.141667	1983	Mertz W (2022). LACM Vertebrate Collection. Version 18.11. Natural History Museum of Los Angeles County. Occurrence dataset https://doi.org/10.15468/77rmwd accessed via GBIF.org on 2022-07-07.
Peromyscus levipes	-98.715278	20.144444	1987	Mertz W (2022). LACM Vertebrate Collection. Version 18.11. Natural History Museum of Los Angeles County. Occurrence dataset https://doi.org/10.15468/77rmwd accessed via GBIF.org on 2022-07-07.
Peromyscus levipes	-100.117783	20.146733	1983	Mertz W (2022). LACM Vertebrate Collection. Version 18.11. Natural History Museum of Los Angeles County. Occurrence dataset https://doi.org/10.15468/77rmwd accessed via GBIF.org on 2022-07-07.
Peromyscus levipes	-100.148056	20.151389	1984	Mertz W (2022). LACM Vertebrate Collection. Version 18.11. Natural History Museum of Los Angeles County. Occurrence dataset https://doi.org/10.15468/77rmwd accessed via GBIF.org on 2022-07-07.
Peromyscus levipes	-98.653333	20.160556	1982	Mertz W (2022). LACM Vertebrate Collection. Version 18.11. Natural History Museum of Los Angeles County. Occurrence dataset https://doi.org/10.15468/77rmwd accessed via GBIF.org on 2022-07-07.
Peromyscus levipes	-100.133333	20.166667	1984	Mertz W (2022). LACM Vertebrate Collection. Version 18.11. Natural History Museum of Los Angeles County. Occurrence dataset https://doi.org/10.15468/77rmwd accessed via GBIF.org on 2022-07-07.
Peromyscus levipes	-100.197167	20.1715	1983	Mertz W (2022). LACM Vertebrate Collection. Version 18.11. Natural History Museum of Los Angeles County. Occurrence dataset https://doi.org/10.15468/77rmwd accessed via GBIF.org on 2022-07-07.
Peromyscus levipes	-99.856667	20.178056	1986	Mertz W (2022). LACM Vertebrate Collection. Version 18.11. Natural History Museum of Los Angeles County. Occurrence dataset https://doi.org/10.15468/77rmwd accessed via GBIF.org on 2022-07-07.
Peromyscus levipes	-100.16105	20.180667	1982	León P. L. y V. Z. A. Ávila. 2012. Actualización de la base de datos de la Colección de mamíferos del Museo de Zoología 'Alfonso L. Herrera'. Colección Maztozoológica MZFC. Facultad de Ciencias. Universidad Nacional Autónoma de México. Bases de datos SNIB-CONABIO, proyectos EC010, J123, M099, B002 y H160. México, D. F.
Peromyscus levipes	-100.09135	20.180667	1983	León P. L. y V. Z. A. Ávila. 2012. Actualización de la base de datos de la Colección de mamíferos del Museo de Zoología 'Alfonso L. Herrera'. Colección Maztozoológica MZFC. Facultad de Ciencias. Universidad Nacional Autónoma de México. Bases de datos SNIB-CONABIO, proyectos EC010, J123, M099, B002 y H160. México, D. F.
Peromyscus levipes	-100.183333	20.183333	1984	León P. L. y V. Z. A. Ávila. 2012. Actualización de la base de datos de la Colección de mamíferos del Museo de Zoología 'Alfonso L. Herrera'. Colección Maztozoológica MZFC. Facultad de Ciencias. Universidad Nacional Autónoma de México. Bases de datos SNIB-CONABIO, proyectos EC010, J123, M099, B002 y H160. México, D. F.
Peromyscus levipes	-100.14414	20.18609	1983	León P. L. y V. Z. A. Ávila. 2012. Actualización de la base de datos de la Colección de mamíferos del Museo de Zoología 'Alfonso L. Herrera'. Colección Maztozoológica MZFC. Facultad de Ciencias. Universidad Nacional Autónoma de México. Bases de datos SNIB-CONABIO, proyectos EC010, J123, M099, B002 y H160. México, D. F.
Peromyscus levipes	-100.183333	20.2	1984	León P. L. y V. Z. A. Ávila. 2012. Actualización de la base de datos de la Colección de mamíferos del Museo de Zoología 'Alfonso L. Herrera'. Colección Maztozoológica MZFC. Facultad de Ciencias. Universidad Nacional Autónoma de México. Bases de datos SNIB-CONABIO, proyectos EC010, J123, M099, B002 y H160. México, D. F.
Peromyscus levipes	-100.169333	20.206667	1982	León P. L. y V. Z. A. Ávila. 2012. Actualización de la base de datos de la Colección de mamíferos del Museo de Zoología 'Alfonso L. Herrera'. Colección Maztozoológica MZFC. Facultad de Ciencias. Universidad Nacional Autónoma de México. Bases de datos SNIB-CONABIO, proyectos EC010, J123, M099, B002 y H160. México, D. F.
Peromyscus levipes	-100.135433	20.206667	1983	León P. L. y V. Z. A. Ávila. 2012. Actualización de la base de datos de la Colección de mamíferos del Museo de Zoología 'Alfonso L. Herrera'. Colección Maztozoológica MZFC. Facultad de Ciencias. Universidad Nacional Autónoma de México. Bases de datos SNIB-CONABIO, proyectos EC010, J123, M099, B002 y H160. México, D. F.
Peromyscus levipes	-100.152778	20.216111	1984	León P. L. y V. Z. A. Ávila. 2012. Actualización de la base de datos de la Colección de mamíferos del Museo de Zoología 'Alfonso L. Herrera'. Colección Maztozoológica MZFC. Facultad de Ciencias. Universidad Nacional Autónoma de México. Bases de datos SNIB-CONABIO, proyectos EC010, J123, M099, B002 y H160. México, D. F.
Peromyscus levipes	-98.2128625961692	20.242250108771	1985	León P. L. y V. Z. A. Ávila. 2012. Actualización de la base de datos de la Colección de mamíferos del Museo de Zoología 'Alfonso L. Herrera'. Colección Maztozoológica MZFC. Facultad de Ciencias. Universidad Nacional Autónoma de México. Bases de datos SNIB-CONABIO, proyectos EC010, J123, M099, B002 y H160. México, D. F.
Peromyscus levipes	-99.340556	20.246667	1997	León P. L. y V. Z. A. Ávila. 2012. Actualización de la base de datos de la Colección de mamíferos del Museo de Zoología 'Alfonso L. Herrera'. Colección Maztozoológica MZFC. Facultad de Ciencias. Universidad Nacional Autónoma de México. Bases de datos SNIB-CONABIO, proyectos EC010, J123, M099, B002 y H160. México, D. F.
Peromyscus levipes	-98.2070284957903	20.2533606168817	1985	Muñoz-Alonso L. A. y I. J. March-Mifsut. 2003. Actualización y enriquecimiento de las bases de datos del proyecto de evaluación y análisis geográfico de la diversidad faunística de Chiapas. El Colegio de la Frontera Sur. Bases de datos SNIB-CONABIO, proyectos U014 y P132. México, D. F.
Peromyscus levipes	-98.010556	20.260556	2001	Muñoz-Alonso L. A. y I. J. March-Mifsut. 2003. Actualización y enriquecimiento de las bases de datos del proyecto de evaluación y análisis geográfico de la diversidad faunística de Chiapas. El Colegio de la Frontera Sur. Bases de datos SNIB-CONABIO, proyectos U014 y P132. México, D. F.
Peromyscus levipes	-100.163467	20.304667	1983	Ramírez-Pulido J. 1999. Biodiversidad mastozoológica del Eje Volcánico Transversal. Unidad Iztapalapa. Universidad Autónoma Metropolitana. Bases de datos SNIB-CONABIO, proyecto J121. México, D. F.
Peromyscus levipes	-100.237778	20.310556	1996	Ramírez-Pulido J. 1999. Biodiversidad mastozoológica del Eje Volcánico Transversal. Unidad Iztapalapa. Universidad Autónoma Metropolitana. Bases de datos SNIB-CONABIO, proyecto J121. México, D. F.
Peromyscus levipes	-100.154583	20.3115	1984	Ramírez-Pulido J. 1999. Biodiversidad mastozoológica del Eje Volcánico Transversal. Unidad Iztapalapa. Universidad Autónoma Metropolitana. Bases de datos SNIB-CONABIO, proyecto J121. México, D. F.
Peromyscus levipes	-98.232222	20.321111	1994	Ramírez-Pulido J. 1999. Biodiversidad mastozoológica del Eje Volcánico Transversal. Unidad Iztapalapa. Universidad Autónoma Metropolitana. Bases de datos SNIB-CONABIO, proyecto J121. México, D. F.
Peromyscus levipes	-100.216667	20.333333	1984	Ramírez-Pulido J. 1999. Biodiversidad mastozoológica del Eje Volcánico Transversal. Unidad Iztapalapa. Universidad Autónoma Metropolitana. Bases de datos SNIB-CONABIO, proyecto J121. México, D. F.
Peromyscus levipes	-100.130833	20.339	1982	Ramírez-Pulido J. 1999. Biodiversidad mastozoológica del Eje Volcánico Transversal. Unidad Iztapalapa. Universidad Autónoma Metropolitana. Bases de datos SNIB-CONABIO, proyecto J121. México, D. F.
Peromyscus levipes	-100.084133	20.386	1983	Ramírez-Pulido J. 1999. Biodiversidad mastozoológica del Eje Volcánico Transversal. Unidad Iztapalapa. Universidad Autónoma Metropolitana. Bases de datos SNIB-CONABIO, proyecto J121. México, D. F.
Peromyscus levipes	-100.10085	20.39968	1983	Ramírez-Pulido J. 1999. Biodiversidad mastozoológica del Eje Volcánico Transversal. Unidad Iztapalapa. Universidad Autónoma Metropolitana. Bases de datos SNIB-CONABIO, proyecto J121. México, D. F.
Peromyscus levipes	-99.922222	20.451944	1983	Ramírez-Pulido J. 1999. Biodiversidad mastozoológica del Eje Volcánico Transversal. Unidad Iztapalapa. Universidad Autónoma Metropolitana. Bases de datos SNIB-CONABIO, proyecto J121. México, D. F.
Peromyscus levipes	-99.481389	20.466667	1983	Ramírez-Pulido J. 1999. Biodiversidad mastozoológica del Eje Volcánico Transversal. Unidad Iztapalapa. Universidad Autónoma Metropolitana. Bases de datos SNIB-CONABIO, proyecto J121. México, D. F.
Peromyscus levipes	-99.5134493811564	20.5027891021875	1993	Lopéz-Vidal J. C., C. Elizalde-Arellano, J.I. Campos-Rodríguez, N. Matías-Ferrer, N. González y S. Murillo-Jiménez. 2008. Computarización de las colecciones de vertebrados terrestres de la Escuela Nacional de Ciencias Biológicas, IPN-Fases 2 y 3. Escuela Nacional de Ciencias Biológicas. Instituto Politécnico Nacional. Bases de datos SNIB-CONABIO, proyecto CC002. México, D. F.
Peromyscus levipes	-99.844167	20.542778	1983	Sánchez-Cordero V. 2006. Estado actual del conocimiento biológico de algunas especies de roedores de las familias Muridae, Geomyidae, Heteromyidae y Sciuridae (Rodentia: Mammalia) incluidas en el PROY-NOM-059-ECOL-2000. Instituto de Biología. Bases de datos SNIB-CONABIO, proyectos W036, A026 y L047. México, D. F.
Peromyscus levipes	-98.6375	20.552778	1982	Muñoz-Alonso L. A. y I. J. March-Mifsut. 2003. Actualización y enriquecimiento de las bases de datos del proyecto de evaluación y análisis geográfico de la diversidad faunística de Chiapas. El Colegio de la Frontera Sur. Bases de datos SNIB-CONABIO, proyectos U014 y P132. México, D. F.
Peromyscus levipes	-98.779722	20.556111	1989	Muñoz-Alonso L. A. y I. J. March-Mifsut. 2003. Actualización y enriquecimiento de las bases de datos del proyecto de evaluación y análisis geográfico de la diversidad faunística de Chiapas. El Colegio de la Frontera Sur. Bases de datos SNIB-CONABIO, proyectos U014 y P132. México, D. F.
Peromyscus levipes	-99.348056	20.575833	1986	Muñoz-Alonso L. A. y I. J. March-Mifsut. 2003. Actualización y enriquecimiento de las bases de datos del proyecto de evaluación y análisis geográfico de la diversidad faunística de Chiapas. El Colegio de la Frontera Sur. Bases de datos SNIB-CONABIO, proyectos U014 y P132. México, D. F.
Peromyscus levipes	-98.763056	20.577778	1980	Muñoz-Alonso L. A. y I. J. March-Mifsut. 2003. Actualización y enriquecimiento de las bases de datos del proyecto de evaluación y análisis geográfico de la diversidad faunística de Chiapas. El Colegio de la Frontera Sur. Bases de datos SNIB-CONABIO, proyectos U014 y P132. México, D. F.
Peromyscus levipes	-99.337222	20.582778	1985	Muñoz-Alonso L. A. y I. J. March-Mifsut. 2003. Actualización y enriquecimiento de las bases de datos del proyecto de evaluación y análisis geográfico de la diversidad faunística de Chiapas. El Colegio de la Frontera Sur. Bases de datos SNIB-CONABIO, proyectos U014 y P132. México, D. F.
Peromyscus levipes	-101.875978	20.583478	1986	Muñoz-Alonso L. A. y I. J. March-Mifsut. 2003. Actualización y enriquecimiento de las bases de datos del proyecto de evaluación y análisis geográfico de la diversidad faunística de Chiapas. El Colegio de la Frontera Sur. Bases de datos SNIB-CONABIO, proyectos U014 y P132. México, D. F.
Peromyscus levipes	-99.488889	20.640278	1994	Muñoz-Alonso L. A. y I. J. March-Mifsut. 2003. Actualización y enriquecimiento de las bases de datos del proyecto de evaluación y análisis geográfico de la diversidad faunística de Chiapas. El Colegio de la Frontera Sur. Bases de datos SNIB-CONABIO, proyectos U014 y P132. México, D. F.
Peromyscus levipes	-98.653055	20.689167	1984	León P. L. y V. Z. A. Ávila. 2012. Actualización de la base de datos de la Colección de mamíferos del Museo de Zoología 'Alfonso L. Herrera'. Colección Maztozoológica MZFC. Facultad de Ciencias. Universidad Nacional Autónoma de México. Bases de datos SNIB-CONABIO, proyectos EC010, J123, M099, B002 y H160. México, D. F.
Peromyscus levipes	-100.435833	20.706667	1991	León P. L. y V. Z. A. Ávila. 2012. Actualización de la base de datos de la Colección de mamíferos del Museo de Zoología 'Alfonso L. Herrera'. Colección Maztozoológica MZFC. Facultad de Ciencias. Universidad Nacional Autónoma de México. Bases de datos SNIB-CONABIO, proyectos EC010, J123, M099, B002 y H160. México, D. F.
Peromyscus levipes	-98.7264876343031	20.7644466868044	1990	León P. L. y V. Z. A. Ávila. 2012. Actualización de la base de datos de la Colección de mamíferos del Museo de Zoología 'Alfonso L. Herrera'. Colección Maztozoológica MZFC. Facultad de Ciencias. Universidad Nacional Autónoma de México. Bases de datos SNIB-CONABIO, proyectos EC010, J123, M099, B002 y H160. México, D. F.
Peromyscus levipes	-99.593333	20.808333	1998	León P. L. y V. Z. A. Ávila. 2012. Actualización de la base de datos de la Colección de mamíferos del Museo de Zoología 'Alfonso L. Herrera'. Colección Maztozoológica MZFC. Facultad de Ciencias. Universidad Nacional Autónoma de México. Bases de datos SNIB-CONABIO, proyectos EC010, J123, M099, B002 y H160. México, D. F.
Peromyscus levipes	-99.241667	20.809167	1983	Millen B, Lim B (2018). Mammalogy Collection - Royal Ontario Museum. Version 11.5. Royal Ontario Museum. Occurrence dataset https://doi.org/10.15468/2rlrvh accessed via GBIF.org on 2022-07-07.
Peromyscus levipes	-99.532778	20.834722	1979	European Bioinformatics Institute (EMBL-EBI), GBIF Helpdesk (2022). INSDC Sequences. Version 1.8. European Nucleotide Archive (EMBL-EBI). Occurrence dataset https://doi.org/10.15468/sbmztx accessed via GBIF.org on 2022-07-07.
Peromyscus levipes	-99.601	20.857833	1979	European Bioinformatics Institute (EMBL-EBI), GBIF Helpdesk (2022). INSDC Sequences. Version 1.8. European Nucleotide Archive (EMBL-EBI). Occurrence dataset https://doi.org/10.15468/sbmztx accessed via GBIF.org on 2022-07-07.
Peromyscus levipes	-99.533333	20.866667	1984	Millen B, Lim B (2018). Mammalogy Collection - Royal Ontario Museum. Version 11.5. Royal Ontario Museum. Occurrence dataset https://doi.org/10.15468/2rlrvh accessed via GBIF.org on 2022-07-07.
Peromyscus levipes	-99.491944	20.897222	1979	Millen B, Lim B (2018). Mammalogy Collection - Royal Ontario Museum. Version 11.5. Royal Ontario Museum. Occurrence dataset https://doi.org/10.15468/2rlrvh accessed via GBIF.org on 2022-07-07.
Peromyscus levipes	-99.2084436002452	20.906105742244	1993	Millen B, Lim B (2018). Mammalogy Collection - Royal Ontario Museum. Version 11.5. Royal Ontario Museum. Occurrence dataset https://doi.org/10.15468/2rlrvh accessed via GBIF.org on 2022-07-07.
Peromyscus levipes	-98.530833	20.910833	1987	European Bioinformatics Institute (EMBL-EBI), GBIF Helpdesk (2022). INSDC Sequences. Version 1.8. European Nucleotide Archive (EMBL-EBI). Occurrence dataset https://doi.org/10.15468/sbmztx accessed via GBIF.org on 2022-07-07.
Peromyscus levipes	-99.56473	20.91576	1979	European Bioinformatics Institute (EMBL-EBI), GBIF Helpdesk (2022). INSDC Sequences. Version 1.8. European Nucleotide Archive (EMBL-EBI). Occurrence dataset https://doi.org/10.15468/sbmztx accessed via GBIF.org on 2022-07-07.
Peromyscus levipes	-99.603333	20.921	1979	Millen B, Lim B (2018). Mammalogy Collection - Royal Ontario Museum. Version 11.5. Royal Ontario Museum. Occurrence dataset https://doi.org/10.15468/2rlrvh accessed via GBIF.org on 2022-07-07.
Peromyscus levipes	-100.18	20.931667	1991	Sánchez-Cordero V. 2006. Estado actual del conocimiento biológico de algunas especies de roedores de las familias Muridae, Geomyidae, Heteromyidae y Sciuridae (Rodentia: Mammalia) incluidas en el PROY-NOM-059-ECOL-2000. Instituto de Biología. Bases de datos SNIB-CONABIO, proyectos W036, A026 y L047. México, D. F.
Peromyscus levipes	-98.8784361048871	21.0038793756216	1991	Sánchez-Cordero V. 2006. Estado actual del conocimiento biológico de algunas especies de roedores de las familias Muridae, Geomyidae, Heteromyidae y Sciuridae (Rodentia: Mammalia) incluidas en el PROY-NOM-059-ECOL-2000. Instituto de Biología. Bases de datos SNIB-CONABIO, proyectos W036, A026 y L047. México, D. F.
Peromyscus levipes	-98.8406582117503	21.0055464200907	1991	Sánchez-Cordero V. 2006. Estado actual del conocimiento biológico de algunas especies de roedores de las familias Muridae, Geomyidae, Heteromyidae y Sciuridae (Rodentia: Mammalia) incluidas en el PROY-NOM-059-ECOL-2000. Instituto de Biología. Bases de datos SNIB-CONABIO, proyectos W036, A026 y L047. México, D. F.
Peromyscus levipes	-98.8784361628046	21.0199896489814	1991	Sánchez-Cordero V. 2006. Estado actual del conocimiento biológico de algunas especies de roedores de las familias Muridae, Geomyidae, Heteromyidae y Sciuridae (Rodentia: Mammalia) incluidas en el PROY-NOM-059-ECOL-2000. Instituto de Biología. Bases de datos SNIB-CONABIO, proyectos W036, A026 y L047. México, D. F.
Peromyscus levipes	-99.924722	21.036111	1997	Sánchez-Cordero V. 2006. Estado actual del conocimiento biológico de algunas especies de roedores de las familias Muridae, Geomyidae, Heteromyidae y Sciuridae (Rodentia: Mammalia) incluidas en el PROY-NOM-059-ECOL-2000. Instituto de Biología. Bases de datos SNIB-CONABIO, proyectos W036, A026 y L047. México, D. F.
Peromyscus levipes	-98.849269541463	21.0402668272581	1991	León P. L. y V. Z. A. Ávila. 2012. Actualización de la base de datos de la Colección de mamíferos del Museo de Zoología 'Alfonso L. Herrera'. Colección Maztozoológica MZFC. Facultad de Ciencias. Universidad Nacional Autónoma de México. Bases de datos SNIB-CONABIO, proyectos EC010, J123, M099, B002 y H160. México, D. F.
Peromyscus levipes	-99.734167	21.051944	1984	León P. L. y V. Z. A. Ávila. 2012. Actualización de la base de datos de la Colección de mamíferos del Museo de Zoología 'Alfonso L. Herrera'. Colección Maztozoológica MZFC. Facultad de Ciencias. Universidad Nacional Autónoma de México. Bases de datos SNIB-CONABIO, proyectos EC010, J123, M099, B002 y H160. México, D. F.
Peromyscus levipes	-98.383889	21.074167	1982	León P. L. y V. Z. A. Ávila. 2012. Actualización de la base de datos de la Colección de mamíferos del Museo de Zoología 'Alfonso L. Herrera'. Colección Maztozoológica MZFC. Facultad de Ciencias. Universidad Nacional Autónoma de México. Bases de datos SNIB-CONABIO, proyectos EC010, J123, M099, B002 y H160. México, D. F.
Peromyscus levipes	-99.616667	21.083333	1983	León P. L. y V. Z. A. Ávila. 2012. Actualización de la base de datos de la Colección de mamíferos del Museo de Zoología 'Alfonso L. Herrera'. Colección Maztozoológica MZFC. Facultad de Ciencias. Universidad Nacional Autónoma de México. Bases de datos SNIB-CONABIO, proyectos EC010, J123, M099, B002 y H160. México, D. F.
Peromyscus levipes	-99.963889	21.099444	1984	León P. L. y V. Z. A. Ávila. 2012. Actualización de la base de datos de la Colección de mamíferos del Museo de Zoología 'Alfonso L. Herrera'. Colección Maztozoológica MZFC. Facultad de Ciencias. Universidad Nacional Autónoma de México. Bases de datos SNIB-CONABIO, proyectos EC010, J123, M099, B002 y H160. México, D. F.
Peromyscus levipes	-99.616667	21.1	1983	León P. L. y V. Z. A. Ávila. 2012. Actualización de la base de datos de la Colección de mamíferos del Museo de Zoología 'Alfonso L. Herrera'. Colección Maztozoológica MZFC. Facultad de Ciencias. Universidad Nacional Autónoma de México. Bases de datos SNIB-CONABIO, proyectos EC010, J123, M099, B002 y H160. México, D. F.
Peromyscus levipes	-99.653611	21.108333	1990	León P. L. y V. Z. A. Ávila. 2012. Actualización de la base de datos de la Colección de mamíferos del Museo de Zoología 'Alfonso L. Herrera'. Colección Maztozoológica MZFC. Facultad de Ciencias. Universidad Nacional Autónoma de México. Bases de datos SNIB-CONABIO, proyectos EC010, J123, M099, B002 y H160. México, D. F.
Peromyscus levipes	-99.616667	21.116667	1987	León P. L. y V. Z. A. Ávila. 2012. Actualización de la base de datos de la Colección de mamíferos del Museo de Zoología 'Alfonso L. Herrera'. Colección Maztozoológica MZFC. Facultad de Ciencias. Universidad Nacional Autónoma de México. Bases de datos SNIB-CONABIO, proyectos EC010, J123, M099, B002 y H160. México, D. F.
Peromyscus levipes	-99.633333	21.116667	1987	León P. L. y V. Z. A. Ávila. 2012. Actualización de la base de datos de la Colección de mamíferos del Museo de Zoología 'Alfonso L. Herrera'. Colección Maztozoológica MZFC. Facultad de Ciencias. Universidad Nacional Autónoma de México. Bases de datos SNIB-CONABIO, proyectos EC010, J123, M099, B002 y H160. México, D. F.
Peromyscus levipes	-98.9948282858369	21.1177628748275	1993	León P. L. y V. Z. A. Ávila. 2012. Actualización de la base de datos de la Colección de mamíferos del Museo de Zoología 'Alfonso L. Herrera'. Colección Maztozoológica MZFC. Facultad de Ciencias. Universidad Nacional Autónoma de México. Bases de datos SNIB-CONABIO, proyectos EC010, J123, M099, B002 y H160. México, D. F.
Peromyscus levipes	-99.625278	21.119444	1982	Sánchez-Cordero V. 2006. Estado actual del conocimiento biológico de algunas especies de roedores de las familias Muridae, Geomyidae, Heteromyidae y Sciuridae (Rodentia: Mammalia) incluidas en el PROY-NOM-059-ECOL-2000. Instituto de Biología. Bases de datos SNIB-CONABIO, proyectos W036, A026 y L047. México, D. F.
Peromyscus levipes	-99.685278	21.130278	1997	León P. L. y V. Z. A. Ávila. 2012. Actualización de la base de datos de la Colección de mamíferos del Museo de Zoología 'Alfonso L. Herrera'. Colección Maztozoológica MZFC. Facultad de Ciencias. Universidad Nacional Autónoma de México. Bases de datos SNIB-CONABIO, proyectos EC010, J123, M099, B002 y H160. México, D. F.
Peromyscus levipes	-99.625278	21.134167	1987	Muñoz-Alonso L. A. y I. J. March-Mifsut. 2003. Actualización y enriquecimiento de las bases de datos del proyecto de evaluación y análisis geográfico de la diversidad faunística de Chiapas. El Colegio de la Frontera Sur. Bases de datos SNIB-CONABIO, proyectos U014 y P132. México, D. F.
Peromyscus levipes	-99.635	21.135	1982	Muñoz-Alonso L. A. y I. J. March-Mifsut. 2003. Actualización y enriquecimiento de las bases de datos del proyecto de evaluación y análisis geográfico de la diversidad faunística de Chiapas. El Colegio de la Frontera Sur. Bases de datos SNIB-CONABIO, proyectos U014 y P132. México, D. F.
Peromyscus levipes	-98.6845430262247	21.1538732355108	1991	Muñoz-Alonso L. A. y I. J. March-Mifsut. 2003. Actualización y enriquecimiento de las bases de datos del proyecto de evaluación y análisis geográfico de la diversidad faunística de Chiapas. El Colegio de la Frontera Sur. Bases de datos SNIB-CONABIO, proyectos U014 y P132. México, D. F.
Peromyscus levipes	-99.109444	21.163889	1996	Muñoz-Alonso L. A. y I. J. March-Mifsut. 2003. Actualización y enriquecimiento de las bases de datos del proyecto de evaluación y análisis geográfico de la diversidad faunística de Chiapas. El Colegio de la Frontera Sur. Bases de datos SNIB-CONABIO, proyectos U014 y P132. México, D. F.
Peromyscus levipes	-99.547222	21.165278	1998	Muñoz-Alonso L. A. y I. J. March-Mifsut. 2003. Actualización y enriquecimiento de las bases de datos del proyecto de evaluación y análisis geográfico de la diversidad faunística de Chiapas. El Colegio de la Frontera Sur. Bases de datos SNIB-CONABIO, proyectos U014 y P132. México, D. F.
Peromyscus levipes	-99.102053027384	21.1699821841887	1990	Prestridge H (2021). Biodiversity Research and Teaching Collections - TCWC Vertebrates. Version 9.4. Texas A&M University Biodiversity Research and Teaching Collections. Occurrence dataset https://doi.org/10.15468/szomia accessed via GBIF.org on 2022-07-07.
Peromyscus levipes	-99.091389	21.177222	1979	Prestridge H (2021). Biodiversity Research and Teaching Collections - TCWC Vertebrates. Version 9.4. Texas A&M University Biodiversity Research and Teaching Collections. Occurrence dataset https://doi.org/10.15468/szomia accessed via GBIF.org on 2022-07-07.
Peromyscus levipes	-99.091389	21.177222	1982	Prestridge H (2021). Biodiversity Research and Teaching Collections - TCWC Vertebrates. Version 9.4. Texas A&M University Biodiversity Research and Teaching Collections. Occurrence dataset https://doi.org/10.15468/szomia accessed via GBIF.org on 2022-07-07.
Peromyscus levipes	-99.126111	21.1775	1996	Prestridge H (2021). Biodiversity Research and Teaching Collections - TCWC Vertebrates. Version 9.4. Texas A&M University Biodiversity Research and Teaching Collections. Occurrence dataset https://doi.org/10.15468/szomia accessed via GBIF.org on 2022-07-07.
Peromyscus levipes	-98.808056	21.1825	1989	Prestridge H (2021). Biodiversity Research and Teaching Collections - TCWC Vertebrates. Version 9.4. Texas A&M University Biodiversity Research and Teaching Collections. Occurrence dataset https://doi.org/10.15468/szomia accessed via GBIF.org on 2022-07-07.
Peromyscus levipes	-99.133333	21.183333	1983	León P. L. y V. Z. A. Ávila. 2012. Actualización de la base de datos de la Colección de mamíferos del Museo de Zoología 'Alfonso L. Herrera'. Colección Maztozoológica MZFC. Facultad de Ciencias. Universidad Nacional Autónoma de México. Bases de datos SNIB-CONABIO, proyectos EC010, J123, M099, B002 y H160. México, D. F.
Peromyscus levipes	-98.88825	21.183944	1999	Prestridge H (2021). Biodiversity Research and Teaching Collections - TCWC Vertebrates. Version 9.4. Texas A&M University Biodiversity Research and Teaching Collections. Occurrence dataset https://doi.org/10.15468/szomia accessed via GBIF.org on 2022-07-07.
Peromyscus levipes	-99.1645545816024	21.1883151601887	1990	Prestridge H (2021). Biodiversity Research and Teaching Collections - TCWC Vertebrates. Version 9.4. Texas A&M University Biodiversity Research and Teaching Collections. Occurrence dataset https://doi.org/10.15468/szomia accessed via GBIF.org on 2022-07-07.
Peromyscus levipes	-99.151944	21.19	1979	Muñoz-Alonso L. A. y I. J. March-Mifsut. 2003. Actualización y enriquecimiento de las bases de datos del proyecto de evaluación y análisis geográfico de la diversidad faunística de Chiapas. El Colegio de la Frontera Sur. Bases de datos SNIB-CONABIO, proyectos U014 y P132. México, D. F.
Peromyscus levipes	-99.151944	21.19	1982	Muñoz-Alonso L. A. y I. J. March-Mifsut. 2003. Actualización y enriquecimiento de las bases de datos del proyecto de evaluación y análisis geográfico de la diversidad faunística de Chiapas. El Colegio de la Frontera Sur. Bases de datos SNIB-CONABIO, proyectos U014 y P132. México, D. F.
Peromyscus levipes	-99.543056	21.193889	1983	Muñoz-Alonso L. A. y I. J. March-Mifsut. 2003. Actualización y enriquecimiento de las bases de datos del proyecto de evaluación y análisis geográfico de la diversidad faunística de Chiapas. El Colegio de la Frontera Sur. Bases de datos SNIB-CONABIO, proyectos U014 y P132. México, D. F.
Peromyscus levipes	-99.568889	21.199167	1983	Muñoz-Alonso L. A. y I. J. March-Mifsut. 2003. Actualización y enriquecimiento de las bases de datos del proyecto de evaluación y análisis geográfico de la diversidad faunística de Chiapas. El Colegio de la Frontera Sur. Bases de datos SNIB-CONABIO, proyectos U014 y P132. México, D. F.
Peromyscus levipes	-99.581111	21.199722	1983	León P. L. y V. Z. A. Ávila. 2012. Actualización de la base de datos de la Colección de mamíferos del Museo de Zoología 'Alfonso L. Herrera'. Colección Maztozoológica MZFC. Facultad de Ciencias. Universidad Nacional Autónoma de México. Bases de datos SNIB-CONABIO, proyectos EC010, J123, M099, B002 y H160. México, D. F.
Peromyscus levipes	-99.1	21.2	1983	León P. L. y V. Z. A. Ávila. 2012. Actualización de la base de datos de la Colección de mamíferos del Museo de Zoología 'Alfonso L. Herrera'. Colección Maztozoológica MZFC. Facultad de Ciencias. Universidad Nacional Autónoma de México. Bases de datos SNIB-CONABIO, proyectos EC010, J123, M099, B002 y H160. México, D. F.
Peromyscus levipes	-99.133333	21.2	1983	León P. L. y V. Z. A. Ávila. 2012. Actualización de la base de datos de la Colección de mamíferos del Museo de Zoología 'Alfonso L. Herrera'. Colección Maztozoológica MZFC. Facultad de Ciencias. Universidad Nacional Autónoma de México. Bases de datos SNIB-CONABIO, proyectos EC010, J123, M099, B002 y H160. México, D. F.
Peromyscus levipes	-99.083333	21.2	1983	León P. L. y V. Z. A. Ávila. 2012. Actualización de la base de datos de la Colección de mamíferos del Museo de Zoología 'Alfonso L. Herrera'. Colección Maztozoológica MZFC. Facultad de Ciencias. Universidad Nacional Autónoma de México. Bases de datos SNIB-CONABIO, proyectos EC010, J123, M099, B002 y H160. México, D. F.
Peromyscus levipes	-99.0264963418404	21.2010930281267	1993	León P. L. y V. Z. A. Ávila. 2012. Actualización de la base de datos de la Colección de mamíferos del Museo de Zoología 'Alfonso L. Herrera'. Colección Maztozoológica MZFC. Facultad de Ciencias. Universidad Nacional Autónoma de México. Bases de datos SNIB-CONABIO, proyectos EC010, J123, M099, B002 y H160. México, D. F.
Peromyscus levipes	-99.0062178590083	21.2010930928778	1993	León P. L. y V. Z. A. Ávila. 2012. Actualización de la base de datos de la Colección de mamíferos del Museo de Zoología 'Alfonso L. Herrera'. Colección Maztozoológica MZFC. Facultad de Ciencias. Universidad Nacional Autónoma de México. Bases de datos SNIB-CONABIO, proyectos EC010, J123, M099, B002 y H160. México, D. F.
Peromyscus levipes	-98.9598277875672	21.2102588293569	1993	León P. L. y V. Z. A. Ávila. 2012. Actualización de la base de datos de la Colección de mamíferos del Museo de Zoología 'Alfonso L. Herrera'. Colección Maztozoológica MZFC. Facultad de Ciencias. Universidad Nacional Autónoma de México. Bases de datos SNIB-CONABIO, proyectos EC010, J123, M099, B002 y H160. México, D. F.
Peromyscus levipes	-99.0034398352063	21.2127585779999	1993	León P. L. y V. Z. A. Ávila. 2012. Actualización de la base de datos de la Colección de mamíferos del Museo de Zoología 'Alfonso L. Herrera'. Colección Maztozoológica MZFC. Facultad de Ciencias. Universidad Nacional Autónoma de México. Bases de datos SNIB-CONABIO, proyectos EC010, J123, M099, B002 y H160. México, D. F.
Peromyscus levipes	-99.515	21.237778	1990	López Vidal J.C., C. Elizalde Arellano, C. Y. Salas Rodríguez y C. Salazar Motolinía. 2019. Computarización de las colecciones de vertebrados terrestres de la Escuela Nacional de Ciencias Biológicas, IPN Fase 4. Instituto Politécnico Nacional. Escuela Nacional de Ciencias Biológicas. Bases de datos SNIB CONABIO_Mamíferos Proyectos No. KE005, CC002, BC004, Y013 y P020. Ciudad de México
Peromyscus levipes	-99.180333	21.257333	1982	Horváth A. 2008. Mamíferos de los Parques Nacionales Lagunas de Montebello y Palenque, Chiapas. Unidad San Cristóbal de las Casas. El Colegio de la Frontera Sur. Bases de datos SNIB-CONABIO, proyecto BK047. México, D. F.
Peromyscus levipes	-99.15625	21.273167	1979	Horváth A. 2008. Mamíferos de los Parques Nacionales Lagunas de Montebello y Palenque, Chiapas. Unidad San Cristóbal de las Casas. El Colegio de la Frontera Sur. Bases de datos SNIB-CONABIO, proyecto BK047. México, D. F.
Peromyscus levipes	-99.15625	21.273167	1982	Horváth A. 2008. Mamíferos de los Parques Nacionales Lagunas de Montebello y Palenque, Chiapas. Unidad San Cristóbal de las Casas. El Colegio de la Frontera Sur. Bases de datos SNIB-CONABIO, proyecto BK047. México, D. F.
Peromyscus levipes	-99.209167	21.275333	1982	Muñoz-Alonso L. A. y I. J. March-Mifsut. 2003. Actualización y enriquecimiento de las bases de datos del proyecto de evaluación y análisis geográfico de la diversidad faunística de Chiapas. El Colegio de la Frontera Sur. Bases de datos SNIB-CONABIO, proyectos U014 y P132. México, D. F.
Peromyscus levipes	-99.0525	21.279167	1997	Morales-Pérez J. E. 2005. Vertebrados terrestres del Corredor Biológico Sierra Madre del Sur, Chiapas, México. Dirección de Investigación Miguel Álvarez del Toro. Instituto de Historia Natural y Ecología (IHNE). Bases de datos SNIB-CONABIO, proyecto Y021. México, D. F.
Peromyscus levipes	-99.174722	21.279167	1997	Halffter-Salas G. 2009. Análisis de las relaciones entre las diversidades alfa, beta y gamma a distintos niveles de escala espacial: Procesos históricos y ecológicos que intervienen. V Etapa. Instituto de Ecología. Bases de datos SNIB-CONABIO, proyectos EE005, BE012, U030 y K038. México, D. F.
Peromyscus levipes	-98.9312163922431	21.2891443828384	1990	Halffter-Salas G. 2009. Análisis de las relaciones entre las diversidades alfa, beta y gamma a distintos niveles de escala espacial: Procesos históricos y ecológicos que intervienen. V Etapa. Instituto de Ecología. Bases de datos SNIB-CONABIO, proyectos EE005, BE012, U030 y K038. México, D. F.
Peromyscus levipes	-99.174722	21.298333	1981	Halffter-Salas G. 2009. Análisis de las relaciones entre las diversidades alfa, beta y gamma a distintos niveles de escala espacial: Procesos históricos y ecológicos que intervienen. V Etapa. Instituto de Ecología. Bases de datos SNIB-CONABIO, proyectos EE005, BE012, U030 y K038. México, D. F.
Peromyscus levipes	-99.056944	21.323611	1990	León P. L. y V. Z. A. Ávila. 2012. Actualización de la base de datos de la Colección de mamíferos del Museo de Zoología 'Alfonso L. Herrera'. Colección Maztozoológica MZFC. Facultad de Ciencias. Universidad Nacional Autónoma de México. Bases de datos SNIB-CONABIO, proyectos EC010, J123, M099, B002 y H160. México, D. F.
Peromyscus levipes	-99.5025	21.325	1984	León P. L. y V. Z. A. Ávila. 2012. Actualización de la base de datos de la Colección de mamíferos del Museo de Zoología 'Alfonso L. Herrera'. Colección Maztozoológica MZFC. Facultad de Ciencias. Universidad Nacional Autónoma de México. Bases de datos SNIB-CONABIO, proyectos EC010, J123, M099, B002 y H160. México, D. F.
Peromyscus levipes	-100.41056	21.352131	1984	León P. L. y V. Z. A. Ávila. 2012. Actualización de la base de datos de la Colección de mamíferos del Museo de Zoología 'Alfonso L. Herrera'. Colección Maztozoológica MZFC. Facultad de Ciencias. Universidad Nacional Autónoma de México. Bases de datos SNIB-CONABIO, proyectos EC010, J123, M099, B002 y H160. México, D. F.
Peromyscus levipes	-98.9764957602049	21.3685856824663	1990	Horváth A. 2008. Mamíferos de los Parques Nacionales Lagunas de Montebello y Palenque, Chiapas. Unidad San Cristóbal de las Casas. El Colegio de la Frontera Sur. Bases de datos SNIB-CONABIO, proyecto BK047. México, D. F.
Peromyscus levipes	-99.0001073664585	21.3805290729195	1990	Horváth A. 2008. Mamíferos de los Parques Nacionales Lagunas de Montebello y Palenque, Chiapas. Unidad San Cristóbal de las Casas. El Colegio de la Frontera Sur. Bases de datos SNIB-CONABIO, proyecto BK047. México, D. F.
Peromyscus levipes	-99.0264970430144	21.3935844048503	1990	León P. L. y V. Z. A. Ávila. 2012. Actualización de la base de datos de la Colección de mamíferos del Museo de Zoología 'Alfonso L. Herrera'. Colección Maztozoológica MZFC. Facultad de Ciencias. Universidad Nacional Autónoma de México. Bases de datos SNIB-CONABIO, proyectos EC010, J123, M099, B002 y H160. México, D. F.
Peromyscus levipes	-98.945939239489	21.4255272358175	1987	Horváth A. 2008. Mamíferos de los Parques Nacionales Lagunas de Montebello y Palenque, Chiapas. Unidad San Cristóbal de las Casas. El Colegio de la Frontera Sur. Bases de datos SNIB-CONABIO, proyecto BK047. México, D. F.
Peromyscus levipes	-99.270369	21.939037	1979	Altamirano-González-Ortega M. A., J. Guzmán-Hernández, R. Luna-Reyes, A. Riechers-Pérez y R. Vidal-López. 2007. Vertebrados terrestres del parque nacional Cañón del Sumidero, Chiapas, México. Dirección de Investigación. Instituto de Historia Natural y Ecología (IHNE). Bases de datos SNIB-CONABIO, proyecto BK003. México, D. F.
Peromyscus levipes	-100.608056	22.032778	1988	Altamirano-González-Ortega M. A., J. Guzmán-Hernández, R. Luna-Reyes, A. Riechers-Pérez y R. Vidal-López. 2007. Vertebrados terrestres del parque nacional Cañón del Sumidero, Chiapas, México. Dirección de Investigación. Instituto de Historia Natural y Ecología (IHNE). Bases de datos SNIB-CONABIO, proyecto BK003. México, D. F.
Peromyscus levipes	-99.427778	22.125833	1999	Garner H (2016). TTU Mammals Collection. Version 9.1. Museum of Texas Tech University (TTU). Occurrence dataset https://doi.org/10.15468/yocqyp accessed via GBIF.org on 2022-07-07.
Peromyscus levipes	-99.444167	22.388056	1989	López Vidal J.C., C. Elizalde Arellano, C. Y. Salas Rodríguez y C. Salazar Motolinía. 2019. Computarización de las colecciones de vertebrados terrestres de la Escuela Nacional de Ciencias Biológicas, IPN Fase 4. Instituto Politécnico Nacional. Escuela Nacional de Ciencias Biológicas. Bases de datos SNIB CONABIO_Mamíferos Proyectos No. KE005, CC002, BC004, Y013 y P020. Ciudad de México
Peromyscus levipes	-99.387778	22.528056	1989	Whiting A (2022). Brigham Young University Life Science Museum (BYU) Mammal Collection (Arctos). Version 1.14. Brigham Young University Life Science Museum. Occurrence dataset https://doi.org/10.15468/5sdbbp accessed via GBIF.org on 2022-07-07.
Peromyscus levipes	-99.025556	22.653611	1999	González-Cózatl F. 2012. Computarización de la colección de mamíferos del Centro de Educación Ambiental e Investigación Sierra de Huautla (CEAMISH) de la Universidad Autónoma del Estado de Morelos (UAEM). Colección CMC. Centro de Investigación en Biodiversidad y Conservación. Universidad Autónoma del Estado de Morelos. Bases de datos SNIB-CONABIO, proyecto HC022. México, D. F.
Peromyscus levipes	-99.041781459599	23.0087906668951	1993	León P. L. y V. Z. A. Ávila. 2012. Actualización de la base de datos de la Colección de mamíferos del Museo de Zoología 'Alfonso L. Herrera'. Colección Maztozoológica MZFC. Facultad de Ciencias. Universidad Nacional Autónoma de México. Bases de datos SNIB-CONABIO, proyectos EC010, J123, M099, B002 y H160. México, D. F.
Peromyscus levipes	-99.227283	23.0451	2001	Medrano L. y M. J. Vázquez-Cuevas. 2020. Apoyo a las colecciones biológicas de la Facultad de Ciencias de la UNAM: Fase 1. Facultad de Ciencias. Universidad Nacional Autónoma de México. Bases de datos SNIB-CONABIO (coleccion de mastozoología marina), proyecto LE002. Ciudad de México
Peromyscus levipes	-99.221167	23.057783	2001	León P. L. y V. Z. A. Ávila. 2012. Actualización de la base de datos de la Colección de mamíferos del Museo de Zoología 'Alfonso L. Herrera'. Colección Maztozoológica MZFC. Facultad de Ciencias. Universidad Nacional Autónoma de México. Bases de datos SNIB-CONABIO, proyectos EC010, J123, M099, B002 y H160. México, D. F.
Peromyscus levipes	-99.912712	23.96176	1989	León P. L. y V. Z. A. Ávila. 2012. Actualización de la base de datos de la Colección de mamíferos del Museo de Zoología 'Alfonso L. Herrera'. Colección Maztozoológica MZFC. Facultad de Ciencias. Universidad Nacional Autónoma de México. Bases de datos SNIB-CONABIO, proyectos EC010, J123, M099, B002 y H160. México, D. F.
Peromyscus levipes	-100.16167	25.36	1984	Botello F., M. Aranda y V. Sánchez-Cordero. 2010. Fortalecimiento de la Colección de fotocolectas biológicas (CFB): una propuesta del uso de la imagen digital al servicio del conocimiento de la biodiversidad. Colección CNFB. Instituto de Biología. Universidad Nacional Autónoma de México. Bases de datos SNIB-CONABIO, proyecto FS0030. México, D. F.
Peromyscus levipes	-100.160556	25.368611	1984	Botello F., M. Aranda y V. Sánchez-Cordero. 2010. Fortalecimiento de la Colección de fotocolectas biológicas (CFB): una propuesta del uso de la imagen digital al servicio del conocimiento de la biodiversidad. Colección CNFB. Instituto de Biología. Universidad Nacional Autónoma de México. Bases de datos SNIB-CONABIO, proyecto FS0030. México, D. F.
