# Supplementary material for: A retrospective approach for evaluating ecological niche modeling transferability over time: the case of Mexican endemic rodents
Source: PeerJ. 2024 Nov 29;12:e18414. doi: 10.7717/peerj.18414 (PMC11610470; doi:10.7717/peerj.18414)
Supplement: Supplemental Information 3 — Georeferenced occurrences of Mexican endemic small mammals used to build niche modes [file peerj-12-18414-s003.zip › Species ccurrence files/Peromyscus perfulvus.csv]

specie	x	y	year	source
Peromyscus perfulvus	-104.534800188091	19.4973067248986	1950	Global Biodiversity Information Facility [GBIF] (2018) GBIF occurrence download Mammalia. https://www.gbif.org/dataset/7f56df30-f762-11e1-a439-00145eb45e9a: UAZ 12243
Peromyscus perfulvus	-104.52121	19.498593	1950	Bucci M (2016). UAZ Mammals. Version 5.1. University of Arizona Museum of Natural History. Occurrence dataset https://doi.org/10.15468/2swesj accessed via GBIF.org on 2022-07-07.
Peromyscus perfulvus	-104.639126	19.20417	1953	Global Biodiversity Information Facility [GBIF] (2018) GBIF occurrence download Mammalia. https://www.gbif.org/dataset/7f56df30-f762-11e1-a439-00145eb45e9a: IB-UNAM: 1517
Peromyscus perfulvus	-105.1914303011	20.7030382651453	1955	Global Biodiversity Information Facility [GBIF] (2018) GBIF occurrence download Mammalia. https://www.gbif.org/dataset/7f56df30-f762-11e1-a439-00145eb45e9a: KUM: 2437978
Peromyscus perfulvus	-99.5009352445309	17.3473762050235	1959	Flannery M, Fong J (2022). CAS Mammalogy (MAM). Version 133.333. California Academy of Sciences. Occurrence dataset https://doi.org/10.15468/dhbozg accessed via GBIF.org on 2022-07-07.
Peromyscus perfulvus	-101.010808804052	19.7022691858673	1959	Flannery M, Fong J (2022). CAS Mammalogy (MAM). Version 133.333. California Academy of Sciences. Occurrence dataset https://doi.org/10.15468/dhbozg accessed via GBIF.org on 2022-07-07.
Global Biodiversity Information Facility [GBIF] (2018) GBIF occurrence download Mammalia. https://www.gbif.org/dataset/7f56df30-f762-11e1-a439-00145eb45e9a:	-104.700318022968	19.2465549768729	1961	Global Biodiversity Information Facility [GBIF] (2018) GBIF occurrence download Mammalia. https://www.gbif.org/dataset/7f56df30-f762-11e1-a439-00145eb45e9a: KUM: 2437978
Global Biodiversity Information Facility [GBIF] (2018) GBIF occurrence download Mammalia. https://www.gbif.org/dataset/7f56df30-f762-11e1-a439-00145eb45e9a: Peromyscus perfulvus	-104.65809639254	19.3340279889453	1961	Global Biodiversity Information Facility [GBIF] (2018) GBIF occurrence download Mammalia. https://www.gbif.org/dataset/7f56df30-f762-11e1-a439-00145eb45e9a: KUM: 2437978
Global Biodiversity Information Facility [GBIF] (2018) GBIF occurrence download Mammalia. https://www.gbif.org/dataset/7f56df30-f762-11e1-a439-00145eb45e9a: Peromyscus perfulvus	-104.713881293126	19.2356464453225	1964	Global Biodiversity Information Facility [GBIF] (2018) GBIF occurrence download Mammalia. https://www.gbif.org/dataset/7f56df30-f762-11e1-a439-00145eb45e9a: UAZ 11160
Peromyscus perfulvus	-104.683012516541	19.219331327577	1964	Rentail N. P. 2004. UAZ Vertebrates collections at the University of Arizona, database of Mexican specimens. The University of Arizona. Bases de datos SNIB-CONABIO. M�xico, D. F.
Peromyscus perfulvus	-103.516667	19.15	1964	Bucci M (2016). UAZ Mammals. Version 5.1. University of Arizona Museum of Natural History. Occurrence dataset https://doi.org/10.15468/2swesj accessed via GBIF.org on 2022-07-07.
Global Biodiversity Information Facility [GBIF] (2018) GBIF occurrence download Mammalia. https://www.gbif.org/dataset/7f56df30-f762-11e1-a439-00145eb45e9a: Peromyscus perfulvus	-103.019634547312	19.3711679540227	1967	Global Biodiversity Information Facility [GBIF] (2018) GBIF occurrence download Mammalia. https://www.gbif.org/dataset/7f56df30-f762-11e1-a439-00145eb45e9a: KUM: 2437978
Peromyscus perfulvus	-103.312711447667	21.886052767567	1972	Bucci M (2016). UAZ Mammals. Version 5.1. University of Arizona Museum of Natural History. Occurrence dataset https://doi.org/10.15468/2swesj accessed via GBIF.org on 2022-07-07.
Peromyscus perfulvus	-104.946938737348	19.5045879088084	1972	Abraczinskas L (2016). MSU Mammalogy, Ornithology and Vertebrate Paleontology Collections. Version 8.1. Michigan State University Museum. Occurrence dataset https://doi.org/10.15468/xypr72 accessed via GBIF.org on 2022-07-07.
Peromyscus perfulvus	-105.021854762726	19.5787081494001	1973	Abraczinskas L (2016). MSU Mammalogy, Ornithology and Vertebrate Paleontology Collections. Version 8.1. Michigan State University Museum. Occurrence dataset https://doi.org/10.15468/xypr72 accessed via GBIF.org on 2022-07-07.
Peromyscus perfulvus	-104.648889	19.235833	1973	Whiting A (2022). Brigham Young University Life Science Museum (BYU) Mammal Collection (Arctos). Version 1.14. Brigham Young University Life Science Museum. Occurrence dataset https://doi.org/10.15468/5sdbbp accessed via GBIF.org on 2022-07-07.
Peromyscus perfulvus	-104.682778	19.204167	1973	Whiting A (2022). Brigham Young University Life Science Museum (BYU) Mammal Collection (Arctos). Version 1.14. Brigham Young University Life Science Museum. Occurrence dataset https://doi.org/10.15468/5sdbbp accessed via GBIF.org on 2022-07-07.
Peromyscus perfulvus	-105.015833	19.526667	1974	Abraczinskas L (2016). MSU Mammalogy, Ornithology and Vertebrate Paleontology Collections. Version 8.1. Michigan State University Museum. Occurrence dataset https://doi.org/10.15468/xypr72 accessed via GBIF.org on 2022-07-07.
Peromyscus perfulvus	-104.992637748902	19.4938532505112	1974	Whiting A (2022). Brigham Young University Life Science Museum (BYU) Mammal Collection (Arctos). Version 1.14. Brigham Young University Life Science Museum. Occurrence dataset https://doi.org/10.15468/5sdbbp accessed via GBIF.org on 2022-07-07.
Peromyscus perfulvus	-105.021854350808	19.4758189956926	1974	Whiting A (2022). Brigham Young University Life Science Museum (BYU) Mammal Collection (Arctos). Version 1.14. Brigham Young University Life Science Museum. Occurrence dataset https://doi.org/10.15468/5sdbbp accessed via GBIF.org on 2022-07-07.
Peromyscus perfulvus	-104.935106346355	19.475030344376	1974	Abraczinskas L (2016). MSU Mammalogy, Ornithology and Vertebrate Paleontology Collections. Version 8.1. Michigan State University Museum. Occurrence dataset https://doi.org/10.15468/xypr72 accessed via GBIF.org on 2022-07-07.
Peromyscus perfulvus	-105.006458090614	19.4995779310276	1974	Whiting A (2022). Brigham Young University Life Science Museum (BYU) Mammal Collection (Arctos). Version 1.14. Brigham Young University Life Science Museum. Occurrence dataset https://doi.org/10.15468/5sdbbp accessed via GBIF.org on 2022-07-07.
Global Biodiversity Information Facility [GBIF] (2018) GBIF occurrence download Mammalia. https://www.gbif.org/dataset/7f56df30-f762-11e1-a439-00145eb45e9a: Peromyscus perfulvus	-105.16391	19.630453	1975	S�nchez Cordero V., Magall�n S., Espinosa, H., Reynoso V.H., Escalante, P. y Cervantes, F. 2021. Digitalizaci�n y Sistematizaci�n de las Colecciones Biol�gicas Nacionales del Instituto de Biolog�a, UNAM. Universidad Nacional Aut�noma de M�xico. Instituto de Biolog�a. Bases de datos SNIB CONABIO (vertebrados), proyecto KE002. Ciudad de M�xico
Peromyscus perfulvus	-104.98499	19.522146	1975	Whiting A (2022). Brigham Young University Life Science Museum (BYU) Mammal Collection (Arctos). Version 1.14. Brigham Young University Life Science Museum. Occurrence dataset https://doi.org/10.15468/5sdbbp accessed via GBIF.org on 2022-07-07.
Global Biodiversity Information Facility [GBIF] (2018) GBIF occurrence download Mammalia. https://www.gbif.org/dataset/7f56df30-f762-11e1-a439-00145eb45e9a: Peromyscus perfulvus	-105.029722	19.518889	1975	Global Biodiversity Information Facility [GBIF] (2018) GBIF occurrence download Mammalia. https://www.gbif.org/dataset/7f56df30-f762-11e1-a439-00145eb45e9a: IB-UNAM: 36387
Global Biodiversity Information Facility [GBIF] (2018) GBIF occurrence download Mammalia. https://www.gbif.org/dataset/7f56df30-f762-11e1-a439-00145eb45e9a: Peromyscus perfulvus	-105.194167	19.641389	1975	Global Biodiversity Information Facility [GBIF] (2018) GBIF occurrence download Mammalia. https://www.gbif.org/dataset/7f56df30-f762-11e1-a439-00145eb45e9a: IB-UNAM: 36386
Global Biodiversity Information Facility [GBIF] (2018) GBIF occurrence download Mammalia. https://www.gbif.org/dataset/7f56df30-f762-11e1-a439-00145eb45e9a: Peromyscus perfulvus	-102.820286	18.753828	1976	Global Biodiversity Information Facility [GBIF] (2018) GBIF occurrence download Mammalia. https://www.gbif.org/dataset/7f56df30-f762-11e1-a439-00145eb45e9a: ENCB-IPN: 9703
Peromyscus perfulvus	-105.325833	20.202222	1976	Whiting A (2022). Brigham Young University Life Science Museum (BYU) Mammal Collection (Arctos). Version 1.14. Brigham Young University Life Science Museum. Occurrence dataset https://doi.org/10.15468/5sdbbp accessed via GBIF.org on 2022-07-07.
Peromyscus perfulvus	-105.316782	20.361234	1976	Whiting A (2022). Brigham Young University Life Science Museum (BYU) Mammal Collection (Arctos). Version 1.14. Brigham Young University Life Science Museum. Occurrence dataset https://doi.org/10.15468/5sdbbp accessed via GBIF.org on 2022-07-07.
Peromyscus perfulvus	-102.795097	18.916667	1976	Whiting A (2022). Brigham Young University Life Science Museum (BYU) Mammal Collection (Arctos). Version 1.14. Brigham Young University Life Science Museum. Occurrence dataset https://doi.org/10.15468/5sdbbp accessed via GBIF.org on 2022-07-07.
Peromyscus perfulvus	-105.325833	20.211111	1976	Whiting A (2022). Brigham Young University Life Science Museum (BYU) Mammal Collection (Arctos). Version 1.14. Brigham Young University Life Science Museum. Occurrence dataset https://doi.org/10.15468/5sdbbp accessed via GBIF.org on 2022-07-07.
Peromyscus perfulvus	-105.05	19.5	1977	Whiting A (2022). Brigham Young University Life Science Museum (BYU) Mammal Collection (Arctos). Version 1.14. Brigham Young University Life Science Museum. Occurrence dataset https://doi.org/10.15468/5sdbbp accessed via GBIF.org on 2022-07-07.
Peromyscus perfulvus	-104.765673712454	19.2925195692352	1981	Whiting A (2022). Brigham Young University Life Science Museum (BYU) Mammal Collection (Arctos). Version 1.14. Brigham Young University Life Science Museum. Occurrence dataset https://doi.org/10.15468/5sdbbp accessed via GBIF.org on 2022-07-07.
Peromyscus perfulvus	-104.79	19.300278	1981	Le�n P. L. y V. Z. A. �vila. 2012. Actualizaci�n de la base de datos de la Colecci�n de mam�feros del Museo de Zoolog�a 'Alfonso L. Herrera'. Colecci�n Maztozool�gica MZFC. Facultad de Ciencias. Universidad Nacional Aut�noma de M�xico. Bases de datos SNIB-CONABIO, proyectos EC010, J123, M099, B002 y H160. M�xico, D. F.
Peromyscus perfulvus	-104.96212	19.398184	1982	Garner H (2016). TTU Mammals Collection. Version 9.1. Museum of Texas Tech University (TTU). Occurrence dataset https://doi.org/10.15468/yocqyp accessed via GBIF.org on 2022-07-07.
Peromyscus perfulvus	-104.98	19.4	1983	Le�n P. L. y V. Z. A. �vila. 2012. Actualizaci�n de la base de datos de la Colecci�n de mam�feros del Museo de Zoolog�a 'Alfonso L. Herrera'. Colecci�n Maztozool�gica MZFC. Facultad de Ciencias. Universidad Nacional Aut�noma de M�xico. Bases de datos SNIB-CONABIO, proyectos EC010, J123, M099, B002 y H160. M�xico, D. F.
Peromyscus perfulvus	-102.925833	18.819444	1983	Le�n P. L. y V. Z. A. �vila. 2012. Actualizaci�n de la base de datos de la Colecci�n de mam�feros del Museo de Zoolog�a 'Alfonso L. Herrera'. Colecci�n Maztozool�gica MZFC. Facultad de Ciencias. Universidad Nacional Aut�noma de M�xico. Bases de datos SNIB-CONABIO, proyectos EC010, J123, M099, B002 y H160. M�xico, D. F.
Peromyscus perfulvus	-102.566667	18.458889	1983	Le�n P. L. y V. Z. A. �vila. 2012. Actualizaci�n de la base de datos de la Colecci�n de mam�feros del Museo de Zoolog�a 'Alfonso L. Herrera'. Colecci�n Maztozool�gica MZFC. Facultad de Ciencias. Universidad Nacional Aut�noma de M�xico. Bases de datos SNIB-CONABIO, proyectos EC010, J123, M099, B002 y H160. M�xico, D. F.
Global Biodiversity Information Facility [GBIF] (2018) GBIF occurrence download Mammalia. https://www.gbif.org/dataset/7f56df30-f762-11e1-a439-00145eb45e9a: Peromyscus perfulvus	-105.0457	19.492865	1985	Global Biodiversity Information Facility [GBIF] (2018) GBIF occurrence download Mammalia. https://www.gbif.org/dataset/7f56df30-f762-11e1-a439-00145eb45e9a: TTU: 45199
Peromyscus perfulvus	-100.376944	18.755	1986	López Vidal J.C., C. Elizalde Arellano, C. Y. Salas Rodríguez y C. Salazar Motolinía. 2019. Computarización de las colecciones de vertebrados terrestres de la Escuela Nacional de Ciencias Biológicas, IPN Fase 4. Instituto Politécnico Nacional. Escuela Nacional de Ciencias Biológicas. Bases de datos SNIB CONABIO_Mamíferos Proyectos No. KE005, CC002, BC004, Y013 y P020. Ciudad de México
Peromyscus perfulvus	-100.265556	19.072778	1986	López Vidal J.C., C. Elizalde Arellano, C. Y. Salas Rodríguez y C. Salazar Motolinía. 2019. Computarización de las colecciones de vertebrados terrestres de la Escuela Nacional de Ciencias Biológicas, IPN Fase 4. Instituto Politécnico Nacional. Escuela Nacional de Ciencias Biológicas. Bases de datos SNIB CONABIO_Mamíferos Proyectos No. KE005, CC002, BC004, Y013 y P020. Ciudad de México
Peromyscus perfulvus	-100.097222	18.549167	1986	López Vidal J.C., C. Elizalde Arellano, C. Y. Salas Rodríguez y C. Salazar Motolinía. 2019. Computarización de las colecciones de vertebrados terrestres de la Escuela Nacional de Ciencias Biológicas, IPN Fase 4. Instituto Politécnico Nacional. Escuela Nacional de Ciencias Biológicas. Bases de datos SNIB CONABIO_Mamíferos Proyectos No. KE005, CC002, BC004, Y013 y P020. Ciudad de México
Peromyscus perfulvus	-100.418056	18.644167	1986	López Vidal J.C., C. Elizalde Arellano, C. Y. Salas Rodríguez y C. Salazar Motolinía. 2019. Computarización de las colecciones de vertebrados terrestres de la Escuela Nacional de Ciencias Biológicas, IPN Fase 4. Instituto Politécnico Nacional. Escuela Nacional de Ciencias Biológicas. Bases de datos SNIB CONABIO_Mamíferos Proyectos No. KE005, CC002, BC004, Y013 y P020. Ciudad de México
Global Biodiversity Information Facility [GBIF] (2018) GBIF occurrence download Mammalia. https://www.gbif.org/dataset/7f56df30-f762-11e1-a439-00145eb45e9a: Peromyscus perfulvus	-101.244797	19.023939	1986	Global Biodiversity Information Facility [GBIF] (2018) GBIF occurrence download Mammalia. https://www.gbif.org/dataset/7f56df30-f762-11e1-a439-00145eb45e9a: ENCB-IPN: 27063
Peromyscus perfulvus	-105.071075701954	19.5297602763713	1990	López Vidal J.C., C. Elizalde Arellano, C. Y. Salas Rodríguez y C. Salazar Motolinía. 2019. Computarización de las colecciones de vertebrados terrestres de la Escuela Nacional de Ciencias Biológicas, IPN Fase 4. Instituto Politécnico Nacional. Escuela Nacional de Ciencias Biológicas. Bases de datos SNIB CONABIO_Mamíferos Proyectos No. KE005, CC002, BC004, Y013 y P020. Ciudad de México
Peromyscus perfulvus	-104.362727282292	19.7686406005874	1990	López Vidal J.C., C. Elizalde Arellano, C. Y. Salas Rodríguez y C. Salazar Motolinía. 2019. Computarización de las colecciones de vertebrados terrestres de la Escuela Nacional de Ciencias Biológicas, IPN Fase 4. Instituto Politécnico Nacional. Escuela Nacional de Ciencias Biológicas. Bases de datos SNIB CONABIO_Mamíferos Proyectos No. KE005, CC002, BC004, Y013 y P020. Ciudad de México
Peromyscus perfulvus	-99.323611	19.051111	1991	Le�n P. L. y V. Z. A. �vila. 2012. Actualizaci�n de la base de datos de la Colecci�n de mam�feros del Museo de Zoolog�a 'Alfonso L. Herrera'. Colecci�n Maztozool�gica MZFC. Facultad de Ciencias. Universidad Nacional Aut�noma de M�xico. Bases de datos SNIB-CONABIO, proyectos EC010, J123, M099, B002 y H160. M�xico, D. F.
Peromyscus perfulvus	-99.0525	21.279167	1993	Le�n P. L. y V. Z. A. �vila. 2012. Actualizaci�n de la base de datos de la Colecci�n de mam�feros del Museo de Zoolog�a 'Alfonso L. Herrera'. Colecci�n Maztozool�gica MZFC. Facultad de Ciencias. Universidad Nacional Aut�noma de M�xico. Bases de datos SNIB-CONABIO, proyectos EC010, J123, M099, B002 y H160. M�xico, D. F.
Peromyscus perfulvus	-101.894722	19.230556	1996	Le�n P. L. y V. Z. A. �vila. 2012. Actualizaci�n de la base de datos de la Colecci�n de mam�feros del Museo de Zoolog�a 'Alfonso L. Herrera'. Colecci�n Maztozool�gica MZFC. Facultad de Ciencias. Universidad Nacional Aut�noma de M�xico. Bases de datos SNIB-CONABIO, proyectos EC010, J123, M099, B002 y H160. M�xico, D. F.
Peromyscus perfulvus	-101.87	19.163889	1996	Le�n P. L. y V. Z. A. �vila. 2012. Actualizaci�n de la base de datos de la Colecci�n de mam�feros del Museo de Zoolog�a 'Alfonso L. Herrera'. Colecci�n Maztozool�gica MZFC. Facultad de Ciencias. Universidad Nacional Aut�noma de M�xico. Bases de datos SNIB-CONABIO, proyectos EC010, J123, M099, B002 y H160. M�xico, D. F.
Peromyscus perfulvus	-104.647583	19.17275	2000	Lanier H, Braun J, King P (2022). Mammals Specimens. Sam Noble Oklahoma Museum of Natural History. Occurrence dataset https://doi.org/10.15468/fmuion accessed via GBIF.org on 2022-07-07.
Peromyscus perfulvus	-104.516867	19.13375	2003	Lanier H, Braun J, King P (2022). Mammals Specimens. Sam Noble Oklahoma Museum of Natural History. Occurrence dataset https://doi.org/10.15468/fmuion accessed via GBIF.org on 2022-07-07.
Peromyscus perfulvus	-105.082717	19.530606	2004	Le�n P. L. y V. Z. A. �vila. 2012. Actualizaci�n de la base de datos de la Colecci�n de mam�feros del Museo de Zoolog�a 'Alfonso L. Herrera'. Colecci�n Maztozool�gica MZFC. Facultad de Ciencias. Universidad Nacional Aut�noma de M�xico. Bases de datos SNIB-CONABIO, proyectos EC010, J123, M099, B002 y H160. M�xico, D. F.
Peromyscus perfulvus	-105.025833	19.481944	2004	Global Biodiversity Information Facility [GBIF] (2018) GBIF occurrence download Mammalia. https://www.gbif.org/dataset/7f56df30-f762-11e1-a439-00145eb45e9a: CONABIO: 2437978
Peromyscus perfulvus	-101.831667	18.951944	2009	Le�n P. L. y V. Z. A. �vila. 2012. Actualizaci�n de la base de datos de la Colecci�n de mam�feros del Museo de Zoolog�a 'Alfonso L. Herrera'. Colecci�n Maztozool�gica MZFC. Facultad de Ciencias. Universidad Nacional Aut�noma de M�xico. Bases de datos SNIB-CONABIO, proyectos EC010, J123, M099, B002 y H160. M�xico, D. F.
