# Supplementary material for: A retrospective approach for evaluating ecological niche modeling transferability over time: the case of Mexican endemic rodents
Source: PeerJ. 2024 Nov 29;12:e18414. doi: 10.7717/peerj.18414 (PMC11610470; doi:10.7717/peerj.18414)
Supplement: Supplemental Information 3 — Georeferenced occurrences of Mexican endemic small mammals used to build niche modes [file peerj-12-18414-s003.zip › Species ccurrence files/Reithrodontomys chrysopsis.csv]

specie	x	y	year	source
Reithrodontomys chrysopsis	-98.718611	19.418889	1961	Abraczinskas L (2016). MSU Mammalogy, Ornithology and Vertebrate Paleontology Collections. Version 8.1. Michigan State University Museum. Occurrence dataset https://doi.org/10.15468/xypr72 accessed via GBIF.org on 2022-07-07.
Reithrodontomys chrysopsis	-99.80389	19.16028	1963	Abraczinskas L (2016). MSU Mammalogy, Ornithology and Vertebrate Paleontology Collections. Version 8.1. Michigan State University Museum. Occurrence dataset https://doi.org/10.15468/xypr72 accessed via GBIF.org on 2022-07-07.
Reithrodontomys chrysopsis	-99.303611	19.045278	1954	Bentley A, Eifler M (2022). KUBI Mammalogy Collection. Version 26.57. University of Kansas Biodiversity Institute. Occurrence dataset https://doi.org/10.15468/a3woj7 accessed via GBIF.org on 2022-07-07.
Reithrodontomys chrysopsis	-99.792722	19.133056	1954	Bentley A, Eifler M (2022). KUBI Mammalogy Collection. Version 26.57. University of Kansas Biodiversity Institute. Occurrence dataset https://doi.org/10.15468/a3woj7 accessed via GBIF.org on 2022-07-07.
Reithrodontomys chrysopsis	-98.6414806759604	19.3417345420433	1955	Bentley A, Eifler M (2022). KUBI Mammalogy Collection. Version 26.57. University of Kansas Biodiversity Institute. Occurrence dataset https://doi.org/10.15468/a3woj7 accessed via GBIF.org on 2022-07-07.
Reithrodontomys chrysopsis	-98.631389	19.048333	1966	Bentley A, Eifler M (2022). KUBI Mammalogy Collection. Version 26.57. University of Kansas Biodiversity Institute. Occurrence dataset https://doi.org/10.15468/a3woj7 accessed via GBIF.org on 2022-07-07.
Reithrodontomys chrysopsis	-98.709444	19.3225	1966	Bentley A, Eifler M (2022). KUBI Mammalogy Collection. Version 26.57. University of Kansas Biodiversity Institute. Occurrence dataset https://doi.org/10.15468/a3woj7 accessed via GBIF.org on 2022-07-07.
Reithrodontomys chrysopsis	-98.743889	19.372778	1966	Bentley A, Eifler M (2022). KUBI Mammalogy Collection. Version 26.57. University of Kansas Biodiversity Institute. Occurrence dataset https://doi.org/10.15468/a3woj7 accessed via GBIF.org on 2022-07-07.
Reithrodontomys chrysopsis	-98.709444	19.338056	1966	Bentley A, Eifler M (2022). KUBI Mammalogy Collection. Version 26.57. University of Kansas Biodiversity Institute. Occurrence dataset https://doi.org/10.15468/a3woj7 accessed via GBIF.org on 2022-07-07.
Reithrodontomys chrysopsis	-99.315	19.053611	1967	Bentley A, Eifler M (2022). KUBI Mammalogy Collection. Version 26.57. University of Kansas Biodiversity Institute. Occurrence dataset https://doi.org/10.15468/a3woj7 accessed via GBIF.org on 2022-07-07.
Reithrodontomys chrysopsis	-103.6068759362	19.5622639403623	1967	Bentley A, Eifler M (2022). KUBI Mammalogy Collection. Version 26.57. University of Kansas Biodiversity Institute. Occurrence dataset https://doi.org/10.15468/a3woj7 accessed via GBIF.org on 2022-07-07.
Reithrodontomys chrysopsis	-103.59	19.578333	1967	Bentley A, Eifler M (2022). KUBI Mammalogy Collection. Version 26.57. University of Kansas Biodiversity Institute. Occurrence dataset https://doi.org/10.15468/a3woj7 accessed via GBIF.org on 2022-07-07.
Reithrodontomys chrysopsis	-103.575892324796	19.5901917379206	1967	Bentley A, Eifler M (2022). KUBI Mammalogy Collection. Version 26.57. University of Kansas Biodiversity Institute. Occurrence dataset https://doi.org/10.15468/a3woj7 accessed via GBIF.org on 2022-07-07.
Reithrodontomys chrysopsis	-102.272094	19.415089	1988	Global Biodiversity Information Facility [GBIF] (2018) GBIF occurrence download Mammalia. https://www.gbif.org/dataset/7f56df30-f762-11e1-a439-00145eb45e9a: CMNH: 2437869
Reithrodontomys chrysopsis	-98.619167	19.06	1964	Global Biodiversity Information Facility [GBIF] (2018) GBIF occurrence download Mammalia. https://www.gbif.org/dataset/7f56df30-f762-11e1-a439-00145eb45e9a: CONABIO: 2437869
Reithrodontomys chrysopsis	-99.3125	19.3125	1995	Global Biodiversity Information Facility [GBIF] (2018) GBIF occurrence download Mammalia. https://www.gbif.org/dataset/7f56df30-f762-11e1-a439-00145eb45e9a: CONABIO: 2437869
Reithrodontomys chrysopsis	-99.335	19.051111	1999	Global Biodiversity Information Facility [GBIF] (2018) GBIF occurrence download Mammalia. https://www.gbif.org/dataset/7f56df30-f762-11e1-a439-00145eb45e9a: CONABIO: 2437869
Reithrodontomys chrysopsis	-98.8262061869291	19.0900787908163	1959	Conroy C (2022). MVZ Mammal Collection (Arctos). Version 35.62. Museum of Vertebrate Zoology. Occurrence dataset https://doi.org/10.15468/uwudf9 accessed via GBIF.org on 2022-07-07.
Reithrodontomys chrysopsis	-102.301389	19.514722	1999	Global Biodiversity Information Facility [GBIF] (2018) GBIF occurrence download Mammalia. https://www.gbif.org/dataset/7f56df30-f762-11e1-a439-00145eb45e9a: FB-UMSNH: 2437869
Reithrodontomys chrysopsis	-102.240556	19.516389	1999	Global Biodiversity Information Facility [GBIF] (2018) GBIF occurrence download Mammalia. https://www.gbif.org/dataset/7f56df30-f762-11e1-a439-00145eb45e9a: FB-UMSNH: 2437869
Reithrodontomys chrysopsis	-99.823056	19.098056	1984	Global Biodiversity Information Facility [GBIF] (2018) GBIF occurrence download Mammalia. https://www.gbif.org/dataset/7f56df30-f762-11e1-a439-00145eb45e9a: FC-UNAM: 2985
Reithrodontomys chrysopsis	-98.8248163189006	19.4319987563061	1952	Flannery M, Fong J (2022). CAS Mammalogy (MAM). Version 133.333. California Academy of Sciences. Occurrence dataset https://doi.org/10.15468/dhbozg accessed via GBIF.org on 2022-07-07.
Reithrodontomys chrysopsis	-99.7890680627254	19.1404964276999	2000	Garner H (2016). TTU Mammals Collection. Version 9.1. Museum of Texas Tech University (TTU). Occurrence dataset https://doi.org/10.15468/yocqyp accessed via GBIF.org on 2022-07-07.
Reithrodontomys chrysopsis	-98.996111	19.082222	2000	González-Cózatl F. 2012. Computarización de la colección de mamíferos del Centro de Educación Ambiental e Investigación Sierra de Huautla (CEAMISH) de la Universidad Autónoma del Estado de Morelos (UAEM). Colección CMC. Centro de Investigación en Biodiversidad y Conservación. Universidad Autónoma del Estado de Morelos. Bases de datos SNIB-CONABIO, proyecto HC022. México, D. F.
Reithrodontomys chrysopsis	-102.203558735714	19.428725017866	2001	González-Cózatl F. 2012. Computarización de la colección de mamíferos del Centro de Educación Ambiental e Investigación Sierra de Huautla (CEAMISH) de la Universidad Autónoma del Estado de Morelos (UAEM). Colección CMC. Centro de Investigación en Biodiversidad y Conservación. Universidad Autónoma del Estado de Morelos. Bases de datos SNIB-CONABIO, proyecto HC022. México, D. F.
Reithrodontomys chrysopsis	-99.295555	19.039444	1975	Global Biodiversity Information Facility [GBIF] (2018) GBIF occurrence download Mammalia. https://www.gbif.org/dataset/7f56df30-f762-11e1-a439-00145eb45e9a: IB-UNAM: 15392
Reithrodontomys chrysopsis	-99.246944	19.181389	1980	Global Biodiversity Information Facility [GBIF] (2018) GBIF occurrence download Mammalia. https://www.gbif.org/dataset/7f56df30-f762-11e1-a439-00145eb45e9a: IB-UNAM: 17392
Reithrodontomys chrysopsis	-103.565278	19.541667	1980	Global Biodiversity Information Facility [GBIF] (2018) GBIF occurrence download Mammalia. https://www.gbif.org/dataset/7f56df30-f762-11e1-a439-00145eb45e9a: IB-UNAM: 17393
Reithrodontomys chrysopsis	-103.521847	19.535141	1980	Global Biodiversity Information Facility [GBIF] (2018) GBIF occurrence download Mammalia. https://www.gbif.org/dataset/7f56df30-f762-11e1-a439-00145eb45e9a: IB-UNAM: 17394
Reithrodontomys chrysopsis	-98.621944	19.022778	1950	Global Biodiversity Information Facility [GBIF] (2018) GBIF occurrence download Mammalia. https://www.gbif.org/dataset/7f56df30-f762-11e1-a439-00145eb45e9a: IB-UNAM: 2437869
Reithrodontomys chrysopsis	-97.351111	18.678056	1991	Global Biodiversity Information Facility [GBIF] (2018) GBIF occurrence download Mammalia. https://www.gbif.org/dataset/7f56df30-f762-11e1-a439-00145eb45e9a: IB-UNAM: 34239
Reithrodontomys chrysopsis	-97.338055	18.6725	1991	Global Biodiversity Information Facility [GBIF] (2018) GBIF occurrence download Mammalia. https://www.gbif.org/dataset/7f56df30-f762-11e1-a439-00145eb45e9a: IB-UNAM: 34240
Reithrodontomys chrysopsis	-98.534167	19.283333	1974	Global Biodiversity Information Facility [GBIF] (2018) GBIF occurrence download Mammalia. https://www.gbif.org/dataset/7f56df30-f762-11e1-a439-00145eb45e9a: IB-UNAM: 36343
Reithrodontomys chrysopsis	-99.2501056310315	19.218683435752	1996	Krejsa D (2022). Angelo State Natural History Collections (ASNHC) Mammal specimens (Arctos). Version 1.31. Angelo State Natural History Collections (ASNHC). Occurrence dataset https://doi.org/10.15468/vbfxbd accessed via GBIF.org on 2022-07-07.
Reithrodontomys chrysopsis	-103.606667	19.561667	1980	Global Biodiversity Information Facility [GBIF] (2018) GBIF occurrence download Mammalia. https://www.gbif.org/dataset/7f56df30-f762-11e1-a439-00145eb45e9a: KUM: 2437869
Reithrodontomys chrysopsis	-103.618699	19.511455	1973	Lanier H, Braun J, King P (2022). Mammals Specimens. Sam Noble Oklahoma Museum of Natural History. Occurrence dataset https://doi.org/10.15468/fmuion accessed via GBIF.org on 2022-07-07.
Reithrodontomys chrysopsis	-97.232778	19.290556	1977	Lanier H, Braun J, King P (2022). Mammals Specimens. Sam Noble Oklahoma Museum of Natural History. Occurrence dataset https://doi.org/10.15468/fmuion accessed via GBIF.org on 2022-07-07.
Reithrodontomys chrysopsis	-98.8117626552819	19.328123656972	1977	Lanier H, Braun J, King P (2022). Mammals Specimens. Sam Noble Oklahoma Museum of Natural History. Occurrence dataset https://doi.org/10.15468/fmuion accessed via GBIF.org on 2022-07-07.
Reithrodontomys chrysopsis	-98.8117625965345	19.3109024637949	1978	Lanier H, Braun J, King P (2022). Mammals Specimens. Sam Noble Oklahoma Museum of Natural History. Occurrence dataset https://doi.org/10.15468/fmuion accessed via GBIF.org on 2022-07-07.
Reithrodontomys chrysopsis	-103.863006	19.5294	1979	Lanier H, Braun J, King P (2022). Mammals Specimens. Sam Noble Oklahoma Museum of Natural History. Occurrence dataset https://doi.org/10.15468/fmuion accessed via GBIF.org on 2022-07-07.
Reithrodontomys chrysopsis	-103.81673	19.529502	1979	Lanier H, Braun J, King P (2022). Mammals Specimens. Sam Noble Oklahoma Museum of Natural History. Occurrence dataset https://doi.org/10.15468/fmuion accessed via GBIF.org on 2022-07-07.
Reithrodontomys chrysopsis	-103.82907	19.529476	1979	Lanier H, Braun J, King P (2022). Mammals Specimens. Sam Noble Oklahoma Museum of Natural History. Occurrence dataset https://doi.org/10.15468/fmuion accessed via GBIF.org on 2022-07-07.
Reithrodontomys chrysopsis	-103.842953	19.529446	1979	Lanier H, Braun J, King P (2022). Mammals Specimens. Sam Noble Oklahoma Museum of Natural History. Occurrence dataset https://doi.org/10.15468/fmuion accessed via GBIF.org on 2022-07-07.
Reithrodontomys chrysopsis	-97.322222	19.086667	1979	Lanier H, Braun J, King P (2022). Mammals Specimens. Sam Noble Oklahoma Museum of Natural History. Occurrence dataset https://doi.org/10.15468/fmuion accessed via GBIF.org on 2022-07-07.
Reithrodontomys chrysopsis	-98.716944	19.138056	1984	León P. L. y V. Z. A. Ávila. 2012. Actualización de la base de datos de la Colección de mamíferos del Museo de Zoología 'Alfonso L. Herrera'. Colección Maztozoológica MZFC. Facultad de Ciencias. Universidad Nacional Autónoma de México. Bases de datos SNIB-CONABIO, proyectos EC010, J123, M099, B002 y H160. México, D. F.
Reithrodontomys chrysopsis	-99.756389	19.125278	1985	López Vidal J.C., C. Elizalde Arellano, C. Y. Salas Rodríguez y C. Salazar Motolinía. 2019. Computarización de las colecciones de vertebrados terrestres de la Escuela Nacional de Ciencias Biológicas, IPN Fase 4. Instituto Politécnico Nacional. Escuela Nacional de Ciencias Biológicas. Bases de datos SNIB CONABIO_Mamíferos Proyectos No. KE005, CC002, BC004, Y013 y P020. Ciudad de México
Reithrodontomys chrysopsis	-99.781944	19.019444	1988	López Vidal J.C., C. Elizalde Arellano, C. Y. Salas Rodríguez y C. Salazar Motolinía. 2019. Computarización de las colecciones de vertebrados terrestres de la Escuela Nacional de Ciencias Biológicas, IPN Fase 4. Instituto Politécnico Nacional. Escuela Nacional de Ciencias Biológicas. Bases de datos SNIB CONABIO_Mamíferos Proyectos No. KE005, CC002, BC004, Y013 y P020. Ciudad de México
Reithrodontomys chrysopsis	-103.608056	19.526944	1988	López Vidal J.C., C. Elizalde Arellano, C. Y. Salas Rodríguez y C. Salazar Motolinía. 2019. Computarización de las colecciones de vertebrados terrestres de la Escuela Nacional de Ciencias Biológicas, IPN Fase 4. Instituto Politécnico Nacional. Escuela Nacional de Ciencias Biológicas. Bases de datos SNIB CONABIO_Mamíferos Proyectos No. KE005, CC002, BC004, Y013 y P020. Ciudad de México
Reithrodontomys chrysopsis	-103.609167	19.588056	1988	López Vidal J.C., C. Elizalde Arellano, C. Y. Salas Rodríguez y C. Salazar Motolinía. 2019. Computarización de las colecciones de vertebrados terrestres de la Escuela Nacional de Ciencias Biológicas, IPN Fase 4. Instituto Politécnico Nacional. Escuela Nacional de Ciencias Biológicas. Bases de datos SNIB CONABIO_Mamíferos Proyectos No. KE005, CC002, BC004, Y013 y P020. Ciudad de México
Reithrodontomys chrysopsis	-98.658333	19.085278	1990	López Vidal J.C., C. Elizalde Arellano, C. Y. Salas Rodríguez y C. Salazar Motolinía. 2019. Computarización de las colecciones de vertebrados terrestres de la Escuela Nacional de Ciencias Biológicas, IPN Fase 4. Instituto Politécnico Nacional. Escuela Nacional de Ciencias Biológicas. Bases de datos SNIB CONABIO_Mamíferos Proyectos No. KE005, CC002, BC004, Y013 y P020. Ciudad de México
Reithrodontomys chrysopsis	-98.975833	19.083889	2001	López Vidal J.C., C. Elizalde Arellano, C. Y. Salas Rodríguez y C. Salazar Motolinía. 2019. Computarización de las colecciones de vertebrados terrestres de la Escuela Nacional de Ciencias Biológicas, IPN Fase 4. Instituto Politécnico Nacional. Escuela Nacional de Ciencias Biológicas. Bases de datos SNIB CONABIO_Mamíferos Proyectos No. KE005, CC002, BC004, Y013 y P020. Ciudad de México
Reithrodontomys chrysopsis	-99.773817	19.108532	1954	López-Wilchis R. 1998. Base de datos de mamíferos de México depositados en colecciones de Estados Unidos y Canadá. Unidad Iztapalapa. Universidad Autónoma Metropolitana. Bases de datos SNIB-CONABIO, proyecto P130. México, D. F.
Reithrodontomys chrysopsis	-99.754668	19.124412	1963	López-Wilchis R. 1998. Base de datos de mamíferos de México depositados en colecciones de Estados Unidos y Canadá. Unidad Iztapalapa. Universidad Autónoma Metropolitana. Bases de datos SNIB-CONABIO, proyecto P130. México, D. F.
Reithrodontomys chrysopsis	-99.74833	19.08499	1963	López-Wilchis R. 1998. Base de datos de mamíferos de México depositados en colecciones de Estados Unidos y Canadá. Unidad Iztapalapa. Universidad Autónoma Metropolitana. Bases de datos SNIB-CONABIO, proyecto P130. México, D. F.
Reithrodontomys chrysopsis	-99.743056	19.117778	1963	López-Wilchis R. 1998. Base de datos de mamíferos de México depositados en colecciones de Estados Unidos y Canadá. Unidad Iztapalapa. Universidad Autónoma Metropolitana. Bases de datos SNIB-CONABIO, proyecto P130. México, D. F.
Reithrodontomys chrysopsis	-103.554679599737	19.5303186222529	1963	López-Wilchis R. 1998. Base de datos de mamíferos de México depositados en colecciones de Estados Unidos y Canadá. Unidad Iztapalapa. Universidad Autónoma Metropolitana. Bases de datos SNIB-CONABIO, proyecto P130. México, D. F.
Reithrodontomys chrysopsis	-98.680278	19.083056	1963	López-Wilchis R. 1998. Base de datos de mamíferos de México depositados en colecciones de Estados Unidos y Canadá. Unidad Iztapalapa. Universidad Autónoma Metropolitana. Bases de datos SNIB-CONABIO, proyecto P130. México, D. F.
Reithrodontomys chrysopsis	-102.093611	19.427972	2003	Medrano L. y M. J. Vázquez-Cuevas. 2020. Apoyo a las colecciones biológicas de la Facultad de Ciencias de la UNAM: Fase 1. Facultad de Ciencias. Universidad Nacional Autónoma de México. Bases de datos SNIB-CONABIO (coleccion de mastozoología marina), proyecto LE002. Ciudad de México
Reithrodontomys chrysopsis	-98.681389	19.038056	1976	Global Biodiversity Information Facility [GBIF] (2018) GBIF occurrence download Mammalia. https://www.gbif.org/dataset/7f56df30-f762-11e1-a439-00145eb45e9a: MVZ-UCB: 2437869
Reithrodontomys chrysopsis	-99.781389	19.130278	1985	Global Biodiversity Information Facility [GBIF] (2018) GBIF occurrence download Mammalia. https://www.gbif.org/dataset/7f56df30-f762-11e1-a439-00145eb45e9a: NMNH-SI: 2437869
Reithrodontomys chrysopsis	-103.441892	19.277102	1977	Global Biodiversity Information Facility [GBIF] (2018) GBIF occurrence download Mammalia. https://www.gbif.org/dataset/7f56df30-f762-11e1-a439-00145eb45e9a: OMNH: 30951
Reithrodontomys chrysopsis	-98.516389	19.196667	1974	Global Biodiversity Information Facility [GBIF] (2018) GBIF occurrence download Mammalia. https://www.gbif.org/dataset/7f56df30-f762-11e1-a439-00145eb45e9a: UMMZ: 2437869
Reithrodontomys chrysopsis	-98.675278	19.351667	1965	Global Biodiversity Information Facility [GBIF] (2018) GBIF occurrence download Mammalia. https://www.gbif.org/dataset/7f56df30-f762-11e1-a439-00145eb45e9a: USNM 375719
Reithrodontomys chrysopsis	-98.759444	19.3525	1965	Global Biodiversity Information Facility [GBIF] (2018) GBIF occurrence download Mammalia. https://www.gbif.org/dataset/7f56df30-f762-11e1-a439-00145eb45e9a: USNM 375728
Reithrodontomys chrysopsis	-99.295278	19.266667	1996	Whiting A (2022). Brigham Young University Life Science Museum (BYU) Mammal Collection (Arctos). Version 1.14. Brigham Young University Life Science Museum. Occurrence dataset https://doi.org/10.15468/5sdbbp accessed via GBIF.org on 2022-07-07.
Reithrodontomys chrysopsis	-99.293611	19.033333	1996	Whiting A (2022). Brigham Young University Life Science Museum (BYU) Mammal Collection (Arctos). Version 1.14. Brigham Young University Life Science Museum. Occurrence dataset https://doi.org/10.15468/5sdbbp accessed via GBIF.org on 2022-07-07.
Reithrodontomys chrysopsis	-99.333056	19.291389	1996	Whiting A (2022). Brigham Young University Life Science Museum (BYU) Mammal Collection (Arctos). Version 1.14. Brigham Young University Life Science Museum. Occurrence dataset https://doi.org/10.15468/5sdbbp accessed via GBIF.org on 2022-07-07.
Reithrodontomys chrysopsis	-99.3067742621611	19.3039562573875	1996	Whiting A (2022). Brigham Young University Life Science Museum (BYU) Mammal Collection (Arctos). Version 1.14. Brigham Young University Life Science Museum. Occurrence dataset https://doi.org/10.15468/5sdbbp accessed via GBIF.org on 2022-07-07.
