# Supplementary material for: A retrospective approach for evaluating ecological niche modeling transferability over time: the case of Mexican endemic rodents
Source: PeerJ. 2024 Nov 29;12:e18414. doi: 10.7717/peerj.18414 (PMC11610470; doi:10.7717/peerj.18414)
Supplement: Supplemental Information 3 — Georeferenced occurrences of Mexican endemic small mammals used to build niche modes [file peerj-12-18414-s003.zip › Species ccurrence files/Notocitellus annulatus.csv]

specie	x	y	year	source
Notocitellus annulatus	-104.706563558135	19.3457832611456	1950	Global Biodiversity Information Facility [GBIF] (2018) GBIF occurrence download Mammalia. https://www.gbif.org/dataset/7f56df30-f762-11e1-a439-00145eb45e9a: KUM: 2437303
Notocitellus annulatus	-103.622352	19.238503	1952	McCormack J (2022). MLZ Mammal Collection (Arctos). Version 33.64. Moore Laboratory of Zoology. Occurrence dataset https://doi.org/10.15468/febsny accessed via GBIF.org on 2022-07-07.
Notocitellus annulatus	-102.253409	19.015865	1954	McCormack J (2022). MLZ Mammal Collection (Arctos). Version 33.64. Moore Laboratory of Zoology. Occurrence dataset https://doi.org/10.15468/febsny accessed via GBIF.org on 2022-07-07.
Notocitellus annulatus	-105.021839882882	21.527971413303	1955	Flannery M, Fong J (2022). CAS Mammalogy (MAM). Version 133.333. California Academy of Sciences. Occurrence dataset https://doi.org/10.15468/dhbozg accessed via GBIF.org on 2022-07-07.
Notocitellus annulatus	-104.948032	21.236966	1956	Global Biodiversity Information Facility [GBIF] (2018) GBIF occurrence download Mammalia. https://www.gbif.org/dataset/7f56df30-f762-11e1-a439-00145eb45e9a: IB-UNAM: 6957
Notocitellus annulatus	-103.8333	19.0833	1958	Mertz W (2022). LACM Vertebrate Collection. Version 18.11. Natural History Museum of Los Angeles County. Occurrence dataset https://doi.org/10.15468/77rmwd accessed via GBIF.org on 2022-07-07.
Notocitellus annulatus	-103.934385189093	19.215052161199	1958	Mertz W (2022). LACM Vertebrate Collection. Version 18.11. Natural History Museum of Los Angeles County. Occurrence dataset https://doi.org/10.15468/77rmwd accessed via GBIF.org on 2022-07-07.
Notocitellus annulatus	-104.280673905023	19.3945624671799	1961	Global Biodiversity Information Facility [GBIF] (2018) GBIF occurrence download Mammalia. https://www.gbif.org/dataset/7f56df30-f762-11e1-a439-00145eb45e9a: KUM: 2437303
Notocitellus annulatus	-103.930306	18.872472	1962	Bucci M (2016). UAZ Mammals. Version 5.1. University of Arizona Museum of Natural History. Occurrence dataset https://doi.org/10.15468/2swesj accessed via GBIF.org on 2022-07-07.
Notocitellus annulatus	-103.747665	19.099999	1964	Bucci M (2016). UAZ Mammals. Version 5.1. University of Arizona Museum of Natural History. Occurrence dataset https://doi.org/10.15468/2swesj accessed via GBIF.org on 2022-07-07.
Notocitellus annulatus	-104.063240566043	19.8259429869878	1965	Global Biodiversity Information Facility [GBIF] (2018) GBIF occurrence download Mammalia. https://www.gbif.org/dataset/7f56df30-f762-11e1-a439-00145eb45e9a: KUM: 2437303
Notocitellus annulatus	-104.48285362458	19.6582353456281	1966	Global Biodiversity Information Facility [GBIF] (2018) GBIF occurrence download Mammalia. https://www.gbif.org/dataset/7f56df30-f762-11e1-a439-00145eb45e9a: KUM: 2437303
Notocitellus annulatus	-103.912726182382	19.5996441146314	1966	Global Biodiversity Information Facility [GBIF] (2018) GBIF occurrence download Mammalia. https://www.gbif.org/dataset/7f56df30-f762-11e1-a439-00145eb45e9a: KUM: 2437303
Notocitellus annulatus	-104.399246951384	19.4716084164761	1966	Global Biodiversity Information Facility [GBIF] (2018) GBIF occurrence download Mammalia. https://www.gbif.org/dataset/7f56df30-f762-11e1-a439-00145eb45e9a: KUM: 2437303
Notocitellus annulatus	-104.819479527828	20.1819736883974	1967	Global Biodiversity Information Facility [GBIF] (2018) GBIF occurrence download Mammalia. https://www.gbif.org/dataset/7f56df30-f762-11e1-a439-00145eb45e9a: KUM: 2437303
Notocitellus annulatus	-104.819479409093	20.1529050381379	1967	Global Biodiversity Information Facility [GBIF] (2018) GBIF occurrence download Mammalia. https://www.gbif.org/dataset/7f56df30-f762-11e1-a439-00145eb45e9a: KUM: 2437303
Notocitellus annulatus	-103.820154	19.19722	1967	Global Biodiversity Information Facility [GBIF] (2018) GBIF occurrence download Mammalia. https://www.gbif.org/dataset/7f56df30-f762-11e1-a439-00145eb45e9a: IB-UNAM: 11501
Notocitellus annulatus	-104.495788270891	19.2392190480948	1968	Mertz W (2022). LACM Vertebrate Collection. Version 18.11. Natural History Museum of Los Angeles County. Occurrence dataset https://doi.org/10.15468/77rmwd accessed via GBIF.org on 2022-07-07.
Notocitellus annulatus	-104.094455287116	19.3158868353324	1968	Lanier H, Braun J, King P (2022). Mammals Specimens. Sam Noble Oklahoma Museum of Natural History. Occurrence dataset https://doi.org/10.15468/fmuion accessed via GBIF.org on 2022-07-07.
Notocitellus annulatus	-103.493806022743	18.9653375238808	1969	Ballesteros B. C. 2016. Distribución potencial de las especies de mamíferos con distribución restringida presentes en México. Unidad Iztapalapa. Universidad Autónoma Metropolitana. Bases de datos SNIB-CONABIO, proyecto JM053. Ciudad de México
Notocitellus annulatus	-103.431111	18.663056	1977	Global Biodiversity Information Facility [GBIF] (2018) GBIF occurrence download Mammalia. https://www.gbif.org/dataset/7f56df30-f762-11e1-a439-00145eb45e9a: IB-UNAM: 4359
Notocitellus annulatus	-103.640759	19.305679	1979	Global Biodiversity Information Facility [GBIF] (2018) GBIF occurrence download Mammalia. https://www.gbif.org/dataset/7f56df30-f762-11e1-a439-00145eb45e9a: OMNH: 6488
Notocitellus annulatus	-101.790556	18.458889	1979	Global Biodiversity Information Facility [GBIF] (2018) GBIF occurrence download Mammalia. https://www.gbif.org/dataset/7f56df30-f762-11e1-a439-00145eb45e9a: FC-UNAM: 120
Notocitellus annulatus	-105.429701014809	21.9038360210845	1979	Global Biodiversity Information Facility [GBIF] (2018) GBIF occurrence download Mammalia. https://www.gbif.org/dataset/7f56df30-f762-11e1-a439-00145eb45e9a: FC-UNAM: 117
Notocitellus annulatus	-103.825	19.441667	1989	Global Biodiversity Information Facility [GBIF] (2018) GBIF occurrence download Mammalia. https://www.gbif.org/dataset/7f56df30-f762-11e1-a439-00145eb45e9a: IB-UNAM: 2437303
Notocitellus annulatus	-103.70472	19.39417	1994	Global Biodiversity Information Facility [GBIF] (2018) GBIF occurrence download Mammalia. https://www.gbif.org/dataset/7f56df30-f762-11e1-a439-00145eb45e9a: IB-UNAM: 37245
Notocitellus annulatus	-103.730555	19.445	1994	Global Biodiversity Information Facility [GBIF] (2018) GBIF occurrence download Mammalia. https://www.gbif.org/dataset/7f56df30-f762-11e1-a439-00145eb45e9a: IB-UNAM: 2437303
Notocitellus annulatus	-103.685833	19.390278	1994	Global Biodiversity Information Facility [GBIF] (2018) GBIF occurrence download Mammalia. https://www.gbif.org/dataset/7f56df30-f762-11e1-a439-00145eb45e9a: IB-UNAM: 37245
Notocitellus annulatus	-103.709326	19.461748	1994	Global Biodiversity Information Facility [GBIF] (2018) GBIF occurrence download Mammalia. https://www.gbif.org/dataset/7f56df30-f762-11e1-a439-00145eb45e9a: IB-UNAM: 37244
Notocitellus annulatus	-103.642819	18.886793	1997	Global Biodiversity Information Facility [GBIF] (2018) GBIF occurrence download Mammalia. https://www.gbif.org/dataset/7f56df30-f762-11e1-a439-00145eb45e9a: OMNH: 1392
Notocitellus annulatus	-103.974529	19.411722	1998	Global Biodiversity Information Facility [GBIF] (2018) GBIF occurrence download Mammalia. https://www.gbif.org/dataset/7f56df30-f762-11e1-a439-00145eb45e9a: OMNH: 4106
Notocitellus annulatus	-103.679698	19.475126	1998	Global Biodiversity Information Facility [GBIF] (2018) GBIF occurrence download Mammalia. https://www.gbif.org/dataset/7f56df30-f762-11e1-a439-00145eb45e9a: OMNH: 4113
Notocitellus annulatus	-103.830667	18.902167	1999	Global Biodiversity Information Facility [GBIF] (2018) GBIF occurrence download Mammalia. https://www.gbif.org/dataset/7f56df30-f762-11e1-a439-00145eb45e9a: OMNH: 27971
Notocitellus annulatus	-103.88175	19.149333	2000	Lanier H, Braun J, King P (2022). Mammals Specimens. Sam Noble Oklahoma Museum of Natural History. Occurrence dataset https://doi.org/10.15468/fmuion accessed via GBIF.org on 2022-07-07.
Notocitellus annulatus	-104.12795	19.1820329994138	2001	Lanier H, Braun J, King P (2022). Mammals Specimens. Sam Noble Oklahoma Museum of Natural History. Occurrence dataset https://doi.org/10.15468/fmuion accessed via GBIF.org on 2022-07-07.
Notocitellus annulatus	-103.693333	19.414722	2004	Global Biodiversity Information Facility [GBIF] (2018) GBIF occurrence download Mammalia. https://www.gbif.org/dataset/7f56df30-f762-11e1-a439-00145eb45e9a: OMNH: 335
Notocitellus annulatus	-103.914839	19.200004	2005	CONABIO. 2019. Naturalista. Comisión Nacional para el Conocimiento y Uso de la Biodiversidad (CONABIO). Bases de datos SNIB-CONABIO. Ciudad de México
Notocitellus annulatus	-104.255352	19.680927	2007	CONABIO. 2023. Naturalista. Comisión Nacional para el Conocimiento y Uso de la Biodiversidad (CONABIO). Bases de datos SNIB-CONABIO. Ciudad de México
Notocitellus annulatus	-104.331558	19.547027	2007	CONABIO. 2019. Naturalista. Comisión Nacional para el Conocimiento y Uso de la Biodiversidad (CONABIO). Bases de datos SNIB-CONABIO. Ciudad de México
Notocitellus annulatus	-102.395556	18.093028	2009	León P. L. y V. Z. A. Ávila. 2012. Actualización de la base de datos de la Colección de mamíferos del Museo de Zoología 'Alfonso L. Herrera'. Colección Maztozoológica MZFC. Facultad de Ciencias. Universidad Nacional Autónoma de México. Bases de datos SNIB-CONABIO, proyectos EC010, J123, M099, B002 y H160. México, D. F.
Notocitellus annulatus	-103.488101	18.450171	2009	León P. L. y V. Z. A. Ávila. 2012. Actualización de la base de datos de la Colección de mamíferos del Museo de Zoología 'Alfonso L. Herrera'. Colección Maztozoológica MZFC. Facultad de Ciencias. Universidad Nacional Autónoma de México. Bases de datos SNIB-CONABIO, proyectos EC010, J123, M099, B002 y H160. México, D. F.
