# Supplementary material for: A retrospective approach for evaluating ecological niche modeling transferability over time: the case of Mexican endemic rodents
Source: PeerJ. 2024 Nov 29;12:e18414. doi: 10.7717/peerj.18414 (PMC11610470; doi:10.7717/peerj.18414)
Supplement: Supplemental Information 3 — Georeferenced occurrences of Mexican endemic small mammals used to build niche modes [file peerj-12-18414-s003.zip › Species ccurrence files/Chaetodipus arenarius.csv]

specie	x	y	year	source
Chaetodipus arenarius	-113.651088385554	28.9756913123102	1977	Global Biodiversity Information Facility [GBIF] (2018) GBIF occurrence download Mammalia. https://www.gbif.org/dataset/7f56df30-f762-11e1-a439-00145eb45e9a: USNM 525348
Chaetodipus arenarius	-112.248225705221	27.3002280797234	1977	Global Biodiversity Information Facility [GBIF] (2018) GBIF occurrence download Mammalia. https://www.gbif.org/dataset/7f56df30-f762-11e1-a439-00145eb45e9a: USNM 525342
Chaetodipus arenarius	-115.957993383948	30.6978199408698	1976	University of Minnesota Bell Museum (2022). Bell Museum mammals. Occurrence dataset https://doi.org/10.15468/nefklq accessed via GBIF.org on 2022-07-07.
Chaetodipus arenarius	-113.450833	28.676944	1976	University of Minnesota Bell Museum (2022). Bell Museum mammals. Occurrence dataset https://doi.org/10.15468/nefklq accessed via GBIF.org on 2022-07-07.
Chaetodipus arenarius	-112.008889	24.755833	1958	Unitt P (2020). SDNHM Mammology Collection. Version 1.3. San Diego Natural History Museum. Occurrence dataset https://doi.org/10.15468/estih7 accessed via GBIF.org on 2022-07-07.
Chaetodipus arenarius	-113.746389	27.8425	1958	Unitt P (2020). SDNHM Mammology Collection. Version 1.3. San Diego Natural History Museum. Occurrence dataset https://doi.org/10.15468/estih7 accessed via GBIF.org on 2022-07-07.
Chaetodipus arenarius	-114.961256512603	30.4367567711481	1958	Unitt P (2020). SDNHM Mammology Collection. Version 1.3. San Diego Natural History Museum. Occurrence dataset https://doi.org/10.15468/estih7 accessed via GBIF.org on 2022-07-07.
Chaetodipus arenarius	-114.950536143132	31.284472769121	1968	UMMZ Mammals Data Group, LSA IT A (2022). University of Michigan Museum of Zoology, Division of Mammals. Version 8.48. University of Michigan Museum of Zoology. Occurrence dataset https://doi.org/10.15468/dx3rcj accessed via GBIF.org on 2022-07-07.
Chaetodipus arenarius	-114.692222	30.803333	1969	UMMZ Mammals Data Group, LSA IT A (2022). University of Michigan Museum of Zoology, Division of Mammals. Version 8.48. University of Michigan Museum of Zoology. Occurrence dataset https://doi.org/10.15468/dx3rcj accessed via GBIF.org on 2022-07-07.
Chaetodipus arenarius	-116.269968724388	30.9680740044071	1969	UMMZ Mammals Data Group, LSA IT A (2022). University of Michigan Museum of Zoology, Division of Mammals. Version 8.48. University of Michigan Museum of Zoology. Occurrence dataset https://doi.org/10.15468/dx3rcj accessed via GBIF.org on 2022-07-07.
Chaetodipus arenarius	-109.878573	24.25023	1969	UMMZ Mammals Data Group, LSA IT A (2022). University of Michigan Museum of Zoology, Division of Mammals. Version 8.48. University of Michigan Museum of Zoology. Occurrence dataset https://doi.org/10.15468/dx3rcj accessed via GBIF.org on 2022-07-07.
Chaetodipus arenarius	-115.961554731287	30.4862030494943	1969	UMMZ Mammals Data Group, LSA IT A (2022). University of Michigan Museum of Zoology, Division of Mammals. Version 8.48. University of Michigan Museum of Zoology. Occurrence dataset https://doi.org/10.15468/dx3rcj accessed via GBIF.org on 2022-07-07.
Chaetodipus arenarius	-114.891648839091	31.0475808501486	1969	UMMZ Mammals Data Group, LSA IT A (2022). University of Michigan Museum of Zoology, Division of Mammals. Version 8.48. University of Michigan Museum of Zoology. Occurrence dataset https://doi.org/10.15468/dx3rcj accessed via GBIF.org on 2022-07-07.
Chaetodipus arenarius	-116.638056	32.020556	1972	UMMZ Mammals Data Group, LSA IT A (2022). University of Michigan Museum of Zoology, Division of Mammals. Version 8.48. University of Michigan Museum of Zoology. Occurrence dataset https://doi.org/10.15468/dx3rcj accessed via GBIF.org on 2022-07-07.
Chaetodipus arenarius	-113.747169	27.699335	1972	UMMZ Mammals Data Group, LSA IT A (2022). University of Michigan Museum of Zoology, Division of Mammals. Version 8.48. University of Michigan Museum of Zoology. Occurrence dataset https://doi.org/10.15468/dx3rcj accessed via GBIF.org on 2022-07-07.
Chaetodipus arenarius	-116.681711	32.046258	1972	UMMZ Mammals Data Group, LSA IT A (2022). University of Michigan Museum of Zoology, Division of Mammals. Version 8.48. University of Michigan Museum of Zoology. Occurrence dataset https://doi.org/10.15468/dx3rcj accessed via GBIF.org on 2022-07-07.
Chaetodipus arenarius	-115.777891	30.178707	1972	UMMZ Mammals Data Group, LSA IT A (2022). University of Michigan Museum of Zoology, Division of Mammals. Version 8.48. University of Michigan Museum of Zoology. Occurrence dataset https://doi.org/10.15468/dx3rcj accessed via GBIF.org on 2022-07-07.
Chaetodipus arenarius	-115.658046441244	30.064138319224	1972	UMMZ Mammals Data Group, LSA IT A (2022). University of Michigan Museum of Zoology, Division of Mammals. Version 8.48. University of Michigan Museum of Zoology. Occurrence dataset https://doi.org/10.15468/dx3rcj accessed via GBIF.org on 2022-07-07.
Chaetodipus arenarius	-115.641291	30.064031	1972	UMMZ Mammals Data Group, LSA IT A (2022). University of Michigan Museum of Zoology, Division of Mammals. Version 8.48. University of Michigan Museum of Zoology. Occurrence dataset https://doi.org/10.15468/dx3rcj accessed via GBIF.org on 2022-07-07.
Chaetodipus arenarius	-115.982845883454	30.6898230562146	1972	UMMZ Mammals Data Group, LSA IT A (2022). University of Michigan Museum of Zoology, Division of Mammals. Version 8.48. University of Michigan Museum of Zoology. Occurrence dataset https://doi.org/10.15468/dx3rcj accessed via GBIF.org on 2022-07-07.
Chaetodipus arenarius	-114.9695306479	29.9216683471546	1972	UMMZ Mammals Data Group, LSA IT A (2022). University of Michigan Museum of Zoology, Division of Mammals. Version 8.48. University of Michigan Museum of Zoology. Occurrence dataset https://doi.org/10.15468/dx3rcj accessed via GBIF.org on 2022-07-07.
Chaetodipus arenarius	-112.958804358404	28.3918503493057	1972	UMMZ Mammals Data Group, LSA IT A (2022). University of Michigan Museum of Zoology, Division of Mammals. Version 8.48. University of Michigan Museum of Zoology. Occurrence dataset https://doi.org/10.15468/dx3rcj accessed via GBIF.org on 2022-07-07.
Chaetodipus arenarius	-112.746128	27.340623	1972	UMMZ Mammals Data Group, LSA IT A (2022). University of Michigan Museum of Zoology, Division of Mammals. Version 8.48. University of Michigan Museum of Zoology. Occurrence dataset https://doi.org/10.15468/dx3rcj accessed via GBIF.org on 2022-07-07.
Chaetodipus arenarius	-112.896389	28.402778	1972	UMMZ Mammals Data Group, LSA IT A (2022). University of Michigan Museum of Zoology, Division of Mammals. Version 8.48. University of Michigan Museum of Zoology. Occurrence dataset https://doi.org/10.15468/dx3rcj accessed via GBIF.org on 2022-07-07.
Chaetodipus arenarius	-111.90273	26.811418	1972	UMMZ Mammals Data Group, LSA IT A (2022). University of Michigan Museum of Zoology, Division of Mammals. Version 8.48. University of Michigan Museum of Zoology. Occurrence dataset https://doi.org/10.15468/dx3rcj accessed via GBIF.org on 2022-07-07.
Chaetodipus arenarius	-111.983333	26.781662	1972	UMMZ Mammals Data Group, LSA IT A (2022). University of Michigan Museum of Zoology, Division of Mammals. Version 8.48. University of Michigan Museum of Zoology. Occurrence dataset https://doi.org/10.15468/dx3rcj accessed via GBIF.org on 2022-07-07.
Chaetodipus arenarius	-114.851869	30.349845	1972	UMMZ Mammals Data Group, LSA IT A (2022). University of Michigan Museum of Zoology, Division of Mammals. Version 8.48. University of Michigan Museum of Zoology. Occurrence dataset https://doi.org/10.15468/dx3rcj accessed via GBIF.org on 2022-07-07.
Chaetodipus arenarius	-114.65	30.524204	1972	UMMZ Mammals Data Group, LSA IT A (2022). University of Michigan Museum of Zoology, Division of Mammals. Version 8.48. University of Michigan Museum of Zoology. Occurrence dataset https://doi.org/10.15468/dx3rcj accessed via GBIF.org on 2022-07-07.
Chaetodipus arenarius	-113.22688	27.29962	1972	UMMZ Mammals Data Group, LSA IT A (2022). University of Michigan Museum of Zoology, Division of Mammals. Version 8.48. University of Michigan Museum of Zoology. Occurrence dataset https://doi.org/10.15468/dx3rcj accessed via GBIF.org on 2022-07-07.
Chaetodipus arenarius	-114.333333	29.571778	1972	UMMZ Mammals Data Group, LSA IT A (2022). University of Michigan Museum of Zoology, Division of Mammals. Version 8.48. University of Michigan Museum of Zoology. Occurrence dataset https://doi.org/10.15468/dx3rcj accessed via GBIF.org on 2022-07-07.
Chaetodipus arenarius	-111.925343	26.840378	2005	Sánchez Cordero V., Magallón S., Espinosa, H., Reynoso V.H., Escalante, P. y Cervantes, F. 2021. Digitalización y Sistematización de las Colecciones Biológicas Nacionales del Instituto de Biología, UNAM. Universidad Nacional Autónoma de México. Instituto de Biología. Bases de datos SNIB CONABIO (vertebrados), proyecto KE002. Ciudad de México
Chaetodipus arenarius	-110.100373925154	23.0420804100825	1977	Global Biodiversity Information Facility [GBIF] (2018) GBIF occurrence download Mammalia. https://www.gbif.org/dataset/7f56df30-f762-11e1-a439-00145eb45e9a: MVZ:Mamm:153911
Chaetodipus arenarius	-114.210501388365	28.730163047649	1977	Global Biodiversity Information Facility [GBIF] (2018) GBIF occurrence download Mammalia. https://www.gbif.org/dataset/7f56df30-f762-11e1-a439-00145eb45e9a: MVZ:Mamm:153895
Chaetodipus arenarius	-113.832523	27.879712	1980	Martínez-Gallardo R. 2011. Inventario de los mamíferos pequeños y medianos de las zonas áridas y semiáridas de Baja California. Facultad de Ciencias. Universidad Autónoma de Baja California. Bases de datos SNIB-CONABIO, proyecto GT026. México, D. F.
Chaetodipus arenarius	-113.825	27.875833	1980	Martínez-Gallardo R. 2011. Inventario de los mamíferos pequeños y medianos de las zonas áridas y semiáridas de Baja California. Facultad de Ciencias. Universidad Autónoma de Baja California. Bases de datos SNIB-CONABIO, proyecto GT026. México, D. F.
Chaetodipus arenarius	-114.458056	29.146667	1980	Martínez-Gallardo R. 2011. Inventario de los mamíferos pequeños y medianos de las zonas áridas y semiáridas de Baja California. Facultad de Ciencias. Universidad Autónoma de Baja California. Bases de datos SNIB-CONABIO, proyecto GT026. México, D. F.
Chaetodipus arenarius	-117.055616	32.358359	1980	Martínez-Gallardo R. 2011. Inventario de los mamíferos pequeños y medianos de las zonas áridas y semiáridas de Baja California. Facultad de Ciencias. Universidad Autónoma de Baja California. Bases de datos SNIB-CONABIO, proyecto GT026. México, D. F.
Chaetodipus arenarius	-113.778827672196	29.0251558190808	1980	Martínez-Gallardo R. 2011. Inventario de los mamíferos pequeños y medianos de las zonas áridas y semiáridas de Baja California. Facultad de Ciencias. Universidad Autónoma de Baja California. Bases de datos SNIB-CONABIO, proyecto GT026. México, D. F.
Chaetodipus arenarius	-115.219468574354	30.0781874607616	1985	Martínez-Gallardo R. 2011. Inventario de los mamíferos pequeños y medianos de las zonas áridas y semiáridas de Baja California. Facultad de Ciencias. Universidad Autónoma de Baja California. Bases de datos SNIB-CONABIO, proyecto GT026. México, D. F.
Chaetodipus arenarius	-113.533821271103	28.916828085487	1978	Global Biodiversity Information Facility [GBIF] (2018) GBIF occurrence download Mammalia. https://www.gbif.org/dataset/7f56df30-f762-11e1-a439-00145eb45e9a: LACM: 58479
Chaetodipus arenarius	-114.898454404318	30.9750541917441	1954	Global Biodiversity Information Facility [GBIF] (2018) GBIF occurrence download Mammalia. https://www.gbif.org/dataset/7f56df30-f762-11e1-a439-00145eb45e9a: LACM: 23174
Chaetodipus arenarius	-115.933889828619	30.5750902150361	1961	Global Biodiversity Information Facility [GBIF] (2018) GBIF occurrence download Mammalia. https://www.gbif.org/dataset/7f56df30-f762-11e1-a439-00145eb45e9a: LACM: 19555
Chaetodipus arenarius	-110.440041	24.11628	1995	Global Biodiversity Information Facility [GBIF] (2018) GBIF occurrence download Mammalia. https://www.gbif.org/dataset/7f56df30-f762-11e1-a439-00145eb45e9a: IB-UNAM: 38520
Chaetodipus arenarius	-110.3	24.079488	1973	Garner H (2016). TTU Mammals Collection. Version 9.1. Museum of Texas Tech University (TTU). Occurrence dataset https://doi.org/10.15468/yocqyp accessed via GBIF.org on 2022-07-07.
Chaetodipus arenarius	-111.902252	26.746918	1973	Garner H (2016). TTU Mammals Collection. Version 9.1. Museum of Texas Tech University (TTU). Occurrence dataset https://doi.org/10.15468/yocqyp accessed via GBIF.org on 2022-07-07.
Chaetodipus arenarius	-110.064499	23.005558	1973	Garner H (2016). TTU Mammals Collection. Version 9.1. Museum of Texas Tech University (TTU). Occurrence dataset https://doi.org/10.15468/yocqyp accessed via GBIF.org on 2022-07-07.
Chaetodipus arenarius	-110.82	23.9	1973	Garner H (2016). TTU Mammals Collection. Version 9.1. Museum of Texas Tech University (TTU). Occurrence dataset https://doi.org/10.15468/yocqyp accessed via GBIF.org on 2022-07-07.
Chaetodipus arenarius	-110.151667	25.511667	1999	Cook J (2022). MSB Mammal Collection (Arctos). Version 35.63. Museum of Southwestern Biology. Occurrence dataset https://doi.org/10.15468/oirgxw accessed via GBIF.org on 2022-07-07.
Chaetodipus arenarius	-113.492365	27.64029	1999	Cook J (2022). MSB Mammal Collection (Arctos). Version 35.63. Museum of Southwestern Biology. Occurrence dataset https://doi.org/10.15468/oirgxw accessed via GBIF.org on 2022-07-07.
Chaetodipus arenarius	-113.541053	27.597127	1999	Cook J (2022). MSB Mammal Collection (Arctos). Version 35.63. Museum of Southwestern Biology. Occurrence dataset https://doi.org/10.15468/oirgxw accessed via GBIF.org on 2022-07-07.
Chaetodipus arenarius	-112.463333	27.581667	1999	Cook J (2022). MSB Mammal Collection (Arctos). Version 35.63. Museum of Southwestern Biology. Occurrence dataset https://doi.org/10.15468/oirgxw accessed via GBIF.org on 2022-07-07.
Chaetodipus arenarius	-112.871002	28.296	2005	Cook J (2022). MSB Mammal Collection (Arctos). Version 35.63. Museum of Southwestern Biology. Occurrence dataset https://doi.org/10.15468/oirgxw accessed via GBIF.org on 2022-07-07.
Chaetodipus arenarius	-112.122829	26.070782	2006	Cook J (2022). MSB Mammal Collection (Arctos). Version 35.63. Museum of Southwestern Biology. Occurrence dataset https://doi.org/10.15468/oirgxw accessed via GBIF.org on 2022-07-07.
Chaetodipus arenarius	-112.82659	26.496112	2006	Cook J (2022). MSB Mammal Collection (Arctos). Version 35.63. Museum of Southwestern Biology. Occurrence dataset https://doi.org/10.15468/oirgxw accessed via GBIF.org on 2022-07-07.
Chaetodipus arenarius	-112.114	26.059	2006	Cook J (2022). MSB Mammal Collection (Arctos). Version 35.63. Museum of Southwestern Biology. Occurrence dataset https://doi.org/10.15468/oirgxw accessed via GBIF.org on 2022-07-07.
Chaetodipus arenarius	-112.867	26.059	2006	Cook J (2022). MSB Mammal Collection (Arctos). Version 35.63. Museum of Southwestern Biology. Occurrence dataset https://doi.org/10.15468/oirgxw accessed via GBIF.org on 2022-07-07.
Chaetodipus arenarius	-112.867	26.509	2006	Cook J (2022). MSB Mammal Collection (Arctos). Version 35.63. Museum of Southwestern Biology. Occurrence dataset https://doi.org/10.15468/oirgxw accessed via GBIF.org on 2022-07-07.
Chaetodipus arenarius	-112.25	24.916667	1951	Conroy C (2022). MVZ Mammal Collection (Arctos). Version 35.62. Museum of Vertebrate Zoology. Occurrence dataset https://doi.org/10.15468/uwudf9 accessed via GBIF.org on 2022-07-07.
Chaetodipus arenarius	-112.054320941064	25.4875227841971	1951	Conroy C (2022). MVZ Mammal Collection (Arctos). Version 35.62. Museum of Vertebrate Zoology. Occurrence dataset https://doi.org/10.15468/uwudf9 accessed via GBIF.org on 2022-07-07.
Chaetodipus arenarius	-114.850509051632	27.6335343420613	1951	Conroy C (2022). MVZ Mammal Collection (Arctos). Version 35.62. Museum of Vertebrate Zoology. Occurrence dataset https://doi.org/10.15468/uwudf9 accessed via GBIF.org on 2022-07-07.
Chaetodipus arenarius	-112.895833	27.281944	1978	Global Biodiversity Information Facility [GBIF] (2018) GBIF occurrence download Mammalia. https://www.gbif.org/dataset/7f56df30-f762-11e1-a439-00145eb45e9a: CIBNOR: 4263299	Moe E. Flannery
Chaetodipus arenarius	-110.449533	24.118572	1995	Global Biodiversity Information Facility [GBIF] (2018) GBIF occurrence download Mammalia. https://www.gbif.org/dataset/7f56df30-f762-11e1-a439-00145eb45e9a: CIBNOR: 1860
Chaetodipus arenarius	-112.106111	24.799167	1992	Global Biodiversity Information Facility [GBIF] (2018) GBIF occurrence download Mammalia. https://www.gbif.org/dataset/7f56df30-f762-11e1-a439-00145eb45e9a: CIBNOR: 152
Chaetodipus arenarius	-113.567222	28.952222	1978	Ceballos G. 2002. Actualización de la base de datos del Atlas Mastozoológico de México. Instituto de Ecología. Universidad Nacional Autónoma de México. Bases de datos SNIB-CONABIO, proyectos T009 y A003. México, D. F.
Chaetodipus arenarius	-114.963825186152	31.1311386774786	1979	Ceballos G. 2002. Actualización de la base de datos del Atlas Mastozoológico de México. Instituto de Ecología. Universidad Nacional Autónoma de México. Bases de datos SNIB-CONABIO, proyectos T009 y A003. México, D. F.
Chaetodipus arenarius	-115.933333	30.433333	1961	Global Biodiversity Information Facility [GBIF] (2018) GBIF occurrence download Mammalia. https://www.gbif.org/dataset/7f56df30-f762-11e1-a439-00145eb45e9a: CAS:1407
Chaetodipus arenarius	-115.067314	31.471783	1961	Global Biodiversity Information Facility [GBIF] (2018) GBIF occurrence download Mammalia. https://www.gbif.org/dataset/7f56df30-f762-11e1-a439-00145eb45e9a: CAS:13672
Chaetodipus arenarius	-114.88253	31.07919	1955	Global Biodiversity Information Facility [GBIF] (2018) GBIF occurrence download Mammalia. https://www.gbif.org/dataset/7f56df30-f762-11e1-a439-00145eb45e9a: CAS:10896
Chaetodipus arenarius	-114.855689	31.01536	1956	Global Biodiversity Information Facility [GBIF] (2018) GBIF occurrence download Mammalia. https://www.gbif.org/dataset/7f56df30-f762-11e1-a439-00145eb45e9a: CAS:10889
Chaetodipus arenarius	-113.623333	29.026389	1952	Global Biodiversity Information Facility [GBIF] (2018) GBIF occurrence download Mammalia. https://www.gbif.org/dataset/7f56df30-f762-11e1-a439-00145eb45e9a: CAS: 8326347
Chaetodipus arenarius	-114.94887	31.130461	1979	Global Biodiversity Information Facility [GBIF] (2018) GBIF occurrence download Mammalia. https://www.gbif.org/dataset/7f56df30-f762-11e1-a439-00145eb45e9a: CAS: 8032606	David W: Reduker
Chaetodipus arenarius	-114.15	29.266667	1981	Global Biodiversity Information Facility [GBIF] (2018) GBIF occurrence download Mammalia. https://www.gbif.org/dataset/7f56df30-f762-11e1-a439-00145eb45e9a: CAS: 40147
Chaetodipus arenarius	-110.316667	24.333333	1995	Global Biodiversity Information Facility [GBIF] (2018) GBIF occurrence download Mammalia. https://www.gbif.org/dataset/7f56df30-f762-11e1-a439-00145eb45e9a: CAS: 38521
Chaetodipus arenarius	-110.705493	24.087525	1995	Global Biodiversity Information Facility [GBIF] (2018) GBIF occurrence download Mammalia. https://www.gbif.org/dataset/7f56df30-f762-11e1-a439-00145eb45e9a: CAS: 38482
Chaetodipus arenarius	-110.891244	23.949017	1978	Global Biodiversity Information Facility [GBIF] (2018) GBIF occurrence download Mammalia. https://www.gbif.org/dataset/7f56df30-f762-11e1-a439-00145eb45e9a: CAS: 16425	Moe E. Flannery
Chaetodipus arenarius	-113.624578	28.981486	1977	Global Biodiversity Information Facility [GBIF] (2018) GBIF occurrence download Mammalia. https://www.gbif.org/dataset/7f56df30-f762-11e1-a439-00145eb45e9a: CAS: 16393	Moe E. Flannery
Chaetodipus arenarius	-110.109167	23.046667	1974	Bucci M (2016). UAZ Mammals. Version 5.1. University of Arizona Museum of Natural History. Occurrence dataset https://doi.org/10.15468/2swesj accessed via GBIF.org on 2022-07-07.
Chaetodipus arenarius	-111.328364	25.808788	1974	Bucci M (2016). UAZ Mammals. Version 5.1. University of Arizona Museum of Natural History. Occurrence dataset https://doi.org/10.15468/2swesj accessed via GBIF.org on 2022-07-07.
Chaetodipus arenarius	-112.108668	25.162854	1974	Bucci M (2016). UAZ Mammals. Version 5.1. University of Arizona Museum of Natural History. Occurrence dataset https://doi.org/10.15468/2swesj accessed via GBIF.org on 2022-07-07.
Chaetodipus arenarius	-114.889536562251	31.1418767779938	1974	Bucci M (2016). UAZ Mammals. Version 5.1. University of Arizona Museum of Natural History. Occurrence dataset https://doi.org/10.15468/2swesj accessed via GBIF.org on 2022-07-07.
Chaetodipus arenarius	-113.559167	28.873333	1974	Bucci M (2016). UAZ Mammals. Version 5.1. University of Arizona Museum of Natural History. Occurrence dataset https://doi.org/10.15468/2swesj accessed via GBIF.org on 2022-07-07.
Chaetodipus arenarius	-113.559167	28.864444	1974	Bucci M (2016). UAZ Mammals. Version 5.1. University of Arizona Museum of Natural History. Occurrence dataset https://doi.org/10.15468/2swesj accessed via GBIF.org on 2022-07-07.
Chaetodipus arenarius	-114.866667	30.535503	1975	Bucci M (2016). UAZ Mammals. Version 5.1. University of Arizona Museum of Natural History. Occurrence dataset https://doi.org/10.15468/2swesj accessed via GBIF.org on 2022-07-07.
Chaetodipus arenarius	-110.783333	23.972651	1975	Bucci M (2016). UAZ Mammals. Version 5.1. University of Arizona Museum of Natural History. Occurrence dataset https://doi.org/10.15468/2swesj accessed via GBIF.org on 2022-07-07.
Chaetodipus arenarius	-109.866667	23.433333	1975	Bucci M (2016). UAZ Mammals. Version 5.1. University of Arizona Museum of Natural History. Occurrence dataset https://doi.org/10.15468/2swesj accessed via GBIF.org on 2022-07-07.
Chaetodipus arenarius	-114.950278	29.900278	1963	Bradley J (2022). UWBM Mammalogy Collection (Arctos). University of Washington Burke Museum. Occurrence dataset https://doi.org/10.15468/qziy3w accessed via GBIF.org on 2022-07-07.
Chaetodipus arenarius	-110.434167	24.102778	1993	Álvarez-Castañeda S. T. y E. Rios. 2011. Códigos de barras del ADN de mamíferos topotipos de México Fase I: Noroeste mexicano. Centro de Investigaciones Biológicas del Noroeste S. C. Bases de datos SNIB-CONABIO, proyecto HB037. México, D. F.
Chaetodipus arenarius	-110.434167	24.133889	1993	Álvarez-Castañeda S. T. y E. Rios. 2011. Códigos de barras del ADN de mamíferos topotipos de México Fase I: Noroeste mexicano. Centro de Investigaciones Biológicas del Noroeste S. C. Bases de datos SNIB-CONABIO, proyecto HB037. México, D. F.
Chaetodipus arenarius	-110.296667	24.249167	1993	Álvarez-Castañeda S. T. y E. Rios. 2011. Códigos de barras del ADN de mamíferos topotipos de México Fase I: Noroeste mexicano. Centro de Investigaciones Biológicas del Noroeste S. C. Bases de datos SNIB-CONABIO, proyecto HB037. México, D. F.
Chaetodipus arenarius	-110.493611	24.150556	1993	Álvarez-Castañeda S. T. y E. Rios. 2011. Códigos de barras del ADN de mamíferos topotipos de México Fase I: Noroeste mexicano. Centro de Investigaciones Biológicas del Noroeste S. C. Bases de datos SNIB-CONABIO, proyecto HB037. México, D. F.
Chaetodipus arenarius	-110.611944	24.248611	1993	Álvarez-Castañeda S. T. y E. Rios. 2011. Códigos de barras del ADN de mamíferos topotipos de México Fase I: Noroeste mexicano. Centro de Investigaciones Biológicas del Noroeste S. C. Bases de datos SNIB-CONABIO, proyecto HB037. México, D. F.
Chaetodipus arenarius	-110.562778	24.149167	1993	Álvarez-Castañeda S. T. y E. Rios. 2011. Códigos de barras del ADN de mamíferos topotipos de México Fase I: Noroeste mexicano. Centro de Investigaciones Biológicas del Noroeste S. C. Bases de datos SNIB-CONABIO, proyecto HB037. México, D. F.
Chaetodipus arenarius	-114.298056	27.143333	1994	Álvarez-Castañeda S. T. y E. Rios. 2011. Códigos de barras del ADN de mamíferos topotipos de México Fase I: Noroeste mexicano. Centro de Investigaciones Biológicas del Noroeste S. C. Bases de datos SNIB-CONABIO, proyecto HB037. México, D. F.
Chaetodipus arenarius	-110.134605	23.447515	1994	Álvarez-Castañeda S. T. y E. Rios. 2011. Códigos de barras del ADN de mamíferos topotipos de México Fase I: Noroeste mexicano. Centro de Investigaciones Biológicas del Noroeste S. C. Bases de datos SNIB-CONABIO, proyecto HB037. México, D. F.
Chaetodipus arenarius	-112.150556	24.6325	1994	Álvarez-Castañeda S. T. y E. Rios. 2011. Códigos de barras del ADN de mamíferos topotipos de México Fase I: Noroeste mexicano. Centro de Investigaciones Biológicas del Noroeste S. C. Bases de datos SNIB-CONABIO, proyecto HB037. México, D. F.
Chaetodipus arenarius	-110.145833	25.4975	2005	Álvarez-Castañeda S. T. y E. Rios. 2011. Códigos de barras del ADN de mamíferos topotipos de México Fase I: Noroeste mexicano. Centro de Investigaciones Biológicas del Noroeste S. C. Bases de datos SNIB-CONABIO, proyecto HB037. México, D. F.
Chaetodipus arenarius	-111.778401	25.45528	2005	Álvarez-Castañeda S. T. y E. Rios. 2011. Códigos de barras del ADN de mamíferos topotipos de México Fase I: Noroeste mexicano. Centro de Investigaciones Biológicas del Noroeste S. C. Bases de datos SNIB-CONABIO, proyecto HB037. México, D. F.
Chaetodipus arenarius	-110.091111	26.855556	2005	Álvarez-Castañeda S. T. y E. Rios. 2011. Códigos de barras del ADN de mamíferos topotipos de México Fase I: Noroeste mexicano. Centro de Investigaciones Biológicas del Noroeste S. C. Bases de datos SNIB-CONABIO, proyecto HB037. México, D. F.
Chaetodipus arenarius	-114.867201888495	31.000081557507	1963	Álvarez-Castañeda S. T. 2008. Inventario de la mastofauna en las reservas de la biosfera Desierto del Vizcaíno y Valle de los Cirios. Centro de Investigaciones Biológicas del Noroeste S. C. Bases de datos SNIB-CONABIO, proyecto BE019. México, D. F.
Chaetodipus arenarius	-110.216667	23.426037	1963	Álvarez-Castañeda S. T. 2008. Inventario de la mastofauna en las reservas de la biosfera Desierto del Vizcaíno y Valle de los Cirios. Centro de Investigaciones Biológicas del Noroeste S. C. Bases de datos SNIB-CONABIO, proyecto BE019. México, D. F.
Chaetodipus arenarius	-111.528889	24.450833	1966	Álvarez-Castañeda S. T. 2008. Inventario de la mastofauna en las reservas de la biosfera Desierto del Vizcaíno y Valle de los Cirios. Centro de Investigaciones Biológicas del Noroeste S. C. Bases de datos SNIB-CONABIO, proyecto BE019. México, D. F.
Chaetodipus arenarius	-111.654167	25.154722	1996	Álvarez-Castañeda S. T. 2008. Inventario de la mastofauna en las reservas de la biosfera Desierto del Vizcaíno y Valle de los Cirios. Centro de Investigaciones Biológicas del Noroeste S. C. Bases de datos SNIB-CONABIO, proyecto BE019. México, D. F.
Chaetodipus arenarius	-110.350278	24.166944	1996	Álvarez-Castañeda S. T. 2008. Inventario de la mastofauna en las reservas de la biosfera Desierto del Vizcaíno y Valle de los Cirios. Centro de Investigaciones Biológicas del Noroeste S. C. Bases de datos SNIB-CONABIO, proyecto BE019. México, D. F.
Chaetodipus arenarius	-114.385	29.746389	1997	Álvarez-Castañeda S. T. 2008. Inventario de la mastofauna en las reservas de la biosfera Desierto del Vizcaíno y Valle de los Cirios. Centro de Investigaciones Biológicas del Noroeste S. C. Bases de datos SNIB-CONABIO, proyecto BE019. México, D. F.
Chaetodipus arenarius	-113.520833	27.6275	1997	Álvarez-Castañeda S. T. 2008. Inventario de la mastofauna en las reservas de la biosfera Desierto del Vizcaíno y Valle de los Cirios. Centro de Investigaciones Biológicas del Noroeste S. C. Bases de datos SNIB-CONABIO, proyecto BE019. México, D. F.
Chaetodipus arenarius	-110.231944	23.715833	1997	Álvarez-Castañeda S. T. 2008. Inventario de la mastofauna en las reservas de la biosfera Desierto del Vizcaíno y Valle de los Cirios. Centro de Investigaciones Biológicas del Noroeste S. C. Bases de datos SNIB-CONABIO, proyecto BE019. México, D. F.
Chaetodipus arenarius	-113.641111	27.838333	1997	Álvarez-Castañeda S. T. 2008. Inventario de la mastofauna en las reservas de la biosfera Desierto del Vizcaíno y Valle de los Cirios. Centro de Investigaciones Biológicas del Noroeste S. C. Bases de datos SNIB-CONABIO, proyecto BE019. México, D. F.
Chaetodipus arenarius	-110.230556	23.534722	1997	Álvarez-Castañeda S. T. 2008. Inventario de la mastofauna en las reservas de la biosfera Desierto del Vizcaíno y Valle de los Cirios. Centro de Investigaciones Biológicas del Noroeste S. C. Bases de datos SNIB-CONABIO, proyecto BE019. México, D. F.
Chaetodipus arenarius	-113.424444	27.493889	1997	Álvarez-Castañeda S. T. 2008. Inventario de la mastofauna en las reservas de la biosfera Desierto del Vizcaíno y Valle de los Cirios. Centro de Investigaciones Biológicas del Noroeste S. C. Bases de datos SNIB-CONABIO, proyecto BE019. México, D. F.
Chaetodipus arenarius	-114.026944	28.651111	1998	Álvarez-Castañeda S. T. 2008. Inventario de la mastofauna en las reservas de la biosfera Desierto del Vizcaíno y Valle de los Cirios. Centro de Investigaciones Biológicas del Noroeste S. C. Bases de datos SNIB-CONABIO, proyecto BE019. México, D. F.
Chaetodipus arenarius	-114.362778	29.354167	1998	Álvarez-Castañeda S. T. 2008. Inventario de la mastofauna en las reservas de la biosfera Desierto del Vizcaíno y Valle de los Cirios. Centro de Investigaciones Biológicas del Noroeste S. C. Bases de datos SNIB-CONABIO, proyecto BE019. México, D. F.
Chaetodipus arenarius	-114.018889	28.047778	1998	Álvarez-Castañeda S. T. 2008. Inventario de la mastofauna en las reservas de la biosfera Desierto del Vizcaíno y Valle de los Cirios. Centro de Investigaciones Biológicas del Noroeste S. C. Bases de datos SNIB-CONABIO, proyecto BE019. México, D. F.
Chaetodipus arenarius	-114.841389	31.022778	1998	Álvarez-Castañeda S. T. 2008. Inventario de la mastofauna en las reservas de la biosfera Desierto del Vizcaíno y Valle de los Cirios. Centro de Investigaciones Biológicas del Noroeste S. C. Bases de datos SNIB-CONABIO, proyecto BE019. México, D. F.
Chaetodipus arenarius	-114.63832	30.08836	1998	Álvarez-Castañeda S. T. 2008. Inventario de la mastofauna en las reservas de la biosfera Desierto del Vizcaíno y Valle de los Cirios. Centro de Investigaciones Biológicas del Noroeste S. C. Bases de datos SNIB-CONABIO, proyecto BE019. México, D. F.
Chaetodipus arenarius	-114.5025	29.9575	1998	Álvarez-Castañeda S. T. 2008. Inventario de la mastofauna en las reservas de la biosfera Desierto del Vizcaíno y Valle de los Cirios. Centro de Investigaciones Biológicas del Noroeste S. C. Bases de datos SNIB-CONABIO, proyecto BE019. México, D. F.
Chaetodipus arenarius	-114.728732	30.912303	1998	Álvarez-Castañeda S. T. 2008. Inventario de la mastofauna en las reservas de la biosfera Desierto del Vizcaíno y Valle de los Cirios. Centro de Investigaciones Biológicas del Noroeste S. C. Bases de datos SNIB-CONABIO, proyecto BE019. México, D. F.
Chaetodipus arenarius	-113.949167	27.504444	1998	Álvarez-Castañeda S. T. 2008. Inventario de la mastofauna en las reservas de la biosfera Desierto del Vizcaíno y Valle de los Cirios. Centro de Investigaciones Biológicas del Noroeste S. C. Bases de datos SNIB-CONABIO, proyecto BE019. México, D. F.
Chaetodipus arenarius	-113.266667	30.916667	1998	Álvarez-Castañeda S. T. 2008. Inventario de la mastofauna en las reservas de la biosfera Desierto del Vizcaíno y Valle de los Cirios. Centro de Investigaciones Biológicas del Noroeste S. C. Bases de datos SNIB-CONABIO, proyecto BE019. México, D. F.
Chaetodipus arenarius	-113.981111	28.045	1998	Álvarez-Castañeda S. T. 2008. Inventario de la mastofauna en las reservas de la biosfera Desierto del Vizcaíno y Valle de los Cirios. Centro de Investigaciones Biológicas del Noroeste S. C. Bases de datos SNIB-CONABIO, proyecto BE019. México, D. F.
Chaetodipus arenarius	-113.366667	30.1	1998	Álvarez-Castañeda S. T. 2008. Inventario de la mastofauna en las reservas de la biosfera Desierto del Vizcaíno y Valle de los Cirios. Centro de Investigaciones Biológicas del Noroeste S. C. Bases de datos SNIB-CONABIO, proyecto BE019. México, D. F.
Chaetodipus arenarius	-113.623333	29.026389	1998	Álvarez-Castañeda S. T. 2008. Inventario de la mastofauna en las reservas de la biosfera Desierto del Vizcaíno y Valle de los Cirios. Centro de Investigaciones Biológicas del Noroeste S. C. Bases de datos SNIB-CONABIO, proyecto BE019. México, D. F.
Chaetodipus arenarius	-111.960278	26.898056	1998	Álvarez-Castañeda S. T. 2008. Inventario de la mastofauna en las reservas de la biosfera Desierto del Vizcaíno y Valle de los Cirios. Centro de Investigaciones Biológicas del Noroeste S. C. Bases de datos SNIB-CONABIO, proyecto BE019. México, D. F.
Chaetodipus arenarius	-113.036667	28.342222	1998	Álvarez-Castañeda S. T. 2008. Inventario de la mastofauna en las reservas de la biosfera Desierto del Vizcaíno y Valle de los Cirios. Centro de Investigaciones Biológicas del Noroeste S. C. Bases de datos SNIB-CONABIO, proyecto BE019. México, D. F.
Chaetodipus arenarius	-113.567222	28.952222	1998	Álvarez-Castañeda S. T. 2008. Inventario de la mastofauna en las reservas de la biosfera Desierto del Vizcaíno y Valle de los Cirios. Centro de Investigaciones Biológicas del Noroeste S. C. Bases de datos SNIB-CONABIO, proyecto BE019. México, D. F.
Chaetodipus arenarius	-113.7425	28.986389	1998	Álvarez-Castañeda S. T. 2008. Inventario de la mastofauna en las reservas de la biosfera Desierto del Vizcaíno y Valle de los Cirios. Centro de Investigaciones Biológicas del Noroeste S. C. Bases de datos SNIB-CONABIO, proyecto BE019. México, D. F.
Chaetodipus arenarius	-113.529722	28.892222	1998	Álvarez-Castañeda S. T. 2008. Inventario de la mastofauna en las reservas de la biosfera Desierto del Vizcaíno y Valle de los Cirios. Centro de Investigaciones Biológicas del Noroeste S. C. Bases de datos SNIB-CONABIO, proyecto BE019. México, D. F.
Chaetodipus arenarius	-114.238056	29.536944	1998	Álvarez-Castañeda S. T. 2008. Inventario de la mastofauna en las reservas de la biosfera Desierto del Vizcaíno y Valle de los Cirios. Centro de Investigaciones Biológicas del Noroeste S. C. Bases de datos SNIB-CONABIO, proyecto BE019. México, D. F.
Chaetodipus arenarius	-110.709722	24.441667	1998	Álvarez-Castañeda S. T. 2008. Inventario de la mastofauna en las reservas de la biosfera Desierto del Vizcaíno y Valle de los Cirios. Centro de Investigaciones Biológicas del Noroeste S. C. Bases de datos SNIB-CONABIO, proyecto BE019. México, D. F.
Chaetodipus arenarius	-110.750833	24.531944	1998	Álvarez-Castañeda S. T. 2008. Inventario de la mastofauna en las reservas de la biosfera Desierto del Vizcaíno y Valle de los Cirios. Centro de Investigaciones Biológicas del Noroeste S. C. Bases de datos SNIB-CONABIO, proyecto BE019. México, D. F.
Chaetodipus arenarius	-112.141667	24.652778	2000	Álvarez-Castañeda S. T. 2008. Inventario de la mastofauna en las reservas de la biosfera Desierto del Vizcaíno y Valle de los Cirios. Centro de Investigaciones Biológicas del Noroeste S. C. Bases de datos SNIB-CONABIO, proyecto BE019. México, D. F.
Chaetodipus arenarius	-112.137778	24.666389	2000	Álvarez-Castañeda S. T. 2008. Inventario de la mastofauna en las reservas de la biosfera Desierto del Vizcaíno y Valle de los Cirios. Centro de Investigaciones Biológicas del Noroeste S. C. Bases de datos SNIB-CONABIO, proyecto BE019. México, D. F.
Chaetodipus arenarius	-111.016944	24.082778	2000	Álvarez-Castañeda S. T. 2008. Inventario de la mastofauna en las reservas de la biosfera Desierto del Vizcaíno y Valle de los Cirios. Centro de Investigaciones Biológicas del Noroeste S. C. Bases de datos SNIB-CONABIO, proyecto BE019. México, D. F.
Chaetodipus arenarius	-110.675556	24.338611	2000	Álvarez-Castañeda S. T. 2008. Inventario de la mastofauna en las reservas de la biosfera Desierto del Vizcaíno y Valle de los Cirios. Centro de Investigaciones Biológicas del Noroeste S. C. Bases de datos SNIB-CONABIO, proyecto BE019. México, D. F.
Chaetodipus arenarius	-109.826944	23.999167	2000	Álvarez-Castañeda S. T. 2008. Inventario de la mastofauna en las reservas de la biosfera Desierto del Vizcaíno y Valle de los Cirios. Centro de Investigaciones Biológicas del Noroeste S. C. Bases de datos SNIB-CONABIO, proyecto BE019. México, D. F.
Chaetodipus arenarius	-113.639722	29.175	2001	Álvarez-Castañeda S. T. 2008. Inventario de la mastofauna en las reservas de la biosfera Desierto del Vizcaíno y Valle de los Cirios. Centro de Investigaciones Biológicas del Noroeste S. C. Bases de datos SNIB-CONABIO, proyecto BE019. México, D. F.
Chaetodipus arenarius	-114.02	27.476389	2001	Álvarez-Castañeda S. T. 2008. Inventario de la mastofauna en las reservas de la biosfera Desierto del Vizcaíno y Valle de los Cirios. Centro de Investigaciones Biológicas del Noroeste S. C. Bases de datos SNIB-CONABIO, proyecto BE019. México, D. F.
Chaetodipus arenarius	-110.523056	24.185278	2001	Álvarez-Castañeda S. T. 2008. Inventario de la mastofauna en las reservas de la biosfera Desierto del Vizcaíno y Valle de los Cirios. Centro de Investigaciones Biológicas del Noroeste S. C. Bases de datos SNIB-CONABIO, proyecto BE019. México, D. F.
Chaetodipus arenarius	-110.493056	24.187222	2001	Álvarez-Castañeda S. T. 2008. Inventario de la mastofauna en las reservas de la biosfera Desierto del Vizcaíno y Valle de los Cirios. Centro de Investigaciones Biológicas del Noroeste S. C. Bases de datos SNIB-CONABIO, proyecto BE019. México, D. F.
Chaetodipus arenarius	-110.189167	23.3525	2001	Álvarez-Castañeda S. T. 2008. Inventario de la mastofauna en las reservas de la biosfera Desierto del Vizcaíno y Valle de los Cirios. Centro de Investigaciones Biológicas del Noroeste S. C. Bases de datos SNIB-CONABIO, proyecto BE019. México, D. F.
Chaetodipus arenarius	-110.601389	24.130556	2001	Álvarez-Castañeda S. T. 2008. Inventario de la mastofauna en las reservas de la biosfera Desierto del Vizcaíno y Valle de los Cirios. Centro de Investigaciones Biológicas del Noroeste S. C. Bases de datos SNIB-CONABIO, proyecto BE019. México, D. F.
Chaetodipus arenarius	-112.112432566905	25.3718052309849	2001	Álvarez-Castañeda S. T. 2008. Inventario de la mastofauna en las reservas de la biosfera Desierto del Vizcaíno y Valle de los Cirios. Centro de Investigaciones Biológicas del Noroeste S. C. Bases de datos SNIB-CONABIO, proyecto BE019. México, D. F.
Chaetodipus arenarius	-112.134444	24.679444	2001	Álvarez-Castañeda S. T. 2008. Inventario de la mastofauna en las reservas de la biosfera Desierto del Vizcaíno y Valle de los Cirios. Centro de Investigaciones Biológicas del Noroeste S. C. Bases de datos SNIB-CONABIO, proyecto BE019. México, D. F.
Chaetodipus arenarius	-111.841421043052	24.4493449154452	2001	Álvarez-Castañeda S. T. 2008. Inventario de la mastofauna en las reservas de la biosfera Desierto del Vizcaíno y Valle de los Cirios. Centro de Investigaciones Biológicas del Noroeste S. C. Bases de datos SNIB-CONABIO, proyecto BE019. México, D. F.
Chaetodipus arenarius	-111.825556	24.438889	2001	Álvarez-Castañeda S. T. 2008. Inventario de la mastofauna en las reservas de la biosfera Desierto del Vizcaíno y Valle de los Cirios. Centro de Investigaciones Biológicas del Noroeste S. C. Bases de datos SNIB-CONABIO, proyecto BE019. México, D. F.
Chaetodipus arenarius	-111.823056	24.473333	2001	Álvarez-Castañeda S. T. 2008. Inventario de la mastofauna en las reservas de la biosfera Desierto del Vizcaíno y Valle de los Cirios. Centro de Investigaciones Biológicas del Noroeste S. C. Bases de datos SNIB-CONABIO, proyecto BE019. México, D. F.
Chaetodipus arenarius	-111.823420396708	24.4073467743716	2001	Álvarez-Castañeda S. T. 2008. Inventario de la mastofauna en las reservas de la biosfera Desierto del Vizcaíno y Valle de los Cirios. Centro de Investigaciones Biológicas del Noroeste S. C. Bases de datos SNIB-CONABIO, proyecto BE019. México, D. F.
Chaetodipus arenarius	-112.163333	24.668056	2001	Álvarez-Castañeda S. T. 2008. Inventario de la mastofauna en las reservas de la biosfera Desierto del Vizcaíno y Valle de los Cirios. Centro de Investigaciones Biológicas del Noroeste S. C. Bases de datos SNIB-CONABIO, proyecto BE019. México, D. F.
Chaetodipus arenarius	-110.740278	24.639167	2001	Álvarez-Castañeda S. T. 2008. Inventario de la mastofauna en las reservas de la biosfera Desierto del Vizcaíno y Valle de los Cirios. Centro de Investigaciones Biológicas del Noroeste S. C. Bases de datos SNIB-CONABIO, proyecto BE019. México, D. F.
Chaetodipus arenarius	-112.071111	24.781111	2001	Álvarez-Castañeda S. T. 2008. Inventario de la mastofauna en las reservas de la biosfera Desierto del Vizcaíno y Valle de los Cirios. Centro de Investigaciones Biológicas del Noroeste S. C. Bases de datos SNIB-CONABIO, proyecto BE019. México, D. F.
Chaetodipus arenarius	-110.200556	23.74	2001	Álvarez-Castañeda S. T. 2008. Inventario de la mastofauna en las reservas de la biosfera Desierto del Vizcaíno y Valle de los Cirios. Centro de Investigaciones Biológicas del Noroeste S. C. Bases de datos SNIB-CONABIO, proyecto BE019. México, D. F.
Chaetodipus arenarius	-110.706667	24.698611	2001	Álvarez-Castañeda S. T. 2008. Inventario de la mastofauna en las reservas de la biosfera Desierto del Vizcaíno y Valle de los Cirios. Centro de Investigaciones Biológicas del Noroeste S. C. Bases de datos SNIB-CONABIO, proyecto BE019. México, D. F.
Chaetodipus arenarius	-112.045833	25.184722	2001	Álvarez-Castañeda S. T. 2008. Inventario de la mastofauna en las reservas de la biosfera Desierto del Vizcaíno y Valle de los Cirios. Centro de Investigaciones Biológicas del Noroeste S. C. Bases de datos SNIB-CONABIO, proyecto BE019. México, D. F.
Chaetodipus arenarius	-110.692778	24.711667	2001	Álvarez-Castañeda S. T. 2008. Inventario de la mastofauna en las reservas de la biosfera Desierto del Vizcaíno y Valle de los Cirios. Centro de Investigaciones Biológicas del Noroeste S. C. Bases de datos SNIB-CONABIO, proyecto BE019. México, D. F.
Chaetodipus arenarius	-112.054167	25.193333	2001	Álvarez-Castañeda S. T. 2008. Inventario de la mastofauna en las reservas de la biosfera Desierto del Vizcaíno y Valle de los Cirios. Centro de Investigaciones Biológicas del Noroeste S. C. Bases de datos SNIB-CONABIO, proyecto BE019. México, D. F.
Chaetodipus arenarius	-112.084444	25.195	2001	Álvarez-Castañeda S. T. 2008. Inventario de la mastofauna en las reservas de la biosfera Desierto del Vizcaíno y Valle de los Cirios. Centro de Investigaciones Biológicas del Noroeste S. C. Bases de datos SNIB-CONABIO, proyecto BE019. México, D. F.
Chaetodipus arenarius	-111.945278	25.236667	2001	Álvarez-Castañeda S. T. 2008. Inventario de la mastofauna en las reservas de la biosfera Desierto del Vizcaíno y Valle de los Cirios. Centro de Investigaciones Biológicas del Noroeste S. C. Bases de datos SNIB-CONABIO, proyecto BE019. México, D. F.
Chaetodipus arenarius	-111.033611	24.245278	2001	Álvarez-Castañeda S. T. 2008. Inventario de la mastofauna en las reservas de la biosfera Desierto del Vizcaíno y Valle de los Cirios. Centro de Investigaciones Biológicas del Noroeste S. C. Bases de datos SNIB-CONABIO, proyecto BE019. México, D. F.
Chaetodipus arenarius	-112.069167	25.783611	2001	Álvarez-Castañeda S. T. 2008. Inventario de la mastofauna en las reservas de la biosfera Desierto del Vizcaíno y Valle de los Cirios. Centro de Investigaciones Biológicas del Noroeste S. C. Bases de datos SNIB-CONABIO, proyecto BE019. México, D. F.
Chaetodipus arenarius	-113.439167	27.016944	2001	Álvarez-Castañeda S. T. 2008. Inventario de la mastofauna en las reservas de la biosfera Desierto del Vizcaíno y Valle de los Cirios. Centro de Investigaciones Biológicas del Noroeste S. C. Bases de datos SNIB-CONABIO, proyecto BE019. México, D. F.
Chaetodipus arenarius	-113.199167	28.78	2001	Álvarez-Castañeda S. T. 2008. Inventario de la mastofauna en las reservas de la biosfera Desierto del Vizcaíno y Valle de los Cirios. Centro de Investigaciones Biológicas del Noroeste S. C. Bases de datos SNIB-CONABIO, proyecto BE019. México, D. F.
Chaetodipus arenarius	-113.53	28.873889	2001	Álvarez-Castañeda S. T. 2008. Inventario de la mastofauna en las reservas de la biosfera Desierto del Vizcaíno y Valle de los Cirios. Centro de Investigaciones Biológicas del Noroeste S. C. Bases de datos SNIB-CONABIO, proyecto BE019. México, D. F.
Chaetodipus arenarius	-114.019167	27.401667	2001	Álvarez-Castañeda S. T. 2008. Inventario de la mastofauna en las reservas de la biosfera Desierto del Vizcaíno y Valle de los Cirios. Centro de Investigaciones Biológicas del Noroeste S. C. Bases de datos SNIB-CONABIO, proyecto BE019. México, D. F.
Chaetodipus arenarius	-114.697222	27.783611	2001	Álvarez-Castañeda S. T. 2008. Inventario de la mastofauna en las reservas de la biosfera Desierto del Vizcaíno y Valle de los Cirios. Centro de Investigaciones Biológicas del Noroeste S. C. Bases de datos SNIB-CONABIO, proyecto BE019. México, D. F.
Chaetodipus arenarius	-111.923056	25.432778	2001	Álvarez-Castañeda S. T. 2008. Inventario de la mastofauna en las reservas de la biosfera Desierto del Vizcaíno y Valle de los Cirios. Centro de Investigaciones Biológicas del Noroeste S. C. Bases de datos SNIB-CONABIO, proyecto BE019. México, D. F.
Chaetodipus arenarius	-111.883611	25.419722	2001	Álvarez-Castañeda S. T. 2008. Inventario de la mastofauna en las reservas de la biosfera Desierto del Vizcaíno y Valle de los Cirios. Centro de Investigaciones Biológicas del Noroeste S. C. Bases de datos SNIB-CONABIO, proyecto BE019. México, D. F.
Chaetodipus arenarius	-115.818333	30.348333	2001	Álvarez-Castañeda S. T. 2008. Inventario de la mastofauna en las reservas de la biosfera Desierto del Vizcaíno y Valle de los Cirios. Centro de Investigaciones Biológicas del Noroeste S. C. Bases de datos SNIB-CONABIO, proyecto BE019. México, D. F.
Chaetodipus arenarius	-112.938056	28.325556	2001	Álvarez-Castañeda S. T. 2008. Inventario de la mastofauna en las reservas de la biosfera Desierto del Vizcaíno y Valle de los Cirios. Centro de Investigaciones Biológicas del Noroeste S. C. Bases de datos SNIB-CONABIO, proyecto BE019. México, D. F.
Chaetodipus arenarius	-115.662222	30.029444	2001	Álvarez-Castañeda S. T. 2008. Inventario de la mastofauna en las reservas de la biosfera Desierto del Vizcaíno y Valle de los Cirios. Centro de Investigaciones Biológicas del Noroeste S. C. Bases de datos SNIB-CONABIO, proyecto BE019. México, D. F.
Chaetodipus arenarius	-112.921944	27.244167	2001	Álvarez-Castañeda S. T. 2008. Inventario de la mastofauna en las reservas de la biosfera Desierto del Vizcaíno y Valle de los Cirios. Centro de Investigaciones Biológicas del Noroeste S. C. Bases de datos SNIB-CONABIO, proyecto BE019. México, D. F.
Chaetodipus arenarius	-114.766944	30.933611	2001	Álvarez-Castañeda S. T. 2008. Inventario de la mastofauna en las reservas de la biosfera Desierto del Vizcaíno y Valle de los Cirios. Centro de Investigaciones Biológicas del Noroeste S. C. Bases de datos SNIB-CONABIO, proyecto BE019. México, D. F.
Chaetodipus arenarius	-113.030556	26.629444	2001	Álvarez-Castañeda S. T. 2008. Inventario de la mastofauna en las reservas de la biosfera Desierto del Vizcaíno y Valle de los Cirios. Centro de Investigaciones Biológicas del Noroeste S. C. Bases de datos SNIB-CONABIO, proyecto BE019. México, D. F.
Chaetodipus arenarius	-109.790833	23.459444	2002	Álvarez-Castañeda S. T. 2008. Inventario de la mastofauna en las reservas de la biosfera Desierto del Vizcaíno y Valle de los Cirios. Centro de Investigaciones Biológicas del Noroeste S. C. Bases de datos SNIB-CONABIO, proyecto BE019. México, D. F.
Chaetodipus arenarius	-112.073997	25.726	2002	Álvarez-Castañeda S. T. 2008. Inventario de la mastofauna en las reservas de la biosfera Desierto del Vizcaíno y Valle de los Cirios. Centro de Investigaciones Biológicas del Noroeste S. C. Bases de datos SNIB-CONABIO, proyecto BE019. México, D. F.
Chaetodipus arenarius	-112.156944	24.640833	2002	Álvarez-Castañeda S. T. 2008. Inventario de la mastofauna en las reservas de la biosfera Desierto del Vizcaíno y Valle de los Cirios. Centro de Investigaciones Biológicas del Noroeste S. C. Bases de datos SNIB-CONABIO, proyecto BE019. México, D. F.
Chaetodipus arenarius	-112.125	26.052222	2002	Álvarez-Castañeda S. T. 2008. Inventario de la mastofauna en las reservas de la biosfera Desierto del Vizcaíno y Valle de los Cirios. Centro de Investigaciones Biológicas del Noroeste S. C. Bases de datos SNIB-CONABIO, proyecto BE019. México, D. F.
Chaetodipus arenarius	-111.873889	25.443889	2002	Álvarez-Castañeda S. T. 2008. Inventario de la mastofauna en las reservas de la biosfera Desierto del Vizcaíno y Valle de los Cirios. Centro de Investigaciones Biológicas del Noroeste S. C. Bases de datos SNIB-CONABIO, proyecto BE019. México, D. F.
Chaetodipus arenarius	-114.262222	29.307222	2002	Álvarez-Castañeda S. T. 2008. Inventario de la mastofauna en las reservas de la biosfera Desierto del Vizcaíno y Valle de los Cirios. Centro de Investigaciones Biológicas del Noroeste S. C. Bases de datos SNIB-CONABIO, proyecto BE019. México, D. F.
Chaetodipus arenarius	-112.644722	26.873889	2002	Álvarez-Castañeda S. T. 2008. Inventario de la mastofauna en las reservas de la biosfera Desierto del Vizcaíno y Valle de los Cirios. Centro de Investigaciones Biológicas del Noroeste S. C. Bases de datos SNIB-CONABIO, proyecto BE019. México, D. F.
Chaetodipus arenarius	-114.056667	27.956111	2002	Álvarez-Castañeda S. T. 2008. Inventario de la mastofauna en las reservas de la biosfera Desierto del Vizcaíno y Valle de los Cirios. Centro de Investigaciones Biológicas del Noroeste S. C. Bases de datos SNIB-CONABIO, proyecto BE019. México, D. F.
Chaetodipus arenarius	-113.528611	27.557222	2002	Álvarez-Castañeda S. T. 2008. Inventario de la mastofauna en las reservas de la biosfera Desierto del Vizcaíno y Valle de los Cirios. Centro de Investigaciones Biológicas del Noroeste S. C. Bases de datos SNIB-CONABIO, proyecto BE019. México, D. F.
Chaetodipus arenarius	-111.028056	24.084722	2002	Álvarez-Castañeda S. T. 2008. Inventario de la mastofauna en las reservas de la biosfera Desierto del Vizcaíno y Valle de los Cirios. Centro de Investigaciones Biológicas del Noroeste S. C. Bases de datos SNIB-CONABIO, proyecto BE019. México, D. F.
Chaetodipus arenarius	-111.0275	24.232778	2002	Álvarez-Castañeda S. T. 2008. Inventario de la mastofauna en las reservas de la biosfera Desierto del Vizcaíno y Valle de los Cirios. Centro de Investigaciones Biológicas del Noroeste S. C. Bases de datos SNIB-CONABIO, proyecto BE019. México, D. F.
Chaetodipus arenarius	-110.542778	24.148611	2002	Álvarez-Castañeda S. T. 2008. Inventario de la mastofauna en las reservas de la biosfera Desierto del Vizcaíno y Valle de los Cirios. Centro de Investigaciones Biológicas del Noroeste S. C. Bases de datos SNIB-CONABIO, proyecto BE019. México, D. F.
Chaetodipus arenarius	-111.5025	24.537778	2002	Álvarez-Castañeda S. T. 2008. Inventario de la mastofauna en las reservas de la biosfera Desierto del Vizcaíno y Valle de los Cirios. Centro de Investigaciones Biológicas del Noroeste S. C. Bases de datos SNIB-CONABIO, proyecto BE019. México, D. F.
Chaetodipus arenarius	-113.092222	26.846944	2002	Álvarez-Castañeda S. T. 2008. Inventario de la mastofauna en las reservas de la biosfera Desierto del Vizcaíno y Valle de los Cirios. Centro de Investigaciones Biológicas del Noroeste S. C. Bases de datos SNIB-CONABIO, proyecto BE019. México, D. F.
Chaetodipus arenarius	-115.695	32.233002	2003	Álvarez-Castañeda S. T. 2008. Inventario de la mastofauna en las reservas de la biosfera Desierto del Vizcaíno y Valle de los Cirios. Centro de Investigaciones Biológicas del Noroeste S. C. Bases de datos SNIB-CONABIO, proyecto BE019. México, D. F.
Chaetodipus arenarius	-110.467222	24.1375	2003	Álvarez-Castañeda S. T. 2008. Inventario de la mastofauna en las reservas de la biosfera Desierto del Vizcaíno y Valle de los Cirios. Centro de Investigaciones Biológicas del Noroeste S. C. Bases de datos SNIB-CONABIO, proyecto BE019. México, D. F.
Chaetodipus arenarius	-111.998889	26.877778	2003	Álvarez-Castañeda S. T. 2008. Inventario de la mastofauna en las reservas de la biosfera Desierto del Vizcaíno y Valle de los Cirios. Centro de Investigaciones Biológicas del Noroeste S. C. Bases de datos SNIB-CONABIO, proyecto BE019. México, D. F.
Chaetodipus arenarius	-109.816944	23.499167	2003	Álvarez-Castañeda S. T. 2008. Inventario de la mastofauna en las reservas de la biosfera Desierto del Vizcaíno y Valle de los Cirios. Centro de Investigaciones Biológicas del Noroeste S. C. Bases de datos SNIB-CONABIO, proyecto BE019. México, D. F.
Chaetodipus arenarius	-110.717222	24.893333	2003	Álvarez-Castañeda S. T. 2008. Inventario de la mastofauna en las reservas de la biosfera Desierto del Vizcaíno y Valle de los Cirios. Centro de Investigaciones Biológicas del Noroeste S. C. Bases de datos SNIB-CONABIO, proyecto BE019. México, D. F.
Chaetodipus arenarius	-113.430833	28.115278	2004	Álvarez-Castañeda S. T. 2008. Inventario de la mastofauna en las reservas de la biosfera Desierto del Vizcaíno y Valle de los Cirios. Centro de Investigaciones Biológicas del Noroeste S. C. Bases de datos SNIB-CONABIO, proyecto BE019. México, D. F.
Chaetodipus arenarius	-113.518611	28.209722	2004	Álvarez-Castañeda S. T. 2008. Inventario de la mastofauna en las reservas de la biosfera Desierto del Vizcaíno y Valle de los Cirios. Centro de Investigaciones Biológicas del Noroeste S. C. Bases de datos SNIB-CONABIO, proyecto BE019. México, D. F.
Chaetodipus arenarius	-113.527778	28.818333	2004	Álvarez-Castañeda S. T. 2008. Inventario de la mastofauna en las reservas de la biosfera Desierto del Vizcaíno y Valle de los Cirios. Centro de Investigaciones Biológicas del Noroeste S. C. Bases de datos SNIB-CONABIO, proyecto BE019. México, D. F.
Chaetodipus arenarius	-113.426667	27.742222	2004	Álvarez-Castañeda S. T. 2008. Inventario de la mastofauna en las reservas de la biosfera Desierto del Vizcaíno y Valle de los Cirios. Centro de Investigaciones Biológicas del Noroeste S. C. Bases de datos SNIB-CONABIO, proyecto BE019. México, D. F.
Chaetodipus arenarius	-113.268611	27.225278	2004	Álvarez-Castañeda S. T. 2008. Inventario de la mastofauna en las reservas de la biosfera Desierto del Vizcaíno y Valle de los Cirios. Centro de Investigaciones Biológicas del Noroeste S. C. Bases de datos SNIB-CONABIO, proyecto BE019. México, D. F.
Chaetodipus arenarius	-113.022222	27.300556	2004	Álvarez-Castañeda S. T. 2008. Inventario de la mastofauna en las reservas de la biosfera Desierto del Vizcaíno y Valle de los Cirios. Centro de Investigaciones Biológicas del Noroeste S. C. Bases de datos SNIB-CONABIO, proyecto BE019. México, D. F.
Chaetodipus arenarius	-113.0975	26.900833	2004	Álvarez-Castañeda S. T. 2008. Inventario de la mastofauna en las reservas de la biosfera Desierto del Vizcaíno y Valle de los Cirios. Centro de Investigaciones Biológicas del Noroeste S. C. Bases de datos SNIB-CONABIO, proyecto BE019. México, D. F.
Chaetodipus arenarius	-113.683611	27.545	2004	Álvarez-Castañeda S. T. 2008. Inventario de la mastofauna en las reservas de la biosfera Desierto del Vizcaíno y Valle de los Cirios. Centro de Investigaciones Biológicas del Noroeste S. C. Bases de datos SNIB-CONABIO, proyecto BE019. México, D. F.
Chaetodipus arenarius	-112.993056	28.061667	2004	Álvarez-Castañeda S. T. 2008. Inventario de la mastofauna en las reservas de la biosfera Desierto del Vizcaíno y Valle de los Cirios. Centro de Investigaciones Biológicas del Noroeste S. C. Bases de datos SNIB-CONABIO, proyecto BE019. México, D. F.
Chaetodipus arenarius	-112.987778	28.357778	2004	Álvarez-Castañeda S. T. 2008. Inventario de la mastofauna en las reservas de la biosfera Desierto del Vizcaíno y Valle de los Cirios. Centro de Investigaciones Biológicas del Noroeste S. C. Bases de datos SNIB-CONABIO, proyecto BE019. México, D. F.
Chaetodipus arenarius	-112.913056	27.141944	2004	Álvarez-Castañeda S. T. 2008. Inventario de la mastofauna en las reservas de la biosfera Desierto del Vizcaíno y Valle de los Cirios. Centro de Investigaciones Biológicas del Noroeste S. C. Bases de datos SNIB-CONABIO, proyecto BE019. México, D. F.
Chaetodipus arenarius	-113.263889	27.264167	2004	Álvarez-Castañeda S. T. 2008. Inventario de la mastofauna en las reservas de la biosfera Desierto del Vizcaíno y Valle de los Cirios. Centro de Investigaciones Biológicas del Noroeste S. C. Bases de datos SNIB-CONABIO, proyecto BE019. México, D. F.
Chaetodipus arenarius	-113.705	28.969167	2004	Álvarez-Castañeda S. T. 2008. Inventario de la mastofauna en las reservas de la biosfera Desierto del Vizcaíno y Valle de los Cirios. Centro de Investigaciones Biológicas del Noroeste S. C. Bases de datos SNIB-CONABIO, proyecto BE019. México, D. F.
Chaetodipus arenarius	-113.413889	27.0375	2004	Álvarez-Castañeda S. T. 2008. Inventario de la mastofauna en las reservas de la biosfera Desierto del Vizcaíno y Valle de los Cirios. Centro de Investigaciones Biológicas del Noroeste S. C. Bases de datos SNIB-CONABIO, proyecto BE019. México, D. F.
Chaetodipus arenarius	-112.687222	26.482778	2004	Álvarez-Castañeda S. T. 2008. Inventario de la mastofauna en las reservas de la biosfera Desierto del Vizcaíno y Valle de los Cirios. Centro de Investigaciones Biológicas del Noroeste S. C. Bases de datos SNIB-CONABIO, proyecto BE019. México, D. F.
Chaetodipus arenarius	-112.317778	26.203611	2004	Álvarez-Castañeda S. T. 2008. Inventario de la mastofauna en las reservas de la biosfera Desierto del Vizcaíno y Valle de los Cirios. Centro de Investigaciones Biológicas del Noroeste S. C. Bases de datos SNIB-CONABIO, proyecto BE019. México, D. F.
Chaetodipus arenarius	-113.396944	27.058333	2004	Álvarez-Castañeda S. T. 2008. Inventario de la mastofauna en las reservas de la biosfera Desierto del Vizcaíno y Valle de los Cirios. Centro de Investigaciones Biológicas del Noroeste S. C. Bases de datos SNIB-CONABIO, proyecto BE019. México, D. F.
Chaetodipus arenarius	-112.930556	26.619444	2004	Álvarez-Castañeda S. T. 2008. Inventario de la mastofauna en las reservas de la biosfera Desierto del Vizcaíno y Valle de los Cirios. Centro de Investigaciones Biológicas del Noroeste S. C. Bases de datos SNIB-CONABIO, proyecto BE019. México, D. F.
Chaetodipus arenarius	-111.773333	26.059444	2004	Álvarez-Castañeda S. T. 2008. Inventario de la mastofauna en las reservas de la biosfera Desierto del Vizcaíno y Valle de los Cirios. Centro de Investigaciones Biológicas del Noroeste S. C. Bases de datos SNIB-CONABIO, proyecto BE019. México, D. F.
Chaetodipus arenarius	-111.921944	25.982222	2004	Álvarez-Castañeda S. T. 2008. Inventario de la mastofauna en las reservas de la biosfera Desierto del Vizcaíno y Valle de los Cirios. Centro de Investigaciones Biológicas del Noroeste S. C. Bases de datos SNIB-CONABIO, proyecto BE019. México, D. F.
Chaetodipus arenarius	-113.636667	26.7675	2004	Álvarez-Castañeda S. T. 2008. Inventario de la mastofauna en las reservas de la biosfera Desierto del Vizcaíno y Valle de los Cirios. Centro de Investigaciones Biológicas del Noroeste S. C. Bases de datos SNIB-CONABIO, proyecto BE019. México, D. F.
Chaetodipus arenarius	-113.644722	26.776389	2004	Álvarez-Castañeda S. T. 2008. Inventario de la mastofauna en las reservas de la biosfera Desierto del Vizcaíno y Valle de los Cirios. Centro de Investigaciones Biológicas del Noroeste S. C. Bases de datos SNIB-CONABIO, proyecto BE019. México, D. F.
Chaetodipus arenarius	-112.895833	27.281944	2004	Álvarez-Castañeda S. T. 2008. Inventario de la mastofauna en las reservas de la biosfera Desierto del Vizcaíno y Valle de los Cirios. Centro de Investigaciones Biológicas del Noroeste S. C. Bases de datos SNIB-CONABIO, proyecto BE019. México, D. F.
Chaetodipus arenarius	-113.469444	26.878056	2004	Álvarez-Castañeda S. T. 2008. Inventario de la mastofauna en las reservas de la biosfera Desierto del Vizcaíno y Valle de los Cirios. Centro de Investigaciones Biológicas del Noroeste S. C. Bases de datos SNIB-CONABIO, proyecto BE019. México, D. F.
Chaetodipus arenarius	-113.866389	28.028056	2004	Álvarez-Castañeda S. T. 2008. Inventario de la mastofauna en las reservas de la biosfera Desierto del Vizcaíno y Valle de los Cirios. Centro de Investigaciones Biológicas del Noroeste S. C. Bases de datos SNIB-CONABIO, proyecto BE019. México, D. F.
Chaetodipus arenarius	-114.146944	28.559722	2004	Álvarez-Castañeda S. T. 2008. Inventario de la mastofauna en las reservas de la biosfera Desierto del Vizcaíno y Valle de los Cirios. Centro de Investigaciones Biológicas del Noroeste S. C. Bases de datos SNIB-CONABIO, proyecto BE019. México, D. F.
Chaetodipus arenarius	-114.156944	27.168056	2004	Álvarez-Castañeda S. T. 2008. Inventario de la mastofauna en las reservas de la biosfera Desierto del Vizcaíno y Valle de los Cirios. Centro de Investigaciones Biológicas del Noroeste S. C. Bases de datos SNIB-CONABIO, proyecto BE019. México, D. F.
Chaetodipus arenarius	-114.152222	27.2075	2004	Álvarez-Castañeda S. T. 2008. Inventario de la mastofauna en las reservas de la biosfera Desierto del Vizcaíno y Valle de los Cirios. Centro de Investigaciones Biológicas del Noroeste S. C. Bases de datos SNIB-CONABIO, proyecto BE019. México, D. F.
Chaetodipus arenarius	-113.859444	27.5425	2004	Álvarez-Castañeda S. T. 2008. Inventario de la mastofauna en las reservas de la biosfera Desierto del Vizcaíno y Valle de los Cirios. Centro de Investigaciones Biológicas del Noroeste S. C. Bases de datos SNIB-CONABIO, proyecto BE019. México, D. F.
Chaetodipus arenarius	-113.745278	26.971111	2004	Álvarez-Castañeda S. T. 2008. Inventario de la mastofauna en las reservas de la biosfera Desierto del Vizcaíno y Valle de los Cirios. Centro de Investigaciones Biológicas del Noroeste S. C. Bases de datos SNIB-CONABIO, proyecto BE019. México, D. F.
Chaetodipus arenarius	-114.621389	27.773889	2004	Álvarez-Castañeda S. T. 2008. Inventario de la mastofauna en las reservas de la biosfera Desierto del Vizcaíno y Valle de los Cirios. Centro de Investigaciones Biológicas del Noroeste S. C. Bases de datos SNIB-CONABIO, proyecto BE019. México, D. F.
Chaetodipus arenarius	-113.971667	27.895556	2004	Álvarez-Castañeda S. T. 2008. Inventario de la mastofauna en las reservas de la biosfera Desierto del Vizcaíno y Valle de los Cirios. Centro de Investigaciones Biológicas del Noroeste S. C. Bases de datos SNIB-CONABIO, proyecto BE019. México, D. F.
Chaetodipus arenarius	-113.902222	27.986944	2004	Álvarez-Castañeda S. T. 2008. Inventario de la mastofauna en las reservas de la biosfera Desierto del Vizcaíno y Valle de los Cirios. Centro de Investigaciones Biológicas del Noroeste S. C. Bases de datos SNIB-CONABIO, proyecto BE019. México, D. F.
Chaetodipus arenarius	-113.778611	28.330278	2004	Álvarez-Castañeda S. T. 2008. Inventario de la mastofauna en las reservas de la biosfera Desierto del Vizcaíno y Valle de los Cirios. Centro de Investigaciones Biológicas del Noroeste S. C. Bases de datos SNIB-CONABIO, proyecto BE019. México, D. F.
Chaetodipus arenarius	-113.765	26.896944	2004	Álvarez-Castañeda S. T. 2008. Inventario de la mastofauna en las reservas de la biosfera Desierto del Vizcaíno y Valle de los Cirios. Centro de Investigaciones Biológicas del Noroeste S. C. Bases de datos SNIB-CONABIO, proyecto BE019. México, D. F.
Chaetodipus arenarius	-114.176389	27.378056	2004	Álvarez-Castañeda S. T. 2008. Inventario de la mastofauna en las reservas de la biosfera Desierto del Vizcaíno y Valle de los Cirios. Centro de Investigaciones Biológicas del Noroeste S. C. Bases de datos SNIB-CONABIO, proyecto BE019. México, D. F.
Chaetodipus arenarius	-113.893889	27.453611	2004	Álvarez-Castañeda S. T. 2008. Inventario de la mastofauna en las reservas de la biosfera Desierto del Vizcaíno y Valle de los Cirios. Centro de Investigaciones Biológicas del Noroeste S. C. Bases de datos SNIB-CONABIO, proyecto BE019. México, D. F.
Chaetodipus arenarius	-113.797222	28.198333	2004	Álvarez-Castañeda S. T. 2008. Inventario de la mastofauna en las reservas de la biosfera Desierto del Vizcaíno y Valle de los Cirios. Centro de Investigaciones Biológicas del Noroeste S. C. Bases de datos SNIB-CONABIO, proyecto BE019. México, D. F.
Chaetodipus arenarius	-114.096944	27.194722	2004	Álvarez-Castañeda S. T. 2008. Inventario de la mastofauna en las reservas de la biosfera Desierto del Vizcaíno y Valle de los Cirios. Centro de Investigaciones Biológicas del Noroeste S. C. Bases de datos SNIB-CONABIO, proyecto BE019. México, D. F.
Chaetodipus arenarius	-113.788889	26.934722	2004	Álvarez-Castañeda S. T. 2008. Inventario de la mastofauna en las reservas de la biosfera Desierto del Vizcaíno y Valle de los Cirios. Centro de Investigaciones Biológicas del Noroeste S. C. Bases de datos SNIB-CONABIO, proyecto BE019. México, D. F.
Chaetodipus arenarius	-114.578003	27.542	2004	Álvarez-Castañeda S. T. 2008. Inventario de la mastofauna en las reservas de la biosfera Desierto del Vizcaíno y Valle de los Cirios. Centro de Investigaciones Biológicas del Noroeste S. C. Bases de datos SNIB-CONABIO, proyecto BE019. México, D. F.
Chaetodipus arenarius	-115.145	30.667778	2004	Álvarez-Castañeda S. T. 2008. Inventario de la mastofauna en las reservas de la biosfera Desierto del Vizcaíno y Valle de los Cirios. Centro de Investigaciones Biológicas del Noroeste S. C. Bases de datos SNIB-CONABIO, proyecto BE019. México, D. F.
Chaetodipus arenarius	-115.77	32.426667	2004	Álvarez-Castañeda S. T. 2008. Inventario de la mastofauna en las reservas de la biosfera Desierto del Vizcaíno y Valle de los Cirios. Centro de Investigaciones Biológicas del Noroeste S. C. Bases de datos SNIB-CONABIO, proyecto BE019. México, D. F.
Chaetodipus arenarius	-115.630997	31.938	2004	Álvarez-Castañeda S. T. 2008. Inventario de la mastofauna en las reservas de la biosfera Desierto del Vizcaíno y Valle de los Cirios. Centro de Investigaciones Biológicas del Noroeste S. C. Bases de datos SNIB-CONABIO, proyecto BE019. México, D. F.
Chaetodipus arenarius	-115.675833	32.650556	2004	Álvarez-Castañeda S. T. 2008. Inventario de la mastofauna en las reservas de la biosfera Desierto del Vizcaíno y Valle de los Cirios. Centro de Investigaciones Biológicas del Noroeste S. C. Bases de datos SNIB-CONABIO, proyecto BE019. México, D. F.
Chaetodipus arenarius	-115.124722	30.933611	2004	Álvarez-Castañeda S. T. 2008. Inventario de la mastofauna en las reservas de la biosfera Desierto del Vizcaíno y Valle de los Cirios. Centro de Investigaciones Biológicas del Noroeste S. C. Bases de datos SNIB-CONABIO, proyecto BE019. México, D. F.
Chaetodipus arenarius	-114.650833	30.303333	2004	Álvarez-Castañeda S. T. 2008. Inventario de la mastofauna en las reservas de la biosfera Desierto del Vizcaíno y Valle de los Cirios. Centro de Investigaciones Biológicas del Noroeste S. C. Bases de datos SNIB-CONABIO, proyecto BE019. México, D. F.
Chaetodipus arenarius	-115.193056	31.032222	2004	Álvarez-Castañeda S. T. 2008. Inventario de la mastofauna en las reservas de la biosfera Desierto del Vizcaíno y Valle de los Cirios. Centro de Investigaciones Biológicas del Noroeste S. C. Bases de datos SNIB-CONABIO, proyecto BE019. México, D. F.
Chaetodipus arenarius	-113.268889	27.815556	2004	Álvarez-Castañeda S. T. 2008. Inventario de la mastofauna en las reservas de la biosfera Desierto del Vizcaíno y Valle de los Cirios. Centro de Investigaciones Biológicas del Noroeste S. C. Bases de datos SNIB-CONABIO, proyecto BE019. México, D. F.
Chaetodipus arenarius	-115.566002	31.837	2004	Álvarez-Castañeda S. T. 2008. Inventario de la mastofauna en las reservas de la biosfera Desierto del Vizcaíno y Valle de los Cirios. Centro de Investigaciones Biológicas del Noroeste S. C. Bases de datos SNIB-CONABIO, proyecto BE019. México, D. F.
Chaetodipus arenarius	-115.803611	32.458611	2004	Álvarez-Castañeda S. T. 2008. Inventario de la mastofauna en las reservas de la biosfera Desierto del Vizcaíno y Valle de los Cirios. Centro de Investigaciones Biológicas del Noroeste S. C. Bases de datos SNIB-CONABIO, proyecto BE019. México, D. F.
Chaetodipus arenarius	-114.648889	30.331389	2004	Álvarez-Castañeda S. T. 2008. Inventario de la mastofauna en las reservas de la biosfera Desierto del Vizcaíno y Valle de los Cirios. Centro de Investigaciones Biológicas del Noroeste S. C. Bases de datos SNIB-CONABIO, proyecto BE019. México, D. F.
Chaetodipus arenarius	-112.250556	26.158611	2004	Álvarez-Castañeda S. T. 2008. Inventario de la mastofauna en las reservas de la biosfera Desierto del Vizcaíno y Valle de los Cirios. Centro de Investigaciones Biológicas del Noroeste S. C. Bases de datos SNIB-CONABIO, proyecto BE019. México, D. F.
Chaetodipus arenarius	-112.355	26.199722	2004	Álvarez-Castañeda S. T. 2008. Inventario de la mastofauna en las reservas de la biosfera Desierto del Vizcaíno y Valle de los Cirios. Centro de Investigaciones Biológicas del Noroeste S. C. Bases de datos SNIB-CONABIO, proyecto BE019. México, D. F.
Chaetodipus arenarius	-112.573056	26.496111	2004	Álvarez-Castañeda S. T. 2008. Inventario de la mastofauna en las reservas de la biosfera Desierto del Vizcaíno y Valle de los Cirios. Centro de Investigaciones Biológicas del Noroeste S. C. Bases de datos SNIB-CONABIO, proyecto BE019. México, D. F.
Chaetodipus arenarius	-112.485278	26.242222	2004	Álvarez-Castañeda S. T. 2008. Inventario de la mastofauna en las reservas de la biosfera Desierto del Vizcaíno y Valle de los Cirios. Centro de Investigaciones Biológicas del Noroeste S. C. Bases de datos SNIB-CONABIO, proyecto BE019. México, D. F.
Chaetodipus arenarius	-111.416389	25.181944	2004	Álvarez-Castañeda S. T. 2008. Inventario de la mastofauna en las reservas de la biosfera Desierto del Vizcaíno y Valle de los Cirios. Centro de Investigaciones Biológicas del Noroeste S. C. Bases de datos SNIB-CONABIO, proyecto BE019. México, D. F.
