# Supplementary material for: A retrospective approach for evaluating ecological niche modeling transferability over time: the case of Mexican endemic rodents
Source: PeerJ. 2024 Nov 29;12:e18414. doi: 10.7717/peerj.18414 (PMC11610470; doi:10.7717/peerj.18414)
Supplement: Supplemental Information 4 — Raws indicate the validation metrics of each species’ model. [file peerj-12-18414-s004.csv]

	Species	pvalue	proportional_area	occ_succes	occ_total	npixels	algorithm	model	AUC	TSS
1	Callospermophilus madrensis	5.53E-07	0.003816356049145	2	5	4591	Bioclim	auto1	0.875	0.75
2	Chaetodipus arenarius	1.26E-05	0.251836705120877	13	19	156412	Bioclim	auto1	0.875	0.75
3	Chaetodipus artus	0	0.060143685232136	17	20	117805	Bioclim	auto1	0.556	0.318
4	Chaetodipus goldmani	0	0.069239986823025	32	38	149021	Bioclim	auto1	0.927	0.89
5	Chaetodipus pernix	0	0.143468539506978	32	36	102344	Bioclim	auto1	0.973	0.89
6	Cratogeomys goldmani	1.19E-11	0.101595017411142	10	11	265641	Bioclim	auto1	0.907	0.744
7	Cratogeomys merriami	3.18E-11	0.037875992059638	8	12	19500	Bioclim	auto1	0.759	0.625
8	Dasyprocta mexicana	0.001097435836968	0.010587658345207	1	5	8679	Bioclim	auto1	0.802	0.563
9	Dipodomys nelsoni	0	0.213981309554998	30	33	559498	Bioclim	auto1	0.836	0.695
10	Dipodomys ornatus	7.73E-09	0.033215513731889	7	15	78082	Bioclim	auto1	0.82	0.6
11	Dipodomys phillipsii	0.0003528013413	0.010883932535671	1	3	17086	Bioclim	auto1	0.809	0.607
12	Megadontomys cryophilus	2.74E-11	0.007720615744614	4	5	3405	Bioclim	auto1	0.68	0.627
13	Microtus oaxacensis	1.21E-05	0.002006044616286	1	3	606	Bioclim	auto1	0.963	0.944
14	Microtus quasiater	2.76E-10	0.012250700230669	4	5	14228	Bioclim	auto1	1	1
15	Neotamias durangae	4.03E-10	0.031254258961697	7	12	37151	Bioclim	auto1	0.917	0.8
16	Neotoma goldmani	1.99E-07	0.110303076595641	6	7	297481	Bioclim	auto1	0.992	0.923
17	Neotomodon alstoni	0	0.139137541552646	25	26	75759	Bioclim	auto1	0.892	0.742
18	Notocitellus adocetus	0.043031779057818	0.092166400824277	2	9	27909	Bioclim	auto1	0.81	0.64
19	Notocitellus annulatus	7.94E-05	0.039758681302865	3	7	29834	Bioclim	auto1	0.964	0.879
20	Oryzomys albiventer	1.91E-10	0.092230353726559	12	18	50234	Bioclim	auto1	0.706	0.431
21	Handleyomys chapmani	0	0.06797258296574	15	15	71669	Bioclim	auto1	0.73	0.429
22	Oryzomys guerrerensis	2.77E-08	0.008645083352713	3	5	5539	Bioclim	auto1	0.637	0.284
23	Handleyomys melanotis	0.000669817310662	0.168320594156511	6	11	120479	Bioclim	auto1	0.94	0.844
24	Osgoodomys banderanus	8.34E-08	0.308794969405439	21	27	147713	Bioclim	auto1	0.664	0.309
25	Pappogeomys bulleri	6.96E-11	0.196707148203389	15	17	180551	Bioclim	auto1	0.966	0.926
26	Peromyscus difficilis	0	0.080648573892225	21	24	308367	Bioclim	auto1	0.746	0.575
27	Peromyscus eva	0.008019032339684	0.133880118401579	3	7	47762	Bioclim	auto1	0.838	0.773
28	Peromyscus furvus	1.43E-06	0.037325070391046	4	7	53423	Bioclim	auto1	0.883	0.743
29	Peromyscus hylocetes	0	0.007642934948036	4	4	11023	Bioclim	auto1	0.871	0.703
30	Peromyscus levipes	0.004294694644681	0.027248526477887	1	4	40114	Bioclim	auto1	0.804	0.621
31	Peromyscus megalops	1.18E-10	0.030634773208277	7	11	24144	Bioclim	auto1	0.9	0.867
32	Peromyscus melanocarpus	0	0.003953289378742	8	9	2712	Bioclim	auto1	0.677	0.333
33	Peromyscus melanophrys	0	0.124691750855143	69	84	526680	Bioclim	auto1	0.76	0.556
34	Peromyscus perfulvus	1.33E-08	0.133362198609536	8	9	86551	Bioclim	auto1	0.958	0.839
35	Peromyscus zarhynchus	1.82E-11	0.049860674784197	8	10	31457	Bioclim	auto1	0.818	0.644
36	Reithrodontomys chrysopsis	9.70E-14	0.066845393526359	11	13	132424	Bioclim	auto1	0.824	0.653
37	Sciurus alleni	1.81E-09	0.028756972583905	6	10	75191	Bioclim	auto1	0.99	0.954
38	Sciurus colliaei	3.94E-09	0.171461633422476	18	28	321536	Bioclim	auto1	0.848	0.692
39	Sigmodon alleni	0.000121732146561	0.111864157042337	5	9	244462	Bioclim	auto1	0.863	0.751
40	Sigmodon leucotis	7.78E-07	0.309166526463109	13	15	577008	Bioclim	auto1	0.93	0.789
41	Sigmodon mascotensis	9.26E-14	0.253360762495916	23	25	562959	Bioclim	auto1	0.89	0.706
42	Thomomys atrovarius	2.76E-06	0.122380293509285	8	13	218026	Bioclim	auto1	0.884	0.844
43	Callospermophilus madrensis	2.11E-06	0.025605643333164	3	5	30803	brt	auto1	1	1
44	Chaetodipus arenarius	7.13E-12	0.259006416191021	18	19	160865	brt	auto1	0.866	0.626
45	Chaetodipus artus	0	0.080989812496201	19	20	158577	brt	auto1	0.973	0.934
46	Chaetodipus goldmani	0	0.217015082285391	33	38	466929	brt	auto1	0.952	0.797
47	Chaetodipus pernix	0	0.15102017929362	29	36	107731	brt	auto1	0.913	0.751
48	Cratogeomys goldmani	9.68E-07	0.283952506624571	10	11	742182	brt	auto1	0.943	0.76
49	Cratogeomys merriami	4.39E-13	0.09337289081319	11	12	48027	brt	auto1	0.906	0.776
50	Cynomys mexicanus	1.12E-08	0.034370625810894	5	7	68533	brt	auto1	0.839	0.695
51	Dasyprocta mexicana	6.37E-06	0.033822888526195	3	5	27707	brt	auto1	0.94	0.9
52	Dipodomys nelsoni	4.44E-15	0.287137580659848	30	33	750507	brt	auto1	0.879	0.665
53	Dipodomys ornatus	1.44E-13	0.13929266864566	14	15	327340	brt	auto1	0.894	0.811
54	Megadontomys cryophilus	0	0.157631028110371	5	5	69433	brt	auto1	1	1
55	Microtus quasiater	0	0.048406604103531	5	5	56193	brt	auto1	1	1
56	Neotamias durangae	6.97E-09	0.102528294299413	9	12	121872	brt	auto1	0.943	0.789
57	Neotoma goldmani	6.10E-06	0.099198097986343	5	7	267447	brt	auto1	0.833	0.659
58	Neotomodon alstoni	0	0.093363898238719	23	26	50788	brt	auto1	0.979	0.888
59	Notocitellus adocetus	1.47E-05	0.126377527600088	6	9	38268	brt	auto1	0.699	0.611
60	Oryzomys albiventer	0.000413171663385	0.264711174433677	11	18	144176	brt	auto1	0.714	0.571
61	Handleyomys chapmani	6.39E-10	0.243794919848479	14	15	257052	brt	auto1	0.754	0.468
62	Oryzomys guerrerensis	0	0.082085883250846	5	5	52593	brt	auto1	0.921	0.756
63	Handleyomys melanotis	0	0.15411020625427	11	11	110307	brt	auto1	0.982	0.909
64	Osgoodomys banderanus	3.00E-08	0.462896337193137	25	27	221426	brt	auto1	0.949	0.926
65	Pappogeomys bulleri	9.69E-11	0.257603803617751	16	17	236445	brt	auto1	0.805	0.522
66	Peromyscus difficilis	0	0.112478812672637	22	24	430011	brt	auto1	0.917	0.831
67	Peromyscus eva	4.91E-07	0.125518567520294	6	7	44779	brt	auto1	0.93	0.757
68	Peromyscus furvus	9.09E-05	0.264625812778134	6	7	378611	brt	auto1	0.962	0.885
69	Peromyscus hylocetes	0	0.112416994158553	4	4	162079	brt	auto1	0.877	0.691
70	Peromyscus levipes	0	0.287411318600669	4	4	422943	brt	auto1	1	1
71	Peromyscus megalops	1.98E-05	0.097856077198997	6	11	77069	brt	auto1	0.951	0.806
72	Peromyscus melanocarpus	0.000588451379894	0.220137658980367	6	9	150896	brt	auto1	0.872	0.646
73	Peromyscus melanophrys	0	0.193526406096805	67	84	817376	brt	auto1	0.904	0.678
74	Peromyscus perfulvus	0	0.385291824476953	9	9	250049	brt	auto1	0.862	0.632
75	Peromyscus zarhynchus	0	0.135048863757094	10	10	85166	brt	auto1	0.968	0.875
76	Reithrodontomys chrysopsis	1.01E-10	0.057771269881343	9	13	114416	brt	auto1	0.972	0.854
77	Sciurus alleni	0.000321930953622	0.24155218892061	7	10	631358	brt	auto1	0.944	0.803
78	Sciurus colliaei	0	0.129748823359396	25	28	243312	brt	auto1	0.867	0.671
79	Sigmodon alleni	3.09E-10	0.087765707960451	8	9	191798	brt	auto1	0.913	0.9
80	Sigmodon leucotis	4.96E-08	0.25268186618558	13	15	471588	brt	auto1	0.874	0.71
81	Sigmodon mascotensis	6.27E-13	0.325008023139048	24	25	722070	brt	auto1	0.892	0.713
82	Thomomys atrovarius	0	0.192347404265354	13	13	342589	brt	auto1	0.972	0.896
83	Callospermophilus madrensis	0.00039891371364	0.03477530798517	2	5	41834	gam	auto1	0.858	0.667
84	Chaetodipus arenarius	2.78E-11	0.093254546479145	13	19	57919	gam	auto1	0.858	0.667
85	Chaetodipus artus	0	0.030317665666357	16	20	59384	gam	auto1	0.862	0.644
86	Chaetodipus goldmani	0	0.024761655187923	29	38	53293	gam	auto1	0.966	0.94
87	Chaetodipus pernix	0	0.096469499758185	30	36	68817	gam	auto1	0.985	0.95
88	Cratogeomys goldmani	1.02E-06	0.037048538936515	5	11	96871	gam	auto1	0.916	0.805
89	Cratogeomys merriami	1.72E-10	0.045787218503685	8	12	23573	gam	auto1	0.975	0.839
90	Cynomys mexicanus	2.05E-11	0.011980277686564	5	7	23897	gam	auto1	0.921	0.777
91	Dasyprocta mexicana	1.59E-06	0.023845714676088	3	5	19547	gam	auto1	0.902	0.759
92	Dipodomys nelsoni	0	0.112398148165854	26	33	293888	gam	auto1	0.933	0.767
93	Dipodomys ornatus	8.40E-11	0.030017411323699	8	15	70564	gam	auto1	0.929	0.827
94	Dipodomys phillipsii	0.000110195429596	0.047942557093507	2	3	75262	gam	auto1	0.951	0.921
95	Megadontomys cryophilus	1.20E-09	0.016429833094119	4	5	7246	gam	auto1	0.852	0.722
96	Microtus oaxacensis	0.011569235829884	0.226169944419985	2	3	68323	gam	auto1	1	1
97	Microtus quasiater	0.022035897279443	0.049347211949685	1	5	57312	gam	auto1	0.7	0.467
98	Neotamias durangae	3.87E-06	0.041628879335728	5	12	49483	gam	auto1	0.992	0.962
99	Neotoma goldmani	3.37E-07	0.060848917032699	5	7	164106	gam	auto1	0.815	0.63
100	Neotomodon alstoni	0	0.021982038237617	22	26	11969	gam	auto1	0.868	0.778
101	Notocitellus adocetus	0.0008379654669	0.098688620954985	4	9	29884	gam	auto1	0.985	0.908
102	Notocitellus annulatus	3.16E-05	0.070150071230861	4	7	52639	gam	auto1	0.683	0.417
103	Oryzomys albiventer	1.85E-06	0.074520157603487	8	18	40588	gam	auto1	0.704	0.5
104	Handleyomys chapmani	0	0.043015759957738	13	15	45355	gam	auto1	0.817	0.632
105	Oryzomys guerrerensis	1.06E-06	0.063838454466991	4	5	40902	gam	auto1	0.899	0.778
106	Handleyomys melanotis	2.19E-08	0.09204340494376	8	11	65882	gam	auto1	0.7	0.555
107	Osgoodomys banderanus	9.67E-06	0.228835190748255	16	27	109464	gam	auto1	0.966	0.889
108	Pappogeomys bulleri	2.00E-15	0.101679219320446	15	17	93328	gam	auto1	0.793	0.479
109	Peromyscus difficilis	0	0.034990685452856	17	24	133790	gam	auto1	0.97	0.915
110	Peromyscus furvus	2.59E-07	0.058216713594031	5	7	83325	gam	auto1	0.971	0.875
111	Peromyscus hylocetes	3.43E-07	0.024199738324989	3	4	34902	gam	auto1	0.83	0.769
112	Peromyscus levipes	0.001105973661883	0.066263492992916	2	4	97550	gam	auto1	0.807	0.555
113	Peromyscus megalops	9.35E-10	0.039812263044902	7	11	31377	gam	auto1	1	1
114	Peromyscus melanocarpus	5.71E-14	0.033767680110086	8	9	23165	gam	auto1	0.84	0.722
115	Peromyscus melanophrys	0	0.114545098128345	70	84	483822	gam	auto1	0.943	0.782
116	Peromyscus perfulvus	0	0.060273470243085	9	9	39117	gam	auto1	0.972	0.872
117	Peromyscus zarhynchus	1.23E-12	0.020261595376749	7	10	12783	gam	auto1	0.906	0.76
118	Reithrodontomys chrysopsis	2.05E-09	0.034164223095946	7	13	67681	gam	auto1	0.988	0.964
119	Sciurus alleni	1.54E-11	0.014473908146426	6	10	37845	gam	auto1	0.898	0.792
120	Sciurus colliaei	1.62E-12	0.042892071253929	13	28	80434	gam	auto1	0.931	0.867
121	Sigmodon alleni	2.30E-07	0.038039267905738	5	9	83129	gam	auto1	0.949	0.9
122	Sigmodon leucotis	1.27E-09	0.111917266684313	11	15	208875	gam	auto1	0.925	0.809
123	Sigmodon mascotensis	0	0.153840787842838	24	25	341829	gam	auto1	0.947	0.917
124	Thomomys atrovarius	1.55E-11	0.04777426335007	9	13	85112	gam	auto1	0.844	0.75
125	Callospermophilus madrensis	0.966179211139107	0.492031541095138	0	5	1165235	glm	auto1	0.844	0.75
126	Chaetodipus arenarius	2.38E-09	0.160208345073541	14	19	99503	glm	auto1	0.844	0.75
127	Chaetodipus artus	0	0.065343130470223	18	20	127941	glm	auto1	0.863	0.683
128	Chaetodipus goldmani	0	0.072837524871061	35	38	156717	glm	auto1	0.984	0.946
129	Chaetodipus pernix	0	0.118887510426085	31	36	84809	glm	auto1	0.966	0.87
130	Cratogeomys goldmani	2.83E-09	0.111084287197648	9	11	290347	glm	auto1	0.933	0.763
131	Cratogeomys merriami	2.95E-13	0.090326368650568	11	12	46460	glm	auto1	0.964	0.814
132	Cynomys mexicanus	1.52E-09	0.024614068319975	5	7	49079	GLM	auto1	0.952	0.823
133	Dasyprocta mexicana	0.965292108097605	0.489394313382301	0	5	785149	glm	auto1	0.961	0.882
134	Dipodomys nelsoni	0	0.16657305928561	29	33	435381	glm	auto1	0.973	0.967
135	Dipodomys ornatus	4.00E-13	0.108083944960375	13	15	253999	glm	auto1	0.919	0.786
136	Dipodomys phillipsii	0.951667128368666	0.635737721655274	0	3	2739788	glm	auto1	0.952	0.929
137	Megadontomys cryophilus	0	0.116382657022598	5	5	51264	glm	auto1	0.926	0.889
138	Microtus oaxacensis	0.002780607459095	0.140619827597622	2	3	42479	glm	auto1	0.96	0.95
139	Microtus quasiater	0	0.089363520304879	5	5	103738	glm	auto1	0.867	0.8
140	Neotamias durangae	6.88E-08	0.037414179076226	6	12	44473	glm	auto1	0.892	0.8
141	Neotoma goldmani	0.000582938999333	0.128319158485065	4	7	345960	glm	auto1	0.867	0.735
142	Neotomodon alstoni	0	0.077712558756864	23	26	42274	glm	auto1	0.905	0.852
143	Notocitellus adocetus	6.97E-05	0.101444154197228	5	9	30718	glm	auto1	0.98	0.917
144	Notocitellus annulatus	0.000309079218936	0.112362784908306	4	7	84314	glm	auto1	0.546	0.208
145	Oryzomys albiventer	9.26E-07	0.183891057441972	12	18	100157	glm	auto1	0.597	0.357
146	Handleyomys chapmani	0	0.17934175409578	15	15	189094	glm	auto1	0.896	0.629
147	Oryzomys guerrerensis	3.01E-06	0.078636568665552	4	5	50383	glm	auto1	0.741	0.467
148	Handleyomys melanotis	0	0.149107181526949	11	11	106726	glm	auto1	0.918	0.773
149	Osgoodomys banderanus	8.55E-09	0.309936887084535	22	27	148258	glm	auto1	0.939	0.889
150	Pappogeomys bulleri	2.34E-09	0.245958274818791	15	17	225756	glm	auto1	0.814	0.538
151	Peromyscus difficilis	0	0.070536013225077	21	24	269662	glm	auto1	0.978	0.915
152	Peromyscus eva	8.72E-07	0.07141936134906	5	7	25479	glm	auto1	0.938	0.824
153	Peromyscus furvus	8.04E-09	0.069763849641549	6	7	99814	glm	auto1	0.918	0.846
154	Peromyscus hylocetes	0	0.09511598969597	4	4	137135	glm	auto1	0.821	0.648
155	Peromyscus levipes	0.002221874154891	0.084005409225584	2	4	123619	glm	auto1	0.983	0.967
156	Peromyscus megalops	2.40E-08	0.060160619623528	7	11	47381	glm	auto1	0.681	0.389
157	Peromyscus melanocarpus	6.94E-07	0.080716363562094	6	9	55328	glm	auto1	0.659	0.318
158	Peromyscus melanophrys	0	0.166885082805169	71	84	704854	glm	auto1	0.998	0.983
159	Peromyscus perfulvus	0	0.157399389201	9	9	102150	glm	auto1	0.911	0.75
160	Peromyscus zarhynchus	0	0.0619950494029	10	10	39096	glm	auto1	0.97	0.911
161	Reithrodontomys chrysopsis	1.55E-09	0.032978540772532	7	13	65314	glm	auto1	0.813	0.654
162	Sciurus alleni	1.51E-05	0.32957883565171	9	10	861438	glm	auto1	0.951	0.873
163	Sciurus colliaei	0	0.07729726213089	24	28	144952	glm	auto1	0.985	0.963
164	Sigmodon alleni	2.58E-10	0.086009002713993	8	9	187959	glm	auto1	0.924	0.84
165	Sigmodon leucotis	2.29E-08	0.186001304163088	12	15	347140	glm	auto1	0.892	0.742
166	Sigmodon mascotensis	2.40E-11	0.376024384941434	24	25	835413	glm	auto1	0.93	0.803
167	Thomomys atrovarius	0	0.08948652373961	13	13	159384	glm	auto1	0.961	0.917
168	Callospermophilus madrensis	0	0.036786979002145	5	5	44254	Maxent	auto1	0.9849	1
169	Chaetodipus arenarius	2.28E-10	0.251108946440503	17	19	155960	Maxent	auto1	1	1
170	Chaetodipus artus	0	0.042231021592607	19	20	82719	Maxent	auto1	0.9056	0.693
171	Chaetodipus goldmani	0	0.057689689667365	35	38	124162	Maxent	auto1	0.9722	0.728
172	Chaetodipus pernix	0	0.100254431524276	31	36	71517	Maxent	auto1	0.9711	0.847
173	Cratogeomys goldmani	1.80E-11	0.105497560910313	10	11	275845	Maxent	auto1	0.9352	0.714
174	Cratogeomys merriami	5.24E-14	0.049704955733648	10	12	25590	Maxent	auto1	0.9548	0.748
175	Dasyprocta mexicana	0.011542142323125	0.035201920637089	1	5	28856	Maxent	auto1	0.9648	0.527
176	Dipodomys nelsoni	0	0.173662803260789	30	33	454077	Maxent	auto1	0.9924	0.818
177	Dipodomys ornatus	2.66E-15	0.053231091613	12	15	125134	Maxent	auto1	0.9266	0.8
178	Dipodomys phillipsii	0.000394479522981	0.073340098366901	2	3	115132	Maxent	auto1	0.9372	0.778
179	Megadontomys cryophilus	0	0.044693408793566	5	5	19711	Maxent	auto1	0.9767	0.69
180	Microtus oaxacensis	0	0.060002582037625	3	3	18126	Maxent	auto1	0.9513	0.944
181	Microtus quasiater	0	0.04353097073109	5	5	50557	Maxent	auto1	0.9837	0.975
182	Neotamias durangae	7.54E-13	0.040651316176904	9	12	48321	Maxent	auto1	0.9931	0.7
183	Neotoma goldmani	9.92E-05	0.159405356140399	5	7	429907	Maxent	auto1	0.9807	1
184	Neotomodon alstoni	0	0.034871163841393	22	26	18987	Maxent	auto1	0.9859	0.677
185	Notocitellus adocetus	1.37E-05	0.125163881100753	6	9	37901	Maxent	auto1	0.9401	0.566
186	Notocitellus annulatus	6.46E-06	0.100153656095536	5	7	75153	Maxent	auto1	0.9586	0.825
187	Oryzomys albiventer	1.85E-07	0.239377737956663	14	18	130379	Maxent	auto1	0.9354	0.5
188	Handleyomys chapmani	0	0.027603873742034	15	15	29105	Maxent	auto1	0.968	0.357
189	Oryzomys guerrerensis	2.67E-09	0.004810281078365	3	5	3082	Maxent	auto1	0.949	0.243
190	Handleyomys melanotis	1.22E-11	0.101839834248663	10	11	72894	Maxent	auto1	0.9636	0.8
191	Osgoodomys banderanus	2.02E-10	0.29489519246247	23	27	141064	Maxent	auto1	0.9954	0.8
192	Pappogeomys bulleri	0	0.242571091454426	17	17	222648	Maxent	auto1	0.9081	0.559
193	Peromyscus difficilis	0	0.081886154605006	22	24	313099	Maxent	auto1	0.8722	0.537
194	Peromyscus eva	1.51E-06	0.147435753688837	6	7	52598	Maxent	auto1	0.94	0.453
195	Peromyscus furvus	1.49E-07	0.053069608534958	5	7	75958	Maxent	auto1	0.977	0.86
196	Peromyscus hylocetes	0	0.061972047783771	4	4	89379	Maxent	auto1	0.9489	0.511
197	Peromyscus levipes	0	0.177412945529439	4	4	261179	Maxent	auto1	0.9542	0.741
198	Peromyscus megalops	1.79E-10	0.053516959260218	8	11	42178	Maxent	auto1	0.9908	1
199	Peromyscus melanocarpus	1.79E-10	0.011394861015348	5	9	7817	Maxent	auto1	0.8798	0.694
200	Peromyscus melanophrys	0	0.140426188771587	74	84	593140	Maxent	auto1	0.9851	0.543
201	Peromyscus perfulvus	0	0.125445305951383	9	9	81413	Maxent	auto1	0.996	0.967
202	Peromyscus zarhynchus	1.44E-15	0.03274221823496	9	10	20657	Maxent	auto1	0.9987	0.746
203	Reithrodontomys chrysopsis	1.25E-13	0.017877902060979	8	13	35417	Maxent	auto1	0.9234	0.946
204	Sciurus alleni	8.95E-06	0.03328865015365	4	10	87040	Maxent	auto1	0.9885	0.569
205	Sciurus colliaei	0	0.100071189938489	25	28	187660	Maxent	auto1	0.918	0.832
206	Sigmodon alleni	0	0.08065721370565	9	9	176264	Maxent	auto1	0.9839	0.863
207	Sigmodon leucotis	4.73E-07	0.187059765293886	11	15	349116	Maxent	auto1	0.9344	0.92
208	Sigmodon mascotensis	0	0.17793206556716	24	25	395359	Maxent	auto1	0.9642	0.738
209	Thomomys atrovarius	0	0.108598996938051	13	13	193474	Maxent	auto1	0.9111	0.734
210	Callospermophilus madrensis	7.30E-08	0.011016004462263	3	5	13252	rf	auto1	1	1
211	Chaetodipus arenarius	7.87E-11	0.060344397304717	11	19	37479	rf	auto1	1	1
212	Chaetodipus artus	0	0.034801558948042	16	20	68141	rf	auto1	0.866	0.714
213	Chaetodipus goldmani	0	0.026457092104144	32	38	56925	rf	auto1	0.987	0.916
214	Chaetodipus pernix	0	0.081981622053536	28	36	58482	rf	auto1	0.983	0.912
215	Cratogeomys goldmani	5.75E-11	0.027983888307775	7	11	73143	rf	auto1	0.936	0.824
216	Cratogeomys merriami	1.00E-08	0.015067355941496	5	12	7750	rf	auto1	0.979	0.919
217	Cynomys mexicanus	3.14E-05	0.009744019507097	2	7	19429	rf	auto1	0.938	0.85
218	Dasyprocta mexicana	6.43E-09	0.0229949742364	4	5	18837	rf	auto1	0.885	0.818
219	Dipodomys nelsoni	0	0.032550882753312	17	33	85080	rf	auto1	0.96	0.867
220	Dipodomys ornatus	1.29E-09	0.026407479778861	7	15	62058	rf	auto1	0.937	0.785
221	Dipodomys phillipsii	1.21E-06	0.010641903082623	2	3	16706	rf	auto1	0.973	0.921
222	Megadontomys cryophilus	1.14E-10	0.010259309205	4	5	4519	rf	auto1	1	1
223	Microtus oaxacensis	2.86E-07	0.006587571668807	2	3	1990	rf	auto1	1	1
224	Microtus quasiater	4.61E-11	0.008564384496242	4	5	9942	rf	auto1	0.967	0.9
225	Neotamias durangae	2.64E-10	0.029627305208271	7	12	35217	rf	auto1	1	1
226	Neotoma goldmani	5.90E-07	0.031208527905226	4	7	84141	rf	auto1	0.95	0.789
227	Neotomodon alstoni	0	0.024276672445076	23	26	13206	rf	auto1	0.897	0.667
228	Notocitellus adocetus	1.75E-06	0.053700872172704	5	9	16261	rf	auto1	0.992	0.959
229	Notocitellus annulatus	8.48E-05	0.04043722255465	3	7	30343	rf	auto1	0.806	0.611
230	Oryzomys albiventer	1.99E-07	0.07785860381086	9	18	42406	rf	auto1	0.776	0.571
231	Handleyomys chapmani	0	0.062281269146359	14	15	65668	rf	auto1	0.789	0.474
232	Oryzomys guerrerensis	1.23E-05	0.039891869450466	3	5	25559	rf	auto1	0.97	0.889
233	Handleyomys melanotis	4.66E-15	0.049833255794134	10	11	35669	rf	auto1	0.982	0.909
234	Osgoodomys banderanus	3.29E-13	0.145740871204915	20	27	69715	rf	auto1	0.973	0.852
235	Pappogeomys bulleri	3.66E-15	0.059119934020655	13	17	54264	rf	auto1	0.868	0.628
236	Peromyscus difficilis	0	0.030296308696744	16	24	115824	rf	auto1	0.984	0.915
237	Peromyscus eva	6.57E-05	0.037872247387541	3	7	13511	rf	auto1	0.966	0.855
238	Peromyscus furvus	1.85E-09	0.025418297231994	5	7	36367	rf	auto1	0.951	0.846
239	Peromyscus hylocetes	0	0.012826630673771	4	4	18493	rf	auto1	0.93	0.767
240	Peromyscus levipes	0.005531126048043	0.114802658403327	2	4	168939	rf	auto1	1	1
241	Peromyscus megalops	2.41E-07	0.028967399930165	5	11	22814	rf	auto1	0.944	0.889
242	Peromyscus melanocarpus	3.68E-12	0.005953648779947	5	9	4081	rf	auto1	0.913	0.783
243	Peromyscus melanophrys	0	0.065672819964253	52	84	277375	rf	auto1	0.983	0.889
244	Peromyscus perfulvus	0	0.111578678122486	9	9	72413	rf	auto1	0.922	0.76
245	Peromyscus zarhynchus	0	0.071043129817595	10	10	44802	rf	auto1	0.994	0.964
246	Reithrodontomys chrysopsis	7.11E-15	0.012975006311538	8	13	25697	rf	auto1	0.995	0.985
247	Sciurus alleni	3.24E-08	0.023477725906876	5	10	61365	rf	auto1	0.967	0.923
248	Sciurus colliaei	0	0.046904579326321	17	28	87958	rf	auto1	0.983	0.951
249	Sigmodon alleni	0	0.034676052844842	9	9	75779	rf	auto1	0.978	0.94
250	Sigmodon leucotis	7.17E-07	0.08495813443596	8	15	158560	rf	auto1	0.898	0.804
251	Sigmodon mascotensis	9.55E-13	0.090411887478907	16	25	200868	rf	auto1	0.968	0.835
252	Thomomys atrovarius	7.77E-16	0.06882283089897	12	13	122580	rf	auto1	0.981	0.958
253	Callospermophilus madrensis	3.55E-07	0.016382690608382	3	5	19708	svm	auto1	0.95	0.95
254	Chaetodipus arenarius	4.91E-09	0.168556638785351	14	19	104688	svm	auto1	0.95	0.95
255	Chaetodipus artus	0	0.067171028203967	19	20	131520	svm	auto1	0.767	0.48
256	Chaetodipus goldmani	0	0.059504172946886	35	38	128029	svm	auto1	0.931	0.834
257	Chaetodipus pernix	0	0.097281157348025	28	36	69396	svm	auto1	0.94	0.848
258	Cratogeomys goldmani	0	0.17205636031547	11	11	449713	svm	auto1	0.9	0.732
259	Cratogeomys merriami	1.28E-06	0.057561188046435	6	12	29607	svm	auto1	0.921	0.874
260	Cynomys mexicanus	3.12E-11	0.012850931898186	5	7	25624	svm	auto1	0.792	0.6
261	Dasyprocta mexicana	1.74E-06	0.024423233505742	3	5	20007	svm	auto1	0.882	0.7
262	Dipodomys nelsoni	1.77E-14	0.153594026063662	24	33	401457	svm	auto1	0.967	0.867
263	Dipodomys ornatus	3.67E-09	0.046120537051663	8	15	108384	svm	auto1	0.854	0.63
264	Dipodomys phillipsii	0	0.065456048800126	3	3	102755	svm	auto1	0.864	0.749
265	Megadontomys cryophilus	0	0.038803300051308	5	5	17092	svm	auto1	0.981	0.944
266	Microtus oaxacensis	2.29E-06	0.013175143337615	2	3	3980	svm	auto1	1	1
267	Microtus quasiater	0	0.018868867230504	5	5	21904	svm	auto1	0.9	0.7
268	Neotamias durangae	1.06E-13	0.03337267712488	9	12	39669	svm	auto1	1	1
269	Neotoma goldmani	0.000489387663128	0.123695054690311	4	7	333493	svm	auto1	0.908	0.779
270	Neotomodon alstoni	0	0.088935418462845	21	26	48379	svm	auto1	0.902	0.815
271	Notocitellus adocetus	0.000147596411157	0.068238184718319	4	9	20663	svm	auto1	0.975	0.899
272	Notocitellus annulatus	3.38E-05	0.071128625363653	4	7	53373	svm	auto1	0.699	0.417
273	Oryzomys albiventer	3.19E-07	0.13546765469454	11	18	73783	svm	auto1	0.806	0.643
274	Handleyomys chapmani	0	0.095782537192544	15	15	100991	svm	auto1	0.645	0.453
275	Oryzomys guerrerensis	0	0.029481494661366	5	5	18889	svm	auto1	0.997	0.956
276	Handleyomys melanotis	0	0.088752345386138	11	11	63526	svm	auto1	1	1
277	Osgoodomys banderanus	3.56E-10	0.302348285456853	23	27	144628	svm	auto1	0.96	0.926
278	Pappogeomys bulleri	9.33E-15	0.112021075040611	15	17	102820	svm	auto1	0.86	0.64
279	Peromyscus difficilis	0	0.064096373566586	21	24	245043	svm	auto1	0.839	0.638
280	Peromyscus eva	0	0.082295263936853	7	7	29359	svm	auto1	0.896	0.814
281	Peromyscus furvus	0	0.063602706569533	7	7	90999	svm	auto1	0.896	0.769
282	Peromyscus hylocetes	0	0.0388544326888	4	4	56019	svm	auto1	0.953	0.884
283	Peromyscus levipes	0	0.135112397727582	4	4	198826	svm	auto1	1	1
284	Peromyscus megalops	2.23E-10	0.054843030822461	8	11	43193	svm	auto1	0.819	0.75
285	Peromyscus melanocarpus	2.28E-11	0.01816730905579	6	9	12453	svm	auto1	0.876	0.725
286	Peromyscus melanophrys	0	0.147983859224939	73	84	625023	svm	auto1	0.991	0.967
287	Peromyscus perfulvus	0	0.202193883997498	9	9	131221	svm	auto1	0.902	0.753
288	Peromyscus zarhynchus	0	0.060829550085549	10	10	38361	svm	auto1	0.998	0.982
289	Reithrodontomys chrysopsis	3.77E-15	0.020672052511992	9	13	40941	svm	auto1	0.995	0.954
290	Sciurus alleni	9.36E-10	0.046704089214211	7	10	122073	svm	auto1	0.869	0.755
291	Sciurus colliaei	0	0.085501484065625	24	28	160337	svm	auto1	0.978	0.89
292	Sigmodon alleni	5.65E-09	0.121221813895406	8	9	264911	svm	auto1	0.94	0.84
293	Sigmodon leucotis	1.05E-08	0.225667365542339	13	15	421170	svm	auto1	0.915	0.746
294	Sigmodon mascotensis	2.05E-10	0.265578730512099	21	25	590036	svm	auto1	0.913	0.683
295	Thomomys atrovarius	0	0.056037437643697	12	13	99808	svm	auto1	0.906	0.854
296	Callospermophilus madrensis	2.68E-06	0.008769056842175	2	4	10549	Bioclim	cross2	1	1
297	Chaetodipus arenarius	0	0.354883792073549	51	54	220413	Bioclim	cross2	1	1
298	Chaetodipus artus	0.000221016303622	0.063592865975129	3	6	124561	Bioclim	cross2	0.894	0.699
299	Chaetodipus goldmani	4.74E-07	0.122450620028724	9	14	263543	Bioclim	cross2	0.887	0.716
300	Chaetodipus pernix	0	0.413911726980255	11	11	295266	Bioclim	cross2	0.77	0.632
301	Cratogeomys goldmani	3.45E-06	0.133109853692864	7	10	348043	Bioclim	cross2	0.736	0.591
302	Cratogeomys merriami	2.64E-12	0.054995940470595	9	11	28314	Bioclim	cross2	0.794	0.639
303	Dasyprocta mexicana	0.103967479469351	0.035931430913669	0	3	29454	Bioclim	cross2	0.771	0.525
304	Dipodomys nelsoni	9.69E-12	0.224972606852398	16	17	588237	Bioclim	cross2	0.995	0.973
305	Dipodomys ornatus	9.04E-10	0.051050953964426	6	7	120009	Bioclim	cross2	0.588	0.216
306	Dipodomys phillipsii	0.080402702677376	0.013872777874391	0	6	21778	Bioclim	cross2	0.887	0.575
307	Megadontomys cryophilus	1.72E-08	0.019631451135645	4	6	8658	Bioclim	cross2	0.837	0.695
308	Microtus oaxacensis	8.71E-12	0.001718048111968	3	4	519	Bioclim	cross2	0.943	0.8
309	Microtus quasiater	0	0.0467038573174	15	18	54242	Bioclim	cross2	0.973	0.918
310	Neotamias durangae	0.056927267836139	0.019347674291435	0	3	22998	Bioclim	cross2	0.844	0.688
311	Neotoma goldmani	0	0.032357017688923	3	3	87265	Bioclim	cross2	0.939	0.87
312	Neotomodon alstoni	0	0.107063490605888	35	36	58295	Bioclim	cross2	0.821	0.667
313	Notocitellus adocetus	0.005237936671105	0.119196462479897	3	7	36094	Bioclim	cross2	0.596	0.228
314	Notocitellus annulatus	1.03E-05	0.02916134156564	3	6	21882	Bioclim	cross2	0.923	0.814
315	Oryzomys albiventer	2.22E-16	0.126872275813446	20	24	69102	Bioclim	cross2	0.975	0.8
316	Handleyomys chapmani	0	0.134098584856897	39	47	141391	Bioclim	cross2	1	1
317	Oryzomys guerrerensis	2.31E-07	0.033081997967883	4	6	21196	Bioclim	cross2	0.904	0.72
318	Handleyomys melanotis	3.63E-06	0.072675478609779	5	8	52019	Bioclim	cross2	0.882	0.723
319	Osgoodomys banderanus	5.15E-11	0.487782035442445	32	33	233332	Bioclim	cross2	1	1
320	Pappogeomys bulleri	0.011247063247329	0.08837010155066	2	6	81112	Bioclim	cross2	0.733	0.541
321	Peromyscus difficilis	0	0.138054586933899	91	108	527864	Bioclim	cross2	0.783	0.588
322	Peromyscus eva	2.79E-11	0.278683791541463	22	25	99421	Bioclim	cross2	0.611	0.25
323	Peromyscus furvus	0	0.034555540805847	32	34	49459	Bioclim	cross2	0.901	0.724
324	Peromyscus hylocetes	3.09E-06	0.028205293545419	3	5	40679	Bioclim	cross2	0.901	0.706
325	Peromyscus levipes	0	0.179386245858956	58	73	264084	Bioclim	cross2	0.959	0.912
326	Peromyscus megalops	1.67E-15	0.036237952403429	10	12	28560	Bioclim	cross2	0.805	0.774
327	Peromyscus melanocarpus	0	0.018164431765671	15	20	12461	Bioclim	cross2	0.821	0.63
328	Peromyscus melanophrys	0	0.281886030205575	61	67	1190646	Bioclim	cross2	0.949	0.869
329	Peromyscus perfulvus	0.01260719538955	0.24881508554805	4	7	161479	Bioclim	cross2	0.917	0.837
330	Peromyscus zarhynchus	1.10E-14	0.013691595154843	7	9	8638	Bioclim	cross2	0.937	0.751
331	Sciurus alleni	1.02E-09	0.005646526089941	3	4	14764	Bioclim	cross2	0.912	0.807
332	Sciurus colliaei	0	0.019284741089926	5	5	36164	Bioclim	cross2	0.88	0.76
333	Sigmodon alleni	4.75E-06	0.046679543340257	3	4	102011	Bioclim	cross2	0.987	0.957
334	Sigmodon leucotis	0.005235553229262	0.317676257304427	5	7	592890	Bioclim	cross2	0.96	0.794
335	Sigmodon mascotensis	0	0.166205513495706	27	32	369303	Bioclim	cross2	0.88	0.625
336	Thomomys atrovarius	0.000559386263301	0.052607147167206	2	4	93722	Bioclim	cross2	0.948	0.931
337	Callospermophilus madrensis	0	0.020600560110459	4	4	24782	brt	cross2	1	1
338	Chaetodipus arenarius	0	0.22323675503353	50	54	138649	brt	cross2	0.911	0.73
339	Chaetodipus artus	0.000647167075284	0.165762081157842	4	6	324560	brt	cross2	0.915	0.804
340	Chaetodipus goldmani	4.91E-09	0.14275396368372	11	14	307149	brt	cross2	0.947	0.794
341	Chaetodipus pernix	0	0.344674110365807	11	11	245875	brt	cross2	0.884	0.591
342	Cratogeomys goldmani	3.71E-07	0.227481622218464	9	10	594581	brt	cross2	0.896	0.741
343	Cratogeomys merriami	0	0.129625921295909	11	11	66674	brt	cross2	0.95	0.889
344	Cynomys mexicanus	0	0.050488454773737	106	122	100671	brt	cross2	0.982	0.921
345	Dasyprocta mexicana	0.159476251877859	0.542290512818322	2	3	444233	brt	cross2	0.627	0.49
346	Dipodomys nelsoni	3.25E-08	0.362662285739209	16	17	947910	brt	cross2	0.915	0.723
347	Dipodomys ornatus	2.42E-05	0.219098082736458	6	7	514884	brt	cross2	0.929	0.827
348	Dipodomys phillipsii	1.78E-05	0.079462643136336	4	6	124743	brt	cross2	0.98	0.92
349	Microtus quasiater	6.48E-07	0.313058317411147	15	18	363415	brt	cross2	0.916	0.722
350	Neotamias durangae	4.68E-05	0.036036164880492	2	3	42835	brt	cross2	0.897	0.692
351	Neotoma goldmani	0	0.162425586682937	3	3	437914	brt	cross2	0.912	0.895
352	Neotomodon alstoni	0	0.069888727322194	33	36	38018	brt	cross2	0.965	0.884
353	Notocitellus adocetus	0.000740317416528	0.13493413296258	4	7	40859	brt	cross2	0.933	0.822
354	Notocitellus annulatus	0.005442078979606	0.146886948224416	3	6	110220	brt	cross2	1	1
355	Oryzomys albiventer	0	0.16031829381589	22	24	87318	brt	cross2	0.94	0.81
356	Handleyomys chapmani	4.44E-16	0.259784441632887	38	47	273911	brt	cross2	0.877	0.631
357	Oryzomys guerrerensis	0	0.089502689997144	6	6	57345	brt	cross2	1	1
358	Handleyomys melanotis	0	0.402065197194059	8	8	287785	brt	cross2	0.895	0.714
359	Osgoodomys banderanus	5.41E-07	0.357383416710393	25	33	170954	brt	cross2	0.835	0.588
360	Pappogeomys bulleri	0.024162388332812	0.220663650239742	3	6	202539	brt	cross2	0.708	0.583
361	Peromyscus difficilis	0	0.184039403197455	93	108	703590	brt	cross2	0.911	0.704
362	Peromyscus eva	9.23E-12	0.229226465443782	21	25	81777	brt	cross2	0.882	0.677
363	Peromyscus furvus	4.13E-14	0.189551428245923	26	34	271199	brt	cross2	0.942	0.824
364	Peromyscus hylocetes	5.67E-09	0.022422501293553	4	5	32328	brt	cross2	0.989	0.974
365	Peromyscus levipes	0	0.296771453423578	63	73	436717	brt	cross2	0.847	0.628
366	Peromyscus megalops	6.15E-10	0.11721804272609	10	12	92318	brt	cross2	0.976	0.881
367	Peromyscus melanocarpus	0.000257252884135	0.507647396938123	17	20	347973	brt	cross2	0.889	0.709
368	Peromyscus melanophrys	0	0.284439371349816	57	67	1201355	brt	cross2	0.888	0.677
369	Peromyscus perfulvus	0	0.673684794433162	7	7	437212	brt	cross2	0.882	0.807
370	Peromyscus zarhynchus	9.34E-07	0.04825484316502	5	9	30431	brt	cross2	0.927	0.707
371	Reithrodontomys chrysopsis	0	0.071352688714971	10	10	141314	brt	cross2	0.998	0.978
372	Sciurus alleni	0.002882033115583	0.231699310646679	3	4	605605	brt	cross2	0.919	0.824
373	Sigmodon alleni	0	0.24678711468828	4	4	539314	brt	cross2	0.875	0.75
374	Sigmodon leucotis	0	0.281727624949701	7	7	525797	brt	cross2	0.964	0.958
375	Sigmodon mascotensis	0	0.192495473059132	29	32	427667	brt	cross2	0.915	0.758
376	Thomomys atrovarius	6.49E-05	0.089765004112639	3	4	159880	brt	cross2	0.94	0.931
377	Callospermophilus madrensis	0.00660776386357	0.03395318292906	1	4	40845	gam	cross2	0.844	0.75
378	Chaetodipus arenarius	0	0.146918698728837	48	54	91249	gam	cross2	0.844	0.75
379	Chaetodipus artus	5.86E-06	0.063488716645411	4	6	124357	gam	cross2	0.909	0.714
380	Chaetodipus goldmani	5.20E-08	0.04662214558885	7	14	100342	gam	cross2	0.781	0.588
381	Chaetodipus pernix	6.31E-05	0.167512669007717	7	11	119496	gam	cross2	0.94	0.835
382	Cratogeomys goldmani	1.14E-06	0.042966223723135	5	10	112344	gam	cross2	0.731	0.591
383	Cratogeomys merriami	3.33E-12	0.019544011902773	7	11	10062	gam	cross2	0.93	0.829
384	Cynomys mexicanus	0	0.005163195375734	116	122	10299	gam	cross2	0.868	0.727
385	Dasyprocta mexicana	0.0009388971408	0.097920285753323	2	3	80268	gam	cross2	0.997	0.981
386	Dipodomys nelsoni	5.29E-13	0.084809184974978	13	17	221751	gam	cross2	0.775	0.608
387	Dipodomys ornatus	2.21E-07	0.056668264725288	5	7	133214	gam	cross2	0.976	0.899
388	Dipodomys phillipsii	5.89E-07	0.091568105478467	5	6	143747	gam	cross2	0.885	0.788
389	Megadontomys cryophilus	8.49E-05	0.016391286701268	2	6	7229	gam	cross2	0.92	0.84
390	Microtus oaxacensis	1.66E-06	0.035880392072482	3	4	10839	gam	cross2	1	1
391	Microtus quasiater	1.11E-16	0.021162335554497	11	18	24578	gam	cross2	0.953	0.938
392	Neotamias durangae	0.001221184043756	0.106887529760152	2	3	127054	gam	cross2	0.951	0.833
393	Neotoma goldmani	0	0.094406924583473	3	3	254610	gam	cross2	0.949	0.923
394	Neotomodon alstoni	0	0.045352531726937	31	36	24694	gam	cross2	0.719	0.526
395	Notocitellus adocetus	0.568269946593302	0.11307383153188	0	7	34240	gam	cross2	0.973	0.918
396	Notocitellus annulatus	0.021010481000864	0.110809633024466	2	6	83149	gam	cross2	0.571	0.238
397	Oryzomys albiventer	0	0.075557505810986	21	24	41153	gam	cross2	0.933	0.9
398	Handleyomys chapmani	0	0.040112634806583	38	47	42294	gam	cross2	0.945	0.766
399	Oryzomys guerrerensis	0	0.050365921608963	6	6	32270	gam	cross2	0.899	0.663
400	Handleyomys melanotis	1.57E-09	0.079327047337766	7	8	56780	gam	cross2	0.981	0.924
401	Osgoodomys banderanus	9.95E-12	0.161017073165633	22	33	77023	gam	cross2	0.713	0.468
402	Pappogeomys bulleri	0.691516435031894	0.177999644828717	0	6	163380	gam	cross2	0.941	0.818
403	Peromyscus difficilis	0	0.114485369635701	93	108	437745	gam	cross2	0.914	0.833
404	Peromyscus eva	2.20E-07	0.170673184733372	15	25	60888	gam	cross2	0.965	0.93
405	Peromyscus furvus	0	0.019612377645341	29	34	28071	gam	cross2	0.923	0.776
406	Peromyscus hylocetes	0.002151598046278	0.061846549169456	2	5	89198	gam	cross2	0.861	0.682
407	Peromyscus levipes	0	0.13037367719252	61	73	191930	gam	cross2	0.879	0.78
408	Peromyscus megalops	4.44E-16	0.031670143276946	10	12	24960	gam	cross2	0.932	0.878
409	Peromyscus melanocarpus	0	0.028183221551841	17	20	19334	gam	cross2	0.985	0.971
410	Peromyscus melanophrys	0	0.133441575659776	53	67	563638	gam	cross2	0.969	0.958
411	Peromyscus perfulvus	1.91E-05	0.063271966372467	4	7	41063	gam	cross2	0.94	0.875
412	Peromyscus zarhynchus	4.49E-09	0.019570516945687	5	9	12347	gam	cross2	0.936	0.806
413	Reithrodontomys chrysopsis	1.06E-13	0.050427324109601	9	10	99899	gam	cross2	0.928	0.87
414	Sciurus alleni	0	0.02327107646943	4	4	60847	gam	cross2	0.956	0.912
415	Sciurus colliaei	0.002322203616208	0.063494492778354	2	5	119069	gam	cross2	0.828	0.792
416	Sigmodon alleni	0.000234199151111	0.123707585111197	3	4	270344	gam	cross2	0.851	0.714
417	Sigmodon leucotis	8.94E-06	0.190010469722997	6	7	354623	gam	cross2	0.943	0.839
418	Sigmodon mascotensis	0	0.12799745810692	27	32	284406	gam	cross2	0.815	0.612
419	Thomomys atrovarius	0.02750531698979	0.071063037981078	1	4	126602	gam	cross2	0.926	0.772
420	Callospermophilus madrensis	0.000528379820952	0.151613039983308	3	4	182387	glm	cross2	0.875	0.8
421	Chaetodipus arenarius	0	0.170606277723661	48	54	105961	glm	cross2	0.875	0.8
422	Chaetodipus artus	2.40E-05	0.084502603949873	4	6	165455	glm	cross2	0.915	0.713
423	Chaetodipus goldmani	2.33E-11	0.090573652965681	11	14	194878	glm	cross2	0.784	0.569
424	Chaetodipus pernix	0	0.278705553335997	11	11	198816	glm	cross2	0.923	0.722
425	Cratogeomys goldmani	3.53E-09	0.089927361182422	8	10	235048	glm	cross2	0.793	0.591
426	Cratogeomys merriami	9.50E-11	0.078859624735349	9	11	40562	glm	cross2	0.888	0.778
427	Cynomys mexicanus	0	0.010144231950695	116	122	20227	GLM	cross2	0.923	0.808
428	Dasyprocta mexicana	0.140078797115251	0.519346809427488	2	3	425438	glm	cross2	0.997	0.974
429	Dipodomys nelsoni	2.62E-13	0.181908090814973	16	17	475463	glm	cross2	0.804	0.667
430	Dipodomys ornatus	0	0.204982859691168	7	7	481713	glm	cross2	0.959	0.84
431	Dipodomys phillipsii	3.72E-06	0.124480199155069	5	6	195413	glm	cross2	0.912	0.78
432	Megadontomys cryophilus	0	0.144999296219107	6	6	63869	glm	cross2	0.96	0.92
433	Microtus oaxacensis	0.000386687859239	0.046440725096331	2	4	14029	glm	cross2	0.997	0.98
434	Microtus quasiater	0	0.118902980047448	17	18	138029	glm	cross2	0.703	0.562
435	Neotamias durangae	0.886895736094019	0.516392538885569	0	3	1269250	glm	cross2	0.951	0.852
436	Neotoma goldmani	0.521040350298494	0.217592552286927	0	3	749800	glm	cross2	0.859	0.692
437	Neotomodon alstoni	0	0.055007638162503	33	36	29923	glm	cross2	0.947	0.895
438	Notocitellus adocetus	0.017093335609545	0.086018487023087	2	7	26047	glm	cross2	0.978	0.894
439	Notocitellus annulatus	0	0.221473853670108	6	6	166188	glm	cross2	0.778	0.556
440	Oryzomys albiventer	1.25E-11	0.253715202679132	21	24	138187	glm	cross2	0.9	0.8
441	Handleyomys chapmani	0	0.155675668498394	40	47	164141	glm	cross2	0.909	0.72
442	Oryzomys guerrerensis	0	0.074342874355985	6	6	47632	glm	cross2	0.974	0.865
443	Handleyomys melanotis	6.20E-06	0.22339532277962	7	8	159899	glm	cross2	0.968	0.944
444	Osgoodomys banderanus	1.98E-05	0.421372261675053	25	33	201563	glm	cross2	0.609	0.218
445	Pappogeomys bulleri	7.59E-05	0.20578234442395	5	6	188880	glm	cross2	0.859	0.63
446	Peromyscus difficilis	0	0.135112109734661	92	108	516539	glm	cross2	0.896	0.833
447	Peromyscus eva	3.50E-08	0.175124456204871	16	25	62476	glm	cross2	0.939	0.77
448	Peromyscus furvus	0	0.066782177906414	31	34	95548	glm	cross2	0.874	0.692
449	Peromyscus hylocetes	0	0.069791491823222	5	5	100623	glm	cross2	0.98	0.918
450	Peromyscus levipes	0	0.201772948435674	66	73	296921	glm	cross2	0.911	0.816
451	Peromyscus megalops	1.68E-14	0.0447944640193	10	12	35279	glm	cross2	0.932	0.762
452	Peromyscus melanocarpus	8.02E-11	0.210501822128725	17	20	144291	glm	cross2	0.913	0.845
453	Peromyscus melanophrys	0	0.189103864036013	58	67	798697	glm	cross2	0.976	0.944
454	Peromyscus perfulvus	0	0.688856154061875	7	7	447058	glm	cross2	0.926	0.772
455	Peromyscus zarhynchus	3.02E-08	0.026985669908393	5	9	17018	glm	cross2	0.843	0.625
456	Reithrodontomys chrysopsis	0	0.062285786417571	10	10	123357	glm	cross2	0.987	0.982
457	Sciurus alleni	0.021354277560374	0.183622100626149	2	4	479943	glm	cross2	0.928	0.87
458	Sciurus colliaei	0.00028624687773	0.088598131239821	3	5	166144	glm	cross2	0.956	0.912
459	Sigmodon alleni	0	0.16753449461663	4	4	366120	glm	cross2	0.828	0.792
460	Sigmodon leucotis	0.000127024191809	0.277595453325268	6	7	518085	glm	cross2	0.851	0.714
461	Sigmodon mascotensis	0	0.190303456948939	30	32	422797	glm	cross2	0.943	0.839
462	Thomomys atrovarius	8.72E-06	0.054334552620719	3	4	96775	glm	cross2	0.815	0.612
463	Callospermophilus madrensis	0	0.07828725332092	4	4	94178	Maxent	cross2	0.9533	0.95
464	Chaetodipus arenarius	0	0.187423621565486	49	54	116406	Maxent	cross2	0.975	0.95
465	Chaetodipus artus	3.56E-05	0.091551855644945	4	6	179325	Maxent	cross2	0.9142	0.695
466	Chaetodipus goldmani	2.86E-10	0.081037003790007	10	14	174411	Maxent	cross2	0.9402	0.451
467	Chaetodipus pernix	0	0.270872146406768	11	11	193228	Maxent	cross2	0.9405	0.591
468	Cratogeomys goldmani	7.77E-08	0.127285869725265	8	10	332815	Maxent	cross2	0.8659	0.455
469	Cratogeomys merriami	9.68E-12	0.099701265252371	10	11	51330	Maxent	cross2	0.9516	0.541
470	Dasyprocta mexicana	0.866607989040802	0.489052114031545	0	3	784600	Maxent	cross2	0.9734	0.525
471	Dipodomys nelsoni	5.82E-13	0.190680019352088	16	17	498572	Maxent	cross2	0.9968	0.978
472	Dipodomys ornatus	2.19E-06	0.15536575478067	6	7	365229	Maxent	cross2	0.9291	0.549
473	Dipodomys phillipsii	1.32E-08	0.018600657265691	4	6	29200	Maxent	cross2	0.9127	0.876
474	Megadontomys cryophilus	0	0.049076360404238	6	6	21644	Maxent	cross2	0.9461	0.723
475	Microtus oaxacensis	0	0.128827125960402	4	4	38917	Maxent	cross2	0.9887	0.96
476	Microtus quasiater	0	0.050660278990152	17	18	58837	Maxent	cross2	0.9938	0.98
477	Neotamias durangae	0.000493370952629	0.079017725693422	2	3	93926	Maxent	cross2	0.9952	0.875
478	Neotoma goldmani	0	0.061611261940375	3	3	166162	Maxent	cross2	0.9877	0.796
479	Neotomodon alstoni	0	0.077332917041635	35	36	42107	Maxent	cross2	0.8595	0.923
480	Notocitellus adocetus	0.001234070620082	0.081017532388189	3	7	24533	Maxent	cross2	0.9387	0.947
481	Notocitellus annulatus	0.001197943311329	0.188314673823958	4	6	141307	Maxent	cross2	0.981	0.897
482	Oryzomys albiventer	0	0.105838893397325	22	24	57646	Maxent	cross2	0.9149	1
483	Handleyomys chapmani	0	0.04527775064232	38	47	47740	Maxent	cross2	0.9668	0.7
484	Oryzomys guerrerensis	3.78E-06	0.124823828527995	5	6	79976	Maxent	cross2	0.9548	0.71
485	Handleyomys melanotis	4.14E-06	0.21236401027703	7	8	152004	Maxent	cross2	0.9588	0.787
486	Osgoodomys banderanus	3.88E-12	0.293394208879217	28	33	140346	Maxent	cross2	0.9685	1
487	Pappogeomys bulleri	0.101622666016829	0.202216661019516	2	6	185608	Maxent	cross2	0.9224	0.346
488	Peromyscus difficilis	0	0.125345061930035	93	108	479268	Maxent	cross2	0.8963	0.698
489	Peromyscus eva	1.42E-09	0.166670404090236	17	25	59460	Maxent	cross2	0.9326	0.667
490	Peromyscus furvus	0	0.036082135695771	30	34	51644	Maxent	cross2	0.9553	0.802
491	Peromyscus hylocetes	0	0.123692404976401	5	5	178395	Maxent	cross2	0.8929	0.73
492	Peromyscus levipes	0	0.106415569577347	59	73	156660	Maxent	cross2	0.9894	0.965
493	Peromyscus megalops	1.11E-16	0.028437149484091	10	12	22412	Maxent	cross2	0.9671	0.789
494	Peromyscus melanocarpus	0	0.03527494457086	16	20	24199	Maxent	cross2	0.9233	0.79
495	Peromyscus melanophrys	0	0.145530292699372	55	67	614699	Maxent	cross2	0.9778	0.833
496	Peromyscus perfulvus	2.50E-05	0.220093622109363	6	7	142839	Maxent	cross2	0.958	0.915
497	Peromyscus zarhynchus	3.02E-10	0.026341817536274	6	9	16619	Maxent	cross2	0.9886	0.707
498	Sciurus alleni	0	0.065461304430137	4	4	171162	Maxent	cross2	0.9	0.539
499	Sciurus colliaei	1.22E-05	0.103997568343674	4	5	195023	Maxent	cross2	0.9968	0.834
500	Sigmodon alleni	0	0.157657342289348	4	4	344536	Maxent	cross2	0.9347	0.708
501	Sigmodon leucotis	0	0.358157221590562	7	7	668441	Maxent	cross2	0.9695	0.625
502	Sigmodon mascotensis	0	0.159155900675348	30	32	353639	Maxent	cross2	0.9342	0.758
503	Thomomys atrovarius	0	0.213731339932474	4	4	380772	Maxent	cross2	0.9523	0.431
504	Callospermophilus madrensis	0	0.015759237292151	4	4	18958	rf	cross2	1	1
505	Chaetodipus arenarius	0	0.084225186568666	43	54	52311	rf	cross2	1	1
506	Chaetodipus artus	0.000312482137011	0.069517315487794	3	6	136114	rf	cross2	0.94	0.76
507	Chaetodipus goldmani	1.95E-08	0.041078789382956	7	14	88385	rf	cross2	0.866	0.725
508	Chaetodipus pernix	7.62E-07	0.137913100770304	8	11	98381	rf	cross2	0.952	0.825
509	Cratogeomys goldmani	1.47E-10	0.009476790853309	5	10	24770	rf	cross2	0.826	0.545
510	Cratogeomys merriami	6.73E-09	0.015808086601329	5	11	8131	rf	cross2	0.946	0.817
511	Cynomys mexicanus	0	0.003644039618023	116	122	7266	rf	cross2	0.927	0.768
512	Dasyprocta mexicana	0.132098022319176	0.227858624305555	1	3	186657	rf	cross2	0.999	0.991
513	Dipodomys nelsoni	5.89E-13	0.022617660269482	9	17	59117	rf	cross2	0.412	0.333
514	Dipodomys ornatus	2.83E-10	0.00671272025382	4	7	15775	rf	cross2	0.945	0.751
515	Dipodomys phillipsii	5.88E-09	0.015828445336826	4	6	24848	rf	cross2	0.964	0.827
516	Megadontomys cryophilus	0	0.115056824631423	6	6	50680	rf	cross2	0.98	0.92
517	Microtus oaxacensis	3.42E-06	0.042997974073437	3	4	12989	rf	cross2	1	1
518	Microtus quasiater	0	0.026063570440383	15	18	30256	rf	cross2	0.938	0.75
519	Neotamias durangae	4.37E-05	0.035211711942874	2	3	41855	rf	cross2	0.984	0.889
520	Neotoma goldmani	0.000233913220069	0.061614782889295	2	3	166119	rf	cross2	0.718	0.667
521	Neotomodon alstoni	0	0.020559617191105	28	36	11184	rf	cross2	0.93	0.895
522	Notocitellus adocetus	0.000256787976298	0.05378673544535	3	7	16287	rf	cross2	0.98	0.9
523	Notocitellus annulatus	0.000134184718886	0.055954838460339	3	6	41987	rf	cross2	0.999	0.978
524	Oryzomys albiventer	0	0.053733195753634	19	24	29266	rf	cross2	0.983	0.9
525	Handleyomys chapmani	0	0.048040645764612	41	47	50653	rf	cross2	0.939	0.882
526	Oryzomys guerrerensis	0	0.031196787299031	6	6	19988	rf	cross2	0.963	0.844
527	Handleyomys melanotis	1.14E-06	0.059678638439604	5	8	42716	rf	cross2	1	1
528	Osgoodomys banderanus	6.95E-13	0.12543143186251	21	33	60000	rf	cross2	0.947	0.895
529	Pappogeomys bulleri	0.058218974101511	0.1623728159867	2	6	149036	rf	cross2	0.935	0.713
530	Peromyscus difficilis	0	0.054718234703273	89	108	209190	rf	cross2	0.778	0.667
531	Peromyscus eva	1.68E-12	0.093611248149975	16	25	33396	rf	cross2	0.959	0.798
532	Peromyscus furvus	0	0.020052546198089	31	34	28690	rf	cross2	0.903	0.729
533	Peromyscus hylocetes	1.05E-07	0.01207616215114	3	5	17411	rf	cross2	0.991	0.965
534	Peromyscus levipes	0	0.069192557557966	57	73	101821	rf	cross2	0.984	0.921
535	Peromyscus megalops	0	0.01286099736533	10	12	10129	rf	cross2	0.954	0.81
536	Peromyscus melanocarpus	0	0.042829507689704	19	20	29358	rf	cross2	0.99	0.917
537	Peromyscus melanophrys	0	0.060394370759087	42	67	255081	rf	cross2	0.987	0.886
538	Peromyscus perfulvus	6.62E-07	0.130999744216362	6	7	85017	rf	cross2	0.954	0.828
539	Peromyscus zarhynchus	1.68E-11	0.007670095507515	5	9	4837	rf	cross2	0.896	0.689
540	Reithrodontomys chrysopsis	0	0.025508204998738	10	10	50519	rf	cross2	0.873	0.798
541	Sciurus alleni	1.17E-06	0.006640640243879	2	4	17357	rf	cross2	1	1
542	Sciurus colliaei	9.56E-05	0.021455226865267	2	5	40234	rf	cross2	1	1
543	Sigmodon alleni	0	0.160249590338533	4	4	350200	rf	cross2	0.979	0.958
544	Sigmodon leucotis	0	0.142784425699407	7	7	266483	rf	cross2	0.982	0.958
545	Sigmodon mascotensis	0	0.058316630650687	23	32	129562	rf	cross2	0.946	0.782
546	Thomomys atrovarius	7.39E-05	0.026608350481024	2	4	47392	rf	cross2	0.914	0.759
547	Callospermophilus madrensis	0	0.007855511784515	4	4	9450	svm	cross2	0.962	0.95
548	Chaetodipus arenarius	0	0.210600803432702	49	54	130801	svm	cross2	0.962	0.95
549	Chaetodipus artus	0.000103107713356	0.113676954954246	4	6	222578	svm	cross2	0.846	0.635
550	Chaetodipus goldmani	8.70E-08	0.102537789372266	9	14	220620	svm	cross2	0.863	0.755
551	Chaetodipus pernix	0	0.275056598748169	11	11	196213	svm	cross2	0.888	0.754
552	Cratogeomys goldmani	1.47E-05	0.107411026439367	6	10	280746	svm	cross2	0.731	0.455
553	Cratogeomys merriami	1.11E-09	0.101038772681231	9	11	51970	svm	cross2	0.902	0.802
554	Cynomys mexicanus	0	0.008879400142732	111	122	17705	svm	cross2	0.832	0.717
555	Dasyprocta mexicana	0.101655569575339	0.19754656796622	1	3	161826	svm	cross2	0.995	0.966
556	Dipodomys nelsoni	1.34E-11	0.107357081041292	13	17	280605	svm	cross2	0.49	0.333
557	Dipodomys ornatus	0	0.228703123723413	7	7	537456	svm	cross2	0.878	0.766
558	Dipodomys phillipsii	1.19E-08	0.018242079407223	4	6	28637	svm	cross2	0.984	0.885
559	Megadontomys cryophilus	0	0.104525084113168	6	6	46041	svm	cross2	0.947	0.76
560	Microtus oaxacensis	4.76E-08	0.014767415685703	3	4	4461	svm	cross2	1	1
561	Microtus quasiater	0	0.049425681437976	18	18	57376	svm	cross2	0.984	0.938
562	Neotamias durangae	0.00016945772661	0.055337617684347	2	3	65778	svm	cross2	0.992	0.954
563	Neotoma goldmani	0	0.1151641822046	3	3	310493	svm	cross2	0.821	0.59
564	Neotomodon alstoni	0	0.073319006799895	34	36	39884	svm	cross2	1	1
565	Notocitellus adocetus	0.000168222463605	0.048222134891201	3	7	14602	svm	cross2	0.963	0.9
566	Notocitellus annulatus	1.22E-07	0.070418311959519	5	6	52840	svm	cross2	0.948	0.867
567	Oryzomys albiventer	0	0.114962893873909	22	24	62615	svm	cross2	1	1
568	Handleyomys chapmani	0	0.060613935419745	40	47	63910	svm	cross2	0.923	0.801
569	Oryzomys guerrerensis	0	0.024334055972543	6	6	15591	svm	cross2	0.937	0.823
570	Handleyomys melanotis	4.39E-06	0.213925760757341	7	8	153121	svm	cross2	1	1
571	Osgoodomys banderanus	1.26E-13	0.187083071146799	25	33	89491	svm	cross2	0.842	0.632
572	Pappogeomys bulleri	0.001155146610813	0.097554863852231	3	6	89542	svm	cross2	0.858	0.675
573	Peromyscus difficilis	0	0.119339321587009	92	108	456239	svm	cross2	0.722	0.667
574	Peromyscus eva	5.04E-07	0.238585908418173	17	25	85116	svm	cross2	0.914	0.738
575	Peromyscus furvus	0	0.043045526758512	30	34	61587	svm	cross2	0.846	0.581
576	Peromyscus hylocetes	0	0.033067779376126	5	5	47676	svm	cross2	0.993	0.971
577	Peromyscus levipes	0	0.267800837206774	69	73	394085	svm	cross2	0.868	0.747
578	Peromyscus megalops	1.11E-16	0.047391042122972	11	12	37324	svm	cross2	0.921	0.761
579	Peromyscus melanocarpus	3.28E-14	0.135168689146882	17	20	92653	svm	cross2	0.969	0.833
580	Peromyscus melanophrys	0	0.170174938896753	58	67	718749	svm	cross2	0.95	0.815
581	Peromyscus perfulvus	0.000275373083621	0.189962495338883	5	7	123283	svm	cross2	0.91	0.761
582	Peromyscus zarhynchus	2.90E-10	0.012357464190628	5	9	7793	svm	cross2	0.889	0.675
583	Reithrodontomys chrysopsis	0	0.032385761171421	10	10	64140	svm	cross2	0.883	0.871
584	Sciurus alleni	0	0.079802460369262	4	4	208584	svm	cross2	0.993	0.935
585	Sciurus colliaei	1.71E-05	0.043411719159111	3	5	81408	svm	cross2	0.971	0.941
586	Sigmodon alleni	0.00103607426854	0.179410444411193	3	4	392073	svm	cross2	0.917	0.708
587	Sigmodon leucotis	0	0.375724349003473	7	7	701226	svm	cross2	0.958	0.958
588	Sigmodon mascotensis	0	0.158364386894894	30	32	351838	svm	cross2	0.915	0.774
589	Thomomys atrovarius	0.000195587376189	0.118259273087623	3	4	210631	svm	cross2	0.974	0.931
590	Callospermophilus madrensis	1.69E-05	0.016243827827562	2	4	19541	Bioclim	auto2	0.875	0.75
591	Chaetodipus arenarius	0	0.260573029456516	49	54	161838	Bioclim	auto2	0.875	0.75
592	Chaetodipus artus	0.004021608986645	0.061404198443274	2	6	120274	Bioclim	auto2	0.807	0.644
593	Chaetodipus goldmani	3.13E-06	0.111431397721164	8	14	239827	Bioclim	auto2	0.783	0.549
594	Chaetodipus pernix	8.74E-06	0.346831521472479	10	11	247414	Bioclim	auto2	0.813	0.652
595	Cratogeomys goldmani	5.74E-07	0.105653219005586	7	10	276252	Bioclim	auto2	0.756	0.545
596	Cratogeomys merriami	3.90E-09	0.075709252230799	8	11	38978	Bioclim	auto2	0.898	0.827
597	Dasyprocta mexicana	0.000587048040824	0.014054662034236	1	3	11521	Bioclim	auto2	0.753	0.525
598	Dipodomys nelsoni	4.95E-11	0.192503169573623	15	17	503339	Bioclim	auto2	0.993	0.987
599	Dipodomys ornatus	3.30E-06	0.0442497752863	4	7	104021	Bioclim	auto2	0.441	-0.078
600	Dipodomys phillipsii	0.058282223035121	0.00995835873406	0	6	15633	Bioclim	auto2	0.918	0.818
601	Megadontomys cryophilus	6.94E-10	0.010314561240015	4	6	4549	Bioclim	auto2	0.861	0.618
602	Microtus oaxacensis	7.59E-13	0.000933505910549	3	4	282	Bioclim	auto2	0.773	0.587
603	Microtus quasiater	0	0.073219201259167	16	18	85037	Bioclim	auto2	0.966	0.918
604	Neotamias durangae	0.039319317537949	0.013282071558969	0	3	15788	Bioclim	auto2	0.859	0.688
605	Neotoma goldmani	0	0.025601959552708	3	3	69047	Bioclim	auto2	0.942	0.815
606	Neotomodon alstoni	0	0.115835001561094	30	36	63071	Bioclim	auto2	0.808	0.667
607	Notocitellus adocetus	0.036547733255127	0.114180132161645	2	7	34575	Bioclim	auto2	0.781	0.561
608	Notocitellus annulatus	4.37E-07	0.037598433853916	4	6	28213	Bioclim	auto2	0.898	0.798
609	Oryzomys albiventer	3.75E-14	0.163588894315332	20	24	89100	Bioclim	auto2	0.622	0.19
610	Handleyomys chapmani	0	0.204503874785301	39	47	215625	Bioclim	auto2	0.992	0.9
611	Oryzomys guerrerensis	0	0.035533961489658	6	6	22767	Bioclim	auto2	0.931	0.801
612	Handleyomys melanotis	0.000302689711097	0.09278526232552	4	8	66413	Bioclim	auto2	0.887	0.716
613	Osgoodomys banderanus	2.28E-13	0.238110767571229	27	33	113901	Bioclim	auto2	0.986	0.944
614	Pappogeomys bulleri	0.050435149012419	0.063148582528841	1	6	57962	Bioclim	auto2	0.97	0.895
615	Peromyscus difficilis	0	0.148970509121142	96	108	569602	Bioclim	auto2	0.746	0.471
616	Peromyscus eva	3.18E-08	0.338509664977351	21	25	120764	Bioclim	auto2	0.646	0.333
617	Peromyscus furvus	0	0.055797217894347	32	34	79862	Bioclim	auto2	0.916	0.703
618	Peromyscus hylocetes	5.12E-07	0.017951155384619	3	5	25890	Bioclim	auto2	0.743	0.532
619	Peromyscus levipes	0	0.226789606786795	66	73	333869	Bioclim	auto2	0.913	0.853
620	Peromyscus megalops	6.79E-14	0.03189853373327	9	12	25140	Bioclim	auto2	0.997	0.974
621	Peromyscus melanocarpus	0	0.024136639208409	16	20	16558	Bioclim	auto2	0.914	0.784
622	Peromyscus melanophrys	0	0.188132360572898	60	67	794644	Bioclim	auto2	0.981	0.964
623	Peromyscus perfulvus	0.001242675748563	0.246642485577634	5	7	160069	Bioclim	auto2	0.965	0.929
624	Peromyscus zarhynchus	2.44E-15	0.011328297125684	7	9	7147	Bioclim	auto2	0.898	0.675
625	Reithrodontomys chrysopsis	4.65E-14	0.025622788734655	8	10	50760	Bioclim	auto2	0.673	0.546
626	Sciurus alleni	6.55E-10	0.000547289273551	2	4	1431	Bioclim	auto2	0.842	0.648
627	Sciurus colliaei	3.99E-08	0.009469061705946	3	5	17757	Bioclim	auto2	0.872	0.757
628	Sigmodon alleni	0.00099512744589	0.063932181022053	2	4	139714	Bioclim	auto2	0.941	0.882
629	Sigmodon leucotis	0.005896828976628	0.324470861057024	5	7	605571	Bioclim	auto2	0.958	0.833
630	Sigmodon mascotensis	0	0.170517910715105	28	32	378885	Bioclim	auto2	0.852	0.694
631	Thomomys atrovarius	0.005554211031418	0.0310679775139	1	4	55349	Bioclim	auto2	0.81	0.543
632	Callospermophilus madrensis	0	0.02569126425526	4	4	30906	brt	auto2	1	1
633	Chaetodipus arenarius	0	0.197544619496526	50	54	122692	brt	auto2	0.903	0.727
634	Chaetodipus artus	0	0.187678978461042	6	6	367473	brt	auto2	0.918	0.824
635	Chaetodipus goldmani	9.81E-09	0.112737190096473	10	14	242565	brt	auto2	0.946	0.835
636	Chaetodipus pernix	0	0.366028134659461	11	11	261108	brt	auto2	0.876	0.591
637	Cratogeomys goldmani	4.98E-07	0.157027019375198	8	10	410430	brt	auto2	0.893	0.854
638	Cratogeomys merriami	1.55E-06	0.210888546282057	9	11	108472	brt	auto2	0.935	0.859
639	Cynomys mexicanus	0	0.049734169667006	96	122	99167	brt	auto2	0.983	0.903
640	Dasyprocta mexicana	0.004642883835586	0.166825565596774	2	3	136660	brt	auto2	0.471	0.333
641	Dipodomys nelsoni	5.36E-09	0.326188692585454	16	17	852577	brt	auto2	0.891	0.753
642	Dipodomys ornatus	1.88E-05	0.120098756774422	5	7	282234	brt	auto2	0.901	0.75
643	Dipodomys phillipsii	0.000287090845346	0.06801683237442	3	6	106775	brt	auto2	0.893	0.76
644	Microtus quasiater	0.001138571273899	0.594370179195661	16	18	689977	brt	auto2	0.873	0.694
645	Neotamias durangae	0.000156245347206	0.053860332624696	2	3	64022	brt	auto2	0.949	0.846
646	Neotoma goldmani	0	0.085018675192594	3	3	229218	brt	auto2	0.947	0.895
647	Neotomodon alstoni	0	0.083131885605878	33	36	45222	brt	auto2	0.963	0.874
648	Notocitellus adocetus	0.001668728322129	0.259680258382402	5	7	78633	brt	auto2	0.769	0.619
649	Notocitellus annulatus	0	0.26972585634078	6	6	202395	brt	auto2	1	1
650	Oryzomys albiventer	2.56E-10	0.252881645962391	20	24	137733	brt	auto2	0.935	0.818
651	Handleyomys chapmani	1.56E-10	0.419540240786511	40	47	442354	brt	auto2	0.872	0.603
652	Oryzomys guerrerensis	0	0.095427395049531	6	6	61141	brt	auto2	1	1
653	Handleyomys melanotis	0.000207025968917	0.346340359362754	7	8	247899	brt	auto2	0.805	0.474
654	Osgoodomys banderanus	5.14E-07	0.356568112403287	25	33	170564	brt	auto2	0.82	0.528
655	Pappogeomys bulleri	0.169673014628527	0.126429543406805	1	6	116045	brt	auto2	0.667	0.5
656	Peromyscus difficilis	0	0.179097524483134	93	108	684697	brt	auto2	0.915	0.71
657	Peromyscus eva	4.95E-09	0.271628470197784	20	25	96904	brt	auto2	0.86	0.589
658	Peromyscus furvus	1.44E-09	0.49465626552954	32	34	707725	brt	auto2	0.906	0.706
659	Peromyscus hylocetes	2.52E-07	0.015023242329199	3	5	21660	brt	auto2	0.984	0.921
660	Peromyscus levipes	0	0.30659776020006	65	73	451177	brt	auto2	0.894	0.638
661	Peromyscus megalops	0	0.105761356061327	12	12	83295	brt	auto2	0.974	0.893
662	Peromyscus melanocarpus	5.57E-06	0.465974773218647	18	20	319408	brt	auto2	0.875	0.765
663	Peromyscus melanophrys	0	0.212333160257781	56	67	896808	brt	auto2	0.901	0.746
664	Peromyscus perfulvus	0.004721162593998	0.465287386784923	6	7	301965	brt	auto2	0.893	0.782
665	Peromyscus zarhynchus	8.76E-06	0.0707814871137	5	9	44637	brt	auto2	0.899	0.689
666	Reithrodontomys chrysopsis	0	0.07804645291593	10	10	154571	brt	auto2	0.993	0.957
667	Sciurus alleni	3.52E-05	0.077004568907403	3	4	201271	brt	auto2	0.978	0.912
668	Sigmodon alleni	0	0.177506851333499	4	4	387913	brt	auto2	0.906	0.833
669	Sigmodon leucotis	0	0.2947933673073	7	7	550182	brt	auto2	0.958	0.958
670	Sigmodon mascotensis	0	0.23820058432758	29	32	529210	brt	auto2	0.919	0.742
671	Thomomys atrovarius	0.000213054919721	0.120815565705367	3	4	215184	brt	auto2	0.957	0.931
672	Callospermophilus madrensis	0.013743631988616	0.049489600824619	1	4	59535	gam	auto2	0.844	0.75
673	Chaetodipus arenarius	0	0.132023797064814	46	54	81998	gam	auto2	0.844	0.75
674	Chaetodipus artus	0.000700582654774	0.033563142573285	2	6	65741	gam	auto2	0.863	0.683
675	Chaetodipus goldmani	1.89E-12	0.050934399014236	10	14	109623	gam	auto2	0.984	0.946
676	Chaetodipus pernix	0.000204130399066	0.196187031702308	7	11	139951	gam	auto2	0.966	0.87
677	Cratogeomys goldmani	8.39E-10	0.04606446998801	7	10	120445	gam	auto2	0.933	0.763
678	Cratogeomys merriami	1.13E-08	0.032507312980005	6	11	16736	gam	auto2	0.964	0.814
679	Cynomys mexicanus	0	0.006195433387059	106	122	12358	gam	auto2	0.952	0.823
680	Dasyprocta mexicana	0.027284382500354	0.098666874865809	1	3	80880	gam	auto2	0.961	0.882
681	Dipodomys nelsoni	0	0.078842928743396	15	17	206151	gam	auto2	0.973	0.967
682	Dipodomys ornatus	0.000463738363929	0.062701184165692	3	7	147396	gam	auto2	0.919	0.786
683	Dipodomys phillipsii	0.0003545465366	0.07181701030107	3	6	112741	gam	auto2	0.952	0.929
684	Megadontomys cryophilus	7.35E-05	0.047978921925415	3	6	21160	gam	auto2	0.926	0.889
685	Microtus oaxacensis	0.000307298007514	0.042977685236372	2	4	12983	gam	auto2	0.96	0.95
686	Microtus quasiater	0	0.042137828126843	15	18	48939	gam	auto2	0.867	0.8
687	Neotamias durangae	0.000373414970739	0.072010734686667	2	3	85597	gam	auto2	0.892	0.8
688	Neotoma goldmani	0	0.094382081631715	3	3	254543	gam	auto2	0.867	0.735
689	Neotomodon alstoni	0	0.04121838784918	34	36	22443	gam	auto2	0.905	0.852
690	Notocitellus adocetus	0.002800633906911	0.179062187304953	4	7	54222	gam	auto2	0.98	0.917
691	Notocitellus annulatus	0.011324594972383	0.179028674919407	3	6	134339	gam	auto2	0.546	0.208
692	Oryzomys albiventer	0	0.085815318970804	22	24	46740	gam	auto2	0.597	0.357
693	Handleyomys chapmani	0	0.089302633488274	40	47	94159	gam	auto2	0.896	0.629
694	Oryzomys guerrerensis	0	0.091098794932505	6	6	58368	gam	auto2	0.741	0.467
695	Handleyomys melanotis	3.82E-06	0.073316745160114	5	8	52478	gam	auto2	0.918	0.773
696	Osgoodomys banderanus	1.95E-14	0.217117902469515	27	33	103859	gam	auto2	0.939	0.889
697	Pappogeomys bulleri	0.290038705167891	0.055491699777855	0	6	50934	gam	auto2	0.814	0.538
698	Peromyscus difficilis	0	0.087964475261332	91	108	336340	gam	auto2	0.978	0.915
699	Peromyscus eva	1.18E-12	0.152887720321119	19	25	54543	gam	auto2	0.938	0.824
700	Peromyscus furvus	0	0.024497481293099	30	34	35063	gam	auto2	0.918	0.846
701	Peromyscus hylocetes	0.000144467854768	0.07445049287674	3	5	107376	gam	auto2	0.821	0.648
702	Peromyscus levipes	0	0.119927072797461	69	73	176551	gam	auto2	0.983	0.967
703	Peromyscus megalops	0	0.016856484512589	10	12	13285	gam	auto2	0.681	0.389
704	Peromyscus melanocarpus	0	0.021420939314384	17	20	14695	gam	auto2	0.659	0.318
705	Peromyscus melanophrys	0	0.120889064399923	58	67	510618	gam	auto2	0.998	0.983
706	Peromyscus perfulvus	2.88E-05	0.068834438637148	4	7	44673	gam	auto2	0.911	0.75
707	Peromyscus zarhynchus	2.02E-12	0.026310116690812	7	9	16599	gam	auto2	0.97	0.911
708	Reithrodontomys chrysopsis	4.36E-08	0.045615227084237	6	10	90366	gam	auto2	0.813	0.654
709	Sciurus alleni	5.96E-06	0.049409015548599	3	4	129190	gam	auto2	0.951	0.873
710	Sciurus colliaei	3.85E-05	0.053252207021408	3	5	99862	gam	auto2	0.985	0.963
711	Sigmodon alleni	0	0.129237599337771	4	4	282429	gam	auto2	0.924	0.84
712	Sigmodon leucotis	4.57E-07	0.124256429985201	6	7	231904	gam	auto2	0.892	0.742
713	Sigmodon mascotensis	6.66E-16	0.10877844215438	22	32	241702	gam	auto2	0.93	0.803
714	Thomomys atrovarius	0.000813713701205	0.059717829187587	2	4	106390	gam	auto2	0.961	0.917
715	Callospermophilus madrensis	0.016946176344627	0.055168968317765	1	4	66367	glm	auto2	0.844	0.75
716	Chaetodipus arenarius	0	0.190672774257952	51	54	118424	glm	auto2	0.844	0.75
717	Chaetodipus artus	0.000126720512575	0.118570245869865	4	6	232159	glm	auto2	0.909	0.714
718	Chaetodipus goldmani	3.76E-11	0.094311806532543	11	14	202921	glm	auto2	0.781	0.588
719	Chaetodipus pernix	0.002799945204169	0.211881882092366	6	11	151147	glm	auto2	0.94	0.835
720	Cratogeomys goldmani	8.03E-10	0.123166143409058	9	10	321926	glm	auto2	0.731	0.591
721	Cratogeomys merriami	3.09E-08	0.062141664252649	7	11	31963	glm	auto2	0.93	0.829
722	Cynomys mexicanus	0	0.009759065087683	110	122	19459	GLM	auto2	0.868	0.727
723	Dasyprocta mexicana	0.011552071796487	0.22605804103865	2	3	185182	glm	auto2	0.997	0.981
724	Dipodomys nelsoni	5.79E-12	0.218262315428307	16	17	570484	glm	auto2	0.775	0.608
725	Dipodomys ornatus	2.96E-05	0.129710180696642	5	7	304821	glm	auto2	0.976	0.899
726	Dipodomys phillipsii	0.997663933519869	0.635737721655274	0	6	2739788	glm	auto2	0.885	0.788
727	Megadontomys cryophilus	0	0.02707286175473	6	6	11925	glm	auto2	0.92	0.84
728	Microtus oaxacensis	2.46E-05	0.070400948080666	3	4	21267	glm	auto2	1	1
729	Microtus quasiater	1.78E-15	0.15143850992459	17	18	175798	glm	auto2	0.953	0.938
730	Neotamias durangae	0.886895736094019	0.516392538885569	0	3	1269250	glm	auto2	0.951	0.833
731	Neotoma goldmani	0.521040350298494	0.217592552286927	0	3	749800	glm	auto2	0.949	0.923
732	Neotomodon alstoni	0	0.058191584601612	33	36	31655	glm	auto2	0.719	0.526
733	Notocitellus adocetus	4.12E-06	0.170105050411648	6	7	51509	glm	auto2	0.973	0.918
734	Notocitellus annulatus	0.001215169637292	0.188874066630862	4	6	141726	glm	auto2	0.571	0.238
735	Oryzomys albiventer	1.29E-10	0.244426736974299	20	24	133128	glm	auto2	0.933	0.9
736	Handleyomys chapmani	1.47E-14	0.327794206631777	40	47	345619	glm	auto2	0.926	0.801
737	Oryzomys guerrerensis	0.999517588417028	0.719949541639293	0	6	1647120	glm	auto2	0.96	0.894
738	Handleyomys melanotis	2.77E-06	0.201995900900712	7	8	144582	glm	auto2	0.903	0.778
739	Osgoodomys banderanus	0.000434433006381	0.456783645413704	24	33	218502	glm	auto2	0.44	-0.083
740	Pappogeomys bulleri	0.05586234125086	0.280219379144818	3	6	257203	glm	auto2	0.891	0.72
741	Peromyscus difficilis	0	0.125840430652047	90	108	481093	glm	auto2	0.632	0.417
742	Peromyscus eva	2.24E-14	0.238661591245459	23	25	85143	glm	auto2	0.945	0.766
743	Peromyscus furvus	0	0.081063588727799	33	34	115981	glm	auto2	0.899	0.663
744	Peromyscus hylocetes	0	0.042814159856731	5	5	61728	glm	auto2	0.981	0.924
745	Peromyscus levipes	0	0.158380222349072	69	73	233066	glm	auto2	0.713	0.468
746	Peromyscus megalops	3.01E-13	0.090482811160842	11	12	71262	glm	auto2	0.941	0.818
747	Peromyscus melanocarpus	0	0.046586098135272	18	20	31933	glm	auto2	0.914	0.833
748	Peromyscus melanophrys	0	0.164537079720588	59	67	694937	glm	auto2	0.965	0.93
749	Peromyscus perfulvus	0.001139530166257	0.379780149340664	6	7	246472	glm	auto2	0.923	0.776
750	Peromyscus zarhynchus	2.76E-06	0.029989011006436	4	9	18912	glm	auto2	0.861	0.682
751	Reithrodontomys chrysopsis	4.37E-12	0.073123453673315	9	10	144821	glm	auto2	0.879	0.78
752	Sciurus alleni	1.54E-05	0.062620277195176	3	4	163674	glm	auto2	0.932	0.878
753	Sciurus colliaei	1.59E-05	0.109679542078033	4	5	205677	glm	auto2	0.985	0.971
754	Sigmodon alleni	0.000532537133192	0.151910388355868	3	4	331976	glm	auto2	0.969	0.958
755	Sigmodon leucotis	0	0.487377640943648	7	7	909608	glm	auto2	0.94	0.875
756	Sigmodon mascotensis	0	0.153036032333813	29	32	340000	glm	auto2	0.936	0.806
757	Thomomys atrovarius	0.001822673755023	0.07852416631342	2	4	139859	glm	auto2	0.659	0.466
758	Callospermophilus madrensis	0	0.007956075745233	4	4	9571	Maxent	auto2	0.9886	1
759	Chaetodipus arenarius	0	0.139721616203901	47	54	86779	Maxent	auto2	1	1
760	Chaetodipus artus	0.001943225633145	0.208272622102326	4	6	407949	Maxent	auto2	0.915	0.73
761	Chaetodipus goldmani	1.75E-08	0.086813778581282	9	14	186844	Maxent	auto2	0.9307	0.324
762	Chaetodipus pernix	1.28E-05	0.262074282790476	9	11	186952	Maxent	auto2	0.9299	0.642
763	Cratogeomys goldmani	1.37E-09	0.129872012330263	9	10	339577	Maxent	auto2	0.8504	0.364
764	Cratogeomys merriami	4.00E-11	0.045214222726372	8	11	23278	Maxent	auto2	0.952	0.427
765	Dasyprocta mexicana	0.119878399799473	0.493075751956747	2	3	404188	Maxent	auto2	0.9688	0.535
766	Dipodomys nelsoni	6.75E-13	0.192347893930673	16	17	502933	Maxent	auto2	0.998	0.985
767	Dipodomys ornatus	0.000572461669076	0.127831360716429	4	7	300502	Maxent	auto2	0.8848	0.706
768	Dipodomys phillipsii	1.13E-07	0.028632909021765	4	6	44949	Maxent	auto2	0.9344	0.884
769	Megadontomys cryophilus	0	0.011933509739767	6	6	5263	Maxent	auto2	0.9279	0.475
770	Microtus oaxacensis	4.29E-10	0.004551668890088	3	4	1375	Maxent	auto2	0.9924	0.88
771	Microtus quasiater	0	0.048001425861652	16	18	55749	Maxent	auto2	0.9936	1
772	Neotamias durangae	0	0.291434123852709	3	3	346419	Maxent	auto2	0.9987	0.75
773	Neotoma goldmani	0	0.04837886762118	3	3	130475	Maxent	auto2	0.9819	0.954
774	Neotomodon alstoni	0	0.052061562195816	33	36	28347	Maxent	auto2	0.8697	0.667
775	Notocitellus adocetus	1.03E-05	0.108354716308192	5	7	32811	Maxent	auto2	0.9456	0.947
776	Notocitellus annulatus	0.001980488117057	0.209100225619922	4	6	156904	Maxent	auto2	0.9764	0.784
777	Oryzomys albiventer	0	0.127162366108641	22	24	69260	Maxent	auto2	0.9041	0.19
778	Handleyomys chapmani	0	0.159506857578048	41	47	168181	Maxent	auto2	0.9644	0.9
779	Oryzomys guerrerensis	2.71E-07	0.080434080263957	5	6	51535	Maxent	auto2	0.9514	0.701
780	Handleyomys melanotis	9.31E-05	0.202893104079377	6	8	145225	Maxent	auto2	0.9774	0.809
781	Osgoodomys banderanus	2.72E-10	0.283539561788052	26	33	135632	Maxent	auto2	0.9568	0.944
782	Pappogeomys bulleri	0.000134922660384	0.226471809096525	5	6	207871	Maxent	auto2	0.9185	0.541
783	Peromyscus difficilis	0	0.105467140950557	96	108	403263	Maxent	auto2	0.9	0.485
784	Peromyscus eva	2.22E-16	0.166939498587254	22	25	59556	Maxent	auto2	0.9217	0.417
785	Peromyscus furvus	0	0.030037937804358	30	34	42993	Maxent	auto2	0.9613	0.798
786	Peromyscus hylocetes	0	0.044902156149397	5	5	64760	Maxent	auto2	0.8812	0.681
787	Peromyscus levipes	0	0.146416846618524	67	73	215548	Maxent	auto2	0.9899	0.953
788	Peromyscus megalops	8.75E-14	0.052086981236455	10	12	41051	Maxent	auto2	0.9705	0.574
789	Peromyscus melanocarpus	0	0.023694955328705	16	20	16255	Maxent	auto2	0.9386	0.811
790	Peromyscus melanophrys	0	0.15495083165714	59	67	654490	Maxent	auto2	0.9718	0.929
791	Peromyscus perfulvus	0	0.464272286869484	7	7	301309	Maxent	auto2	0.927	0.858
792	Peromyscus zarhynchus	2.17E-10	0.025110239690093	6	9	15842	Maxent	auto2	0.9943	0.787
793	Reithrodontomys chrysopsis	0	0.019503808335887	9	10	38638	Maxent	auto2	0.8829	0.446
794	Sciurus alleni	1.20E-05	0.058896892766106	3	4	153998	Maxent	auto2	0.9922	0.853
795	Sciurus colliaei	1.19E-07	0.041205909564782	4	5	77272	Maxent	auto2	0.9977	1
796	Sigmodon alleni	0	0.207363864869057	4	4	453162	Maxent	auto2	0.8724	0.5
797	Sigmodon leucotis	0	0.415976454375262	7	7	776351	Maxent	auto2	0.8557	0.524
798	Sigmodon mascotensis	0	0.150621116614746	29	32	334675	Maxent	auto2	0.9578	0.806
799	Thomomys atrovarius	0	0.199486962159249	4	4	355395	Maxent	auto2	0.8567	0.681
800	Callospermophilus madrensis	0	0.018248062930547	4	4	21952	rf	auto2	1	1
801	Chaetodipus arenarius	0	0.06624697102651	33	54	41145	rf	auto2	1	1
802	Chaetodipus artus	0.000321816914718	0.070046430338914	3	6	137150	rf	auto2	0.935	0.762
803	Chaetodipus goldmani	2.24E-13	0.041859604749402	10	14	90065	rf	auto2	0.905	0.804
804	Chaetodipus pernix	3.09E-06	0.162024517946885	8	11	115581	rf	auto2	0.957	0.835
805	Cratogeomys goldmani	4.13E-14	0.006194538583203	6	10	16191	rf	auto2	0.806	0.636
806	Cratogeomys merriami	1.48E-08	0.018061385380193	5	11	9290	rf	auto2	0.943	0.815
807	Cynomys mexicanus	0	0.002925362385346	105	122	5833	rf	auto2	0.886	0.636
808	Dasyprocta mexicana	0.029832363610305	0.103343713645003	1	3	84657	rf	auto2	0.999	0.989
809	Dipodomys nelsoni	2.02E-14	0.035374025252568	11	17	92459	rf	auto2	0.451	0.333
810	Dipodomys ornatus	2.23E-06	0.01603861420518	3	7	37691	rf	auto2	0.974	0.855
811	Dipodomys phillipsii	1.11E-05	0.008266489662588	2	6	12977	rf	auto2	0.986	0.942
812	Megadontomys cryophilus	0	0.025526814052007	6	6	11244	rf	auto2	0.953	0.88
813	Microtus oaxacensis	5.44E-08	0.015273897326571	3	4	4614	rf	auto2	1	1
814	Microtus quasiater	0	0.039013519357301	16	18	45289	rf	auto2	0.953	0.812
815	Neotamias durangae	3.74E-05	0.033443344519533	2	3	39753	rf	auto2	0.991	0.935
816	Neotoma goldmani	0.002089246657075	0.0266270784729	1	3	71789	rf	auto2	0.897	0.692
817	Neotomodon alstoni	0	0.025065305829821	29	36	13635	rf	auto2	0.965	0.895
818	Notocitellus adocetus	1.04E-06	0.073551800321657	5	7	22272	rf	auto2	0.972	0.875
819	Notocitellus annulatus	1.20E-07	0.070185094612946	5	6	52665	rf	auto2	0.714	0.619
820	Oryzomys albiventer	0	0.04501757078806	17	24	24519	rf	auto2	1	1
821	Handleyomys chapmani	0	0.058588096489115	42	47	61774	rf	auto2	0.934	0.837
822	Oryzomys guerrerensis	0	0.058774135447248	6	6	37657	rf	auto2	0.958	0.844
823	Handleyomys melanotis	8.31E-08	0.073051705373397	6	8	52288	rf	auto2	1	1
824	Osgoodomys banderanus	4.11E-14	0.124616127555404	22	33	59610	rf	auto2	0.962	0.842
825	Pappogeomys bulleri	0.019803688761425	0.038251895980119	1	6	35110	rf	auto2	0.921	0.731
826	Peromyscus difficilis	0	0.054969605340253	88	108	210151	rf	auto2	0.694	0.5
827	Peromyscus eva	7.47E-12	0.102648338341481	16	25	36620	rf	auto2	0.957	0.783
828	Peromyscus furvus	0	0.028543251364153	32	34	40838	rf	auto2	0.911	0.722
829	Peromyscus hylocetes	8.09E-08	0.011304192219819	3	5	16298	rf	auto2	0.991	0.953
830	Peromyscus levipes	0	0.071304601919052	59	73	104929	rf	auto2	0.995	0.974
831	Peromyscus megalops	0	0.023359045170301	11	12	18397	rf	auto2	0.958	0.83
832	Peromyscus melanocarpus	0	0.013433275659336	17	20	9208	rf	auto2	0.986	0.94
833	Peromyscus melanophrys	0	0.070327392177601	45	67	297034	rf	auto2	0.996	0.958
834	Peromyscus perfulvus	9.38E-08	0.09908380149957	6	7	64304	rf	auto2	0.951	0.81
835	Peromyscus zarhynchus	7.41E-09	0.009048080414696	4	9	5706	rf	auto2	0.843	0.689
836	Reithrodontomys chrysopsis	0	0.029149709669275	10	10	57731	rf	auto2	0.953	0.836
837	Sciurus alleni	0	0.00435274321914	4	4	11377	rf	auto2	1	1
838	Sciurus colliaei	1.03E-07	0.040052707526554	4	5	75109	rf	auto2	1	1
839	Sigmodon alleni	0	0.195335647846263	4	4	426875	rf	auto2	0.969	0.917
840	Sigmodon leucotis	0	0.238106209455879	7	7	444385	rf	auto2	0.988	0.958
841	Sigmodon mascotensis	0	0.059245649388148	19	32	131626	rf	auto2	0.941	0.798
842	Thomomys atrovarius	0.000239628014466	0.039522877780242	2	4	70394	rf	auto2	0.922	0.793
843	Callospermophilus madrensis	0	0.02842365232253	4	4	34193	svm	auto2	0.95	0.95
844	Chaetodipus arenarius	0	0.171334036404035	47	54	106413	svm	auto2	0.95	0.95
845	Chaetodipus artus	0	0.165460240542966	6	6	323969	svm	auto2	0.872	0.705
846	Chaetodipus goldmani	1.97E-09	0.097018168365173	10	14	208744	svm	auto2	0.794	0.676
847	Chaetodipus pernix	6.35E-07	0.273281886297846	10	11	194947	svm	auto2	0.778	0.56
848	Cratogeomys goldmani	8.78E-07	0.111580890933118	7	10	291645	svm	auto2	0.868	0.636
849	Cratogeomys merriami	1.01E-08	0.053849758047426	7	11	27698	svm	auto2	0.837	0.729
850	Cynomys mexicanus	0	0.008993245035836	109	122	17932	svm	auto2	0.815	0.667
851	Dasyprocta mexicana	0.012697965673172	0.066551999013647	1	3	54518	svm	auto2	0.996	0.97
852	Dipodomys nelsoni	0	0.208347839926787	17	17	544570	svm	auto2	0.686	0.412
853	Dipodomys ornatus	7.93E-05	0.084744954927967	4	7	199152	svm	auto2	0.96	0.817
854	Dipodomys phillipsii	0	0.038614323061321	6	6	60618	svm	auto2	0.981	0.942
855	Megadontomys cryophilus	0	0.048694826983414	6	6	21449	svm	auto2	0.833	0.753
856	Microtus oaxacensis	1.89E-09	0.006597502681373	3	4	1993	svm	auto2	1	1
857	Microtus quasiater	0	0.072442357092279	17	18	84095	svm	auto2	0.984	0.938
858	Neotamias durangae	0.000157515389649	0.054005873806541	2	3	64195	svm	auto2	0.983	0.889
859	Neotoma goldmani	0	0.061878498121354	3	3	166830	svm	auto2	0.744	0.667
860	Neotomodon alstoni	0	0.073885205127404	33	36	40192	svm	auto2	0.982	0.947
861	Notocitellus adocetus	1.43E-07	0.105274977130648	6	7	31878	svm	auto2	0.966	0.885
862	Notocitellus annulatus	0	0.081819308530558	6	6	61395	svm	auto2	0.81	0.667
863	Oryzomys albiventer	0	0.145090277497273	22	24	79024	svm	auto2	0.917	0.733
864	Handleyomys chapmani	0	0.105252575452067	41	47	110976	svm	auto2	0.897	0.791
865	Oryzomys guerrerensis	0	0.047694187826885	6	6	30558	svm	auto2	0.931	0.851
866	Handleyomys melanotis	3.31E-07	0.154896775067864	7	8	110870	svm	auto2	1	1
867	Osgoodomys banderanus	5.72E-13	0.158737658069736	23	33	75932	svm	auto2	0.895	0.699
868	Pappogeomys bulleri	0.009411025714799	0.082913245222871	2	6	76103	svm	auto2	0.798	0.489
869	Peromyscus difficilis	0	0.109085963003264	92	108	417040	svm	auto2	0.694	0.417
870	Peromyscus eva	5.33E-15	0.224590191505584	23	25	80123	svm	auto2	0.888	0.744
871	Peromyscus furvus	0	0.043856295444109	27	34	62747	svm	auto2	0.827	0.706
872	Peromyscus hylocetes	0	0.034174755126699	5	5	49272	svm	auto2	0.988	0.924
873	Peromyscus levipes	0	0.119467775693822	63	73	175804	svm	auto2	0.926	0.774
874	Peromyscus megalops	1.57E-11	0.125778497285973	11	12	99060	svm	auto2	0.919	0.736
875	Peromyscus melanocarpus	0	0.030782158602519	18	20	21100	svm	auto2	0.957	0.798
876	Peromyscus melanophrys	0	0.148455732790288	56	67	627016	svm	auto2	0.97	0.843
877	Peromyscus perfulvus	0.000486002757424	0.209533025365724	5	7	135984	svm	auto2	0.911	0.783
878	Peromyscus zarhynchus	4.73E-08	0.02909625438648	5	9	18349	svm	auto2	0.754	0.571
879	Reithrodontomys chrysopsis	0	0.041416309012876	10	10	82025	svm	auto2	0.97	0.873
880	Sciurus alleni	0	0.002717929843436	4	4	7104	svm	auto2	0.991	0.935
881	Sciurus colliaei	1.81E-06	0.071020245790704	4	5	133181	svm	auto2	1	1
882	Sigmodon alleni	5.07E-05	0.084388203031014	3	4	184417	svm	auto2	0.917	0.833
883	Sigmodon leucotis	0	0.297759079177274	7	7	555717	svm	auto2	0.768	0.607
884	Sigmodon mascotensis	0	0.168408051675767	27	32	374152	svm	auto2	0.92	0.726
885	Thomomys atrovarius	0.000220403597862	0.121844146438006	3	4	217016	svm	auto2	0.664	0.5
886	Callospermophilus madrensis	3.94E-07	0.003409034231658	2	5	4101	Bioclim	cross1	0.988	0.958
887	Chaetodipus arenarius	6.81E-10	0.180112222964651	15	19	111865	Bioclim	cross1	0.988	0.958
888	Chaetodipus artus	2.92E-14	0.085680181914163	15	20	167824	Bioclim	cross1	0.847	0.558
889	Chaetodipus goldmani	0	0.059839079210069	28	38	128788	Bioclim	cross1	0.905	0.864
890	Chaetodipus pernix	0	0.129657744040485	30	36	92492	Bioclim	cross1	0.981	0.89
891	Cratogeomys goldmani	2.41E-09	0.109293017759174	9	11	285769	Bioclim	cross1	0.899	0.72
892	Cratogeomys merriami	1.50E-08	0.049551509406843	7	12	25511	Bioclim	cross1	0.872	0.658
893	Dasyprocta mexicana	6.46E-05	0.018797698748853	2	5	15409	Bioclim	cross1	0.757	0.509
894	Dipodomys nelsoni	0	0.220243583884224	30	33	575872	Bioclim	cross1	0.766	0.532
895	Dipodomys ornatus	3.45E-11	0.041141430740324	9	15	96714	Bioclim	cross1	0.853	0.733
896	Dipodomys phillipsii	0.000311297883897	0.010221443372783	1	3	16046	Bioclim	cross1	0.777	0.497
897	Megadontomys cryophilus	0	0.007480267648012	5	5	3299	Bioclim	cross1	0.668	0.537
898	Microtus oaxacensis	6.38E-08	0.003995537709335	2	3	1207	Bioclim	cross1	1	1
899	Microtus quasiater	3.01E-09	0.019751111371333	4	5	22939	Bioclim	cross1	1	1
900	Neotamias durangae	6.03E-10	0.032899795569839	7	12	39107	Bioclim	cross1	0.933	0.8
901	Neotoma goldmani	8.99E-07	0.071785006870745	5	7	193600	Bioclim	cross1	0.731	0.523
902	Neotomodon alstoni	0	0.136913441936491	23	26	74548	Bioclim	cross1	0.888	0.706
903	Notocitellus adocetus	0.270870592356228	0.113120064991034	1	9	34254	Bioclim	cross1	0.802	0.64
904	Notocitellus annulatus	7.50E-05	0.039184303356846	3	7	29403	Bioclim	cross1	0.934	0.859
905	Oryzomys albiventer	1.05E-10	0.112725783886402	13	18	61397	Bioclim	cross1	0.799	0.569
906	Handleyomys chapmani	1.37E-10	0.124140135302135	12	15	130891	Bioclim	cross1	0.668	0.429
907	Oryzomys guerrerensis	8.60E-08	0.011479434565662	3	5	7355	Bioclim	cross1	0.74	0.412
908	Handleyomys melanotis	0.000174653490398	0.192083780985818	7	11	137488	Bioclim	cross1	0.981	0.889
909	Osgoodomys banderanus	2.93E-10	0.38550610114288	25	27	184408	Bioclim	cross1	0.891	0.8
910	Pappogeomys bulleri	1.90E-05	0.17365043083584	10	17	159388	Bioclim	cross1	0.936	0.852
911	Peromyscus difficilis	0	0.075031076823372	22	24	286888	Bioclim	cross1	0.77	0.5
912	Peromyscus eva	0.000822187234879	0.072815289052339	3	7	25977	Bioclim	cross1	0.877	0.739
913	Peromyscus furvus	1.48E-06	0.037611525267416	4	7	53833	Bioclim	cross1	0.904	0.777
914	Peromyscus hylocetes	1.67E-08	0.011370451801945	3	4	16399	Bioclim	cross1	0.843	0.703
915	Peromyscus levipes	2.22E-06	0.038598569578026	3	4	56823	Bioclim	cross1	0.797	0.621
916	Peromyscus megalops	1.31E-10	0.031058564388345	7	11	24478	Bioclim	cross1	0.983	0.967
917	Peromyscus melanocarpus	3.58E-13	0.004033463020272	5	9	2767	Bioclim	cross1	0.726	0.472
918	Peromyscus melanophrys	0	0.142091728505896	71	84	600175	Bioclim	cross1	0.87	0.726
919	Peromyscus perfulvus	0	0.110807221044327	9	9	71913	Bioclim	cross1	0.746	0.472
920	Peromyscus zarhynchus	3.06E-14	0.024458787315858	8	10	15431	Bioclim	cross1	0.875	0.729
921	Sciurus alleni	2.62E-12	0.022278612692445	7	10	58252	Bioclim	cross1	0.93	0.817
922	Sciurus colliaei	0	0.152957581995078	24	28	286836	Bioclim	cross1	0.85	0.731
923	Sigmodon alleni	1.44E-10	0.0806059632635	8	9	176152	Bioclim	cross1	0.775	0.615
924	Sigmodon leucotis	1.06E-06	0.316294939705326	13	15	590312	Bioclim	cross1	0.827	0.7
925	Sigmodon mascotensis	9.49E-11	0.294473452789107	22	25	654310	Bioclim	cross1	0.833	0.683
926	Thomomys atrovarius	1.51E-11	0.070735793931672	10	13	126019	Bioclim	cross1	0.878	0.74
927	Callospermophilus madrensis	6.02E-07	0.018696118047145	3	5	22491	brt	cross1	0.958	0.917
928	Chaetodipus arenarius	6.25E-12	0.257212780859303	18	19	159751	brt	cross1	0.894	0.675
929	Chaetodipus artus	0	0.089496508403784	19	20	175233	brt	cross1	0.977	0.94
930	Chaetodipus goldmani	0	0.192490508213202	34	38	414162	brt	cross1	0.953	0.832
931	Chaetodipus pernix	0	0.149521626679563	31	36	106662	brt	cross1	0.931	0.756
932	Cratogeomys goldmani	5.86E-08	0.22006929496808	10	11	575207	brt	cross1	0.963	0.793
933	Cratogeomys merriami	3.17E-08	0.168554136523854	10	12	86697	brt	cross1	0.901	0.748
934	Cynomys mexicanus	6.08E-09	0.012422132851474	4	7	24769	brt	cross1	0.857	0.72
935	Dasyprocta mexicana	6.81E-08	0.036862517227615	4	5	30197	brt	cross1	0.96	0.933
936	Dipodomys nelsoni	8.74E-06	0.345532900188771	23	33	903138	brt	cross1	0.827	0.526
937	Dipodomys ornatus	1.80E-08	0.140665425256679	11	15	330566	brt	cross1	0.908	0.787
938	Dipodomys phillipsii	0	0.105564799290625	3	3	165719	brt	cross1	1	1
939	Microtus quasiater	0	0.471026502902174	5	5	546793	brt	cross1	0.869	0.8
940	Neotamias durangae	3.88E-12	0.047945303436539	9	12	56991	brt	cross1	0.93	0.815
941	Neotoma goldmani	0.000110063968245	0.162280190943181	5	7	437522	brt	cross1	0.839	0.574
942	Neotomodon alstoni	0	0.11613867447089	23	26	63177	brt	cross1	0.96	0.869
943	Notocitellus adocetus	1.02E-05	0.184837206537497	7	9	55970	brt	cross1	0.803	0.611
944	Notocitellus annulatus	0.000102821508634	0.269338049210193	6	7	202104	brt	cross1	0.673	0.5
945	Oryzomys albiventer	0.006196360844141	0.211038567604387	8	18	114943	brt	cross1	0.718	0.363
946	Handleyomys chapmani	4.05E-09	0.275745510623325	14	15	290740	brt	cross1	0.961	0.844
947	Oryzomys guerrerensis	0	0.080832580258995	5	5	51790	brt	cross1	0.982	0.955
948	Handleyomys melanotis	0	0.162987396736648	11	11	116661	brt	cross1	0.892	0.798
949	Osgoodomys banderanus	1.71E-05	0.540739083807011	24	27	258662	brt	cross1	0.796	0.57
950	Pappogeomys bulleri	9.36E-08	0.385955202464856	16	17	354254	brt	cross1	0.936	0.831
951	Peromyscus difficilis	0	0.112865416004018	20	24	431489	brt	cross1	0.931	0.743
952	Peromyscus eva	5.55E-07	0.127735794053012	6	7	45570	brt	cross1	0.934	0.846
953	Peromyscus furvus	0.000477482046781	0.335401725399636	6	7	479873	brt	cross1	0.847	0.714
954	Peromyscus hylocetes	0	0.077482060195621	4	4	111711	brt	cross1	1	1
955	Peromyscus levipes	0	0.275590529777923	4	4	405548	brt	cross1	0.924	0.861
956	Peromyscus megalops	5.93E-06	0.081641748404914	6	11	64299	brt	cross1	0.899	0.725
957	Peromyscus melanocarpus	0.000351923540684	0.20351383446493	6	9	139501	brt	cross1	0.976	0.9
958	Peromyscus melanophrys	0	0.180584569189853	75	84	762715	brt	cross1	0.882	0.703
959	Peromyscus perfulvus	0	0.457334981031948	9	9	296804	brt	cross1	0.923	0.764
960	Peromyscus zarhynchus	0	0.159224649596991	10	10	100412	brt	cross1	0.951	0.831
961	Reithrodontomys chrysopsis	1.04E-11	0.068355970714466	10	13	135379	brt	cross1	0.941	0.775
962	Sciurus alleni	0.000188956838726	0.22494274518566	7	10	587945	brt	cross1	0.895	0.72
963	Sigmodon alleni	0	0.095429042881637	9	9	208545	brt	cross1	0.916	0.82
964	Sigmodon leucotis	8.71E-07	0.311742129343616	13	15	581814	brt	cross1	0.88	0.738
965	Sigmodon mascotensis	3.56E-12	0.295656612349378	23	25	656860	brt	cross1	0.89	0.702
966	Thomomys atrovarius	1.17E-11	0.144244972895887	12	13	256914	brt	cross1	0.985	0.938
967	Callospermophilus madrensis	5.68E-09	0.022428469301235	4	5	26981	gam	cross1	0.858	0.667
968	Chaetodipus arenarius	1.68E-10	0.106574784449793	13	19	66192	gam	cross1	0.858	0.667
969	Chaetodipus artus	0	0.025381293759311	14	20	49715	gam	cross1	0.862	0.644
970	Chaetodipus goldmani	0	0.028140926727933	30	38	60566	gam	cross1	0.966	0.94
971	Chaetodipus pernix	0	0.122474784644392	29	36	87368	gam	cross1	0.985	0.95
972	Cratogeomys goldmani	1.08E-11	0.039045322512482	8	11	102092	gam	cross1	0.916	0.805
973	Cratogeomys merriami	7.59E-06	0.025672153182166	4	12	13217	gam	cross1	0.975	0.839
974	Cynomys mexicanus	0.000102686671205	0.042472157397497	3	7	84719	gam	cross1	0.921	0.777
975	Dasyprocta mexicana	4.29E-06	0.084418246052349	4	5	69200	gam	cross1	0.902	0.759
976	Dipodomys nelsoni	0	0.102050518127284	25	33	266832	gam	cross1	0.933	0.767
977	Dipodomys ornatus	3.36E-10	0.051918329704025	9	15	122048	gam	cross1	0.929	0.827
978	Dipodomys phillipsii	0.000560897340333	0.08246970863854	2	3	129464	gam	cross1	0.951	0.921
979	Megadontomys cryophilus	0	0.00616288798645	5	5	2718	gam	cross1	0.852	0.722
980	Microtus oaxacensis	4.59E-05	0.035804255065594	2	3	10816	gam	cross1	1	1
981	Microtus quasiater	4.50E-07	0.017377258367681	3	5	20182	gam	cross1	0.7	0.467
982	Neotamias durangae	1.44E-11	0.054759521145482	9	12	65091	gam	cross1	0.992	0.962
983	Neotoma goldmani	6.32E-05	0.03749950870282	3	7	101134	gam	cross1	0.815	0.63
984	Neotomodon alstoni	0	0.034828922477915	23	26	18964	gam	cross1	0.868	0.778
985	Notocitellus adocetus	3.57E-05	0.090251014659309	5	9	27329	gam	cross1	0.985	0.908
986	Notocitellus annulatus	0.027669487091885	0.189492748311849	3	7	142191	gam	cross1	0.683	0.417
987	Oryzomys albiventer	3.33E-07	0.082224074556878	9	18	44784	gam	cross1	0.704	0.5
988	Handleyomys chapmani	4.50E-14	0.066383973155814	12	15	69994	gam	cross1	0.817	0.632
989	Oryzomys guerrerensis	1.25E-06	0.022451620153236	3	5	14385	gam	cross1	0.899	0.778
990	Handleyomys melanotis	9.55E-11	0.122775301039019	10	11	87879	gam	cross1	0.7	0.555
991	Osgoodomys banderanus	1.51E-09	0.223414507696199	20	27	106871	gam	cross1	0.966	0.889
992	Pappogeomys bulleri	3.42E-09	0.161480911722504	13	17	148218	gam	cross1	0.793	0.479
993	Peromyscus difficilis	0	0.044677134493273	20	24	170827	gam	cross1	0.97	0.915
994	Peromyscus eva	0.000142682746172	0.046219782930439	3	7	16489	gam	cross1	0.971	0.875
995	Peromyscus furvus	5.69E-11	0.034394846606907	6	7	49229	gam	cross1	0.83	0.769
996	Peromyscus hylocetes	5.98E-06	0.04945962792781	3	4	71333	gam	cross1	0.807	0.555
997	Peromyscus levipes	0.005219788358583	0.112537215900793	2	4	165672	gam	cross1	1	1
998	Peromyscus megalops	1.55E-11	0.023723424232735	7	11	18697	gam	cross1	0.84	0.722
999	Peromyscus melanocarpus	4.28E-12	0.01429568913618	6	9	9807	gam	cross1	0.943	0.782
1000	Peromyscus melanophrys	0	0.130542802595543	70	84	551394	gam	cross1	0.972	0.872
1001	Peromyscus perfulvus	0	0.041337951777526	9	9	26828	gam	cross1	0.906	0.76
1002	Peromyscus zarhynchus	2.22E-15	0.018308823296317	8	10	11551	gam	cross1	0.988	0.964
1003	Reithrodontomys chrysopsis	1.85E-11	0.018806198130385	7	13	37256	gam	cross1	0.898	0.792
1004	Sciurus alleni	2.71E-08	0.022781919948904	5	10	59568	gam	cross1	0.931	0.867
1005	Sciurus colliaei	0	0.056793573174991	23	28	106503	gam	cross1	0.949	0.9
1006	Sigmodon alleni	1.79E-10	0.046211425462409	7	9	100988	gam	cross1	0.967	0.86
1007	Sigmodon leucotis	2.18E-09	0.087238940082536	10	15	162817	gam	cross1	0.879	0.742
1008	Sigmodon mascotensis	3.69E-14	0.150576561477538	20	25	334576	gam	cross1	0.925	0.809
1009	Thomomys atrovarius	1.84E-07	0.03877364871502	6	13	69077	gam	cross1	0.947	0.917
1010	Callospermophilus madrensis	0	0.137227893800131	5	5	165082	glm	cross1	0.858	0.667
1011	Chaetodipus arenarius	1.72E-10	0.201870919439368	16	19	125379	glm	cross1	0.858	0.667
1012	Chaetodipus artus	0	0.042136643399573	19	20	82503	glm	cross1	0.862	0.644
1013	Chaetodipus goldmani	0	0.060840854490874	36	38	130905	glm	cross1	0.966	0.94
1014	Chaetodipus pernix	0	0.144840927728831	30	36	103323	glm	cross1	0.985	0.95
1015	Cratogeomys goldmani	0	0.136033842511575	11	11	355559	glm	cross1	0.916	0.805
1016	Cratogeomys merriami	9.27E-09	0.071924752652341	8	12	36995	glm	cross1	0.975	0.839
1017	Cynomys mexicanus	0.001233588443468	0.033930291819066	2	7	67655	GLM	cross1	0.921	0.777
1018	Dasyprocta mexicana	6.40E-07	0.057712661091166	4	5	47277	glm	cross1	0.902	0.759
1019	Dipodomys nelsoni	0	0.129504918978603	25	33	338494	glm	cross1	0.933	0.767
1020	Dipodomys ornatus	7.74E-12	0.072454825839484	11	15	170270	glm	cross1	0.929	0.827
1021	Dipodomys phillipsii	0.000440365706691	0.076080115579247	2	3	119433	glm	cross1	0.951	0.921
1022	Megadontomys cryophilus	0	0.04689678031593	5	5	20657	glm	cross1	0.852	0.722
1023	Microtus oaxacensis	0.000404071321398	0.073929767879133	2	3	22333	glm	cross1	1	1
1024	Microtus quasiater	0	0.08876654600837	5	5	103045	glm	cross1	0.7	0.467
1025	Neotamias durangae	4.01E-10	0.050387534944606	8	12	59894	glm	cross1	0.992	0.962
1026	Neotoma goldmani	0.00127546486688	0.151378106813942	4	7	408129	glm	cross1	0.815	0.63
1027	Neotomodon alstoni	0	0.088358190297787	24	26	48065	glm	cross1	0.868	0.778
1028	Notocitellus adocetus	0.02466649879812	0.074476481719379	2	9	22552	glm	cross1	0.985	0.908
1029	Notocitellus annulatus	6.25E-05	0.147298743424937	5	7	110529	glm	cross1	0.683	0.417
1030	Oryzomys albiventer	0.009060151067128	0.223027830512582	8	18	121473	glm	cross1	0.704	0.5
1031	Handleyomys chapmani	0	0.245645299882964	15	15	259003	glm	cross1	0.817	0.632
1032	Oryzomys guerrerensis	7.27E-07	0.059190862593978	4	5	37924	glm	cross1	0.899	0.778
1033	Handleyomys melanotis	0	0.124178678257031	11	11	88883	glm	cross1	0.7	0.555
1034	Osgoodomys banderanus	3.24E-07	0.508875319066205	25	27	243420	glm	cross1	0.966	0.889
1035	Pappogeomys bulleri	7.20E-08	0.380041465883253	16	17	348826	glm	cross1	0.793	0.479
1036	Peromyscus difficilis	0	0.05720787645434	22	24	218708	glm	cross1	0.97	0.915
1037	Peromyscus eva	8.12E-07	0.134886419697717	6	7	48121	glm	cross1	0.971	0.875
1038	Peromyscus furvus	3.30E-08	0.08534249035989	6	7	122103	glm	cross1	0.83	0.769
1039	Peromyscus hylocetes	0	0.080112861587803	4	4	115504	glm	cross1	0.807	0.555
1040	Peromyscus levipes	0.068158254546692	0.115416292913643	1	4	169842	glm	cross1	1	1
1041	Peromyscus megalops	1.43E-11	0.065149350855474	9	11	51310	glm	cross1	0.84	0.722
1042	Peromyscus melanocarpus	0.966289820892101	0.313851851851852	0	9	313538	glm	cross1	0.943	0.782
1043	Peromyscus melanophrys	0	0.155187685165389	70	84	655449	glm	cross1	0.972	0.872
1044	Peromyscus perfulvus	0	0.114612641875171	9	9	74382	glm	cross1	0.906	0.76
1045	Peromyscus zarhynchus	1.37E-09	0.080871381203905	8	10	51000	glm	cross1	0.988	0.964
1046	Reithrodontomys chrysopsis	2.22E-16	0.025539005301692	10	13	50580	glm	cross1	0.898	0.792
1047	Sciurus alleni	1.87E-06	0.267442919264782	9	10	699030	glm	cross1	0.931	0.867
1048	Sciurus colliaei	0	0.08209234589021	23	28	153944	glm	cross1	0.949	0.9
1049	Sigmodon alleni	2.92E-07	0.071147248873288	6	9	155481	glm	cross1	0.967	0.86
1050	Sigmodon leucotis	5.82E-07	0.19049729120933	11	15	355531	glm	cross1	0.879	0.742
1051	Sigmodon mascotensis	1.78E-15	0.256834071582154	24	25	570608	glm	cross1	0.925	0.809
1052	Thomomys atrovarius	0	0.099410755742956	13	13	177060	glm	cross1	0.947	0.917
1053	Callospermophilus madrensis	0	0.030416133269049	5	5	36590	Maxent	cross1	0.9695	1
1054	Chaetodipus arenarius	1.69E-11	0.141801846768156	15	19	88071	Maxent	cross1	0.971	0.958
1055	Chaetodipus artus	0	0.03773932648058	18	20	73921	Maxent	cross1	0.9111	0.597
1056	Chaetodipus goldmani	0	0.034813512811542	31	38	74927	Maxent	cross1	0.9782	0.634
1057	Chaetodipus pernix	0	0.114403067196557	32	36	81610	Maxent	cross1	0.9688	0.803
1058	Cratogeomys goldmani	0	0.134635456007465	11	11	352032	Maxent	cross1	0.9378	0.629
1059	Cratogeomys merriami	2.95E-13	0.058206659182112	10	12	29967	Maxent	cross1	0.923	0.646
1060	Dasyprocta mexicana	0	0.607760135069194	5	5	498198	Maxent	cross1	0.976	0.509
1061	Dipodomys nelsoni	0	0.179930814374853	31	33	470466	Maxent	cross1	0.9931	0.675
1062	Dipodomys ornatus	5.46E-13	0.040376574644297	10	15	94916	Maxent	cross1	0.9649	0.833
1063	Dipodomys phillipsii	0	0.057398952884917	3	3	90107	Maxent	cross1	0.905	0.661
1064	Megadontomys cryophilus	0	0.012931181084151	5	5	5703	Maxent	cross1	0.9658	0.545
1065	Microtus oaxacensis	5.70E-06	0.017862403877029	2	3	5396	Maxent	cross1	0.9304	1
1066	Microtus quasiater	2.74E-06	0.07720661992435	4	5	89668	Maxent	cross1	0.9914	0.9
1067	Neotamias durangae	0	0.01605071214046	10	12	19079	Maxent	cross1	0.9947	0.567
1068	Neotoma goldmani	0.00082714156843	0.138125328612925	4	7	372516	Maxent	cross1	0.971	0.8
1069	Neotomodon alstoni	0	0.102235119102279	23	26	55666	Maxent	cross1	0.9845	0.547
1070	Notocitellus adocetus	1.91E-07	0.066896513006463	6	9	20257	Maxent	cross1	0.8947	0.653
1071	Notocitellus annulatus	7.08E-05	0.082794382023969	4	7	62127	Maxent	cross1	0.9696	0.945
1072	Oryzomys albiventer	2.32E-07	0.163950589177062	12	18	89297	Maxent	cross1	0.934	0.514
1073	Handleyomys chapmani	0	0.132571622591833	15	15	139781	Maxent	cross1	0.9389	0.643
1074	Oryzomys guerrerensis	8.92E-10	0.015492164173863	4	5	9926	Maxent	cross1	0.9554	0.339
1075	Handleyomys melanotis	0	0.08756431875558	11	11	62676	Maxent	cross1	0.9909	0.844
1076	Osgoodomys banderanus	4.25E-08	0.373692649570505	23	27	178757	Maxent	cross1	0.9776	0.773
1077	Pappogeomys bulleri	0	0.239803805998037	17	17	220108	Maxent	cross1	0.9038	0.596
1078	Peromyscus difficilis	0	0.136466027075609	24	24	521790	Maxent	cross1	0.8757	0.655
1079	Peromyscus eva	0	0.130390299143383	7	7	46517	Maxent	cross1	0.9168	0.671
1080	Peromyscus furvus	2.87E-05	0.224404558125886	6	7	321188	Maxent	cross1	0.928	0.792
1081	Peromyscus hylocetes	0	0.17612933152227	4	4	254022	Maxent	cross1	0.9381	0.379
1082	Peromyscus levipes	0	0.221989154659876	4	4	326802	Maxent	cross1	0.9701	0.601
1083	Peromyscus megalops	5.11E-14	0.036991640909299	9	11	29154	Maxent	cross1	0.9818	1
1084	Peromyscus melanocarpus	2.69E-13	0.003845419388319	5	9	2638	Maxent	cross1	0.8953	0.694
1085	Peromyscus melanophrys	0	0.174443210185196	79	84	736823	Maxent	cross1	0.9796	0.601
1086	Peromyscus perfulvus	0	0.082776058872837	9	9	53721	Maxent	cross1	0.985	0.889
1087	Peromyscus zarhynchus	2.66E-15	0.034775827471319	9	10	21940	Maxent	cross1	0.9989	0.739
1088	Sciurus alleni	1.47E-14	0.041376369418347	9	10	108187	Maxent	cross1	0.9356	0.857
1089	Sciurus colliaei	0	0.068579640744108	20	28	128605	Maxent	cross1	0.9863	0.954
1090	Sigmodon alleni	0	0.06064071289365	9	9	132521	Maxent	cross1	0.9597	0.869
1091	Sigmodon leucotis	1.08E-08	0.226132621492187	13	15	422039	Maxent	cross1	0.9196	0.64
1092	Sigmodon mascotensis	1.27E-14	0.197684843062405	22	25	439249	Maxent	cross1	0.9002	0.811
1093	Thomomys atrovarius	1.10E-14	0.084394724803471	12	13	150353	Maxent	cross1	0.9558	0.469
1094	Callospermophilus madrensis	5.34E-07	0.018141660231243	3	5	21824	rf	cross1	0.983	0.958
1095	Chaetodipus arenarius	8.03E-09	0.036729272160815	8	19	22812	rf	cross1	0.983	0.958
1096	Chaetodipus artus	0	0.053716904146963	16	20	105177	rf	cross1	0.917	0.766
1097	Chaetodipus goldmani	0	0.032010641397994	32	38	68874	rf	cross1	0.987	0.88
1098	Chaetodipus pernix	0	0.084556777481058	27	36	60319	rf	cross1	0.984	0.916
1099	Cratogeomys goldmani	6.58E-14	0.022078206288733	8	11	57707	rf	cross1	0.938	0.775
1100	Cratogeomys merriami	3.87E-05	0.017184562473146	3	12	8839	rf	cross1	0.98	0.942
1101	Cynomys mexicanus	1.64E-05	0.007828215579097	2	7	15609	rf	cross1	0.945	0.804
1102	Dasyprocta mexicana	3.46E-07	0.016273610529567	3	5	13331	rf	cross1	0.882	0.818
1103	Dipodomys nelsoni	0	0.034871300053486	17	33	91145	rf	cross1	0.993	0.967
1104	Dipodomys ornatus	9.04E-07	0.024542386094393	5	15	57675	rf	cross1	0.935	0.762
1105	Dipodomys phillipsii	0	0.012324885720255	3	3	19348	rf	cross1	0.977	0.906
1106	Megadontomys cryophilus	0	0.011578330813344	5	5	5100	rf	cross1	1	1
1107	Microtus oaxacensis	9.43E-05	0.005617642774857	1	3	1697	rf	cross1	1	1
1108	Microtus quasiater	0	0.128963676741433	5	5	149708	rf	cross1	0.967	0.9
1109	Neotamias durangae	3.72E-13	0.023001395681044	8	12	27341	rf	cross1	0.938	0.8
1110	Neotoma goldmani	9.46E-09	0.013573359939765	4	7	36595	rf	cross1	0.92	0.826
1111	Neotomodon alstoni	0	0.020576161947428	22	26	11193	rf	cross1	0.915	0.759
1112	Notocitellus adocetus	0.000107127908146	0.063803016442817	4	9	19320	rf	cross1	0.992	0.954
1113	Notocitellus annulatus	0.000208442676743	0.050963987243678	3	7	38242	rf	cross1	0.806	0.611
1114	Oryzomys albiventer	1.94E-06	0.053997583787138	7	18	29410	rf	cross1	0.755	0.5
1115	Handleyomys chapmani	0	0.124429758587527	15	15	131196	rf	cross1	0.803	0.518
1116	Oryzomys guerrerensis	6.62E-08	0.036657941929775	4	5	23487	rf	cross1	0.979	0.911
1117	Handleyomys melanotis	3.18E-08	0.037794421927806	6	11	27052	rf	cross1	0.973	0.864
1118	Osgoodomys banderanus	1.28E-12	0.179874944862433	21	27	86043	rf	cross1	0.946	0.815
1119	Pappogeomys bulleri	7.12E-11	0.036874784145346	9	17	33846	rf	cross1	0.886	0.665
1120	Peromyscus difficilis	0	0.037467303507157	19	24	143239	rf	cross1	0.986	0.932
1121	Peromyscus eva	4.40E-08	0.043228909718796	5	7	15422	rf	cross1	0.955	0.841
1122	Peromyscus furvus	4.20E-09	0.063573351151606	6	7	90957	rf	cross1	0.945	0.923
1123	Peromyscus hylocetes	0	0.070211809683402	4	4	101229	rf	cross1	0.801	0.691
1124	Peromyscus levipes	0.002046519573578	0.081684063171057	2	4	120203	rf	cross1	1	1
1125	Peromyscus megalops	8.10E-09	0.030981176395899	6	11	24400	rf	cross1	0.896	0.722
1126	Peromyscus melanocarpus	1.35E-10	0.004045446720606	4	9	2773	rf	cross1	0.915	0.84
1127	Peromyscus melanophrys	0	0.069206307716021	55	84	292299	rf	cross1	0.998	0.983
1128	Peromyscus perfulvus	0	0.085477961003781	9	9	55474	rf	cross1	0.92	0.754
1129	Peromyscus zarhynchus	0	0.019838859808668	10	10	12511	rf	cross1	0.988	0.964
1130	Reithrodontomys chrysopsis	2.74E-11	0.019759656652361	7	13	39134	rf	cross1	0.998	0.985
1131	Sciurus alleni	3.42E-13	0.017246458542005	7	10	45078	rf	cross1	0.977	0.923
1132	Sciurus colliaei	0	0.04874113053485	22	28	91402	rf	cross1	0.998	0.976
1133	Sigmodon alleni	3.08E-11	0.037029461306039	7	9	80922	rf	cross1	0.971	0.86
1134	Sigmodon leucotis	4.26E-09	0.092905277788345	10	15	173392	rf	cross1	0.917	0.742
1135	Sigmodon mascotensis	4.33E-15	0.079367637110158	17	25	176331	rf	cross1	0.966	0.83
1136	Thomomys atrovarius	1.34E-10	0.039157372290641	8	13	69743	rf	cross1	0.984	0.969
1137	Callospermophilus madrensis	6.65E-06	0.034193504946479	3	5	41134	svm	cross1	0.967	0.917
1138	Chaetodipus arenarius	8.22E-11	0.193050870653775	16	19	119901	svm	cross1	0.967	0.917
1139	Chaetodipus artus	0	0.066900852763578	20	20	130991	svm	cross1	0.821	0.568
1140	Chaetodipus goldmani	0	0.055220842936665	33	38	118813	svm	cross1	0.865	0.784
1141	Chaetodipus pernix	0	0.091631796230488	29	36	65366	svm	cross1	0.961	0.881
1142	Cratogeomys goldmani	6.01E-06	0.33524845873024	10	11	876257	svm	cross1	0.912	0.75
1143	Cratogeomys merriami	8.49E-08	0.03858020791007	6	12	19844	svm	cross1	0.9	0.863
1144	Cynomys mexicanus	3.68E-05	0.010272620905032	2	7	20483	svm	cross1	0.868	0.731
1145	Dasyprocta mexicana	9.04E-08	0.039015892741391	4	5	31961	svm	cross1	0.709	0.389
1146	Dipodomys nelsoni	0	0.116435594168388	27	33	304334	svm	cross1	0.987	0.933
1147	Dipodomys ornatus	2.44E-15	0.052983469048721	12	15	124512	svm	cross1	0.881	0.74
1148	Dipodomys phillipsii	0	0.020136549643529	3	3	31611	svm	cross1	0.902	0.654
1149	Megadontomys cryophilus	0	0.014967830402427	5	5	6593	svm	cross1	1	1
1150	Microtus oaxacensis	7.49E-07	0.009083566160406	2	3	2744	svm	cross1	1	1
1151	Microtus quasiater	0	0.07393694642048	5	5	85830	svm	cross1	0.933	0.9
1152	Neotamias durangae	3.40E-12	0.02946914484881	8	12	35029	svm	cross1	0.985	0.923
1153	Neotoma goldmani	9.69E-08	0.09954638012826	6	7	268386	svm	cross1	0.944	0.797
1154	Neotomodon alstoni	0	0.098393504161006	22	26	53524	svm	cross1	0.913	0.815
1155	Notocitellus adocetus	0.002620589782906	0.072759216266467	3	9	22032	svm	cross1	0.936	0.789
1156	Notocitellus annulatus	9.66E-06	0.055040626461773	4	7	41301	svm	cross1	0.671	0.444
1157	Oryzomys albiventer	1.07E-07	0.072877459818527	9	18	39693	svm	cross1	0.694	0.429
1158	Handleyomys chapmani	0	0.169043739531743	15	15	178236	svm	cross1	0.706	0.409
1159	Oryzomys guerrerensis	6.04E-07	0.057043235051279	4	5	36548	svm	cross1	0.984	0.933
1160	Handleyomys melanotis	0	0.074663961875862	11	11	53442	svm	cross1	1	1
1161	Osgoodomys banderanus	5.35E-09	0.493892534530228	26	27	236253	svm	cross1	0.926	0.852
1162	Pappogeomys bulleri	1.19E-14	0.151679499010201	16	17	139221	svm	cross1	0.857	0.597
1163	Peromyscus difficilis	0	0.073112235289194	21	24	279511	svm	cross1	0.907	0.806
1164	Peromyscus eva	1.99E-08	0.0794165134323	6	7	28332	svm	cross1	0.925	0.833
1165	Peromyscus furvus	0	0.065591885603334	7	7	93845	svm	cross1	0.934	0.923
1166	Peromyscus hylocetes	0	0.023324173270836	4	4	33628	svm	cross1	0.907	0.651
1167	Peromyscus levipes	0.000481409712643	0.148125118921417	3	4	217975	svm	cross1	0.958	0.9
1168	Peromyscus megalops	6.43E-12	0.036842205504238	8	11	29016	svm	cross1	0.882	0.667
1169	Peromyscus melanocarpus	9.33E-15	0.005936142339036	6	9	4069	svm	cross1	0.932	0.793
1170	Peromyscus melanophrys	0	0.137421515208985	74	84	580412	svm	cross1	1	1
1171	Peromyscus perfulvus	0	0.118799172863513	9	9	77099	svm	cross1	0.902	0.75
1172	Peromyscus zarhynchus	0	0.020265416701685	10	10	12780	svm	cross1	0.944	0.911
1173	Reithrodontomys chrysopsis	9.78E-11	0.037785912648321	8	13	74835	svm	cross1	0.989	0.969
1174	Sciurus alleni	1.02E-08	0.036948006583634	6	10	96573	svm	cross1	0.883	0.741
1175	Sciurus colliaei	0	0.106613290786208	26	28	199927	svm	cross1	0.993	0.963
1176	Sigmodon alleni	1.28E-07	0.105774339107718	7	9	231153	svm	cross1	0.904	0.7
1177	Sigmodon leucotis	6.51E-09	0.284596355094568	14	15	531151	svm	cross1	0.921	0.777
1178	Sigmodon mascotensis	9.83E-10	0.286212488730472	21	25	635878	svm	cross1	0.915	0.739
1179	Thomomys atrovarius	1.63E-13	0.1038394919979	12	13	184948	svm	cross1	0.906	0.792
