# Supplementary material for: A retrospective approach for evaluating ecological niche modeling transferability over time: the case of Mexican endemic rodents
Source: PeerJ. 2024 Nov 29;12:e18414. doi: 10.7717/peerj.18414 (PMC11610470; doi:10.7717/peerj.18414)
Supplement: Supplemental Information 5 [file peerj-12-18414-s005.r]

rm(list = ls())
#script of graphs and statistics of the comparison between algorithms

library("ggplot2")
library("dplyr")
library("Rmisc")

# Read data base: Geographical comparison
data<-read.csv("/media/claudia/Tesis/Capitulo1/requisito_2019/analisis_general/analysis_comparation_2024.csv") #data base geographical comparison
head(data)

# Values for metric -----------------------------------------------------
IO<-cbind.data.frame (value=data$IO, metric="IO", sp=data$sp, specie=data$specie, model=data$model,
                      period=data$period, direction=data$direction)

FPR<-cbind.data.frame (value=data$FPR, metric="FPR", sp=data$sp, specie=data$specie, model=data$model,
                       period=data$period, direction=data$direction)

FNR<-cbind.data.frame (value=data$FNR, metric="FNR", sp=data$sp, specie=data$specie, model=data$model,
                       period=data$period, direction=data$direction)

TSS <- cbind.data.frame (value=data$TSS, metric="TSS", sp=data$sp, specie=data$specie, model=data$model,
                     period=data$period, direction=data$direction)

#Statistics
sum_TSS <- summarySE(TSS,measurevar="value", groupvars=c("model","direction"))
sum_IO <- summarySE(IO,measurevar="value", groupvars=c("model","direction"))
sum_FPR <- summarySE(FPR,measurevar="value", groupvars=c("model","direction"))
sum_FNR <- summarySE(FNR,measurevar="value", groupvars=c("model","direction"))

?summarySE
stast_metrics<-rbind.data.frame((cbind(sum_TSS,metric="TSS")), (cbind(sum_IO,metric="IO")),
                                 (cbind(sum_FNR,metric= "FNR")), (cbind(sum_FPR,metric="FPR")))
head(stast_metrics)
#write.csv(stast_metrics, "/media/claudia/Tesis/Capitulo1/requisito_2019/analisis_general/estadisticas_metrics_2024.csv")

#For plots
base<-rbind.data.frame(TSS,IO,FPR,FNR)
unique (base$metric)
base1<-rbind.data.frame(TSS,IO,FPR,FNR)
head(base)
unique(data$model)

#------------Plot Figure 1
#------------Bar Plot
library(ggthemes)
pd=position_dodge(width=0.5)
panel_labels<- c("bio" ="Bioclim", "brt"="BRT", "gam"="GAM", "glm"="GLM", "max"="MaxEnt",
                 "rf"="RF", "svm"="SVM")

panel_labels2<- c("TSS" ="True Skill Statistic (TSS)", "IO"= "Overlap Index (OI)",
                  "FPR"="False Positive Rate (FPR)", "FNR"="False Negative Rate (FNR)" )

barplot<- ggplot(base1, aes(x= model, y = value , fill = direction)) +
  facet_wrap(~metric, labeller = labeller(metric = panel_labels2))+ 
  theme(legend.position = "bottom")+
  scale_x_discrete("Model", labels=c("bio" ="Bioclim", "brt"="BRT", "gam"="GAM", "glm"="GLM", "max"="MaxEnt",
                                     "rf"="RF", "svm"="SVM"))+ 
  stat_boxplot(geom = "errorbar", width=0.2, position = pd)+
  geom_boxplot(width=0.5, position=pd)+theme(legend.position = "bottom")+
  scale_fill_manual(name="Direction",values=c(  "#56B4E9", "#E69F00"))+theme_base()+
  theme(axis.text.x = element_text(size = 12, angle = 40))+
  ylab("Value") 

barplot

#------------Plot Figure 1

head(base1)

pd1 = position_dodge(0.2)
pd2 = position_dodge(0.65)

#function that outputs mean, lower limit and upper limit of 95% CI
data_summary <- function(x) {
  m <- mean(x, na.rm=TRUE)
  sem <-sd(x, na.rm=TRUE)/sqrt(sum(!is.na(x)))
  ymin<-m-1.96*sem
  ymax<-m+1.96*sem
  return(c(y=m,ymin=ymin,ymax=ymax))
}

ggplot(base1, aes(x = model, y = value, fill=direction, color=direction, shape=direction))+
  geom_dotplot(binaxis='y', stackdir='center',stackratio=1.2, 
               dotsize=0.8, binwidth=0.02, position=pd2,alpha = 0.5 ) +
  stat_summary(fun.data=data_summary, position=pd1, geom="errorbar", width=0.05) +
  stat_summary(fun.data=data_summary, position=pd1, geom="point", size=2) +
  scale_fill_manual(name="Direction",values=c( "#FF4500", "#0000EE")) +
  scale_color_manual(name="Direction",values=c( "#FF4500", "#0000EE")) +
  scale_shape_manual(name="Direction",values = c(15,17)) +
  theme_base()+facet_wrap(~metric, labeller = labeller(metric = panel_labels2)) +
  scale_x_discrete("Model", labels=c("bio" ="Bioclim", "brt"="BRT", "gam"="GAM", "glm"="GLM", "max"="Maxent",
                                     "rf"="RF", "svm"="SVM"))+ ylab("Value") +  
  theme(axis.text.x = element_text(size = 16))

#---------------------------------STATISTICS------------------------------------
#-------------------------COMPARISON BETWEEN ALGORITHMS---------------------------------
library("coin")

#Algorithmic comparison between direction: Wilcox TEST
head(base)
unique(base$model)

#TSS 
#Change metric (IO, FNR, FPR)
wmax<-subset(base,  metric=="TSS" & model=="max")
w_max<-wilcox.test(value~direction, data=wmax)
wmax1<-cbind.data.frame(W=w_max$statistic, p.value=w_max$p.value, metodo=w_max$method, model="max", metric="TSS")
head(wmax1)

wbio<-subset(base,  metric=="TSS" & model=="bio")
w_bio<-wilcox.test(value~direction, data=wbio)
wbio1<-cbind.data.frame(W=w_bio$statistic, p.value=w_bio$p.value, metodo=w_bio$method, model="bio", metric="TSS")

wbrt<-subset(base,  metric=="TSS" & model=="brt")
w_brt<-wilcox.test(value~direction, data=wbrt)
wbrt1<-cbind.data.frame(W=w_brt$statistic, p.value=w_brt$p.value, metodo=w_brt$method, model="brt", metric="TSS")

wrf<-subset(base,  metric=="TSS" & model=="rf")
w_rf<-wilcox.test(value~direction, data=wrf)
wrf1<-cbind.data.frame(W=w_rf$statistic, p.value=w_rf$p.value, metodo=w_rf$method, model="rf", metric="TSS")

wglm<-subset(base,  metric=="TSS" & model=="glm")
w_glm<-wilcox.test(value~direction, data=wglm)
wglm1<-cbind.data.frame(W=w_glm$statistic, p.value=w_glm$p.value, metodo=w_glm$method, model="glm", metric="TSS")

wgam<-subset(base,  metric=="TSS" & model=="gam")
w_gam<-wilcox.test(value~direction, data=wgam)
wgam1<-cbind.data.frame(W=w_gam$statistic, p.value=w_gam$p.value, metodo=w_gam$method, model="gam", metric="TSS")

wsvm<-subset(base,  metric=="TSS" & model=="svm")
w_svm<-wilcox.test(value~direction, data=wsvm)
wsvm1<-cbind.data.frame(W=w_svm$statistic, p.value=w_svm$p.value, metodo=w_svm$method, model="svm", metric="TSS")

w_tss<-rbind.data.frame(wbio1, wbrt1, wgam1, wglm1, wmax1, wrf1, wsvm1)
#write.csv(w_tss, "C:/Users/Vertebrados/Google Drive/Tesis/cap1_capacidad predictiva cc/analisis_2021/w_tss.csv")

#Comparison between algorithms by direction
#Change metric (IO, FNR, FPR)

#TSS-FORECAST
ktssF<-subset(base, metric=="TSS" & direction=="Forecast")
k_tssF<-kruskal.test(value~model, data=ktssF)
ktss1F<-cbind.data.frame(estadistica=k_tssF$statistic, df=k_tssF$parameter,p.value=k_tssF$p.value, metric="TSS", direction="Forecast")
pw_tssF<-posthoc.kruskal.nemenyi.test(ktssF$value, ktssF$model, dist = "Tukey")
pwtssF<-cbind.data.frame(pw_tssF$p.value, metric="TSS", direction="Forecast", estadistico="Nemenyi test")

#write.csv(ktss1F,"C:/Users/Vertebrados/Google Drive/Tesis/cap1_capacidad predictiva cc/analisis_2021/kruskal/tss_forecast_2024.csv")
#write.csv(pwtssF,"C:/Users/Vertebrados/Google Drive/Tesis/cap1_capacidad predictiva cc/analisis_2021/wilcox_k/tss_forecast_2024.csv")

#TSS-Hindcast
ktssH<-subset(base, metric=="TSS" & direction=="Hindcast")
k_tssH<-kruskal.test(value~model, data=ktssH)
ktss1H<-cbind.data.frame(estadistica=k_tssH$statistic, df=k_tssH$parameter,p.value=k_tssH$p.value, metric="TSS", direction="Hindcast")
pw_tssH<-PMCMRplus::kwAllPairsNemenyiTest(ktssH$value, ktssH$model, dist = "Tukey")
pwtssH<-cbind.data.frame(pw_tssH$p.value, metric="TSS", direction="Hindcast", estadistico="Nemenyi test")

#write.csv(ktss1H,"C:/Users/Vertebrados/Google Drive/Tesis/cap1_capacidad predictiva cc/analisis_2021/kruskal/tss_Hindcast_2024.csv")
#write.csv(pwtssH,"C:/Users/Vertebrados/Google Drive/Tesis/cap1_capacidad predictiva cc/analisis_2021/wilcox_k/tss_Hindcast_2024.csv")
